# Supplementary material for: Multiomic analysis of cohesin reveals that ZBTB transcription factors contribute to chromatin interactions
Source: Nucleic Acids Res. 2023 Jun 2;51(13):6784–805. doi: 10.1093/nar/gkad401 (PMC10359638; doi:10.1093/nar/gkad401)
Supplement: gkad401_Supplemental_Files [file gkad401_supplemental_files.zip › Table S1.xlsx]

## Sheet: Sheet1
Table S1. Summary of mapping statistics of ChIP-Seq, Hi-C, RNA-Seq and ChAR-Seq in this study.
ChIP-Seq mapping statistics
Sample	Total reads	Mapped reads	Unique mapped reads	Mapping rate	Unique mapping rate
mES_ZBTB21_GFP_rep1	50113342	35044849	12449099	0.699312	0.248419
mES_ZBTB21_GFP_rep2	59840426	43249391	14874189	0.722745	0.248564
mES_ZBTB21_GFP_mES_input	27429024	25772779	11581972	0.939617	0.422252
mES_SMC1_ZBTB21_untreated_rep1	57159636	52408374	22591436	0.916877	0.395234
mES_SMC1_ZBTB21_untreated_rep2	46035662	43371790	17042109	0.942135	0.370194
mES_SMC1_ZBTB21_degron_24h_rep1	57514366	53379937	15764930	0.928115	0.274104
mES_SMC1_ZBTB21_degron_24h_rep2	57237590	49728889	18798308	0.868815	0.328426
mES_SMC1_ZBTB21_degron_0h_rep1	73507836	44338731	20611228	0.603184	0.280395
mES_SMC1_ZBTB21_degron_0h_rep2	73108944	47436344	22082262	0.648845	0.302046
mES_SMC1_ZBTB21_degron_1h_rep1	77890172	34193202	17397870	0.438993	0.223364
mES_SMC1_ZBTB21_degron_1h_rep2	64529018	26900267	13100179	0.416871	0.203012
mES_SMC1_ZBTB21_degron_6h_rep1	80154156	31521179	14804935	0.393257	0.184706
mES_SMC1_ZBTB21_degron_6h_rep2	70694316	26356177	12479137	0.372819	0.176522
mES_SMC1_ZBTB21_degron_input	29936728	26214219	13374338	0.875654	0.446753
mES_NIPBL_ZBTB21_degron_0h_rep1	96573940	95570958	14175920	0.989614	0.146788
mES_NIPBL_ZBTB21_degron_0h_rep2	72116838	71302891	15355069	0.988713	0.212919
mES_NIPBL_ZBTB21_degron_1h_rep1	72344952	71192224	15164739	0.984066	0.209617
mES_NIPBL_ZBTB21_degron_1h_rep2	68177884	66835555	11990599	0.980311	0.175872
mES_NIPBL_ZBTB21_degron_input	87289336	85786914	14907225	0.982788	0.170779
mES_SMC1_ZBTB21_ZBTB7B_untreated_rep1	88009800	86527913	23360734	0.983162	0.265433
mES_SMC1_ZBTB21_ZBTB7B_untreated_rep2	75462360	74542312	14585893	0.987808	0.193287
mES_SMC1_ZBTB21_ZBTB7B_ZBTB21_degron_rep1	50968418	50219496	17770593	0.985306	0.348659
mES_SMC1_ZBTB21_ZBTB7B_ZBTB21_degron_rep2	58673050	57183968	16034145	0.974621	0.27328
mES_SMC1_ZBTB21_ZBTB7B_double_degron_rep1	57799680	56683120	16417524	0.980682	0.284042
mES_SMC1_ZBTB21_ZBTB7B_double_degron_rep2	62155504	61256820	20717238	0.985541	0.333313
mES_SMC1_ZBTB21_ZBTB7B_input	65639356	65299224	21930374	0.994818	0.334104
mES_RPB1_ZBTB21_degron_0h_rep1	54972958	44547391	23262571	0.810351	0.423164
mES_RPB1_ZBTB21_degron_0h_rep2	46179064	39477670	19326874	0.854882	0.41852
mES_RPB1_ZBTB21_degron_24h_rep1	65752250	55226697	25489068	0.839921	0.387653
mES_RPB1_ZBTB21_degron_24h_rep2	73705342	63488076	32898584	0.861377	0.446353
mES_CTCF_ZBTB21_degron_0h_rep1	63925560	57772995	37305674	0.903754	0.58358
mES_CTCF_ZBTB21_degron_0h_rep2	74649320	68689134	44228487	0.920158	0.592483
mES_CTCF_ZBTB21_degron_6h_rep1	69641154	63366707	39484136	0.909903	0.566966
mES_CTCF_ZBTB21_degron_6h_rep2	62157620	58208621	37481416	0.936468	0.603006
HEK293T_ZBTB7A_GFP_rep1	73409036	69412678	31724071	0.94556	0.432155
HEK293T_ZBTB7A_GFP_rep2	74501228	65530988	28210547	0.879596	0.378659
HEK293T_ZBTB7B_GFP_rep1	64875992	55714995	22804255	0.858792	0.351505
HEK293T_ZBTB7B_GFP_rep2	76102548	60881207	26097747	0.799989	0.342929
HEK293T_ZBTB11_GFP_rep1	64867920	56117230	27222204	0.8651	0.419656
HEK293T_ZBTB11_GFP_rep2	94507476	83538533	35345018	0.883936	0.373992
HEK293T_ZBTB35_GFP_rep1	86561912	79287737	24089531	0.915966	0.278293
HEK293T_ZBTB35_GFP_rep2	84786244	80334156	41929604	0.94749	0.494533
HEK293T_ZBTB21_GFP_rep1	92024500	84009850	30601757	0.912907	0.332539
HEK293T_ZBTB21_GFP_rep2	95903812	86496962	35907568	0.901914	0.374412
HEK293T_input	65525156	59459899	19380502	0.907436	0.295772
ChIP-Seq with spike-in mapping statistics
Sample	Total reads	Mapped reads	Unique mapped reads	Mapping rate	Unique mapping rate	spike-reads	Spike-in mapping rate
mES_SMC1_ZBTB21_degron_spikein_0h_rep1	73703316	70685703	42274795	0.959057	0.573581	4343645	0.0589342
mES_SMC1_ZBTB21_degron_spikein_0h_rep2	65763272	62717548	34074187	0.953687	0.518134	3739589	0.0568644
mES_SMC1_ZBTB21_degron_spikein_6h_rep1	66270026	63284926	32237147	0.954956	0.486451	3166340	0.0477794
mES_SMC1_ZBTB21_degron_spikein_6h_rep2	63166302	60163657	34156364	0.952464	0.540737	3355841	0.0531271
mES_SMC1_ZBTB21_degron_spikein_input	75947878	73371433	43509414	0.966076	0.572885	5352983	0.0704823
ATAC-Seq with spike-in mapping statistics
Sample	Total reads	Mapped reads	Unique mapped reads	Mapping rate	Unique mapping rate	spike-reads	Spike-in mapping rate
ZBTB21_degron_0h_spikein_rep1	52963238	15938832	10377541	0.300941	0.195939	1599171	0.030194
ZBTB21_degron_0h_spikein_rep2	53021726	15983554	10386699	0.301453	0.195895	1598460	0.0301473
ZBTB21_degron_6h_spikein_rep1	58044416	20941678	13856753	0.360787	0.238727	2365440	0.0407522
ZBTB21_degron_6h_spikein_rep2	56647452	20107350	13497119	0.354956	0.238265	2317287	0.0409072
RNA-Seq mapping statistics
Sample	Total reads	Mapped reads	Filtered mapped reads	Mapping rate	Unique mapping rate
mES_ZBTB21_untreated_rep1	38527256	37159500	27050318	0.964499	0.702109
mES_ZBTB21_untreated_rep2	35870940	34437447	24616534	0.960037	0.686253
mES_ZBTB21_degron_24h_rep1	35281726	33862541	24586708	0.959776	0.696868
mES_ZBTB21_degron_24h_rep2	34218012	32734305	23325442	0.95664	0.681671
ChAR-Seq with spike-in mapping statistics
Sample	Total reads	Mapped reads	Unique mapped reads	Mapping rate	Unique mapping rate	spike-reads	Spike-in mapping rate
mES_SMC1_ZBTB21_degron_0h_rep1	73996218	39947632	12430251	0.53986	0.167985	324833	0.00438986
mES_SMC1_ZBTB21_degron_0h_rep2	72890826	40139642	11312635	0.550682	0.1552	289763	0.0039753
mES_SMC1_ZBTB21_degron_6h_rep2	83307330	53650871	16984395	0.644011	0.203876	369587	0.00443643
mES_SMC1_ZBTB21_degron_6h_rep2	98452974	60824890	13286726	0.617807	0.134955	287850	0.00292373
Hi-C mapping statistics	Mapping					Hi-C Filtering				Duplicate Removal and Interaction Lengths
Sample	Total pairs	Unmapped pairs	Singleton pairs	Multiple aligned pairs	Unique aligned pairs	Dangling end pairs	Self Cycle pairs	Dumped pairs	Valid interaction pairs	Unique valid interaction pairs	Cis Interaction < 20kb	Cis Interaction > 20kb	Trans Interaction
mES_untreated_rep1	134484761	586665	13007250	19791319	101099527	556	6743	165979	99883214	81592652	9229037	50816606	21547009
	1	0.00436232	0.0967191	0.147164	0.751755	4.1343e-06	5.01395e-05	0.00123418	0.74271	0.606706	0.0686252	0.377861	0.160219
mES_untreated_rep2	139400059	547218	12448301	20381756	106022784	645	7045	169423	105180318	55907453	6180695	35227228	14499530
	1	0.00392552	0.0892991	0.146211	0.760565	4.62697e-06	5.0538e-05	0.00121537	0.754521	0.401058	0.0443378	0.252706	0.104014
mES_ZBTB21_degron_6h_rep1	125194151	640545	13826528	16596143	94130935	454	5064	137419	93347064	52337774	6612521	34014000	11711253
	1	0.00511641	0.110441	0.132563	0.75188	3.62637e-06	4.04492e-05	0.00109765	0.745618	0.418053	0.0528181	0.27169	0.0935447
mES_ZBTB21_degron_6h_rep2	146252229	756347	15785126	20030014	109680742	487	6235	155465	108717469	62803986	7775095	41086403	13942488
	1	0.00517152	0.107931	0.136955	0.749942	3.32986e-06	4.26318e-05	0.00106299	0.743356	0.429422	0.0531622	0.280928	0.0953318
4C-Seq mapping statistics
sample	Total reads	Reads with enzyme and bait sites	Mapped reads	Unique mapped reads	Reads without self-religation	Unique mapping rate
mES_Chd9_untreated_rep1	4536747	3062624	2894849	570686	557568	0.1229
mES_Chd9_untreated_rep2	15214636	10055755	9590600	1038149	1011403	0.0664757
mES_Chd9_ZBTB21_degron_6h_rep1	6484440	4438066	4165184	1391975	1348709	0.207992
mES_Chd9_ZBTB21_degron_6h_rep2	14781363	10592258	9854002	1899440	1849421	0.125118
