# Supplementary material for: Multiomic analysis of cohesin reveals that ZBTB transcription factors contribute to chromatin interactions
Source: Nucleic Acids Res. 2023 Jun 2;51(13):6784–805. doi: 10.1093/nar/gkad401 (PMC10359638; doi:10.1093/nar/gkad401)
Supplement: gkad401_Supplemental_Files [file gkad401_supplemental_files.zip › Table S2.xlsx]

## Sheet: SMC1 ChIP-MS in mESC
Accession.Number	Identified.Proteins	Gene Symbol	Input	IgG	SMC1	SMC1/Inpput	SMC1/IgG	Category
258613892	structural maintenance of chromosomes protein 1A [Mus musculus]	Smc1a	39	0	1138	29.1795	#DIV/0!	Cohesin
66955886	Cluster of sister chromatid cohesion protein PDS5 homolog B [Mus musculus] (gi|66955886)	Pds5b	12	0	305	25.4167	#DIV/0!	Cohesin
124486765	sister chromatid cohesion protein PDS5 homolog A [Mus musculus]	Pds5a	27	0	262	9.7037	#DIV/0!	Cohesin
254692855	double-strand-break repair protein rad21 homolog [Mus musculus]	Rad21	2	0	206	103	#DIV/0!	Cohesin
282721029	Cluster of C-terminal-binding protein 2 isoform 1 [Mus musculus] (gi|282721029)	Ctbp2	21	0	200	9.52381	#DIV/0!	chromatin regulator
49169845	nipped-B-like protein isoform a [Mus musculus]	Nipbl	7	0	142	20.2857	#DIV/0!	Cohesin
100815493	wings apart-like protein homolog [Mus musculus]	Wapal	6	0	129	21.5	#DIV/0!	Cohesin
595582281	Cluster of cohesin subunit SA-2 isoform 2 [Mus musculus] (gi|595582281)	Stag2	0	0	126	#DIV/0!	#DIV/0!	Cohesin
6755901	Cluster of tubulin alpha-1A chain [Mus musculus] (gi|6755901)	Tuba1a	0	0	118	#DIV/0!	#DIV/0!	Other
6680193	histone deacetylase 1 [Mus musculus]	Hdac1	53	0	108	2.03774	#DIV/0!	chromatin regulator
224994233	lysine-specific histone demethylase 1A [Mus musculus]	Kdm1a	13	0	97	7.46154	#DIV/0!	chromatin regulator
160333703	lysine-specific demethylase 5B [Mus musculus]	Kdm5b	7	0	90	12.8571	#DIV/0!	chromatin regulator
117553631	sal-like protein 4 isoform a [Mus musculus]	Sall4	23	0	87	3.78261	#DIV/0!	TF
40254610	cohesin subunit SA-1 [Mus musculus]	Stag1	2	0	83	41.5	#DIV/0!	Cohesin
295424118	Cluster of ras-responsive element-binding protein 1 isoform 2 [Mus musculus] (gi|295424118)	Rreb1	0	0	78	#DIV/0!	#DIV/0!	TF
569006142	Cluster of PREDICTED: REST corepressor 2 isoform X2 [Mus musculus] (gi|569006142)	Rcor2	3	0	65	21.6667	#DIV/0!	chromatin regulator
227908830	zinc finger protein 217 [Mus musculus]	Zfp217	0	0	63	#DIV/0!	#DIV/0!	TF
87162464	histone deacetylase 2 [Mus musculus]	Hdac2	27	0	60	2.22222	#DIV/0!	chromatin regulator
51491880	metastasis-associated protein MTA2 [Mus musculus]	Mta2	15	0	48	3.2	#DIV/0!	chromatin regulator
568955383	Cluster of PREDICTED: transcriptional repressor p66 alpha isoform X5 [Mus musculus] (gi|568955383)	Gatad2a	9	0	46	5.11111	#DIV/0!	TF
197304755	Cluster of retinoblastoma protein-binding zinc finger protein isoform a [Mus musculus] (gi|197304755)	Prdm2	0	0	44	#DIV/0!	#DIV/0!	TF
283806536	metastasis-associated protein MTA3 isoform 1 [Mus musculus]	Mta3	7	0	41	5.85714	#DIV/0!	chromatin regulator
31044459	transcriptional repressor CTCF [Mus musculus]	Ctcf	0	0	39	#DIV/0!	#DIV/0!	TF
70887767	hypermethylated in cancer 2 protein [Mus musculus]	Hic2	0	0	38	#DIV/0!	#DIV/0!	TF
30061399	Cluster of histone H2A type 2-A [Mus musculus] (gi|30061399)	Hist2h2aa2	0	0	38	#DIV/0!	#DIV/0!	Histone
569017158	Cluster of PREDICTED: metastasis-associated protein MTA1 isoform X13 [Mus musculus] (gi|569017158)	Mta1	0	0	35	#DIV/0!	#DIV/0!	chromatin regulator
568926689	PREDICTED: zinc finger protein 462 isoform X5 [Mus musculus]	Zfp462	11	0	35	3.18182	#DIV/0!	TF
268837281	Cluster of nucleus accumbens-associated protein 1 [Mus musculus] (gi|268837281)	Nacc1	6	0	34	5.66667	#DIV/0!	Cofactor
46909607	UDP-N-acetylglucosamine--peptide N-acetylglucosaminyltransferase 110 kDa subunit isoform 1 [Mus musculus]	Ogt	8	0	34	4.25	#DIV/0!	Enzyme
213972631	targeting protein for Xklp2 [Mus musculus]	Tpx2	15	0	34	2.26667	#DIV/0!	Cell Cycle
359718960	methylcytosine dioxygenase TET1 isoform 1 [Mus musculus]	Tet1	2	0	33	16.5	#DIV/0!	Other
311893324	C-terminal-binding protein 1 isoform 1 [Mus musculus]	Ctbp1	7	0	32	4.57143	#DIV/0!	Cofactor
21314854	transcriptional repressor p66-beta [Mus musculus]	Gatad2b	2	0	30	15	#DIV/0!	TF
145207992	exosome complex exonuclease RRP44 [Mus musculus]	Dis3	11	0	28	2.54545	#DIV/0!	RNA binding
568999840	Cluster of PREDICTED: protein Wiz isoform X4 [Mus musculus] (gi|568999840)	Wiz	0	0	27	#DIV/0!	#DIV/0!	TF
13385902	sororin [Mus musculus]	Cdca5	0	0	26	#DIV/0!	#DIV/0!	Cell Cycle
124486935	lysine-specific demethylase 3B [Mus musculus]	Kdm3b	10	0	26	2.6	#DIV/0!	chromatin regulator
294489298	zinc finger protein 516 [Mus musculus]	Zfp516	0	0	26	#DIV/0!	#DIV/0!	TF
24429570	exportin-5 [Mus musculus]	Xpo5	12	0	25	2.08333	#DIV/0!	RNA binding
358679307	Cluster of zinc finger protein 219 isoform 1 [Mus musculus] (gi|358679307)	Zfp219	0	0	25	#DIV/0!	#DIV/0!	TF
194328773	Cluster of SWI/SNF-related matrix-associated actin-dependent regulator of chromatin subfamily D member 2 isoform 1 [Mus musculus] (gi|194328773)	Smarcd2	0	0	23	#DIV/0!	#DIV/0!	chromatin regulator
49227135	zinc finger MYM-type protein 1 [Mus musculus]	Zmym1	0	0	23	#DIV/0!	#DIV/0!	TF
159032064	Cluster of sal-like protein 1 [Mus musculus] (gi|159032064)	Sall1	4	0	20	5	#DIV/0!	TF
568966843	Cluster of PREDICTED: methyl-CpG-binding domain protein 3 isoform X4 [Mus musculus] (gi|568966843)	Mbd3	6	0	19	3.16667	#DIV/0!	TF
62543565	SWI/SNF-related matrix-associated actin-dependent regulator of chromatin subfamily A containing DEAD/H box 1 isoform 1 [Mus musculus]	Smarcad1	9	0	19	2.11111	#DIV/0!	chromatin regulator
440918679	transcription intermediary factor 1-alpha isoform 2 [Mus musculus]	Trim24	3	0	19	6.33333	#DIV/0!	Cofactor
161016835	breast cancer type 1 susceptibility protein homolog [Mus musculus]	Brca1	0	0	18	#DIV/0!	#DIV/0!	Other
226958367	Cluster of steroid hormone receptor ERR2 isoform 2 [Mus musculus] (gi|226958367)	Esrrb	5	0	18	3.6	#DIV/0!	TF
116734870	leukotriene A-4 hydrolase [Mus musculus]	Lta4h	9	0	18	2	#DIV/0!	Other
568908773	PREDICTED: zinc finger protein 281 isoform X1 [Mus musculus]	Zfp281	0	0	17	#DIV/0!	#DIV/0!	TF
153791380	zinc finger and SCAN domain-containing protein 10 isoform 1 [Mus musculus]	Zscan10	3	0	17	5.66667	#DIV/0!	TF
90093349	activity-dependent neuroprotector homeobox protein [Mus musculus]	Adnp	5	0	16	3.2	#DIV/0!	TF
303521965	histone acetyltransferase KAT7 isoform 1 [Mus musculus]	Kat7	7	0	16	2.28571	#DIV/0!	chromatin regulator
114053325	ubiquitin carboxyl-terminal hydrolase 48 [Mus musculus]	Usp48	7	0	16	2.28571	#DIV/0!	Enzyme
577019479	pseudouridylate synthase 7 homolog isoform 1 [Mus musculus]	Pus7	0	0	15	#DIV/0!	#DIV/0!	RNA binding
39841055	BEN domain-containing protein 3 [Mus musculus]	Bend3	0	0	14	#DIV/0!	#DIV/0!	Transcriptional repressor
46852151	ubiquitin carboxyl-terminal hydrolase 28 [Mus musculus]	Usp28	0	0	14	#DIV/0!	#DIV/0!	Enzyme
569003526	PREDICTED: zinc finger E-box-binding homeobox 1 isoform X6 [Mus musculus]	Zeb1	0	0	14	#DIV/0!	#DIV/0!	TF
63079713	developmental pluripotency-associated protein 4 isoform 1 [Mus musculus]	Dppa4	3	0	13	4.33333	#DIV/0!	Other
194328769	protein Jade-1 [Mus musculus]	Jade1	5	0	13	2.6	#DIV/0!	chromatin regulator
556503824	Cluster of lysine--tRNA ligase isoform 3 [Mus musculus] (gi|556503824)	Kars	0	0	13	#DIV/0!	#DIV/0!	RNA binding
145207950	Cluster of transducin-like enhancer protein 3 isoform 3 [Mus musculus] (gi|145207950)	Tle3	0	0	13	#DIV/0!	#DIV/0!	Cofactor
119637828	E3 ubiquitin-protein ligase TRIM33 isoform 1 [Mus musculus]	Trim33	4	0	13	3.25	#DIV/0!	Enzyme
158854018	Cluster of cohesin subunit SA-3 [Mus musculus] (gi|158854018)	Stag3	0	0	12	#DIV/0!	#DIV/0!	Cohesin
31982030	rho GDP-dissociation inhibitor 1 [Mus musculus]	Arhgdia	5	0	11	2.2	#DIV/0!	Other
13385288	crooked neck-like protein 1 [Mus musculus]	Crnkl1	5	0	11	2.2	#DIV/0!	RNA binding
116642893	Cluster of kinesin family member C5B [Mus musculus] (gi|116642893)	Kifc5b	0	0	10	#DIV/0!	#DIV/0!	Other
22122389	mini-chromosome maintenance complex-binding protein [Mus musculus]	Mcmbp	3	0	10	3.33333	#DIV/0!	DNA replication(MCM complex)
253314523	polycomb protein Suz12 isoform 2 [Mus musculus]	Suz12	4	0	10	2.5	#DIV/0!	chromatin regulator
239916005	thimet oligopeptidase [Mus musculus]	Thop1	5	0	10	2	#DIV/0!	Enzyme
568961741	PREDICTED: AT-rich interactive domain-containing protein 3B isoform X2 [Mus musculus]	Arid3b	0	0	9	#DIV/0!	#DIV/0!	TF
568905652	PREDICTED: BRCA1-associated RING domain protein 1 isoform X1 [Mus musculus]	Bard1	0	0	9	#DIV/0!	#DIV/0!	Other
157838007	histone-lysine N-methyltransferase EHMT1 isoform 2 [Mus musculus]	Ehmt1	0	0	9	#DIV/0!	#DIV/0!	chromatin regulator
170932558	N-acetyltransferase ESCO2 [Mus musculus]	Esco2	0	0	9	#DIV/0!	#DIV/0!	Cohesin
254588110	Cluster of histone H1.3 [Mus musculus] (gi|254588110)	Hist1h1d	0	0	9	#DIV/0!	#DIV/0!	Histone
303324586	nuclear protein localization protein 4 homolog isoform A [Mus musculus]	Nploc4	0	0	9	#DIV/0!	#DIV/0!	Other
128485538	serine/threonine-protein kinase PLK1 [Mus musculus]	Plk1	3	0	9	3	#DIV/0!	Cell Cycle
166295183	glutamine-rich protein 1 [Mus musculus]	Qrich1	2	0	9	4.5	#DIV/0!	Other
39930559	Cluster of REST corepressor 1 [Mus musculus] (gi|39930559)	Rcor1	0	0	9	#DIV/0!	#DIV/0!	Cofactor
237649040	serine/threonine-protein phosphatase 4 regulatory subunit 3A isoform 2 [Mus musculus]	Smek1	0	0	9	#DIV/0!	#DIV/0!	DNA replication
268839673	UBX domain-containing protein 7 [Mus musculus]	Ubxn7	3	0	9	3	#DIV/0!	Cofactor
46359077	zinc finger protein 423 [Mus musculus]	Zfp423	0	0	9	#DIV/0!	#DIV/0!	TF
167555112	zinc finger MYM-type protein 4 [Mus musculus]	Zmym4	4	0	9	2.25	#DIV/0!	TF
281182477	dynein light chain 2, cytoplasmic [Mus musculus]	Dynll2	4	0	8	2	#DIV/0!	Other
194473716	lysine-specific demethylase 3A [Mus musculus]	Kdm3a	0	0	8	#DIV/0!	#DIV/0!	chromatin regulator
162287089	chromosome-associated kinesin KIF4 [Mus musculus]	Kif4	4	0	8	2	#DIV/0!	Other
31981870	lethal(3)malignant brain tumor-like protein 2 isoform 2 [Mus musculus]	L3mbtl2	0	0	8	#DIV/0!	#DIV/0!	chromatin regulator
31980912	RNA polymerase II-associated factor 1 homolog [Mus musculus]	Paf1	3	0	8	2.66667	#DIV/0!	Cofactor
19111164	Cluster of small ubiquitin-related modifier 2 precursor [Mus musculus] (gi|19111164)	Sumo2	0	0	8	#DIV/0!	#DIV/0!	Other
568958440	Cluster of PREDICTED: myosin light polypeptide 6-like, partial [Mus musculus] (gi|568958440)	LOC102635661	0	0	7	#DIV/0!	#DIV/0!	Other
269308215	Cluster of MAU2 chromatid cohesion factor homolog isoform 1 [Mus musculus] (gi|269308215)	Mau2	0	0	7	#DIV/0!	#DIV/0!	Cohesin
269914091	mdm2-binding protein isoform 1 [Mus musculus]	Mtbp	0	0	7	#DIV/0!	#DIV/0!	Other
124249204	replication factor C subunit 3 [Mus musculus]	Rfc3	2	0	7	3.5	#DIV/0!	DNA Replication
21489969	ubiquitin carboxyl-terminal hydrolase 15 [Mus musculus]	Usp15	0	0	7	#DIV/0!	#DIV/0!	Enzyme
568945269	Cluster of PREDICTED: DNA repair protein XRCC1 isoform X3 [Mus musculus] (gi|568945269)	Xrcc1	0	0	7	#DIV/0!	#DIV/0!	DNA repair
21312470	chromatin assembly factor 1 subunit B [Mus musculus]	Chaf1b	3	0	6	2	#DIV/0!	DNA Replication
244791124	dipeptidyl peptidase 3 [Mus musculus]	Dpp3	2	0	6	3	#DIV/0!	Other
40789280	FAS-associated factor 1 [Mus musculus]	Faf1	3	0	6	2	#DIV/0!	Other
28916693	gelsolin isoform 1 precursor [Mus musculus]	Gsn	0	0	6	#DIV/0!	#DIV/0!	Other
166851848	leucine-rich repeat and WD repeat-containing protein 1 [Mus musculus]	Lrwd1	2	0	6	3	#DIV/0!	chromatin regulator
225543402	M-phase phosphoprotein 8 [Mus musculus]	Mphosph8	2	0	6	3	#DIV/0!	chromatin regulator
568958929	PREDICTED: double-strand break repair protein MRE11A isoform X4 [Mus musculus]	Mre11a	3	0	6	2	#DIV/0!	DNA repair
568991689	PREDICTED: 6-phosphofructokinase, muscle type isoform X1 [Mus musculus]	Pfkm	0	0	6	#DIV/0!	#DIV/0!	Other
568951290	PREDICTED: DNA polymerase delta subunit 3 isoform X2 [Mus musculus]	Pold3	0	0	6	#DIV/0!	#DIV/0!	DNA replication
357197128	ran-binding protein 3 isoform 1 [Mus musculus]	Ranbp3	0	0	6	#DIV/0!	#DIV/0!	Protein transport
110625961	replication protein A 32 kDa subunit [Mus musculus]	Rpa2	3	0	6	2	#DIV/0!	DNA Replication
22094115	signal transducer and activator of transcription 3 isoform 3 [Mus musculus]	Stat3	0	0	6	#DIV/0!	#DIV/0!	TF
594346510	Cluster of DNA repair protein SWI5 homolog isoform a [Mus musculus] (gi|594346510)	Swi5	2	0	6	3	#DIV/0!	DNA repair
568916277	Cluster of PREDICTED: titin isoform X1 [Mus musculus] (gi|568916277)	Ttn	0	0	6	#DIV/0!	#DIV/0!	Other
281182569	vertnin [Mus musculus]	Vrtn	0	0	6	#DIV/0!	#DIV/0!	Other
148223079	WD repeat-containing protein 82 [Mus musculus]	Wdr82	3	0	6	2	#DIV/0!	chromatin regulator
27370102	HIRA-interacting protein 3 [Mus musculus]	Hirip3	2	0	5	2.5	#DIV/0!	chromatin regulator
568904880	Cluster of PREDICTED: NHP2-like protein 1-like, partial [Mus musculus] (gi|568904880)	LOC102641864	0	0	5	#DIV/0!	#DIV/0!	Other
568904743	PREDICTED: eukaryotic translation initiation factor 2 subunit 3-like [Mus musculus]	LOC102642679	0	0	5	#DIV/0!	#DIV/0!	Other
31541911	leucine-rich repeat-containing protein 40 isoform a [Mus musculus]	Lrrc40	2	0	5	2.5	#DIV/0!	Other
119433663	leucine zipper protein 1 [Mus musculus]	Luzp1	0	0	5	#DIV/0!	#DIV/0!	Other
19527234	methionine adenosyltransferase 2 subunit beta isoform 1 [Mus musculus]	Mat2b	0	0	5	#DIV/0!	#DIV/0!	Other
158508479	MBT domain-containing protein 1 [Mus musculus]	Mbtd1	0	0	5	#DIV/0!	#DIV/0!	Cofactor
89363038	CDK-activating kinase assembly factor MAT1 [Mus musculus]	Mnat1	2	0	5	2.5	#DIV/0!	Initiation Factor
254588131	NFATC2-interacting protein [Mus musculus]	Nfatc2ip	2	0	5	2.5	#DIV/0!	Cofactor
568996518	PREDICTED: PEST proteolytic signal-containing nuclear protein isoform X7 [Mus musculus]	Pcnp	0	0	5	#DIV/0!	#DIV/0!	Cell Cycle
31982107	Cluster of DNA polymerase alpha subunit B isoform 1 [Mus musculus] (gi|31982107)	Pola2	0	0	5	#DIV/0!	#DIV/0!	DNA replication
255308881	serine/threonine-protein phosphatase 1 regulatory subunit 10 [Mus musculus]	Ppp1r10	2	0	5	2.5	#DIV/0!	RNA binding
254939663	sentrin-specific protease 3 [Mus musculus]	Senp3	2	0	5	2.5	#DIV/0!	Enzyme
156766077	Cluster of transcription factor SOX-3 [Mus musculus] (gi|156766077)	Sox3	0	0	5	#DIV/0!	#DIV/0!	TF
21311839	target of EGR1 protein 1 [Mus musculus]	Toe1	0	0	5	#DIV/0!	#DIV/0!	RNA binding
6678481	ubiquitin-conjugating enzyme E2 L3 [Mus musculus]	Ube2l3	0	0	5	#DIV/0!	#DIV/0!	Enzyme
568947240	PREDICTED: apoptosis regulator BAX isoform X1 [Mus musculus]	Bax	2	0	4	2	#DIV/0!	Other
326368244	bromodomain-containing protein 2 [Mus musculus]	Brd2	0	0	4	#DIV/0!	#DIV/0!	Pause Control Factor
8393135	cyclin-dependent kinases regulatory subunit 1 [Mus musculus]	Cks1b	0	0	4	#DIV/0!	#DIV/0!	Cell Cycle
110625681	peptidyl-prolyl cis-trans isomerase CWC27 homolog [Mus musculus]	Cwc27	2	0	4	2	#DIV/0!	Other
568957347	PREDICTED: pre-mRNA-splicing factor ATP-dependent RNA helicase PRP16 isoform X1 [Mus musculus]	Dhx38	0	0	4	#DIV/0!	#DIV/0!	RNA binding
257153445	zinc phosphodiesterase ELAC protein 2 [Mus musculus]	Elac2	0	0	4	#DIV/0!	#DIV/0!	RNA binding
16716509	forkhead box protein P1 isoform 1 [Mus musculus]	Foxp1	0	0	4	#DIV/0!	#DIV/0!	TF
568937301	Cluster of PREDICTED: lysine-specific demethylase 2B isoform X1 [Mus musculus] (gi|568937301)	Kdm2b	0	0	4	#DIV/0!	#DIV/0!	chromatin regulator
256985168	kinesin-like protein KIF23 [Mus musculus]	Kif23	0	0	4	#DIV/0!	#DIV/0!	Other
568971922	PREDICTED: DNA ligase 3 isoform X7 [Mus musculus]	Lig3	0	0	4	#DIV/0!	#DIV/0!	DNA repair
568903951	Cluster of PREDICTED: protein BUD31 homolog [Mus musculus] (gi|568903951)	LOC102642043	0	0	4	#DIV/0!	#DIV/0!	Other
255958238	Cluster of DNA mismatch repair protein Mlh1 [Mus musculus] (gi|255958238)	Mlh1	0	0	4	#DIV/0!	#DIV/0!	DNA repair
33859652	negative elongation factor A [Mus musculus]	Nelfa	0	0	4	#DIV/0!	#DIV/0!	Pause Control Factor
12963555	omega-amidase NIT2 [Mus musculus]	Nit2	0	0	4	#DIV/0!	#DIV/0!	Enzyme
119360354	NEDD8 ultimate buster 1 [Mus musculus]	Nub1	0	0	4	#DIV/0!	#DIV/0!	Other
124249349	E3 SUMO-protein ligase PIAS4 [Mus musculus]	Pias4	0	0	4	#DIV/0!	#DIV/0!	Enzyme
356995947	peptidyl-prolyl cis-trans isomerase-like 2 [Mus musculus]	Ppil2	0	0	4	#DIV/0!	#DIV/0!	Enzyme
195976788	RNA polymerase-associated protein RTF1 homolog precursor [Mus musculus]	Rtf1	0	0	4	#DIV/0!	#DIV/0!	Cofactor
227430309	NAD-dependent protein deacetylase sirtuin-1 isoform 2 [Mus musculus]	Sirt1	0	0	4	#DIV/0!	#DIV/0!	Enzyme
155722992	Cluster of solute carrier family 4 (anion exchanger), member 1, adaptor protein [Mus musculus] (gi|155722992)	Slc4a1ap	2	0	4	2	#DIV/0!	RNA binding
31982421	transcriptional repressor protein YY1 [Mus musculus]	Yy1	2	0	4	2	#DIV/0!	TF
126157492	zinc finger protein 295 isoform 2 [Mus musculus]	Zbtb21	0	0	4	#DIV/0!	#DIV/0!	TF
124244060	AT-hook DNA-binding motif-containing protein 1 [Mus musculus]	Ahdc1	0	0	3	#DIV/0!	#DIV/0!	TF
569001010	PREDICTED: A kinase (PRKA) anchor protein 8-like isoform X1 [Mus musculus]	Akap8l	0	0	3	#DIV/0!	#DIV/0!	TF
568968572	Cluster of PREDICTED: AT-rich interactive domain-containing protein 5B isoform X2 [Mus musculus] (gi|568968572)	Arid5b	0	0	3	#DIV/0!	#DIV/0!	TF
260763997	armadillo repeat-containing protein 8 isoform 1 [Mus musculus]	Armc8	0	0	3	#DIV/0!	#DIV/0!	Other
133922586	protein asunder homolog [Mus musculus]	Asun	0	0	3	#DIV/0!	#DIV/0!	Cell Cycle
568926716	PREDICTED: zinc finger protein basonuclin-2 isoform X4 [Mus musculus]	Bnc2	0	0	3	#DIV/0!	#DIV/0!	TF
6753316	cyclin-T1 [Mus musculus]	Ccnt1	0	0	3	#DIV/0!	#DIV/0!	Pause Control Factor
568956412	Cluster of PREDICTED: DDB1- and CUL4-associated factor 15 isoform X2 [Mus musculus] (gi|568956412)	Dcaf15	0	0	3	#DIV/0!	#DIV/0!	Other
569000568	PREDICTED: probable ATP-dependent RNA helicase DDX11 isoform X2 [Mus musculus]	Ddx11	0	0	3	#DIV/0!	#DIV/0!	RNA binding
12963557	DNA methyltransferase 1-associated protein 1 [Mus musculus]	Dmap1	0	0	3	#DIV/0!	#DIV/0!	chromatin regulator
262231818	dynein light chain Tctex-type 1C [Mus musculus]	Dynlt1c	0	0	3	#DIV/0!	#DIV/0!	Other
22164772	histone-lysine N-methyltransferase EHMT2 isoform a [Mus musculus]	Ehmt2	0	0	3	#DIV/0!	#DIV/0!	chromatin regulator
46877074	eyes absent homolog 3 isoform 2 [Mus musculus]	Eya3	0	0	3	#DIV/0!	#DIV/0!	Cofactor
158749615	protein FAM208B [Mus musculus]	Fam208b	0	0	3	#DIV/0!	#DIV/0!	Other
262073031	protein FAM50A [Mus musculus]	Fam50a	0	0	3	#DIV/0!	#DIV/0!	Other
160333168	flt3-interacting zinc finger protein 1 [Mus musculus]	Fiz1	0	0	3	#DIV/0!	#DIV/0!	TF
30424571	embryonic stem cell-specific 5-hydroxymethylcytosine-binding protein [Mus musculus]	Hmces	0	0	3	#DIV/0!	#DIV/0!	Enzyme
257196179	interferon regulatory factor 2-binding protein 2 [Mus musculus]	Irf2bp2	0	0	3	#DIV/0!	#DIV/0!	Other
21450133	lysine-specific demethylase 4C isoform 1 [Mus musculus]	Kdm4c	0	0	3	#DIV/0!	#DIV/0!	chromatin regulator
568966859	PREDICTED: tRNA (guanine-N(7)-)-methyltransferase isoform X1 [Mus musculus]	Mettl1	0	0	3	#DIV/0!	#DIV/0!	Other
269996037	mortality factor 4-like protein 2 [Mus musculus]	Morf4l2	0	0	3	#DIV/0!	#DIV/0!	chromatin regulator
158517935	Cluster of origin recognition complex subunit 1 [Mus musculus] (gi|158517935)	Orc1	0	0	3	#DIV/0!	#DIV/0!	DNA Replication
358424830	POZ-, AT hook-, and zinc finger-containing protein 1 isoform 2 [Mus musculus]	Patz1	0	0	3	#DIV/0!	#DIV/0!	TF
569019383	Cluster of PREDICTED: PHD finger protein 23 isoform X1 [Mus musculus] (gi|569019383)	Phf23	0	0	3	#DIV/0!	#DIV/0!	ubiquitination
255918212	Cluster of E3 SUMO-protein ligase PIAS2 isoform 1 [Mus musculus] (gi|255918212)	Pias2	0	0	3	#DIV/0!	#DIV/0!	Enzyme
551894761	peptidyl-prolyl cis-trans isomerase-like 3 isoform 1 [Mus musculus]	Ppil3	0	0	3	#DIV/0!	#DIV/0!	Other
29789323	protein arginine N-methyltransferase 3 [Mus musculus]	Prmt3	0	0	3	#DIV/0!	#DIV/0!	TF
7110705	prothymosin alpha [Mus musculus]	Ptma	0	0	3	#DIV/0!	#DIV/0!	Other
568970601	PREDICTED: putative tRNA pseudouridine synthase Pus10 isoform X6 [Mus musculus]	Pus10	0	0	3	#DIV/0!	#DIV/0!	RNA binding
162287296	RNA-binding protein 8A isoform a [Mus musculus]	Rbm8a	0	0	3	#DIV/0!	#DIV/0!	RNA binding
27370042	protein SDA1 homolog [Mus musculus]	Sdad1	0	0	3	#DIV/0!	#DIV/0!	Other
31543224	mothers against decapentaplegic homolog 4 [Mus musculus]	Smad4	0	0	3	#DIV/0!	#DIV/0!	TF
24415998	Cluster of structural maintenance of chromosomes protein 6 [Mus musculus] (gi|24415998)	Smc6	0	0	3	#DIV/0!	#DIV/0!	DNA double-strand breaks
28076967	SURP and G-patch domain-containing protein 1 [Mus musculus]	Sugp1	0	0	3	#DIV/0!	#DIV/0!	RNA binding
162417986	tyrosyl-DNA phosphodiesterase 1 [Mus musculus]	Tdp1	0	0	3	#DIV/0!	#DIV/0!	DNA repair
568916345	PREDICTED: tousled-like kinase 1 isoform X3 [Mus musculus]	Tlk1	0	0	3	#DIV/0!	#DIV/0!	Cell Cycle
37574078	speckle targeted PIP5K1A-regulated poly(A) polymerase [Mus musculus]	Tut1	0	0	3	#DIV/0!	#DIV/0!	RNA binding
148747461	acetyl-CoA acetyltransferase, cytosolic [Mus musculus]	Acat2	0	0	2	#DIV/0!	#DIV/0!	Enzyme
568972755	PREDICTED: UDP-GlcNAc:betaGal beta-1,3-N-acetylglucosaminyltransferase-like 1 isoform X2 [Mus musculus]	B3gntl1	0	0	2	#DIV/0!	#DIV/0!	Other
269995967	BCL-6 corepressor isoform a [Mus musculus]	Bcor	0	0	2	#DIV/0!	#DIV/0!	Cofactor
225543530	C2 calcium-dependent domain containing 2 [Mus musculus]	C2cd2	0	0	2	#DIV/0!	#DIV/0!	Other
126032303	cell division cycle 7-related protein kinase isoform 1 [Mus musculus]	Cdc7	0	0	2	#DIV/0!	#DIV/0!	Cell Cycle
119672912	calcium homeostasis endoplasmic reticulum protein [Mus musculus]	Cherp	0	0	2	#DIV/0!	#DIV/0!	RNA binding
157951666	chromosome transmission fidelity protein 18 homolog [Mus musculus]	Chtf18	0	0	2	#DIV/0!	#DIV/0!	Cohesin
134053929	coilin [Mus musculus]	Coil	0	0	2	#DIV/0!	#DIV/0!	Other
6753540	casein kinase II subunit alpha' [Mus musculus]	Csnk2a2	0	0	2	#DIV/0!	#DIV/0!	Enzyme
552953812	probable ATP-dependent RNA helicase DHX34 [Mus musculus]	Dhx34	0	0	2	#DIV/0!	#DIV/0!	RNA binding
144926009	probable ATP-dependent RNA helicase DHX40 [Mus musculus]	Dhx40	0	0	2	#DIV/0!	#DIV/0!	RNA binding
9055242	dnaJ homolog subfamily B member 1 [Mus musculus]	Dnajb1	0	0	2	#DIV/0!	#DIV/0!	Other
23956266	dnaJ homolog subfamily C member 9 [Mus musculus]	Dnajc9	0	0	2	#DIV/0!	#DIV/0!	Other
58037335	developmental pluripotency-associated protein 2 [Mus musculus]	Dppa2	0	0	2	#DIV/0!	#DIV/0!	Other
254540041	dynein light chain roadblock-type 1 isoform b [Mus musculus]	Dynlrb1	0	0	2	#DIV/0!	#DIV/0!	Other
241666402	DNA repair endonuclease XPF [Mus musculus]	Ercc4	0	0	2	#DIV/0!	#DIV/0!	DNA repair
133893030	glutamate-rich 1 [Mus musculus]	Erich1	0	0	2	#DIV/0!	#DIV/0!	Other
130488506	four and a half LIM domains protein 3 [Mus musculus]	Fhl3	0	0	2	#DIV/0!	#DIV/0!	Other
33468897	glutamate--cysteine ligase catalytic subunit [Mus musculus]	Gclc	0	0	2	#DIV/0!	#DIV/0!	Enzyme
13195660	DNA replication complex GINS protein SLD5 [Mus musculus]	Gins4	0	0	2	#DIV/0!	#DIV/0!	DNA Replication
31982332	glutamine synthetase [Mus musculus]	Glul	0	0	2	#DIV/0!	#DIV/0!	Enzyme
21704076	transcription initiation factor IIB [Mus musculus]	Gtf2b	0	0	2	#DIV/0!	#DIV/0!	TF
262331580	high mobility group protein HMG-I/HMG-Y isoform b [Mus musculus]	Hmga1	0	0	2	#DIV/0!	#DIV/0!	Other
29336057	inhibitor of growth protein 1 [Mus musculus]	Ing1	0	0	2	#DIV/0!	#DIV/0!	Cofactor
153791768	integrator complex subunit 7 [Mus musculus]	Ints7	0	0	2	#DIV/0!	#DIV/0!	Other
31982348	interferon regulatory factor 2-binding protein 1 [Mus musculus]	Irf2bp1	0	0	2	#DIV/0!	#DIV/0!	Other
165905607	lysine-specific demethylase 5C [Mus musculus]	Kdm5c	0	0	2	#DIV/0!	#DIV/0!	chromatin regulator
133505571	kinesin-like protein KIF20B [Mus musculus]	Kif20b	0	0	2	#DIV/0!	#DIV/0!	Other
239582737	kinesin-like protein KIF26B [Mus musculus]	Kif26b	0	0	2	#DIV/0!	#DIV/0!	Other
568941097	Cluster of PREDICTED: putative RNA-binding protein Luc7-like 2 isoform X4 [Mus musculus] (gi|568941097)	Luc7l2	0	0	2	#DIV/0!	#DIV/0!	RNA binding
12963663	magnesium-dependent phosphatase 1 [Mus musculus]	Mdp1	0	0	2	#DIV/0!	#DIV/0!	Enzyme
119220579	mediator of RNA polymerase II transcription subunit 24 [Mus musculus]	Med24	0	0	2	#DIV/0!	#DIV/0!	Cofactor
568915694	PREDICTED: myb-related protein B isoform X1 [Mus musculus]	Mybl2	0	0	2	#DIV/0!	#DIV/0!	TF
254675189	H/ACA ribonucleoprotein complex non-core subunit NAF1 [Mus musculus]	Naf1	0	0	2	#DIV/0!	#DIV/0!	RNA binding
13386056	nuclear cap-binding protein subunit 2 [Mus musculus]	Ncbp2	0	0	2	#DIV/0!	#DIV/0!	RNA binding
118026946	nuclear receptor coactivator 3 [Mus musculus]	Ncoa3	0	0	2	#DIV/0!	#DIV/0!	TF
6671531	nuclear receptor subfamily 0 group B member 1 [Mus musculus]	Nr0b1	0	0	2	#DIV/0!	#DIV/0!	TF
365777424	serine/threonine-protein kinase OSR1 [Mus musculus]	Oxsr1	0	0	2	#DIV/0!	#DIV/0!	Other
21914853	Cluster of poly(A) polymerase alpha [Mus musculus] (gi|21914853)	Papola	0	0	2	#DIV/0!	#DIV/0!	RNA binding
568933285	PREDICTED: PAX-interacting protein 1 isoform X3 [Mus musculus]	Paxip1	0	0	2	#DIV/0!	#DIV/0!	DNA repair
119372296	PCI domain-containing protein 2 [Mus musculus]	Pcid2	0	0	2	#DIV/0!	#DIV/0!	Other
31543478	E3 SUMO-protein ligase PIAS1 [Mus musculus]	Pias1	0	0	2	#DIV/0!	#DIV/0!	Enzyme
225007615	patatin-like phospholipase domain-containing protein 7 [Mus musculus]	Pnpla7	0	0	2	#DIV/0!	#DIV/0!	Enzyme
29336059	DNA-directed RNA polymerase II subunit RPB3 [Mus musculus]	Polr2c	0	0	2	#DIV/0!	#DIV/0!	RNA Pol II Machinery
110625757	DNA-directed RNA polymerase II subunit RPB9 [Mus musculus]	Polr2i	0	0	2	#DIV/0!	#DIV/0!	RNA Pol II Machinery
254587947	serine/threonine-protein phosphatase 2A activator [Mus musculus]	Ppp2r4	0	0	2	#DIV/0!	#DIV/0!	Other
568997186	PREDICTED: PR domain containing 15 isoform X1 [Mus musculus]	Prdm15	0	0	2	#DIV/0!	#DIV/0!	TF
183583559	phosphatidylinositol 3,4,5-trisphosphate-dependent Rac exchanger 2 protein isoform 1 [Mus musculus]	Prex2	0	0	2	#DIV/0!	#DIV/0!	Other
568973490	PREDICTED: glutamine rich 2 isoform X1 [Mus musculus]	Qrich2	0	0	2	#DIV/0!	#DIV/0!	Other
181332994	glutamine and serine-rich protein 1 [Mus musculus]	Qser1	0	0	2	#DIV/0!	#DIV/0!	Other
568992550	PREDICTED: rac GTPase-activating protein 1 isoform X2 [Mus musculus]	Racgap1	0	0	2	#DIV/0!	#DIV/0!	Other
126090612	helicase ARIP4 [Mus musculus]	Rad54l2	0	0	2	#DIV/0!	#DIV/0!	DNA helicase
53850664	ran-binding protein 6 [Mus musculus]	Ranbp6	0	0	2	#DIV/0!	#DIV/0!	Other
13385428	serine/threonine-protein kinase RIO2 [Mus musculus]	Riok2	0	0	2	#DIV/0!	#DIV/0!	RNA binding
229093990	E3 ubiquitin-protein ligase BRE1B [Mus musculus]	Rnf40	0	0	2	#DIV/0!	#DIV/0!	Enzyme
21450083	regulation of nuclear pre-mRNA domain-containing protein 1A [Mus musculus]	Rprd1a	0	0	2	#DIV/0!	#DIV/0!	Cell Cycle
27734094	RNA pseudouridylate synthase domain-containing protein 2 [Mus musculus]	Rpusd2	0	0	2	#DIV/0!	#DIV/0!	RNA binding
87299630	RNA polymerase I-specific transcription initiation factor RRN3 [Mus musculus]	Rrn3	0	0	2	#DIV/0!	#DIV/0!	Cofactor
30794468	protein RTF2 homolog [Mus musculus]	Rtfdc1	0	0	2	#DIV/0!	#DIV/0!	DNA Replication
39812173	pre-mRNA-splicing factor SLU7 [Mus musculus]	Slu7	0	0	2	#DIV/0!	#DIV/0!	RNA binding
160333789	sepiapterin reductase [Mus musculus]	Spr	0	0	2	#DIV/0!	#DIV/0!	Enzyme
6753820	serine/arginine-rich splicing factor 10 isoform 1 [Mus musculus]	Srsf10	0	0	2	#DIV/0!	#DIV/0!	RNA binding
145208006	Cluster of centromere protein X [Mus musculus] (gi|145208006)	Stra13	0	0	2	#DIV/0!	#DIV/0!	transcriptional repressor
568948106	PREDICTED: sulfotransferase family cytosolic 2B member 1 isoform X1 [Mus musculus]	Sult2b1	0	0	2	#DIV/0!	#DIV/0!	Enzyme
166706889	transcription factor 20 isoform b [Mus musculus]	Tcf20	0	0	2	#DIV/0!	#DIV/0!	TF
21704176	THUMP domain-containing protein 1 [Mus musculus]	Thumpd1	0	0	2	#DIV/0!	#DIV/0!	RNA binding
568946389	PREDICTED: tRNA-splicing endonuclease subunit Sen34 isoform X1 [Mus musculus]	Tsen34	0	0	2	#DIV/0!	#DIV/0!	RNA binding
568947694	PREDICTED: ubiquitin-protein ligase E3A isoform X4 [Mus musculus]	Ube3a	0	0	2	#DIV/0!	#DIV/0!	Enzyme
172073169	ubiquitin conjugation factor E4 B [Mus musculus]	Ube4b	0	0	2	#DIV/0!	#DIV/0!	Enzyme
568963698	Cluster of PREDICTED: upstream-binding protein 1 isoform X1 [Mus musculus] (gi|568963698)	Ubp1	0	0	2	#DIV/0!	#DIV/0!	TF
225543185	von Willebrand factor A domain-containing protein 5A [Mus musculus]	Vwa5a	0	0	2	#DIV/0!	#DIV/0!	Other
40556280	WD and tetratricopeptide repeats protein 1 [Mus musculus]	Wdtc1	0	0	2	#DIV/0!	#DIV/0!	chromatin regulator
254540120	ATPase WRNIP1 [Mus musculus]	Wrnip1	0	0	2	#DIV/0!	#DIV/0!	DNA Replication
169808385	zinc finger CCHC domain-containing protein 8 [Mus musculus]	Zcchc8	0	0	2	#DIV/0!	#DIV/0!	RNA binding
21312282	zinc finger protein 131 [Mus musculus]	Zfp131	0	0	2	#DIV/0!	#DIV/0!	TF
568950010	Cluster of PREDICTED: zinc finger protein 143 isoform X1 [Mus musculus] (gi|568950010)	Zfp143	0	0	2	#DIV/0!	#DIV/0!	TF
112734853	zinc finger protein ZIC 2 [Mus musculus]	Zic2	0	0	2	#DIV/0!	#DIV/0!	TF

## Sheet: SMC1 ChIP-MS in B16
name	ID	input_1	chip_1	chip_2	chip_vs_input_p.val	chip_vs_input_p.adj	chip_vs_input_significant	chip_vs_input_ratio	chip_centered	input_centered	Category
Abraxas1	Q8BPZ8	0.746271	5	6	0.0141168	3.11e-05	TRUE	2.88	0.959	-1.92
Adnp	Q9Z103	7	32	46	0.0472381	0.158	TRUE	2.45	0.818	-1.64	TF
Aff4	Q9ESC8	0.934292	5	4	0.0266738	0.0134	TRUE	2.26	0.753	-1.51	RNA binding
Ahcyl2	Q68FL4	1	3	3	0.00219421	1.53e-15	TRUE	1.58	0.528	-1.06
Ahdc1	Q6PAL7	1.08918	3	3	0.00246905	1.53e-15	TRUE	1.46	0.487	-0.974	TF
Ammecr1l	Q8JZZ6	0.78747	3	3	0.0016469	1.53e-15	TRUE	1.93	0.643	-1.29
Anln	Q8K298	6	16	17	0.00866679	1.79e-09	TRUE	1.46	0.486	-0.973
Arid5b	Q8BM75	1.00902	5	5	0.00126771	1.53e-15	TRUE	2.31	0.77	-1.54	TF
Atm	Q62388	1.701	16	24	0.0329346	0.0427	TRUE	3.53	1.18	-2.35
Atr	Q9JKK8	0.841786	11	14	0.0136055	1.81e-05	TRUE	3.88	1.29	-2.59
Bard1	O70445	0.756649	8	12	0.0307937	0.0306	TRUE	3.69	1.23	-2.46
Baz1a	O88379	2	12	18	0.0440687	0.13	TRUE	2.88	0.959	-1.92	chromatin regualtor
Bmi1	P25916	0.809109	2	2	0.00291103	1.53e-15	TRUE	1.31	0.435	-0.87	chromatin regualtor
Bnc2	Q8BMQ3	1	9	9	0.000798567	1.53e-15	TRUE	3.17	1.06	-2.11	TF
Brwd1	Q921C3	1.56147	8	7	0.0129241	8.19e-06	TRUE	2.26	0.754	-1.51
Brwd3	A2AHJ4	0.831916	2	2	0.00304648	1.53e-15	TRUE	1.27	0.422	-0.844
Cand2	Q6ZQ73	8	17	16	0.0141	3.06e-05	TRUE	1.04	0.348	-0.696
Cbx4	O55187	1	9	9	0.000798567	1.53e-15	TRUE	3.17	1.06	-2.11
Cbx5	Q61686	0.944729	3	3	0.00203858	1.53e-15	TRUE	1.67	0.556	-1.11
Cbx8	Q9QXV1	2	6	6	0.00219421	1.53e-15	TRUE	1.58	0.528	-1.06
Cdc20	Q9JJ66	1	2	2	0.00429375	1.53e-15	TRUE	1	0.333	-0.667
Cdca8	Q8BHX3	1	3	3	0.00219421	1.53e-15	TRUE	1.58	0.528	-1.06
Cdk19	Q8BWD8	1	4	5	0.0284364	0.0198	TRUE	2.16	0.72	-1.44
Cdk7	Q03147	0.877544	4	5	0.0252052	0.00927	TRUE	2.35	0.783	-1.57
Cfdp1	O88271	1	2	2	0.00429375	1.53e-15	TRUE	1	0.333	-0.667
Cfl1	P18760	2	4	4	0.00429375	1.53e-15	TRUE	1	0.333	-0.667
Chaf1a	Q9QWF0	1	2	2	0.00429375	1.53e-15	TRUE	1	0.333	-0.667
Champ1	Q8K327	1.00346	10	14	0.0248706	0.00847	TRUE	3.56	1.19	-2.37	TF
Chd4	Q6PDQ2	14	54	57	0.00483532	1.53e-15	TRUE	1.99	0.662	-1.32	chromatin regualtor
Chd8	Q09XV5	1	14	12	0.00773041	5.89e-11	TRUE	3.7	1.23	-2.46	chromatin regualtor
Chek1	O35280	3	6	7	0.043976	0.129	TRUE	1.11	0.37	-0.741	chromatin regualtor
Chtf18	Q8BIW9	1	7	5	0.0398541	0.0935	TRUE	2.56	0.855	-1.71
Ckb	Q04447	2	5	5	0.00285875	1.53e-15	TRUE	1.32	0.441	-0.881
Cpne1	Q8C166	3	9	9	0.00219421	1.53e-15	TRUE	1.58	0.528	-1.06
Creb1	Q01147	1	5	4	0.0284364	0.0198	TRUE	2.16	0.72	-1.44	TF
Ctbp1	O88712	9	36	44	0.0247316	0.00816	TRUE	2.14	0.715	-1.43	chromatin regualtor
Ctbp2	P56546	8	47	58	0.0188816	0.000925	TRUE	2.71	0.902	-1.8
Ctcf	Q61164	2	17	16	0.00296861	1.53e-15	TRUE	3.04	1.01	-2.03	TF
Dcaf5	Q80T85	0.27592	3	2	0.0387174	0.0842	TRUE	3.15	1.05	-2.1
Ddost	O54734	2	9	8	0.0122223	3.26e-06	TRUE	2.08	0.695	-1.39
Ddx47	Q9CWX9	5	14	17	0.0351897	0.0575	TRUE	1.63	0.542	-1.08	RNA binding
Ddx6	P54823	5	11	10	0.0241822	0.00699	TRUE	1.07	0.356	-0.713	RNA binding
Dgcr8	Q9EQM6	0.786608	2	2	0.00278367	1.53e-15	TRUE	1.35	0.449	-0.898	RNA binding
Dhx34	Q9DBV3	1	3	3	0.00219421	1.53e-15	TRUE	1.58	0.528	-1.06	RNA binding
Dhx9	O70133	21	40	46	0.0427987	0.119	TRUE	1.03	0.343	-0.687	RNA binding
Dido1	Q8C9B9	4	9	11	0.0499081	0.182	TRUE	1.31	0.438	-0.876
Dis3	Q9CSH3	8	27	28	0.00376536	1.53e-15	TRUE	1.78	0.594	-1.19	RNA binding
Dnmt3a	O88508	4	9	9	0.0034159	1.53e-15	TRUE	1.17	0.39	-0.78
Dnttip1	Q99LB0	0.817088	2	2	0.00295767	1.53e-15	TRUE	1.29	0.43	-0.861	TF
Eif2s3x	Q9Z0N1	2	5	5	0.00285875	1.53e-15	TRUE	1.32	0.441	-0.881	RNA binding
Eif4e	P63073	1	2	2	0.00429375	1.53e-15	TRUE	1	0.333	-0.667	RNA binding
Eif6	O55135	1	2	2	0.00429375	1.53e-15	TRUE	1	0.333	-0.667
Ell	O08856	0.603577	2	2	0.00193386	1.53e-15	TRUE	1.73	0.576	-1.15
Esco2	Q8CIB9	0.69665	9	6	0.0347191	0.0543	TRUE	3.4	1.13	-2.27
Ess2	O70279	1	2	2	0.00429375	1.53e-15	TRUE	1	0.333	-0.667
Exosc8	Q9D753	1	2	2	0.00429375	1.53e-15	TRUE	1	0.333	-0.667
Eya3	P97480	1	3	3	0.00219421	1.53e-15	TRUE	1.58	0.528	-1.06
Fanca	Q9JL70	2	9	10	0.00942098	1.49e-08	TRUE	2.25	0.749	-1.5
Fanci	Q8K368	7	20	20	0.00234446	1.53e-15	TRUE	1.51	0.505	-1.01
Galk2	Q68FH4	3	8	7	0.0282089	0.0188	TRUE	1.32	0.44	-0.879
Gapdh	P16858	15	36	38	0.00894502	4.18e-09	TRUE	1.3	0.434	-0.868
Gatad2a	Q8CHY6	8	33	34	0.00257075	1.53e-15	TRUE	2.07	0.689	-1.38	TF
Gclm	O09172	1	2	2	0.00429375	1.53e-15	TRUE	1	0.333	-0.667
Gins3	Q9CY94	0.387958	1	1	0.00272521	1.53e-15	TRUE	1.37	0.455	-0.911
Gpatch11	Q3UFS4	0.725979	2	2	0.00246838	1.53e-15	TRUE	1.46	0.487	-0.975
Grn	P28798	0.796975	3	4	0.0419054	0.111	TRUE	2.12	0.707	-1.41
Grwd1	Q810D6	1	2	2	0.00429375	1.53e-15	TRUE	1	0.333	-0.667	RNA binding
Gstp1	P19157	1.12309	8	9	0.00749755	2.17e-11	TRUE	2.92	0.972	-1.94
Gtf2i	Q9ESZ8	25	60	64	0.0109345	4.1e-07	TRUE	1.31	0.437	-0.873	TF
Gtf2ird1	Q9JI57	0.753415	4	3	0.0397149	0.0923	TRUE	2.2	0.734	-1.47	TF
Gtf3c1	Q8K284	4	29	26	0.00725416	7.11e-12	TRUE	2.78	0.926	-1.85	TF
Gtf3c2	Q8BL74	2.55592	13	15	0.0126661	5.91e-06	TRUE	2.45	0.817	-1.63	TF
Gtf3c4	Q8BMQ2	3	24	22	0.00493397	1.53e-15	TRUE	2.94	0.979	-1.96	TF
Gtf3c5	Q8R2T8	6	17	19	0.0168606	0.000283	TRUE	1.58	0.528	-1.06	TF
Hdac2	P70288	6	20	25	0.034275	0.0513	TRUE	1.9	0.633	-1.27	chromatin regualtor
Heatr3	Q8BQM4	2	5	6	0.037826	0.0771	TRUE	1.45	0.484	-0.969
Hirip3	Q8BLH7	1	2	2	0.00429375	1.53e-15	TRUE	1	0.333	-0.667
Hmgb1	P63158	1.85795	6	8	0.0490317	0.174	TRUE	1.9	0.633	-1.27	chromatin regualtor
Hmgb2	P30681	0.753032	5	5	0.000992367	1.53e-15	TRUE	2.73	0.91	-1.82	chromatin regualtor
Hmgcs1	Q8JZK9	2	4	4	0.00429375	1.53e-15	TRUE	1	0.333	-0.667
Hspbp1	Q99P31	1	4	5	0.0284364	0.0198	TRUE	2.16	0.72	-1.44
Ints1	Q6P4S8	8	29	32	0.0107238	2.77e-07	TRUE	1.93	0.643	-1.29
Ints10	Q8K2A7	2	7	9	0.0379241	0.0779	TRUE	1.99	0.663	-1.33
Ints2	Q80UK8	1	5	6	0.0177738	0.0005	TRUE	2.45	0.818	-1.64
Ipo4	Q8VI75	1	4	5	0.0284364	0.0198	TRUE	2.16	0.72	-1.44	RNA binding
Irf2bp2	E9Q1P8	1	6	6	0.00107526	1.53e-15	TRUE	2.58	0.862	-1.72
Kansl1	Q80TG1	0.786667	4	5	0.0229468	0.00484	TRUE	2.51	0.836	-1.67	chromatin regualtor
Kansl3	A2RSY1	1.17772	5	5	0.00147013	1.53e-15	TRUE	2.09	0.695	-1.39	chromatin regualtor
Kat7	Q5SVQ0	1	6	8	0.0282118	0.0189	TRUE	2.79	0.931	-1.86	chromatin regualtor
Kdm1a	Q6ZQ88	5	25	23	0.00682691	7.77e-13	TRUE	2.26	0.754	-1.51	chromatin regualtor
Kdm1b	Q8CIG3	3	6	6	0.00429375	1.53e-15	TRUE	1	0.333	-0.667	chromatin regualtor
Kdm2a	P59997	4	15	19	0.0326614	0.041	TRUE	2.08	0.692	-1.38	chromatin regualtor
Kdm3b	Q6ZPY7	2	9	11	0.0221511	0.00371	TRUE	2.31	0.772	-1.54	chromatin regualtor
Kdm4a	Q8BW72	1	5	7	0.0398541	0.0935	TRUE	2.56	0.855	-1.71	chromatin regualtor
Kdm5a	Q3UXZ9	1	34	42	0.00727923	8e-12	TRUE	5.24	1.75	-3.49	chromatin regualtor
Kdm5b	Q80Y84	0.514073	14	15	0.00178054	1.53e-15	TRUE	4.82	1.61	-3.21	chromatin regualtor
Kdm5c	P41230	0.840727	5	6	0.0154383	0.0001	TRUE	2.7	0.901	-1.8	chromatin regualtor
Kif20a	P97329	3	9	8	0.0197074	0.00138	TRUE	1.5	0.5	-1
Kif22	Q3V300	1	5	5	0.00125741	1.53e-15	TRUE	2.32	0.774	-1.55
Kpna4	O35343	1	2	2	0.00429375	1.53e-15	TRUE	1	0.333	-0.667
Krt17	Q9QWL7	13	32	32	0.00293076	1.53e-15	TRUE	1.3	0.433	-0.866
Krt19	P19001	10	23	23	0.00328531	1.53e-15	TRUE	1.2	0.401	-0.801
Krt42	Q6IFX2	14	31	32	0.00618221	1.35e-14	TRUE	1.17	0.39	-0.78
Krt71	Q9R0H5	2	5	6	0.037826	0.0771	TRUE	1.45	0.484	-0.969
L3mbtl3	Q8BLB7	1	5	4	0.0284364	0.0198	TRUE	2.16	0.72	-1.44	chromatin regualtor
Mapk3	Q63844	0.64218	2	2	0.00208963	1.53e-15	TRUE	1.64	0.546	-1.09	chromatin regualtor
Mau2	Q9D2X5	1	3	3	0.00219421	1.53e-15	TRUE	1.58	0.528	-1.06
Mbd1	Q9Z2E2	0.967116	2	2	0.00400886	1.53e-15	TRUE	1.05	0.349	-0.699	TF
Mbd2	Q9Z2E1	3	12	12	0.00156313	1.53e-15	TRUE	2	0.667	-1.33	TF
Mbd3	Q9Z2D8	0.859181	15	14	0.00227152	1.53e-15	TRUE	4.08	1.36	-2.72	TF
Mcm3	P25206	9	31	30	0.00349903	1.53e-15	TRUE	1.76	0.587	-1.17
Mcm5	P49718	17	39	37	0.0102664	1.1e-07	TRUE	1.16	0.387	-0.773
Mdc1	Q5PSV9	3	6	6	0.00429375	1.53e-15	TRUE	1	0.333	-0.667
Mecom	P14404	0.766734	9	10	0.00468431	1.53e-15	TRUE	3.63	1.21	-2.42	TF
Med12	A2AGH6	1	6	6	0.00107526	1.53e-15	TRUE	2.58	0.862	-1.72
Med23	Q80YQ2	3	8	8	0.00258871	1.53e-15	TRUE	1.42	0.472	-0.943
Mlf2	Q99KX1	0.713059	2	2	0.00240597	1.53e-15	TRUE	1.49	0.496	-0.992
Mms22l	B1AUR6	1	7	5	0.0398541	0.0935	TRUE	2.56	0.855	-1.71
Morc3	F7BJB9	0.752629	10	13	0.0151295	7.83e-05	TRUE	3.92	1.31	-2.61
Msh2	P43247	3	16	15	0.00461508	1.53e-15	TRUE	2.37	0.789	-1.58
Msh6	P54276	8	17	19	0.0261804	0.0119	TRUE	1.17	0.389	-0.778
Mta1	Q8K4B0	13	41	45	0.011715	1.55e-06	TRUE	1.72	0.575	-1.15	chromatin regualtor
Mta2	Q9R190	7	23	30	0.0435356	0.125	TRUE	1.91	0.636	-1.27	chromatin regualtor
Mta3	Q924K8	5	20	19	0.00463571	1.53e-15	TRUE	1.96	0.654	-1.31	chromatin regualtor
Nacc1	Q7TSZ8	2	15	16	0.00334565	1.53e-15	TRUE	2.95	0.984	-1.97
Napa	Q9DB05	3	6	7	0.043976	0.129	TRUE	1.11	0.37	-0.741
Nbn	Q9R207	2	7	9	0.0379241	0.0779	TRUE	1.99	0.663	-1.33
Ncapg2	Q6DFV1	1	6	5	0.0177738	0.0005	TRUE	2.45	0.818	-1.64
Ncor1	Q60974	0.916082	7	7	0.000894	1.53e-15	TRUE	2.93	0.978	-1.96
Ndrg1	Q62433	0.854335	2	2	0.0031863	1.53e-15	TRUE	1.23	0.409	-0.818
Nfrkb	Q6PIJ4	1	6	5	0.0177738	0.0005	TRUE	2.45	0.818	-1.64
Nipbl	Q6KCD5	1.65626	39	50	0.0106336	2.33e-07	TRUE	4.74	1.58	-3.16
Nle1	Q8VEJ4	2	7	6	0.0239463	0.00654	TRUE	1.7	0.565	-1.13
Nol4l	Q6DIB4	1.81906	6	8	0.0479319	0.164	TRUE	1.93	0.643	-1.29
Nr2f2	P43135	3	11	15	0.0472959	0.159	TRUE	2.1	0.699	-1.4	TF
Nsun2	Q1HFZ0	8	20	21	0.00750971	2.29e-11	TRUE	1.36	0.452	-0.905	RNA binding
Nup43	P59235	1	2	2	0.00429375	1.53e-15	TRUE	1	0.333	-0.667
Nvl	Q9DBY8	3	9	10	0.0146059	4.97e-05	TRUE	1.66	0.554	-1.11
Ogt	Q8CGY8	4	15	17	0.0141463	3.21e-05	TRUE	2	0.666	-1.33
Parp1	P11103	7	22	22	0.00206547	1.53e-15	TRUE	1.65	0.551	-1.1	RNA binding
Pcif1	P59114	1	2	2	0.00429375	1.53e-15	TRUE	1	0.333	-0.667
Pcyt1a	P49586	1	5	5	0.00125741	1.53e-15	TRUE	2.32	0.774	-1.55
Pds5a	Q6A026	12	83	102	0.0162853	0.00019	TRUE	2.94	0.98	-1.96
Pds5b	Q4VA53	10	112	118	0.00201501	1.53e-15	TRUE	3.52	1.17	-2.35
Pfas	Q5SUR0	2	6	5	0.037826	0.0771	TRUE	1.45	0.484	-0.969
Phf2	Q9WTU0	1	11	14	0.0149769	6.9e-05	TRUE	3.63	1.21	-2.42	chromatin regualtor
Pias4	Q9JM05	3	13	15	0.0146264	5.07e-05	TRUE	2.22	0.74	-1.48
Plaa	P27612	8	16	16	0.00429375	1.53e-15	TRUE	1	0.333	-0.667
Pml	Q60953	2	13	17	0.0242502	0.00713	TRUE	2.89	0.965	-1.93	chromatin regualtor
Pola1	P33609	3	9	10	0.0146059	4.97e-05	TRUE	1.66	0.554	-1.11
Pold1	P52431	5	15	18	0.0297852	0.0256	TRUE	1.72	0.572	-1.14
Pold2	O35654	2	7	7	0.0018119	1.53e-15	TRUE	1.81	0.602	-1.2
Pole	Q9WVF7	1	18	20	0.00372653	1.53e-15	TRUE	4.25	1.42	-2.83
Ppil2	Q9D787	1	8	10	0.016405	0.000207	TRUE	3.16	1.05	-2.11
Ppm1g	Q61074	3	7	7	0.0032043	1.53e-15	TRUE	1.22	0.407	-0.815
Ppp1r8	Q8R3G1	1	2	2	0.00429375	1.53e-15	TRUE	1	0.333	-0.667
Ppp4r2	Q0VGB7	1	2	2	0.00429375	1.53e-15	TRUE	1	0.333	-0.667
Prdx1	P35700	9	18	18	0.00429375	1.53e-15	TRUE	1	0.333	-0.667
Prim1	P20664	1	6	7	0.0122312	3.3e-06	TRUE	2.7	0.899	-1.8
Prkdc	P97313	0.913312	8	6	0.0264092	0.0126	TRUE	2.92	0.974	-1.95
Prmt6	Q6NZB1	0.576369	3	4	0.031487	0.0343	TRUE	2.59	0.862	-1.72
Psmc3	O88685	2	7	7	0.0018119	1.53e-15	TRUE	1.81	0.602	-1.2
Psmd12	Q9D8W5	3	7	7	0.0032043	1.53e-15	TRUE	1.22	0.407	-0.815
Pwwp3a	Q6DID5	1.13934	3	3	0.00263824	1.53e-15	TRUE	1.4	0.466	-0.931
Racgap1	Q9WVM1	4	9	11	0.0499081	0.182	TRUE	1.31	0.438	-0.876
Rad18	Q9QXK2	2	7	7	0.0018119	1.53e-15	TRUE	1.81	0.602	-1.2
Rad21	Q61550	8	76	77	0.000883586	1.53e-15	TRUE	3.26	1.09	-2.17
Rad50	P70388	6	19	24	0.0384867	0.0823	TRUE	1.83	0.61	-1.22
Rad54l	P70270	1	2	2	0.00429375	1.53e-15	TRUE	1	0.333	-0.667
Rad54l2	Q99NG0	1.94582	8	7	0.0160991	0.000166	TRUE	1.94	0.648	-1.3
Rai1	Q61818	0.894415	3	4	0.0470896	0.157	TRUE	1.95	0.651	-1.3
Ran	P62827	1	12	11	0.0037867	1.53e-15	TRUE	3.52	1.17	-2.35	RNA binding
Rbbp7	Q60973	5	24	19	0.0317429	0.0357	TRUE	2.09	0.698	-1.4	chromatin regualtor
Rbl1	Q64701	1	6	6	0.00107526	1.53e-15	TRUE	2.58	0.862	-1.72
Rcor1	Q8CFE3	2	17	23	0.0237387	0.00616	TRUE	3.31	1.1	-2.2	chromatin regualtor
Rfc2	Q9WUK4	1	6	6	0.00107526	1.53e-15	TRUE	2.58	0.862	-1.72
Rfc3	Q8R323	1	5	6	0.0177738	0.0005	TRUE	2.45	0.818	-1.64
Rfc4	Q99J62	4	12	11	0.0128418	7.4e-06	TRUE	1.52	0.507	-1.01
Rfc5	Q9D0F6	1.04953	8	9	0.00714637	4.2e-12	TRUE	3.02	1.01	-2.01
Ring1	O35730	0.414375	6	5	0.00969385	2.95e-08	TRUE	3.72	1.24	-2.48
Rnf2	Q9CQJ4	4	11	9	0.0499081	0.182	TRUE	1.31	0.438	-0.876
Rnmt	Q9D0L8	1	2	2	0.00429375	1.53e-15	TRUE	1	0.333	-0.667	RNA binding
Rprd1a	Q8VDS4	1	2	2	0.00429375	1.53e-15	TRUE	1	0.333	-0.667
Rps9	Q6ZWN5	2	6	6	0.00219421	1.53e-15	TRUE	1.58	0.528	-1.06	RNA binding
Rreb1	Q3UH06	0.931886	9	13	0.0285092	0.02	TRUE	3.54	1.18	-2.36	TF
Rrs1	Q9CYH6	1	2	2	0.00429375	1.53e-15	TRUE	1	0.333	-0.667	RNA binding
Ruvbl1	P60122	14	30	32	0.0132727	1.24e-05	TRUE	1.15	0.382	-0.764	chromatin regualtor
Sbds	P70122	1	3	3	0.00219421	1.53e-15	TRUE	1.58	0.528	-1.06	RNA binding
Sbno1	Q689Z5	7	21	21	0.00219421	1.53e-15	TRUE	1.58	0.528	-1.06
Sbno2	Q7TNB8	3	6	7	0.043976	0.129	TRUE	1.11	0.37	-0.741
Scaf8	Q6DID3	0.945669	3	3	0.00204114	1.53e-15	TRUE	1.67	0.555	-1.11	RNA binding
Scn2a	B1AWN6	0.437828	1	1	0.00332586	1.53e-15	TRUE	1.19	0.397	-0.794
Scyl1	Q9EQC5	0.404215	1	1	0.0029071	1.53e-15	TRUE	1.31	0.436	-0.871
Sec61a1	P61620	1	2	2	0.00429375	1.53e-15	TRUE	1	0.333	-0.667
Set	Q9EQU5	1	2	2	0.00429375	1.53e-15	TRUE	1	0.333	-0.667
Setdb1	O88974	1.14699	10	11	0.00493122	1.53e-15	TRUE	3.19	1.06	-2.13
Shprh	Q7TPQ3	1.83095	7	8	0.0150994	7.64e-05	TRUE	2.03	0.677	-1.35
Sin3b	Q62141	2	6	5	0.037826	0.0771	TRUE	1.45	0.484	-0.969	chromatin regualtor
Ski	Q60698	1	5	5	0.00125741	1.53e-15	TRUE	2.32	0.774	-1.55	TF
Slc25a5	P51881	2	5	6	0.037826	0.0771	TRUE	1.45	0.484	-0.969
Slfn9	B1ARD6	7	16	15	0.0132727	1.24e-05	TRUE	1.15	0.382	-0.764
Smc1a	Q9CU62	30	224	252	0.00725045	6.98e-12	TRUE	2.99	0.995	-1.99
Smc3	Q9CW03	23	199	202	0.000976235	1.53e-15	TRUE	3.12	1.04	-2.08
Smc6	Q924W5	1	4	4	0.00156313	1.53e-15	TRUE	2	0.667	-1.33
Smchd1	Q6P5D8	12	45	54	0.0232426	0.0053	TRUE	2.04	0.679	-1.36	chromatin regualtor
Sox5	P35710	1.4623	13	22	0.0476341	0.162	TRUE	3.53	1.18	-2.35	TF
Sox6	P40645	0.797416	16	26	0.0283965	0.0196	TRUE	4.68	1.56	-3.12	TF
Spg21	Q9CQC8	0.717949	2	2	0.00242941	1.53e-15	TRUE	1.48	0.493	-0.985
Stag1	Q9D3E6	3	64	71	0.00336604	1.53e-15	TRUE	4.49	1.5	-2.99
Stag2	O35638	3	72	84	0.00545469	1.53e-15	TRUE	4.7	1.57	-3.13
Strap	Q9Z1Z2	1	3	3	0.00219421	1.53e-15	TRUE	1.58	0.528	-1.06
Stub1	Q9WUD1	1	2	2	0.00429375	1.53e-15	TRUE	1	0.333	-0.667
Suds3	Q8BR65	1.40672	3	3	0.00377376	1.53e-15	TRUE	1.09	0.364	-0.728	chromatin regualtor
Sumo2	P61957	3	10	11	0.0113044	7.91e-07	TRUE	1.81	0.602	-1.2
Supt16h	Q920B9	12	32	36	0.0197074	0.00138	TRUE	1.5	0.5	-1
Supt5h	O55201	9	20	18	0.0273809	0.0158	TRUE	1.08	0.359	-0.717	RNA binding
Taf5l	Q91WQ5	0.805304	4	3	0.0423328	0.115	TRUE	2.1	0.702	-1.4	chromatin regualtor
Tecpr1	Q80VP0	3	7	6	0.043976	0.129	TRUE	1.11	0.37	-0.741
Thap11	Q9JJD0	1	5	4	0.0284364	0.0198	TRUE	2.16	0.72	-1.44	TF
Ticrr	Q8BQ33	1.23294	4	5	0.0353139	0.0584	TRUE	1.86	0.62	-1.24
Tlk1	Q8C0V0	1	6	6	0.00107526	1.53e-15	TRUE	2.58	0.862	-1.72
Tlk2	O55047	1	6	6	0.00107526	1.53e-15	TRUE	2.58	0.862	-1.72
Topbp1	Q6ZQF0	1	9	12	0.0214357	0.00286	TRUE	3.38	1.13	-2.25
Tpx2	A2APB8	7	22	23	0.00496686	1.53e-15	TRUE	1.68	0.561	-1.12
Trim21	Q62191	0.430198	1	1	0.0032253	1.53e-15	TRUE	1.22	0.406	-0.811
Trim24	Q64127	1	8	10	0.016405	0.000207	TRUE	3.16	1.05	-2.11
Trim28	Q62318	12	39	52	0.0486962	0.171	TRUE	1.91	0.636	-1.27
Trim33	Q99PP7	2	7	9	0.0379241	0.0779	TRUE	1.99	0.663	-1.33
Trip12	G5E870	9	25	31	0.0405149	0.099	TRUE	1.63	0.543	-1.09
Trmt2a	Q8BNV1	5	12	12	0.00305512	1.53e-15	TRUE	1.26	0.421	-0.842	RNA binding
Trnt1	Q8K1J6	0.859489	3	3	0.00181768	1.53e-15	TRUE	1.8	0.601	-1.2
Trps1	Q925H1	1.25108	15	27	0.0465711	0.152	TRUE	4.01	1.34	-2.67	TF
Trrap	Q80YV3	1	23	26	0.00406687	1.53e-15	TRUE	4.61	1.54	-3.07
Tyrp1	P07147	5	13	13	0.00268931	1.53e-15	TRUE	1.38	0.46	-0.919
Ube3a	O08759	1	3	3	0.00219421	1.53e-15	TRUE	1.58	0.528	-1.06
Ublcp1	Q8BGR9	1.13053	3	3	0.0026077	1.53e-15	TRUE	1.41	0.469	-0.939
Ubr2	Q6WKZ8	0.860208	4	4	0.00134491	1.53e-15	TRUE	2.22	0.739	-1.48
Ubr5	Q80TP3	2	10	11	0.00751545	2.35e-11	TRUE	2.39	0.797	-1.59	RNA binding
Ubtf	P25976	1	6	6	0.00107526	1.53e-15	TRUE	2.58	0.862	-1.72
Uhrf1	Q8VDF2	9	21	24	0.0282089	0.0188	TRUE	1.32	0.44	-0.879
Uhrf2	Q7TMI3	3	7	6	0.043976	0.129	TRUE	1.11	0.37	-0.741
Vdac2	Q60930	2	7	7	0.0018119	1.53e-15	TRUE	1.81	0.602	-1.2
Vgll4	Q80V24	0.958628	2	2	0.00393902	1.53e-15	TRUE	1.06	0.354	-0.707
Wapl	Q65Z40	1	48	41	0.00450587	1.53e-15	TRUE	5.47	1.82	-3.65
Wdhd1	P59328	6	15	18	0.037826	0.0771	TRUE	1.45	0.484	-0.969	RNA binding
Wdr76	A6PWY4	0.805753	2	2	0.00289165	1.53e-15	TRUE	1.31	0.437	-0.874
Wiz	O88286	2	19	20	0.00218871	1.53e-15	TRUE	3.28	1.09	-2.19	TF
Xpc	P51612	0.397356	1	1	0.00282885	1.53e-15	TRUE	1.33	0.444	-0.888
Zbtb1	Q91VL9	0.633293	7	7	0.00070094	1.53e-15	TRUE	3.47	1.16	-2.31	TF
Zbtb33	Q8BN78	0.997934	3	3	0.0021882	1.53e-15	TRUE	1.59	0.529	-1.06	TF
Zeb2	Q9R0G7	1.13803	41	58	0.014128	3.15e-05	TRUE	5.42	1.81	-3.61	TF
Zmym2	Q9CU65	1	49	56	0.00335348	1.53e-15	TRUE	5.71	1.9	-3.81	TF
Zmym4	A2A791	1	12	11	0.0037867	1.53e-15	TRUE	3.52	1.17	-2.35	TF
Zmym5	Q3U2E2	0.597823	6	5	0.012111	2.79e-06	TRUE	3.2	1.07	-2.13	TF
Znf106	O88466	0.536092	2	2	0.00168525	1.53e-15	TRUE	1.9	0.633	-1.27
Znf219	Q6IQX8	1.32583	9	7	0.0260529	0.0115	TRUE	2.58	0.861	-1.72	TF
Znf24	Q91VN1	1	7	7	0.000953326	1.53e-15	TRUE	2.81	0.936	-1.87	TF
Znf281	Q99LI5	0.895952	4	4	0.00139861	1.53e-15	TRUE	2.16	0.72	-1.44	TF
Znf516	Q7TSH3	1.1971	18	25	0.0192644	0.00112	TRUE	4.15	1.38	-2.76	TF
Znf687	Q9D2D7	1	6	9	0.0440687	0.13	TRUE	2.88	0.959	-1.92	TF
Aaas	P58742	5	1	1	0.00125741	1.53e-15	FALSE	-2.32	-0.774	1.55
Aacs	Q9D2R0	1	2	0.469059	0.979164	0.784	FALSE	-0.0461	-0.0154	0.0307
Aars1	Q8BGQ7	4	2	2	0.00429375	1.53e-15	FALSE	-1	-0.333	0.667
Aarsd1	Q3THG9	2	1.06232	0.847259	0.0780847	0.387	FALSE	-1.08	-0.359	0.717
Aatf	Q9JKX4	1	0.621207	0.559641	0.0443538	0.132	FALSE	-0.762	-0.254	0.508
Abce1	P61222	3	2	1	0.311513	0.704	FALSE	-1.08	-0.362	0.723
Abcf1	Q6P542	1	0.757863	1	0.581628	0.753	FALSE	-0.2	-0.0667	0.133
Abi1	Q8CBW3	1	0.594568	0.549236	0.0285246	0.0201	FALSE	-0.807	-0.269	0.538
Acaa2	Q8BWT1	1	1.2561	1.3686	0.0880686	0.436	FALSE	0.391	0.13	-0.261
Acaca	Q5SWU9	2	1	2	0.580182	0.753	FALSE	-0.5	-0.167	0.333
Acadl	P51174	1	0.883156	1.00527	0.614991	0.757	FALSE	-0.0858	-0.0286	0.0572
Acd	Q5EE38	0.270879	2	1	0.120403	0.539	FALSE	2.38	0.795	-1.59
Acin1	Q9JIX8	7	3	6	0.451862	0.736	FALSE	-0.722	-0.241	0.482
Acly	Q91V92	3	4	3	0.581506	0.753	FALSE	0.208	0.0692	-0.138
Aco1	P28271	1	0.656668	0.776916	0.154181	0.6	FALSE	-0.485	-0.162	0.324
Acp1	Q9D358	0.642377	1	1	0.00825264	4.43e-10	FALSE	0.639	0.213	-0.426
Acsl3	Q9CZW4	1	0.992487	0.940392	0.537512	0.748	FALSE	-0.0498	-0.0166	0.0332
Acss2	Q9QXG4	1	0.975759	2	0.603357	0.755	FALSE	0.482	0.161	-0.322
Actb	P60710	58	18	40	0.350084	0.715	FALSE	-1.11	-0.371	0.741
Actl6a	Q9Z2N8	10	12	11	0.21388	0.658	FALSE	0.2	0.0668	-0.134
Actn1	Q7TPR4	15	0.690366	1	0.0226921	0.00446	FALSE	-4.17	-1.39	2.78
Actn4	P57780	18	1	1	0.00053536	1.53e-15	FALSE	-4.17	-1.39	2.78
Actr1b	Q8R5C5	2	0.417192	0.816313	0.169371	0.619	FALSE	-1.78	-0.592	1.18
Actr2	P61161	3	1.34785	1.71888	0.0981274	0.475	FALSE	-0.979	-0.326	0.653
Actr3	Q99JY9	5	1	2	0.170894	0.621	FALSE	-1.82	-0.607	1.21
Actr8	Q8R2S9	1.28986	4	3	0.0734732	0.361	FALSE	1.43	0.475	-0.95
Adat3	Q6PAT0	1	1.24582	1	0.582636	0.753	FALSE	0.159	0.0528	-0.106
Add1	Q9QYC0	3	0.829596	1.48794	0.186407	0.636	FALSE	-1.43	-0.478	0.955
Add3	Q9QYB5	1	1.14099	1.13053	0.053624	0.215	FALSE	0.184	0.0612	-0.122
Adgrg1	Q8K209	1	0.595198	1.65731	0.993688	0.785	FALSE	-0.00986	-0.00329	0.00657
Adnp2	Q8CHC8	1.0035	1	1	0.884234	0.778	FALSE	-0.00504	-0.00168	0.00336
Adprh	P54923	2	2	2	1	0.785	FALSE	3.33e-16	0	0
Adsl	P54822	2	1.26747	0.846351	0.196746	0.645	FALSE	-0.949	-0.316	0.633
Adss1	P28650	1.07542	2	2	0.00504622	1.53e-15	FALSE	0.895	0.298	-0.597
Aebp2	Q9Z248	0.672966	1	3	0.389615	0.724	FALSE	1.36	0.455	-0.909
Afdn	Q9QZQ1	2	0.888852	0.790085	0.0255077	0.01	FALSE	-1.25	-0.418	0.837
Agap3	Q8VHH5	1	2	1	0.580182	0.753	FALSE	0.5	0.167	-0.333
Agpat3	Q9D517	1	0.683872	0.909804	0.40343	0.727	FALSE	-0.342	-0.114	0.228
Ahctf1	Q8CJF7	5	2	2	0.00285875	1.53e-15	FALSE	-1.32	-0.441	0.881
Ahcy	P50247	9	15	23	0.187354	0.637	FALSE	1.05	0.348	-0.697
Ahsa1	Q8BK64	1.2493	2	2	0.00754812	2.7e-11	FALSE	0.679	0.226	-0.453
Ahsa2	Q8N9S3	1	3	1	0.580015	0.753	FALSE	0.792	0.264	-0.528
Aifm1	Q9Z0X1	1	0.669615	0.948849	0.490037	0.742	FALSE	-0.327	-0.109	0.218
Aip	O08915	0.597609	1	2	0.269394	0.688	FALSE	1.24	0.414	-0.828
Akap8	Q9DBR0	5	1	1	0.00125741	1.53e-15	FALSE	-2.32	-0.774	1.55
Akr1b1	P45376	3	4	5	0.176418	0.627	FALSE	0.576	0.192	-0.384
Akr1c6	P70694	1	0.957558	0.942995	0.202904	0.65	FALSE	-0.0736	-0.0245	0.0491
Alb	P07724	2	1	2	0.580182	0.753	FALSE	-0.5	-0.167	0.333
Aldh18a1	Q9Z110	2	0.899141	0.889905	0.00378397	1.53e-15	FALSE	-1.16	-0.387	0.774
Aldh1l1	Q8R0Y6	1	1	1	1	0.785	FALSE	0	0	0
Aldoa	P05064	13	6	10	0.334009	0.711	FALSE	-0.747	-0.249	0.498
Alkbh5	Q3TSG4	1	1.7556	2	0.0467465	0.154	FALSE	0.906	0.302	-0.604
Alx1	Q8C8B0	1	2	4	0.217001	0.66	FALSE	1.5	0.5	-1
Alyref	O08583	4	1	2	0.217001	0.66	FALSE	-1.5	-0.5	1
Ambra1	A2AH22	1.11474	3	2	0.15792	0.605	FALSE	1.14	0.379	-0.757
Anapc1	P53995	2	6	4	0.133484	0.567	FALSE	1.29	0.431	-0.862
Anapc2	Q8BZQ7	3	2	3	0.580713	0.753	FALSE	-0.292	-0.0975	0.195
Anapc4	Q91W96	3	4	4	0.015435	9.98e-05	FALSE	0.415	0.138	-0.277
Anapc5	Q8BTZ4	0.755041	1	1	0.0159718	0.000151	FALSE	0.405	0.135	-0.27
Anapc7	Q9WVM3	1	1	3	0.580015	0.753	FALSE	0.792	0.264	-0.528
Ankrd10	Q99LW0	2.27481	2	1	0.470452	0.739	FALSE	-0.686	-0.229	0.457
Ankrd11	E9Q4F7	1.7257	1	1	0.00608474	6.03e-15	FALSE	-0.787	-0.262	0.525
Ankrd52	Q8BTI7	1	1	0.921781	0.598649	0.755	FALSE	-0.0588	-0.0196	0.0392
Anp32a	O35381	4	7	4	0.58033	0.753	FALSE	0.404	0.135	-0.269
Anp32b	Q9EST5	6	8	8	0.015435	9.98e-05	FALSE	0.415	0.138	-0.277
Anp32e	P97822	3	3	2	0.580713	0.753	FALSE	-0.292	-0.0975	0.195
Anxa1	P10107	1	1	1	1	0.785	FALSE	0	0	0
Anxa11	P97384	1	0.386601	1.03068	0.600905	0.755	FALSE	-0.664	-0.221	0.442
Anxa2	P07356	12	4	4	0.00219421	1.53e-15	FALSE	-1.58	-0.528	1.06
Anxa4	P97429	1	1.39601	1.70704	0.138975	0.577	FALSE	0.626	0.209	-0.418
Anxa5	P48036	1	1	2	0.580182	0.753	FALSE	0.5	0.167	-0.333
Anxa7	Q07076	1	1	2	0.580182	0.753	FALSE	0.5	0.167	-0.333
Ap1g1	P22892	1	0.389976	1.27277	0.732293	0.767	FALSE	-0.505	-0.168	0.337
Ap1m1	P35585	2	0.810376	1.96017	0.565158	0.751	FALSE	-0.666	-0.222	0.444
Ap2a1	P17426	22	2	5	0.140834	0.58	FALSE	-2.8	-0.933	1.87
Ap2a2	P17427	9	1	2	0.103374	0.493	FALSE	-2.67	-0.89	1.78
Ap2b1	Q9DBG3	15	0.874228	1.23646	0.0231719	0.00519	FALSE	-3.85	-1.28	2.57
Ap2m1	P84091	1	2	5	0.266026	0.687	FALSE	1.66	0.554	-1.11
Ap3b1	Q9Z1T1	1	1.70046	0.960804	0.62884	0.758	FALSE	0.354	0.118	-0.236
Ap3d1	O54774	1	0.771226	1.63157	0.856816	0.776	FALSE	0.166	0.0552	-0.11
Ap3m1	Q9JKC8	3	2	3	0.580713	0.753	FALSE	-0.292	-0.0975	0.195
Apex1	P28352	2	2	5	0.580064	0.753	FALSE	0.661	0.22	-0.441
Api5	O35841	5	12	9	0.111007	0.516	FALSE	1.06	0.352	-0.704
Aplf	Q9D842	0.718617	1	1	0.0126227	5.59e-06	FALSE	0.477	0.159	-0.318
Aplp2	Q06335	1	1.09283	1.25974	0.306004	0.702	FALSE	0.231	0.0769	-0.154
Apob	E9Q414	2	2	2	1	0.785	FALSE	3.33e-16	0	0
Aptx	Q7TQC5	1.19329	1	4	0.671312	0.762	FALSE	0.745	0.248	-0.497
Aqr	Q8CFQ3	9	8	11	0.878422	0.777	FALSE	0.0598	0.0199	-0.0399
Arap1	Q4LDD4	1	1.89388	1.28884	0.291132	0.697	FALSE	0.644	0.215	-0.429
Arcn1	Q5XJY5	2	1.35762	1.06071	0.146184	0.588	FALSE	-0.737	-0.246	0.491
Arf3	P61205	1	0.573853	1	0.580336	0.753	FALSE	-0.401	-0.134	0.267
Arfgap2	Q99K28	1	1.22929	0.910027	0.827494	0.774	FALSE	0.0809	0.027	-0.0539
Arhgap1	Q5FWK3	1	0.810278	1.49887	0.852634	0.776	FALSE	0.14	0.0467	-0.0935
Arhgap11a	Q80Y19	2.65316	5	2	0.822284	0.774	FALSE	0.253	0.0844	-0.169
Arhgap29	Q8CGF1	1	0.478419	1	0.58015	0.753	FALSE	-0.532	-0.177	0.355
Arid1a	A2BH40	6	3	2	0.133484	0.567	FALSE	-1.29	-0.431	0.862
Arid1b	E9Q4N7	1	0.712142	1	0.581056	0.753	FALSE	-0.245	-0.0816	0.163
Arid2	E9Q7E2	4	3	4	0.581506	0.753	FALSE	-0.208	-0.0692	0.138
Arid4a	F8VPQ2	1	4	1	0.579974	0.753	FALSE	1	0.333	-0.667
Arid4b	A2CG63	1.75748	2	2	0.0488529	0.173	FALSE	0.186	0.0622	-0.124
Arih1	Q9Z1K5	4	3	3	0.015435	9.98e-05	FALSE	-0.415	-0.138	0.277
Arih2	Q9Z1K6	1.32841	1	1	0.0157277	0.000126	FALSE	-0.41	-0.137	0.273
Armc8	Q9DBR3	1	1	1	1	0.785	FALSE	0	0	0
Arnt	P53762	1.01915	1	1	0.47849	0.74	FALSE	-0.0274	-0.00912	0.0182
Arpc1b	Q9WV32	3	1	2	0.311513	0.704	FALSE	-1.08	-0.362	0.723
Arpc2	Q9CVB6	4	2	2	0.00429375	1.53e-15	FALSE	-1	-0.333	0.667
Asap2	Q7SIG6	0.615825	1	5	0.414721	0.729	FALSE	1.86	0.62	-1.24
Ash2l	Q91X20	4	3	6	0.919969	0.78	FALSE	0.085	0.0283	-0.0566
Asns	Q61024	4	1	2	0.217001	0.66	FALSE	-1.5	-0.5	1
Ass1	P16460	2	1	2	0.580182	0.753	FALSE	-0.5	-0.167	0.333
Asxl2	Q8BZ32	0.572068	1	2	0.25491	0.682	FALSE	1.31	0.435	-0.87
Atad2	Q8CDM1	4	5	5	0.0223022	0.00391	FALSE	0.322	0.107	-0.215
Atad5	Q4QY64	2.20377	6	4	0.154981	0.601	FALSE	1.15	0.384	-0.768
Atf7ip	Q7TT18	1.92511	3	3	0.00822425	4.01e-10	FALSE	0.64	0.213	-0.427
Atic	Q9CWJ9	1	1	1.83953	0.580263	0.753	FALSE	0.44	0.147	-0.293
Atn1	O35126	1	3	5	0.104495	0.497	FALSE	1.95	0.651	-1.3
Atp1a1	Q8VDN2	7	2	1.27606	0.0777574	0.385	FALSE	-2.13	-0.711	1.42
Atp2a2	O55143	2	0.895255	0.913843	0.00479858	1.53e-15	FALSE	-1.14	-0.382	0.763
Atp5f1a	Q03265	10	11	11	0.0750593	0.37	FALSE	0.138	0.0458	-0.0917
Atp5f1b	P56480	6	5	6	0.583856	0.753	FALSE	-0.132	-0.0438	0.0877
Atp5f1c	Q91VR2	2	1	1.15274	0.0533153	0.212	FALSE	-0.897	-0.299	0.598
Atp6v0a1	Q9Z1G4	1	1.95682	1.5087	0.145012	0.587	FALSE	0.781	0.26	-0.521
Atp6v0d1	P51863	3	2	1	0.311513	0.704	FALSE	-1.08	-0.362	0.723
Atp6v1a	P50516	9	1	0.959121	0.00182764	1.53e-15	FALSE	-3.2	-1.07	2.13
Atp6v1b2	P62814	4	1.21738	0.829063	0.0686684	0.33	FALSE	-1.99	-0.664	1.33
Atp6v1c1	Q9Z1G3	1	1	2	0.580182	0.753	FALSE	0.5	0.167	-0.333
Atp6v1d	P57746	1	1.86697	0.654804	0.909745	0.78	FALSE	0.145	0.0483	-0.0966
Atp6v1h	Q8BVE3	1	1	3	0.580015	0.753	FALSE	0.792	0.264	-0.528
Atp7a	Q64430	2	0.860369	0.93917	0.0193774	0.00118	FALSE	-1.15	-0.385	0.769
Atrip	Q8BMG1	1.20925	5	3	0.128001	0.556	FALSE	1.68	0.56	-1.12
Atrx	Q61687	10	18	27	0.157085	0.604	FALSE	1.14	0.38	-0.76
Atxn10	P28658	3	6	16	0.27811	0.692	FALSE	1.71	0.569	-1.14
Atxn2	O70305	1	1.00562	1.5155	0.571706	0.752	FALSE	0.304	0.101	-0.203
Atxn2l	Q7TQH0	1	1.80202	0.720667	0.866597	0.777	FALSE	0.189	0.0628	-0.126
Aurka	P97477	1	4	7	0.0891161	0.44	FALSE	2.4	0.801	-1.6
Aurkb	O70126	1	3	5	0.104495	0.497	FALSE	1.95	0.651	-1.3
Babam1	Q3UI43	0.99094	1	1	0.71156	0.765	FALSE	0.0131	0.00438	-0.00875
Babam2	Q8K3W0	1.13001	2	2	0.00569609	1.53e-15	FALSE	0.824	0.275	-0.549
Bace2	Q9JL18	1	0.693756	1.0122	0.602559	0.755	FALSE	-0.255	-0.085	0.17
Bag6	Q9Z1R2	2	2	3	0.580713	0.753	FALSE	0.292	0.0975	-0.195
Bap1	Q99PU7	0.682613	1	1	0.0102302	1.02e-07	FALSE	0.551	0.184	-0.367
Baz1b	Q9Z277	13	19	27	0.20447	0.651	FALSE	0.801	0.267	-0.534
Baz2a	Q91YE5	2	5	9	0.146164	0.588	FALSE	1.75	0.582	-1.16
Bcas2	Q9D287	2	1	0.576008	0.179037	0.629	FALSE	-1.4	-0.466	0.932
Bcl7c	O08664	1.09391	2	1	0.673044	0.762	FALSE	0.371	0.124	-0.247
Bclaf1	Q8K019	3	3	1	0.580015	0.753	FALSE	-0.792	-0.264	0.528
Bcor	Q8CGN4	0.705959	2	4	0.151471	0.596	FALSE	2	0.667	-1.33
Bcorl1	A2AQH4	2.16901	1	3	0.810536	0.773	FALSE	-0.325	-0.108	0.216
Bend3	Q6PAL0	1.27688	3	7	0.215536	0.659	FALSE	1.84	0.615	-1.23
Bhlhe40	O35185	1.39562	3	4	0.0824753	0.41	FALSE	1.31	0.437	-0.874
Bhlhe41	Q99PV5	0.790174	5	9	0.0674094	0.322	FALSE	3.09	1.03	-2.06
Bicd2	Q921C5	1	3	2	0.133484	0.567	FALSE	1.29	0.431	-0.862
Blm	O88700	1	1	1	1	0.785	FALSE	0	0	0
Blvra	Q9CY64	2.2047	1	1	0.00354472	1.53e-15	FALSE	-1.14	-0.38	0.76
Bod1l	E9Q6J5	3	1	1	0.00219421	1.53e-15	FALSE	-1.58	-0.528	1.06
Bop1	P97452	3	3	2	0.580713	0.753	FALSE	-0.292	-0.0975	0.195
Brca1	P48754	1.29091	3	8	0.243296	0.676	FALSE	1.92	0.641	-1.28
Brcc3	P46737	0.654721	1	1	0.00879781	2.7e-09	FALSE	0.611	0.204	-0.407
Brd2	Q7JJ13	2	4	5	0.0689192	0.332	FALSE	1.16	0.387	-0.774
Brd4	Q9ESU6	4	1	1	0.00156313	1.53e-15	FALSE	-2	-0.667	1.33
Brip1	Q5SXJ3	4	8	11	0.10346	0.493	FALSE	1.23	0.41	-0.82
Brms1	Q99N20	1	1.38265	1	0.581169	0.753	FALSE	0.234	0.0779	-0.156
Brms1l	Q3U1T3	1	1	1	1	0.785	FALSE	0	0	0
Btrc	Q3ULA2	2	1.25174	1.68672	0.316819	0.706	FALSE	-0.461	-0.154	0.307
Bub3	Q9WVA3	9	13	10	0.375272	0.721	FALSE	0.341	0.114	-0.228
Bud13	Q8R149	1	1.11842	1.46611	0.37063	0.72	FALSE	0.357	0.119	-0.238
Bysl	O54825	2	6	10	0.104495	0.497	FALSE	1.95	0.651	-1.3
Bzw1	Q9CQC6	6	3	4	0.16183	0.61	FALSE	-0.792	-0.264	0.528
Bzw2	Q91VK1	3	0.832955	1	0.0298813	0.0261	FALSE	-1.72	-0.572	1.14
Cacnb4	Q8R0S4	1	0.764718	1.17526	0.883668	0.778	FALSE	-0.077	-0.0257	0.0513
Cad	B2RQC6	1	1.01802	0.371682	0.591941	0.754	FALSE	-0.701	-0.234	0.467
Calr	P14211	1	1.47381	0.81894	0.850748	0.776	FALSE	0.136	0.0452	-0.0905
Camk2d	Q6PHZ2	1	3	4	0.0532112	0.211	FALSE	1.79	0.597	-1.19
Cand1	Q6ZQ38	14	26	37	0.13011	0.56	FALSE	1.15	0.383	-0.765
Canx	P35564	1	0.702161	0.516438	0.194028	0.643	FALSE	-0.732	-0.244	0.488
Capns1	O88456	2	1.04358	0.441463	0.266129	0.687	FALSE	-1.56	-0.52	1.04
Caprin1	Q60865	2	1.73989	1.1641	0.396046	0.726	FALSE	-0.491	-0.164	0.327
Capzb	P47757	5	2	2	0.00285875	1.53e-15	FALSE	-1.32	-0.441	0.881
Carm1	Q9WVG6	5	6	9	0.356255	0.717	FALSE	0.556	0.185	-0.37
Carnmt1	Q80UY1	1	0.764455	1.10504	0.789849	0.771	FALSE	-0.122	-0.0406	0.0811
Cat	P24270	1	0.774834	1	0.581937	0.753	FALSE	-0.184	-0.0613	0.123
Cbwd1	Q8VEH6	0.920663	1	2	0.506668	0.744	FALSE	0.619	0.206	-0.413
Ccar1	Q8CH18	2	1	3	0.877265	0.777	FALSE	-0.208	-0.0692	0.138
Ccar2	Q8VDP4	6	8	7	0.197792	0.646	FALSE	0.319	0.106	-0.212
Ccdc150	Q8CDI7	2	1.0018	1.28074	0.12623	0.552	FALSE	-0.82	-0.273	0.547
Ccdc93	Q7TQK5	1	0.526699	0.8378	0.381814	0.723	FALSE	-0.59	-0.197	0.393
Ccdc97	Q9DBT3	1	0.585182	1	0.580368	0.753	FALSE	-0.387	-0.129	0.258
Ccnb1	P24860	1	1.08613	0.983625	0.712176	0.765	FALSE	0.0477	0.0159	-0.0318
Ccnc	Q62447	1.24025	1	1	0.0234839	0.00571	FALSE	-0.311	-0.104	0.207
Ccnd3	P30282	1	1	3	0.580015	0.753	FALSE	0.792	0.264	-0.528
Ccnh	Q61458	1	2	3	0.133484	0.567	FALSE	1.29	0.431	-0.862
Ccnk	O88874	1	0.833983	0.435597	0.424759	0.731	FALSE	-0.73	-0.243	0.487
Ccnt1	Q9QWV9	0.982789	2	1	0.563799	0.751	FALSE	0.525	0.175	-0.35
Cct2	P80314	5	2	1	0.170894	0.621	FALSE	-1.82	-0.607	1.21
Cct3	P80318	19	7	13	0.303409	0.701	FALSE	-0.994	-0.331	0.663
Cct4	P80315	12	5	6	0.0540516	0.218	FALSE	-1.13	-0.377	0.754
Cct5	P80316	5	1	1	0.00125741	1.53e-15	FALSE	-2.32	-0.774	1.55
Cct6a	P80317	12	5	6	0.0540516	0.218	FALSE	-1.13	-0.377	0.754
Cct7	P80313	11	2	2	0.00115622	1.53e-15	FALSE	-2.46	-0.82	1.64
Cct8	P42932	18	5	8	0.132123	0.564	FALSE	-1.51	-0.503	1.01
Cd2bp2	Q9CWK3	3	3	4	0.581506	0.753	FALSE	0.208	0.0692	-0.138
Cd44	P15379	1	0.901932	1.17484	0.89757	0.779	FALSE	0.0418	0.0139	-0.0279
Cdc16	Q8R349	4	5	9	0.382226	0.723	FALSE	0.746	0.249	-0.497
Cdc23	Q8BGZ4	1	3	6	0.143729	0.585	FALSE	2.08	0.695	-1.39
Cdc27	A2A6Q5	2	1.82425	0.753858	0.515288	0.745	FALSE	-0.77	-0.257	0.513
Cdc37	Q61081	1	1	3	0.580015	0.753	FALSE	0.792	0.264	-0.528
Cdc40	Q9DC48	5	7	4	0.904819	0.779	FALSE	0.0817	0.0272	-0.0545
Cdc42bpb	Q7TT50	7	1	1	0.000953326	1.53e-15	FALSE	-2.81	-0.936	1.87
Cdc45	Q9Z1X9	1.01754	1	2	0.5971	0.755	FALSE	0.475	0.158	-0.317
Cdc5l	Q6A068	13	7	9	0.156472	0.603	FALSE	-0.712	-0.237	0.475
Cdc73	Q8JZM7	11	13	15	0.195243	0.644	FALSE	0.344	0.115	-0.229
Cdca5	Q9CPY3	1.03987	3	5	0.108725	0.509	FALSE	1.9	0.632	-1.26
Cdca7l	Q922M5	0.991901	1	1	0.739646	0.768	FALSE	0.0117	0.00391	-0.00782
Cdk1	P11440	6	9	10	0.0549929	0.226	FALSE	0.661	0.22	-0.441
Cdk11b	P24788	11	5	8	0.286008	0.695	FALSE	-0.798	-0.266	0.532
Cdk13	Q69ZA1	3	1	7	0.939028	0.781	FALSE	-0.181	-0.0604	0.121
Cdk17	Q8K0D0	3	1	5	0.830256	0.774	FALSE	-0.424	-0.141	0.283
Cdk2	P97377	8	8	14	0.58033	0.753	FALSE	0.404	0.135	-0.269
Cdk4	P30285	3	3	7	0.580091	0.753	FALSE	0.611	0.204	-0.407
Cdk5	P49615	3	2	7	0.8359	0.775	FALSE	0.319	0.106	-0.212
Cdk9	Q99J95	6	5	11	0.755213	0.769	FALSE	0.306	0.102	-0.204
Cdkn2aip	Q8BI72	2	3	2	0.580713	0.753	FALSE	0.292	0.0975	-0.195
Cdt1	Q8R4E9	0.760157	3	2	0.0931644	0.457	FALSE	1.69	0.563	-1.13
Cdyl	Q9WTK2	0.866218	1	1	0.0420424	0.112	FALSE	0.207	0.0691	-0.138
Cebpz	P53569	1	1.71871	1.16132	0.381989	0.723	FALSE	0.499	0.166	-0.332
Celf1	P28659	0.991562	2	3	0.131837	0.564	FALSE	1.3	0.435	-0.87
Celf2	Q9Z0H4	1	2	1	0.580182	0.753	FALSE	0.5	0.167	-0.333
Cenph	Q9QYM8	0.907194	1	2	0.494729	0.743	FALSE	0.641	0.214	-0.427
Cep55	Q8BT07	1	0.366937	1	0.580038	0.753	FALSE	-0.723	-0.241	0.482
Cggbp1	Q8BHG9	1	2	3	0.133484	0.567	FALSE	1.29	0.431	-0.862
Chaf1b	Q9D0N7	1	5	9	0.0793295	0.394	FALSE	2.75	0.915	-1.83
Chchd3	Q9CRB9	2	0.870628	1	0.0385163	0.0826	FALSE	-1.1	-0.367	0.733
Chd1	P40201	1	2	6	0.298135	0.7	FALSE	1.79	0.597	-1.19
Chd6	A3KFM7	1	4	7	0.0891161	0.44	FALSE	2.4	0.801	-1.6
Chd9	Q8BYH8	1	4	6	0.0608401	0.274	FALSE	2.29	0.764	-1.53
Chek2	Q9Z265	1	1	0.494241	0.580173	0.753	FALSE	-0.508	-0.169	0.339
Cherp	Q8CGZ0	10	3	3	0.00191995	1.53e-15	FALSE	-1.74	-0.579	1.16
Chmp3	Q9CQ10	2	1	1	0.00429375	1.53e-15	FALSE	-1	-0.333	0.667
Chmp4b	Q9D8B3	1	0.474448	1	0.580145	0.753	FALSE	-0.538	-0.179	0.359
Chtop	Q9CY57	2	1.01886	0.79378	0.0811705	0.403	FALSE	-1.15	-0.384	0.769
Cip2a	Q8BWY9	1	1.31145	0.589885	0.850145	0.776	FALSE	-0.185	-0.0617	0.123
Cit	P49025	1	3	5	0.104495	0.497	FALSE	1.95	0.651	-1.3
Ckap4	Q8BMK4	1	1.33527	1.08857	0.371283	0.72	FALSE	0.27	0.0899	-0.18
Ckap5	A2AGT5	6	1	2	0.143729	0.585	FALSE	-2.08	-0.695	1.39
Clic1	Q9Z1Q5	2	1	1	0.00429375	1.53e-15	FALSE	-1	-0.333	0.667
Clic4	Q9QYB1	1	1.55525	0.875185	0.755883	0.769	FALSE	0.222	0.0741	-0.148
Clk3	O35492	3	1.50301	1.18244	0.0753015	0.371	FALSE	-1.17	-0.39	0.78
Clp1	Q99LI9	1	3	4	0.0532112	0.211	FALSE	1.79	0.597	-1.19
Clta	O08585	2	0.637161	1	0.148284	0.592	FALSE	-1.33	-0.442	0.883
Cltc	Q68FD5	50	28	31	0.0428249	0.119	FALSE	-0.763	-0.254	0.509
Cluh	Q5SW19	2	1	2	0.580182	0.753	FALSE	-0.5	-0.167	0.333
Cmas	Q99KK2	5	5	9	0.58029	0.753	FALSE	0.424	0.141	-0.283
Cmss1	Q9CZT6	1	1	1.4026	0.581064	0.753	FALSE	0.244	0.0814	-0.163
Cmtr1	Q9DBC3	2	5	7	0.0801023	0.398	FALSE	1.56	0.522	-1.04
Cmtr2	Q8BWQ4	1.6799	1	1	0.00654961	1.53e-13	FALSE	-0.748	-0.249	0.499
Cnn2	Q08093	1	1	1	1	0.785	FALSE	0	0	0
Cnn3	Q9DAW9	3	2	4	0.919969	0.78	FALSE	-0.085	-0.0283	0.0566
Cnot1	Q6ZQ08	1	0.825905	1.39414	0.873978	0.777	FALSE	0.102	0.0339	-0.0678
Cnot2	Q8C5L3	1	1.2481	0.709545	0.898948	0.779	FALSE	-0.0876	-0.0292	0.0584
Cog5	Q8C0L8	1	1.04259	1.07985	0.252942	0.681	FALSE	0.0855	0.0285	-0.057
Copa	Q8CIE6	6	2	4	0.311513	0.704	FALSE	-1.08	-0.362	0.723
Copb1	Q9JIF7	3	1	0.4918	0.147101	0.59	FALSE	-2.1	-0.699	1.4
Cope	O89079	2	0.736679	0.599926	0.0393315	0.0892	FALSE	-1.59	-0.53	1.06
Copg2	Q9QXK3	3	0.815165	0.826575	0.00201827	1.53e-15	FALSE	-1.87	-0.623	1.25
Cops2	P61202	1	3	4	0.0532112	0.211	FALSE	1.79	0.597	-1.19
Cops4	O88544	3	4	2	0.919969	0.78	FALSE	-0.085	-0.0283	0.0566
Cops6	O88545	1	1	2	0.580182	0.753	FALSE	0.5	0.167	-0.333
Cops7a	Q9CZ04	1	1	2	0.580182	0.753	FALSE	0.5	0.167	-0.333
Coro1b	Q9WUM3	3	1.59498	0.635451	0.283279	0.694	FALSE	-1.58	-0.525	1.05
Coro7	Q9D2V7	5	2	4	0.405929	0.728	FALSE	-0.822	-0.274	0.548
Cpne3	Q8BT60	3	8	12	0.0917141	0.451	FALSE	1.71	0.569	-1.14
Cpsf1	Q9EPU4	6	7	8	0.197792	0.646	FALSE	0.319	0.106	-0.212
Cpsf2	O35218	6	11	9	0.113117	0.521	FALSE	0.73	0.243	-0.486
Cpsf3	Q9QXK7	7	4	2	0.254555	0.682	FALSE	-1.31	-0.436	0.872
Cpsf4	Q8BQZ5	1.13541	1	1	0.0500977	0.184	FALSE	-0.183	-0.0611	0.122
Cpsf6	Q6NVF9	7	8	10	0.309852	0.703	FALSE	0.354	0.118	-0.236
Cpsf7	Q8BTV2	3	2	1	0.311513	0.704	FALSE	-1.08	-0.362	0.723
Crebbp	P45481	2	6	4	0.133484	0.567	FALSE	1.29	0.431	-0.862
Crnkl1	P63154	3	1.59161	2.0211	0.138905	0.577	FALSE	-0.742	-0.247	0.495
Crocc	Q8CJ40	3	0.90187	1.02675	0.0197627	0.00142	FALSE	-1.64	-0.547	1.09
Csde1	Q91W50	1	0.704028	1.18559	0.838781	0.775	FALSE	-0.13	-0.0434	0.0869
Cse1l	Q9ERK4	14	17	18	0.0713018	0.347	FALSE	0.321	0.107	-0.214
Csk	P41241	1	2	6	0.298135	0.7	FALSE	1.79	0.597	-1.19
Csnk1a1	Q8BK63	1	2	5	0.266026	0.687	FALSE	1.66	0.554	-1.11
Csnk1d	Q9DC28	1	1	2	0.580182	0.753	FALSE	0.5	0.167	-0.333
Csnk1e	Q9JMK2	1	1	1	1	0.785	FALSE	0	0	0
Csnk2a1	Q60737	1.53837	2	2	0.0176353	0.000461	FALSE	0.379	0.126	-0.252
Csnk2a2	O54833	1	1	2	0.580182	0.753	FALSE	0.5	0.167	-0.333
Csnk2b	P67871	2.89236	3	3	0.258121	0.683	FALSE	0.0527	0.0176	-0.0351
Cstf1	Q99LC2	3	5	8	0.20304	0.65	FALSE	1.08	0.359	-0.717
Cstf2	Q8BIQ5	1	2	1.13931	0.447405	0.735	FALSE	0.594	0.198	-0.396
Cstf3	Q99LI7	4	3	5	0.940433	0.781	FALSE	-0.0466	-0.0155	0.031
Ctc1	Q5SUQ9	2	4	6	0.133484	0.567	FALSE	1.29	0.431	-0.862
Ctdp1	Q7TSG2	1	2	3	0.133484	0.567	FALSE	1.29	0.431	-0.862
Ctdspl2	Q8BG15	1	0.633686	0.915679	0.444355	0.735	FALSE	-0.393	-0.131	0.262
Ctnna1	P26231	11	1.31953	0.93182	0.028969	0.022	FALSE	-3.31	-1.1	2.21
Ctnnd1	P30999	5	2	0.632487	0.256937	0.683	FALSE	-2.15	-0.717	1.43
Ctr9	Q62018	5	5	12	0.580079	0.753	FALSE	0.632	0.211	-0.421
Cttn	Q60598	2	1.23745	0.849129	0.177062	0.627	FALSE	-0.964	-0.321	0.643
Cul1	Q9WTX6	6	7	10	0.362846	0.718	FALSE	0.48	0.16	-0.32
Cul2	Q9D4H8	4	3	7	0.850292	0.776	FALSE	0.196	0.0654	-0.131
Cul3	Q9JLV5	3	8	5	0.20304	0.65	FALSE	1.08	0.359	-0.717
Cul4a	Q3TCH7	1	5	12	0.123514	0.547	FALSE	2.95	0.984	-1.97
Cul4b	A2A432	8	11	18	0.294219	0.698	FALSE	0.815	0.272	-0.543
Cul5	Q9D5V5	0.993786	6	3	0.142924	0.583	FALSE	2.09	0.698	-1.4
Cutc	Q9D8X1	1	0.772607	0.846888	0.133201	0.566	FALSE	-0.306	-0.102	0.204
Cux1	P53564	1.14539	3	1	0.668352	0.762	FALSE	0.597	0.199	-0.398
Cwc15	Q9JHS9	1	1.27834	0.777954	0.994745	0.785	FALSE	-0.00399	-0.00133	0.00266
Cwc22	Q8C5N3	2	3	2	0.580713	0.753	FALSE	0.292	0.0975	-0.195
Cwc25	Q9DBF7	2	1.84032	0.812162	0.516691	0.745	FALSE	-0.71	-0.237	0.473
Cwc27	Q3TKY6	1	1.24405	0.828498	0.964916	0.783	FALSE	0.0218	0.00727	-0.0145
Cwf19l1	Q8CI33	3	4	5	0.176418	0.627	FALSE	0.576	0.192	-0.384
Cxxc1	Q9CWW7	2	2	1	0.580182	0.753	FALSE	-0.5	-0.167	0.333
Cyb5r3	Q9DCN2	2	2	1	0.580182	0.753	FALSE	-0.5	-0.167	0.333
Cyfip1	Q7TMB8	3	1	2	0.311513	0.704	FALSE	-1.08	-0.362	0.723
Cyhr1	Q9QXA1	1.63677	3	5	0.188436	0.638	FALSE	1.24	0.414	-0.828
Daam1	Q8BPM0	1	0.863536	1.6028	0.760377	0.769	FALSE	0.234	0.0782	-0.156
Dapk3	O54784	1	1.28739	1	0.581977	0.753	FALSE	0.182	0.0607	-0.121
Dars1	Q922B2	9	3	2	0.0804552	0.399	FALSE	-1.88	-0.626	1.25
Dazap1	Q9JII5	4	4	5	0.582555	0.753	FALSE	0.161	0.0537	-0.107
Dbr1	Q923B1	1	1	1.57166	0.580555	0.753	FALSE	0.326	0.109	-0.217
Dcaf1	Q80TR8	4	6	8	0.16183	0.61	FALSE	0.792	0.264	-0.528
Dcaf13	Q6PAC3	1	2	6	0.298135	0.7	FALSE	1.79	0.597	-1.19
Dclk1	Q9JLM8	1	1.04858	1.28326	0.448928	0.736	FALSE	0.214	0.0714	-0.143
Dct	P29812	12	12	14	0.585402	0.754	FALSE	0.111	0.0371	-0.0741
Dctn1	O08788	3	0.733122	1.01555	0.0630986	0.291	FALSE	-1.8	-0.599	1.2
Dctn2	Q99KJ8	2	0.96146	1.3818	0.214247	0.658	FALSE	-0.795	-0.265	0.53
Dcun1d4	Q8CCA0	2.17104	1	1	0.00364773	1.53e-15	FALSE	-1.12	-0.373	0.746
Dcun1d5	Q9CXV9	1	2	3	0.133484	0.567	FALSE	1.29	0.431	-0.862
Ddb1	Q3U1J4	10	19	13	0.282726	0.694	FALSE	0.652	0.217	-0.435
Ddi2	A2ADY9	1.29912	2	3	0.206774	0.653	FALSE	0.915	0.305	-0.61
Ddx1	Q91VR5	20	19	32	0.649695	0.76	FALSE	0.302	0.101	-0.201
Ddx10	Q80Y44	2	1.58037	1.07761	0.303382	0.701	FALSE	-0.616	-0.205	0.411
Ddx11	Q6AXC6	0.946449	5	2	0.252445	0.681	FALSE	1.74	0.58	-1.16
Ddx17	Q501J6	49	56	66	0.257358	0.683	FALSE	0.311	0.104	-0.207
Ddx18	Q8K363	8	3	2	0.0917141	0.451	FALSE	-1.71	-0.569	1.14
Ddx19a	Q61655	2	0.940361	0.622144	0.124634	0.549	FALSE	-1.39	-0.462	0.924
Ddx21	Q9JIK5	22	9	16	0.321186	0.707	FALSE	-0.874	-0.291	0.583
Ddx24	Q9ESV0	1	1	0.504509	0.580189	0.753	FALSE	-0.494	-0.165	0.329
Ddx27	Q921N6	8	1	3	0.236626	0.672	FALSE	-2.21	-0.736	1.47
Ddx39a	Q8VDW0	20	33	39	0.0725548	0.355	FALSE	0.843	0.281	-0.562
Ddx39b	Q9Z1N5	17	28	30	0.0256466	0.0104	FALSE	0.77	0.257	-0.513
Ddx3x	Q62167	21	19	22	0.83314	0.774	FALSE	-0.0386	-0.0129	0.0258
Ddx41	Q91VN6	4	3	6	0.919969	0.78	FALSE	0.085	0.0283	-0.0566
Ddx42	Q810A7	16	14	15	0.249853	0.679	FALSE	-0.143	-0.0476	0.0953
Ddx46	Q569Z5	26	23	19	0.298464	0.7	FALSE	-0.315	-0.105	0.21
Ddx49	Q4FZF3	1	3	8	0.197644	0.646	FALSE	2.29	0.764	-1.53
Ddx5	Q61656	55	68	76	0.123795	0.547	FALSE	0.386	0.129	-0.258
Ddx50	Q99MJ9	2	1	1	0.00429375	1.53e-15	FALSE	-1	-0.333	0.667
Ddx51	Q6P9R1	1	1.21528	0.959249	0.71119	0.765	FALSE	0.111	0.0369	-0.0738
Ddx52	Q8K301	3	1	0.84239	0.0275142	0.0162	FALSE	-1.71	-0.57	1.14
Ddx54	Q8K4L0	2	0.48416	1.14561	0.293783	0.698	FALSE	-1.43	-0.475	0.95
Ddx56	Q9D0R4	3	1	1.10656	0.0158664	0.00014	FALSE	-1.51	-0.504	1.01
Dek	Q7TNV0	5	1	1	0.00125741	1.53e-15	FALSE	-2.32	-0.774	1.55
Des	P31001	18	13	10	0.182133	0.632	FALSE	-0.659	-0.22	0.439
Dhx15	O35286	19	37	30	0.104108	0.495	FALSE	0.81	0.27	-0.54
Dhx29	Q6PGC1	2	1.06245	1.00223	0.0153388	9.26e-05	FALSE	-0.955	-0.318	0.636
Dhx33	Q80VY9	3	1.27299	2	0.23615	0.672	FALSE	-0.911	-0.304	0.607
Dhx40	Q6PE54	0.669561	1	1	0.00952196	1.92e-08	FALSE	0.579	0.193	-0.386
Dhx8	A2A4P0	6	8	5	0.894826	0.779	FALSE	0.076	0.0253	-0.0507
Diexf	Q8BTT6	1	1	1	1	0.785	FALSE	0	0	0
Dimt1	Q9D0D4	3	5	7	0.150459	0.595	FALSE	0.98	0.327	-0.653
Dip2b	Q3UH60	1	1	0.862628	0.585876	0.754	FALSE	-0.107	-0.0355	0.0711
Diras2	Q5PR73	1	2	3	0.133484	0.567	FALSE	1.29	0.431	-0.862
Dkc1	Q9ESX5	4	0.525639	1.35484	0.19422	0.643	FALSE	-2.24	-0.748	1.5
Dlst	Q9D2G2	1.30364	1	1	0.017372	0.000393	FALSE	-0.383	-0.128	0.255
Dlx6	P70397	1.06174	2	1	0.640648	0.759	FALSE	0.414	0.138	-0.276
Dmap1	Q9JI44	4	3	2	0.278014	0.692	FALSE	-0.708	-0.236	0.472
Dmrta2	A2A9A2	2	1.74191	1	0.439138	0.734	FALSE	-0.6	-0.2	0.4
Dnaja1	P63037	7	6	8	0.966269	0.783	FALSE	-0.0149	-0.00496	0.00992
Dnaja2	Q9QYJ0	3	4	9	0.392063	0.725	FALSE	1	0.333	-0.667
Dnajb1	Q9QYJ3	2	1	2	0.580182	0.753	FALSE	-0.5	-0.167	0.333
Dnajb6	O54946	1	1	1	1	0.785	FALSE	0	0	0
Dnajc7	Q9QYI3	5	5	9	0.58029	0.753	FALSE	0.424	0.141	-0.283
Dnajc8	Q6NZB0	2	0.598264	1	0.167849	0.617	FALSE	-1.37	-0.457	0.914
Dnajc9	Q91WN1	1.05127	2	2	0.00478863	1.53e-15	FALSE	0.928	0.309	-0.619
Dnm1l	Q8K1M6	2	1.06437	1.48329	0.236001	0.672	FALSE	-0.671	-0.224	0.447
Dnm2	P39054	5	0.8013	0.749552	0.00399714	1.53e-15	FALSE	-2.69	-0.897	1.79
Dnmt1	P13864	22	52	68	0.0660918	0.313	FALSE	1.43	0.478	-0.956
Dnttip2	Q8R2M2	1	2	1	0.580182	0.753	FALSE	0.5	0.167	-0.333
Doc2a	Q7TNF0	1.95178	1	1	0.004524	1.53e-15	FALSE	-0.965	-0.322	0.643
Dohh	Q99LN9	1.87645	2	1	0.644754	0.76	FALSE	-0.408	-0.136	0.272
Dok1	P97465	1	1	1	1	0.785	FALSE	0	0	0
Dpf2	Q61103	2	1	2	0.580182	0.753	FALSE	-0.5	-0.167	0.333
Dpysl2	O08553	2	1	1	0.00429375	1.53e-15	FALSE	-1	-0.333	0.667
Drg1	P32233	1.00783	2	1	0.587708	0.754	FALSE	0.489	0.163	-0.326
Drg2	Q9QXB9	1	1	1	1	0.785	FALSE	0	0	0
Dsg1b	Q7TSF1	5	1	4	0.483345	0.741	FALSE	-1.32	-0.441	0.881
Dsp	E9Q557	19	10	19	0.580228	0.753	FALSE	-0.463	-0.154	0.309
Dst	Q91ZU6	4	1.10615	0.953608	0.0183987	0.000715	FALSE	-1.96	-0.654	1.31
Dus3l	Q91XI1	2	2	3	0.580713	0.753	FALSE	0.292	0.0975	-0.195
Dxo	O70348	1	0.924772	0.919004	0.0965602	0.47	FALSE	-0.117	-0.0391	0.0782
Dync1h1	Q9JHU4	11	1	1.49477	0.0379092	0.0778	FALSE	-3.17	-1.06	2.11
Dync1li1	Q8R1Q8	4	1.68534	0.923713	0.158094	0.605	FALSE	-1.68	-0.56	1.12
Dyrk2	Q5U4C9	0.84827	1	1	0.0345953	0.0534	FALSE	0.237	0.0791	-0.158
Ebna1bp2	Q9D903	3	1.12918	1	0.0206163	0.00206	FALSE	-1.5	-0.499	0.998
Echdc1	Q9D9V3	2	2	1	0.580182	0.753	FALSE	-0.5	-0.167	0.333
Ecpas	Q6PDI5	3	5	7	0.150459	0.595	FALSE	0.98	0.327	-0.653
Ect2	Q07139	2	3	2	0.580713	0.753	FALSE	0.292	0.0975	-0.195
Edc4	Q3UJB9	11	6	5	0.0638139	0.296	FALSE	-1.01	-0.335	0.671
Eed	Q921E6	3	7	13	0.165534	0.615	FALSE	1.67	0.556	-1.11
Eef1a1	P10126	9	19	28	0.117865	0.533	FALSE	1.36	0.453	-0.905
Eef1d	P57776	1	1.02381	0.836801	0.665845	0.761	FALSE	-0.112	-0.0372	0.0744
Eef1g	Q9D8N0	6	4	4	0.00937433	1.32e-08	FALSE	-0.585	-0.195	0.39
Eef2	P58252	27	16	20	0.169738	0.619	FALSE	-0.594	-0.198	0.396
Eefsec	Q9JHW4	4	3	6	0.919969	0.78	FALSE	0.085	0.0283	-0.0566
Eftud2	O08810	21	20	20	0.183109	0.633	FALSE	-0.0704	-0.0235	0.0469
Ehd3	Q9QXY6	1	0.908328	1	0.593612	0.754	FALSE	-0.0694	-0.0231	0.0462
Ehd4	Q9EQP2	2	1	1.15648	0.0551845	0.228	FALSE	-0.895	-0.298	0.597
Ehmt1	Q5DW34	1	3	8	0.197644	0.646	FALSE	2.29	0.764	-1.53
Ehmt2	Q9Z148	4	11	16	0.0808403	0.401	FALSE	1.73	0.577	-1.15
Eif2b1	Q99LC8	1	1.75681	0.837339	0.762294	0.769	FALSE	0.278	0.0928	-0.186
Eif2b4	Q61749	2	1.33454	0.980474	0.172783	0.623	FALSE	-0.806	-0.269	0.537
Eif2s1	Q6ZWX6	3	5	5	0.00669774	3.71e-13	FALSE	0.737	0.246	-0.491
Eif2s2	Q99L45	5	7	10	0.227728	0.667	FALSE	0.743	0.248	-0.495
Eif3a	P23116	2	0.351684	1.48946	0.46075	0.737	FALSE	-1.47	-0.489	0.978
Eif3b	Q8JZQ9	7	2	1	0.12578	0.551	FALSE	-2.31	-0.769	1.54
Eif3c	Q8R1B4	15	2	1	0.0738802	0.363	FALSE	-3.41	-1.14	2.27
Eif3d	O70194	2	2	2	1	0.785	FALSE	3.33e-16	0	0
Eif3e	P60229	6	2	3	0.133484	0.567	FALSE	-1.29	-0.431	0.862
Eif3f	Q9DCH4	4	3	3	0.015435	9.98e-05	FALSE	-0.415	-0.138	0.277
Eif3g	Q9Z1D1	2	1	3	0.877265	0.777	FALSE	-0.208	-0.0692	0.138
Eif3h	Q91WK2	2	0.844148	0.870942	0.00572785	1.53e-15	FALSE	-1.22	-0.407	0.815
Eif3i	Q9QZD9	3	1	1	0.00219421	1.53e-15	FALSE	-1.58	-0.528	1.06
Eif3l	Q8QZY1	3	2.12713	1	0.353562	0.716	FALSE	-1.04	-0.347	0.694
Eif3m	Q99JX4	1	1.29447	0.864709	0.869466	0.777	FALSE	0.0813	0.0271	-0.0542
Eif4a1	P60843	9	14	21	0.202752	0.65	FALSE	0.93	0.31	-0.62
Eif4a3	Q91VC3	18	22	28	0.250909	0.68	FALSE	0.463	0.154	-0.309
Eif4g1	Q6NZJ6	2	1	1.1869	0.071128	0.346	FALSE	-0.876	-0.292	0.584
Eif4g2	Q62448	4	0.963517	0.80529	0.0205723	0.00202	FALSE	-2.18	-0.728	1.46
Eif4h	Q9WUK2	2	1	2	0.580182	0.753	FALSE	-0.5	-0.167	0.333
Eif5	P59325	1	1.28033	2.14882	0.346232	0.714	FALSE	0.73	0.243	-0.487
Eif5a	P63242	1.42865	2	2	0.0122975	3.62e-06	FALSE	0.485	0.162	-0.324
Eif5b	Q05D44	1	0.752051	1.81121	0.836428	0.775	FALSE	0.223	0.0743	-0.149
Elavl1	P70372	13	10	11	0.13713	0.573	FALSE	-0.31	-0.103	0.207
Eloa	Q8CB77	1	1.49841	0.584482	0.933545	0.781	FALSE	-0.0957	-0.0319	0.0638
Elp1	Q7TT37	0.668596	1	2	0.312754	0.704	FALSE	1.08	0.36	-0.721
Emc2	Q9CRD2	1	1.45372	1.11814	0.366238	0.719	FALSE	0.35	0.117	-0.234
Emg1	O35130	4	5	6	0.185705	0.636	FALSE	0.453	0.151	-0.302
Emsy	Q8BMB0	2	5	4	0.0689192	0.332	FALSE	1.16	0.387	-0.774
Eng	Q63961	2	0.64235	0.742608	0.0254317	0.00983	FALSE	-1.53	-0.511	1.02
Eno1	P17182	7	11	17	0.210879	0.656	FALSE	0.966	0.322	-0.644
env	P03386	9	4	3	0.077052	0.381	FALSE	-1.38	-0.459	0.918
Ep300	B2RWS6	3	5	4	0.176418	0.627	FALSE	0.576	0.192	-0.384
Ep400	Q8CHI8	2	4	6	0.133484	0.567	FALSE	1.29	0.431	-0.862
Epc1	Q8C9X6	0.525848	1	1	0.00479305	1.53e-15	FALSE	0.927	0.309	-0.618
Eprs1	Q8CGC7	5	2	1	0.170894	0.621	FALSE	-1.82	-0.607	1.21
Eps15l1	Q60902	3	1.1774	0.995895	0.0330287	0.0433	FALSE	-1.47	-0.49	0.98
Eps8	Q08509	3	2	3	0.580713	0.753	FALSE	-0.292	-0.0975	0.195
Erc1	Q99MI1	8	0.935782	1.30778	0.0339293	0.049	FALSE	-2.85	-0.951	1.9
Ercc1	P07903	1	0.955922	1	0.633219	0.758	FALSE	-0.0325	-0.0108	0.0217
Ercc3	P49135	1.12787	5	1	0.631926	0.758	FALSE	0.987	0.329	-0.658
Ercc4	Q9QZD4	1	2	5	0.266026	0.687	FALSE	1.66	0.554	-1.11
Ercc6	F8VPZ5	1	3	4	0.0532112	0.211	FALSE	1.79	0.597	-1.19
Erlin2	Q8BFZ9	2	0.730881	1.08646	0.148255	0.592	FALSE	-1.17	-0.389	0.778
Esd	Q9R0P3	2	4	3	0.16183	0.61	FALSE	0.792	0.264	-0.528
Esrra	O08580	1	3	2	0.133484	0.567	FALSE	1.29	0.431	-0.862
Etf1	Q8BWY3	4	3	5	0.940433	0.781	FALSE	-0.0466	-0.0155	0.031
Ets1	P27577	1	3	4	0.0532112	0.211	FALSE	1.79	0.597	-1.19
Ewsr1	Q61545	4	4	3	0.581506	0.753	FALSE	-0.208	-0.0692	0.138
Exoc3	Q6KAR6	1	1.19022	0.694539	0.835748	0.775	FALSE	-0.137	-0.0458	0.0915
Exoc8	Q6PGF7	1	1.8045	1	0.580287	0.753	FALSE	0.426	0.142	-0.284
Exosc10	P56960	5	11	16	0.107217	0.505	FALSE	1.41	0.469	-0.939
Exosc2	Q8VBV3	2	2	4	0.580182	0.753	FALSE	0.5	0.167	-0.333
Exosc3	Q7TQK4	1.39503	1	2	0.98137	0.784	FALSE	0.0197	0.00657	-0.0131
Exosc4	Q921I9	1	1	2	0.580182	0.753	FALSE	0.5	0.167	-0.333
Exosc5	Q9CRA8	2	1	1	0.00429375	1.53e-15	FALSE	-1	-0.333	0.667
Exosc6	Q8BTW3	3	3	3	1	0.785	FALSE	2.22e-16	0	0
Exosc7	Q9D0M0	1	2	0.887842	0.686169	0.763	FALSE	0.414	0.138	-0.276
Exosc9	Q9JHI7	3	2	1	0.311513	0.704	FALSE	-1.08	-0.362	0.723
Ezh2	Q61188	2	3	5	0.257779	0.683	FALSE	0.953	0.318	-0.636
Fabp5	Q05816	4	6	7	0.0849366	0.421	FALSE	0.696	0.232	-0.464
FAM120A	Q6A0A9	1	1.32396	1.11986	0.290181	0.697	FALSE	0.284	0.0947	-0.189
Fam172a	Q3TNH5	0.991128	3	2	0.131753	0.564	FALSE	1.31	0.435	-0.87
Fam207a	P58468	1.36294	2	1	0.9497	0.782	FALSE	0.0533	0.0178	-0.0355
Fam49a	Q8BHZ0	0.765785	1	2	0.38	0.722	FALSE	0.885	0.295	-0.59
Fam50a	Q9WV03	2	3	3	0.00937433	1.32e-08	FALSE	0.585	0.195	-0.39
Fam76a	Q922G2	0.836691	1	1	0.0308271	0.0308	FALSE	0.257	0.0857	-0.171
Fam76b	Q80XP8	1	1	1	1	0.785	FALSE	0	0	0
Fam98b	Q80VD1	4	9	6	0.217415	0.661	FALSE	0.877	0.292	-0.585
Fan1	Q69ZT1	0.61658	1	1	0.00725444	7.12e-12	FALSE	0.698	0.233	-0.465
Fancd2	Q80V62	3	7	10	0.0937134	0.459	FALSE	1.48	0.493	-0.986
Farp1	F8VPU2	2	1.31202	1.2119	0.037701	0.0761	FALSE	-0.665	-0.222	0.444
Farsa	Q8C0C7	1	1.05053	0.876189	0.792139	0.772	FALSE	-0.0598	-0.0199	0.0399
Farsb	Q9WUA2	2	1	0.719075	0.107475	0.506	FALSE	-1.24	-0.413	0.825
Fasn	P19096	36	26	31	0.248776	0.679	FALSE	-0.343	-0.114	0.228
Fbl	P35550	2	1	2	0.580182	0.753	FALSE	-0.5	-0.167	0.333
Fbxo11	Q7TPD1	1.44554	1	1	0.0107731	3.05e-07	FALSE	-0.532	-0.177	0.354
Fbxo38	Q8BMI0	0.599524	1	2	0.270503	0.689	FALSE	1.24	0.413	-0.825
Fbxw8	Q8BIA4	1	0.937418	0.422865	0.528844	0.747	FALSE	-0.667	-0.222	0.445
Fdps	Q920E5	2	3	2	0.580713	0.753	FALSE	0.292	0.0975	-0.195
Fen1	P39749	4	7	11	0.181553	0.632	FALSE	1.13	0.378	-0.756
Fhl3	Q9R059	1	1.31068	1.28595	0.0232876	0.00538	FALSE	0.377	0.126	-0.251
Fignl1	Q8BPY9	3	3	3	1	0.785	FALSE	2.22e-16	0	0
Fip1l1	Q9D824	2	1.30419	2	0.580632	0.753	FALSE	-0.308	-0.103	0.206
Fiz1	Q9WTJ4	1.15402	1	2	0.734704	0.767	FALSE	0.293	0.0978	-0.196
Fkbp4	P30416	11	17	11	0.580606	0.753	FALSE	0.314	0.105	-0.209
Fkbp5	Q64378	9	17	22	0.0901344	0.444	FALSE	1.1	0.368	-0.736
Fkbp6	Q91XW8	1.09707	1	2	0.67625	0.762	FALSE	0.366	0.122	-0.244
Flii	Q9JJ28	4	1	1	0.00156313	1.53e-15	FALSE	-2	-0.667	1.33
Flna	Q8BTM8	41	3	4	0.0198223	0.00146	FALSE	-3.57	-1.19	2.38
Fndc11	Q80WB0	1	0.912875	0.998842	0.587111	0.754	FALSE	-0.0666	-0.0222	0.0444
Foxk1	P42128	1.33892	3	2	0.219206	0.662	FALSE	0.871	0.29	-0.581
Foxk2	Q3UCQ1	2	5	7	0.0801023	0.398	FALSE	1.56	0.522	-1.04
Frg1	P97376	2	3	2	0.580713	0.753	FALSE	0.292	0.0975	-0.195
Fscn1	Q61553	2	4	7	0.181337	0.631	FALSE	1.4	0.468	-0.936
Fto	Q8BGW1	3	1	2	0.311513	0.704	FALSE	-1.08	-0.362	0.723
Ftsj3	Q9DBE9	3	1	1	0.00219421	1.53e-15	FALSE	-1.58	-0.528	1.06
Fubp1	Q91WJ8	17	17	14	0.583395	0.753	FALSE	-0.14	-0.0467	0.0934
Fus	P56959	12	10	7	0.335345	0.711	FALSE	-0.52	-0.173	0.347
Fxr1	Q61584	3	6	3	0.580182	0.753	FALSE	0.5	0.167	-0.333
Fyttd1	Q91Z49	2	1	2	0.580182	0.753	FALSE	-0.5	-0.167	0.333
G3bp1	P97855	1	0.431925	0.37185	0.0330451	0.0434	FALSE	-1.32	-0.44	0.879
gag	P11365	8	4	4	0.00429375	1.53e-15	FALSE	-1	-0.333	0.667
Galk1	Q9R0N0	6	5	6	0.583856	0.753	FALSE	-0.132	-0.0438	0.0877
Gapdhs	Q64467	5	9	6	0.356255	0.717	FALSE	0.556	0.185	-0.37
Gar1	Q9CY66	1	1.17684	2	0.412603	0.729	FALSE	0.617	0.206	-0.412
Gars1	Q9CZD3	3	2.64367	1	0.500412	0.743	FALSE	-0.884	-0.295	0.589
Gatad2b	Q8VHR5	9	27	41	0.0832875	0.414	FALSE	1.89	0.629	-1.26
Gbe1	Q9D6Y9	2	4	5	0.0689192	0.332	FALSE	1.16	0.387	-0.774
Gcfc2	Q8BKT3	2	2	1	0.580182	0.753	FALSE	-0.5	-0.167	0.333
Gcn1	E9PVA8	3	1.32358	1.35492	0.00503114	1.53e-15	FALSE	-1.16	-0.388	0.776
Gdi2	Q61598	2	1.34919	1	0.172585	0.623	FALSE	-0.784	-0.261	0.523
Gemin5	Q8BX17	2	1.48749	0.897144	0.311583	0.704	FALSE	-0.792	-0.264	0.528
Gfpt1	P47856	2	4	2	0.580182	0.753	FALSE	0.5	0.167	-0.333
Gid8	Q9D7M1	1	0.948176	0.85341	0.347932	0.715	FALSE	-0.153	-0.0509	0.102
Gins4	Q99LZ3	1	1	0.654824	0.580646	0.753	FALSE	-0.305	-0.102	0.204
Glrx3	Q9CQM9	4	4	5	0.582555	0.753	FALSE	0.161	0.0537	-0.107
Glyr1	Q922P9	5	9	11	0.0741409	0.364	FALSE	0.993	0.331	-0.662
Gmppa	Q922H4	1	1	1	1	0.785	FALSE	0	0	0
Gmps	Q3THK7	4	10	14	0.0801023	0.398	FALSE	1.56	0.522	-1.04
Gna11	P21278	2	1	1.12054	0.0381795	0.0799	FALSE	-0.918	-0.306	0.612
Gnai3	Q9DC51	6	5	3	0.391503	0.725	FALSE	-0.632	-0.211	0.421
Gnas	Q6R0H7	4	3	2	0.278014	0.692	FALSE	-0.708	-0.236	0.472
Gnb1	P62874	5	4	4	0.0223022	0.00391	FALSE	-0.322	-0.107	0.215
Gnb2	P62880	3	4	4	0.015435	9.98e-05	FALSE	0.415	0.138	-0.277
Gne	Q91WG8	2	5	7	0.0801023	0.398	FALSE	1.56	0.522	-1.04
Gnl2	Q99LH1	4	3	2	0.278014	0.692	FALSE	-0.708	-0.236	0.472
Gnl3	Q8CI11	5	1	2	0.170894	0.621	FALSE	-1.82	-0.607	1.21
Gnl3l	Q6PGG6	2	2	3	0.580713	0.753	FALSE	0.292	0.0975	-0.195
Golga2	Q921M4	1	0.986641	0.644022	0.560104	0.751	FALSE	-0.327	-0.109	0.218
Gopc	Q8BH60	1	1	2	0.580182	0.753	FALSE	0.5	0.167	-0.333
Got1	P05201	1	2	3	0.133484	0.567	FALSE	1.29	0.431	-0.862
Got2	P05202	1	1.64579	1.93701	0.0709144	0.345	FALSE	0.836	0.279	-0.558
Gphn	Q8BUV3	1	1.24626	1.59032	0.236363	0.672	FALSE	0.493	0.164	-0.329
Gpi	P06745	3	1.0108	1.21053	0.0377674	0.0766	FALSE	-1.44	-0.48	0.96
Gpkow	Q56A08	2	5	4	0.0689192	0.332	FALSE	1.16	0.387	-0.774
Gpnmb	Q99P91	1	1	0.621793	0.580494	0.753	FALSE	-0.343	-0.114	0.228
Gps1	Q99LD4	3	4	6	0.278014	0.692	FALSE	0.708	0.236	-0.472
Gps2	Q921N8	1	0.526587	1.41466	0.860731	0.776	FALSE	-0.212	-0.0708	0.142
Grhpr	Q91Z53	1	1	1.28655	0.581988	0.753	FALSE	0.182	0.0606	-0.121
Gsk3b	Q9WV60	1	1	1.16587	0.58545	0.754	FALSE	0.111	0.0369	-0.0738
Gsn	P13020	3	0.949341	1.03718	0.0122568	3.42e-06	FALSE	-1.6	-0.532	1.06
Gspt1	Q8R050	1	1.10511	0.586496	0.695152	0.764	FALSE	-0.313	-0.104	0.209
Gtf2b	P62915	2	5	7	0.0801023	0.398	FALSE	1.56	0.522	-1.04
Gtf2e1	Q9D0D5	1	1	0.767175	0.581789	0.753	FALSE	-0.191	-0.0637	0.127
Gtf2f1	Q3THK3	1	0.849759	1	0.584843	0.754	FALSE	-0.117	-0.0391	0.0783
Gtf2f2	Q8R0A0	2	4	3	0.16183	0.61	FALSE	0.792	0.264	-0.528
Gtf2h1	Q9DBA9	2.83033	1	1	0.0023755	1.53e-15	FALSE	-1.5	-0.5	1
Gtf2h2	Q9JIB4	0.613856	2	4	0.13364	0.567	FALSE	2.2	0.735	-1.47
Gtf2h4	O70422	1	1	5	0.579957	0.753	FALSE	1.16	0.387	-0.774
Gtpbp4	Q99ME9	14	5	11	0.412845	0.729	FALSE	-0.917	-0.306	0.611
Gulp1	Q8K2A1	3	1	1	0.00219421	1.53e-15	FALSE	-1.58	-0.528	1.06
H1-0	P10922	4	1	2	0.217001	0.66	FALSE	-1.5	-0.5	1
H1-3	P43277	16	9	10	0.0456011	0.143	FALSE	-0.754	-0.251	0.503
H1-4	P43274	17	6	5	0.0319722	0.037	FALSE	-1.63	-0.545	1.09
H1-5	P43276	1	0.970444	0.940475	0.312403	0.704	FALSE	-0.0659	-0.022	0.0439
H2az1	P0C0S6	2.04332	3	2	0.616943	0.757	FALSE	0.262	0.0872	-0.174
H2bc1	P70696	6	5	8	0.894826	0.779	FALSE	0.076	0.0253	-0.0507
H3f3c	P02301	0.970153	3	2	0.127742	0.556	FALSE	1.34	0.445	-0.891
H4c1	P62806	13	16	17	0.0695016	0.336	FALSE	0.343	0.114	-0.229
Hadha	Q8BMS1	2	2	1	0.580182	0.753	FALSE	-0.5	-0.167	0.333
Hadhb	Q99JY0	7	6	7	0.585402	0.754	FALSE	-0.111	-0.0371	0.0741
Hal	P35492	3	1	1	0.00219421	1.53e-15	FALSE	-1.58	-0.528	1.06
Hars1	Q61035	2	2	1.0412	0.580217	0.753	FALSE	-0.471	-0.157	0.314
Hat1	Q8BY71	3	5	8	0.20304	0.65	FALSE	1.08	0.359	-0.717
Haus5	Q9D786	1	0.819278	1.08524	0.807645	0.773	FALSE	-0.0848	-0.0283	0.0565
Haus7	Q8BKT8	1	1.43804	2.06541	0.216985	0.66	FALSE	0.785	0.262	-0.524
Hbb-b1	P02088	1	1.08083	1	0.600351	0.755	FALSE	0.0561	0.0187	-0.0374
Hcfc1	Q61191	12	21	21	0.00586453	1.53e-15	FALSE	0.807	0.269	-0.538
Hcfc2	Q9D968	1.54414	7	5	0.0593685	0.262	FALSE	1.94	0.646	-1.29
Hdac1	O09106	7	18	25	0.0751542	0.37	FALSE	1.6	0.533	-1.07
Hdac3	O88895	1.21752	3	7	0.206273	0.653	FALSE	1.91	0.637	-1.27
Hdgf	P51859	1	1	2	0.580182	0.753	FALSE	0.5	0.167	-0.333
Hdlbp	Q8VDJ3	5	4	4	0.0223022	0.00391	FALSE	-0.322	-0.107	0.215
Helb	Q6NVF4	1.18511	1	5	0.654631	0.76	FALSE	0.916	0.305	-0.611
Hells	Q60848	12	11	16	0.756541	0.769	FALSE	0.145	0.0483	-0.0965
Hgs	Q99LI8	1	1.00462	0.916096	0.628256	0.758	FALSE	-0.0599	-0.02	0.0399
Hip1	Q8VD75	5	1.15286	1.22642	0.00532588	1.53e-15	FALSE	-2.07	-0.691	1.38
Hira	Q61666	4	3	1	0.432697	0.733	FALSE	-1.21	-0.403	0.805
Hist1h1t	Q07133	8	5	5	0.0075612	2.86e-11	FALSE	-0.678	-0.226	0.452
Hk1	P17710	5	2	2	0.00285875	1.53e-15	FALSE	-1.32	-0.441	0.881
Hk2	O08528	7	3	3	0.0032043	1.53e-15	FALSE	-1.22	-0.407	0.815
Hltf	Q6PCN7	2	7	10	0.0589123	0.259	FALSE	2.06	0.688	-1.38
Hmces	Q8R1M0	1	3	4	0.0532112	0.211	FALSE	1.79	0.597	-1.19
Hmg20a	Q9DC33	1	2	4	0.217001	0.66	FALSE	1.5	0.5	-1
Hmg20b	Q9Z104	1	1	1	1	0.785	FALSE	0	0	0
Hnrnpa0	Q9CX86	7	3	3	0.0032043	1.53e-15	FALSE	-1.22	-0.407	0.815
Hnrnpa1	P49312	12	3	5	0.132983	0.566	FALSE	-1.63	-0.544	1.09
Hnrnpa2b1	O88569	28	20	20	0.0122946	3.6e-06	FALSE	-0.485	-0.162	0.324
Hnrnpa3	Q8BG05	13	6	10	0.334009	0.711	FALSE	-0.747	-0.249	0.498
Hnrnpab	Q99020	15	20	17	0.267107	0.687	FALSE	0.298	0.0993	-0.199
Hnrnpc	Q9Z204	12	4	8	0.311513	0.704	FALSE	-1.08	-0.362	0.723
Hnrnpd	Q60668	10	16	18	0.0520407	0.201	FALSE	0.763	0.254	-0.509
Hnrnpdl	Q9Z130	7	13	9	0.284829	0.695	FALSE	0.628	0.209	-0.419
Hnrnpf	Q9Z2X1	5	12	16	0.0703311	0.341	FALSE	1.47	0.49	-0.98
Hnrnph1	O35737	14	18	20	0.0974217	0.473	FALSE	0.439	0.146	-0.292
Hnrnph2	P70333	5	10	14	0.10983	0.512	FALSE	1.24	0.414	-0.828
Hnrnpk	P61979	28	23	29	0.691875	0.764	FALSE	-0.117	-0.0389	0.0777
Hnrnpl	Q8R081	13	19	19	0.0103219	1.24e-07	FALSE	0.547	0.182	-0.365
Hnrnpll	Q921F4	6	10	10	0.00669774	3.71e-13	FALSE	0.737	0.246	-0.491
Hnrnpm	Q9D0E1	61	60	81	0.619147	0.757	FALSE	0.193	0.0642	-0.128
Hnrnpu	Q8VEK3	17	27	32	0.0812509	0.403	FALSE	0.79	0.263	-0.527
Hnrnpul1	Q8VDM6	4	3	1	0.432697	0.733	FALSE	-1.21	-0.403	0.805
Hnrnpul2	Q00PI9	8	6	3	0.368437	0.72	FALSE	-0.915	-0.305	0.61
Hoxa3	P02831	1.26226	1	1	0.0209631	0.00238	FALSE	-0.336	-0.112	0.224
Hp1bp3	Q3TEA8	13	17	17	0.0170816	0.000328	FALSE	0.387	0.129	-0.258
Hpf1	Q8CFE2	1	1	1	1	0.785	FALSE	0	0	0
Hsd17b12	O70503	1	0.890729	1.0061	0.622401	0.757	FALSE	-0.0791	-0.0264	0.0527
Hsd17b4	P51660	5	3	2	0.178865	0.629	FALSE	-1.03	-0.343	0.686
Hsp90aa1	P07901	25	18	25	0.581134	0.753	FALSE	-0.237	-0.079	0.158
Hsp90ab1	P11499	31	24	30	0.493725	0.742	FALSE	-0.208	-0.0694	0.139
Hsp90b1	P08113	6	1	2	0.143729	0.585	FALSE	-2.08	-0.695	1.39
Hspa14	Q99M31	1	0.988271	0.654759	0.561995	0.751	FALSE	-0.314	-0.105	0.209
Hspa4	Q61316	9	2	4	0.190526	0.64	FALSE	-1.67	-0.557	1.11
Hspa4l	P48722	1	2.374	0.434433	0.991402	0.785	FALSE	0.0223	0.00742	-0.0148
Hspa5	P20029	11	6	6	0.00522055	1.53e-15	FALSE	-0.874	-0.291	0.583
Hspa8	P63017	38	37	45	0.68093	0.763	FALSE	0.103	0.0342	-0.0685
Hspa9	P38647	3	2	1	0.311513	0.704	FALSE	-1.08	-0.362	0.723
Hspd1	P63038	4	0.637695	0.621794	0.0015737	1.53e-15	FALSE	-2.67	-0.889	1.78
Hsph1	Q61699	3	1	1.18226	0.0332232	0.0445	FALSE	-1.46	-0.488	0.976
Htatsf1	Q8BGC0	1	1	2	0.580182	0.753	FALSE	0.5	0.167	-0.333
Hus1	Q8BQY8	0.949605	1	1	0.170238	0.62	FALSE	0.0746	0.0249	-0.0497
Huwe1	Q7TMY8	1.08948	1	1	0.0869845	0.431	FALSE	-0.124	-0.0412	0.0824
Iap	P03975	10	6	7	0.0983311	0.476	FALSE	-0.626	-0.209	0.417
Iars1	Q8BU30	2	1	1	0.00429375	1.53e-15	FALSE	-1	-0.333	0.667
Ide	Q9JHR7	1	0.923215	1.22614	0.799363	0.772	FALSE	0.0894	0.0298	-0.0596
Idh2	P54071	1	1	1	1	0.785	FALSE	0	0	0
Idi1	P58044	1	0.996457	2	0.583575	0.753	FALSE	0.497	0.166	-0.332
Igbp1	Q61249	1	1	1	1	0.785	FALSE	0	0	0
Igh-3	P01867	0.74103	2	1	0.361978	0.718	FALSE	0.932	0.311	-0.622
Ik	Q9Z1M8	6	13	10	0.117064	0.531	FALSE	0.926	0.309	-0.617
Il10rb	Q61190	1	0.749899	0.793355	0.0565325	0.239	FALSE	-0.375	-0.125	0.25
Ilf2	Q9CXY6	12	5	5	0.00305512	1.53e-15	FALSE	-1.26	-0.421	0.842
Ilf3	Q9Z1X4	17	4	6	0.0856162	0.425	FALSE	-1.79	-0.598	1.2
Ilk	O55222	3	6	5	0.0783759	0.388	FALSE	0.868	0.289	-0.579
Ilkap	Q8R0F6	1	3	5	0.104495	0.497	FALSE	1.95	0.651	-1.3
Immt	Q8CAQ8	8	0.91997	0.962955	0.00211184	1.53e-15	FALSE	-3.09	-1.03	2.06
Imp4	Q8VHZ7	1	2	1	0.580182	0.753	FALSE	0.5	0.167	-0.333
Incenp	Q9WU62	1.53381	2	4	0.380829	0.723	FALSE	0.883	0.294	-0.589
Ing3	Q8VEK6	0.876228	1	2	0.467924	0.739	FALSE	0.691	0.23	-0.46
Ing4	Q8C0D7	1	1	2	0.580182	0.753	FALSE	0.5	0.167	-0.333
Ino80	Q6ZPV2	1	3	4	0.0532112	0.211	FALSE	1.79	0.597	-1.19
Ino80b	Q99PT3	1	3	2	0.133484	0.567	FALSE	1.29	0.431	-0.862
Ints11	Q9CWS4	4	6	8	0.16183	0.61	FALSE	0.792	0.264	-0.528
Ints12	Q9D168	2	3	3	0.00937433	1.32e-08	FALSE	0.585	0.195	-0.39
IntS13	Q8QZV7	4	5	11	0.423057	0.731	FALSE	0.891	0.297	-0.594
Ints14	Q8R3P6	1	1	2	0.580182	0.753	FALSE	0.5	0.167	-0.333
Ints3	Q7TPD0	4	9	7	0.101206	0.486	FALSE	0.989	0.33	-0.659
Ints4	Q8CIM8	4	13	18	0.0567619	0.241	FALSE	1.94	0.645	-1.29
Ints5	Q8CHT3	3	9	7	0.0622347	0.284	FALSE	1.4	0.468	-0.936
Ints6	Q6PCM2	4	7	7	0.00586453	1.53e-15	FALSE	0.807	0.269	-0.538
Ints6l	Q8BND4	1.00921	3	2	0.135305	0.57	FALSE	1.28	0.426	-0.853
Ints7	Q7TQK1	7	12	16	0.121774	0.543	FALSE	0.985	0.328	-0.657
Ints8	Q80V86	3	7	9	0.0622347	0.284	FALSE	1.4	0.468	-0.936
Ints9	Q8K114	1.5194	4	6	0.0930991	0.456	FALSE	1.69	0.563	-1.13
Ipo11	Q8K2V6	1	3	2	0.133484	0.567	FALSE	1.29	0.431	-0.862
Ipo5	Q8BKC5	3	2	5	0.94571	0.782	FALSE	0.076	0.0253	-0.0507
Ipo7	Q9EPL8	4	5	3	0.940433	0.781	FALSE	-0.0466	-0.0155	0.031
Ipo8	Q7TMY7	0.758135	1	1	0.0163151	0.000194	FALSE	0.399	0.133	-0.266
Ipo9	Q91YE6	3	4	2	0.919969	0.78	FALSE	-0.085	-0.0283	0.0566
Iqgap1	Q9JKF1	7	1	1	0.000953326	1.53e-15	FALSE	-2.81	-0.936	1.87
Irf2bp1	Q8R3Y8	1	0.782328	5	0.675036	0.762	FALSE	0.984	0.328	-0.656
Irf2bpl	Q8K3X4	1	4	3	0.0532112	0.211	FALSE	1.79	0.597	-1.19
Isg20l2	Q3U1G5	1	0.823878	1	0.58341	0.753	FALSE	-0.14	-0.0466	0.0932
Ist1	Q9CX00	1	0.971303	0.809521	0.488135	0.742	FALSE	-0.173	-0.0578	0.116
Isy1	Q69ZQ2	1	1	1	1	0.785	FALSE	0	0	0
Itga6	Q61739	2	1.57705	0.666203	0.426347	0.732	FALSE	-0.964	-0.321	0.643
Itgb1	P09055	1	1.13208	0.516201	0.695222	0.764	FALSE	-0.388	-0.129	0.258
Itsn1	Q9Z0R4	1	1.16411	1.37976	0.240048	0.674	FALSE	0.342	0.114	-0.228
Iws1	Q8C1D8	1	1	1	1	0.785	FALSE	0	0	0
Jmjd6	Q9ERI5	1	1	0.848905	0.584784	0.754	FALSE	-0.118	-0.0394	0.0788
Jup	Q02257	4	5	7	0.290338	0.697	FALSE	0.565	0.188	-0.376
Kank2	Q8BX02	2	1	5	0.93457	0.781	FALSE	0.161	0.0537	-0.107
Kansl2	Q8BQR4	3	3	1	0.580015	0.753	FALSE	-0.792	-0.264	0.528
Kars1	Q99MN1	3	1	0.611852	0.10009	0.482	FALSE	-1.94	-0.646	1.29
Kat14	Q8CID0	0.672411	1	1	0.00967053	2.78e-08	FALSE	0.573	0.191	-0.382
Kat2a	Q9JHD2	0.829438	1	1	0.0287817	0.0212	FALSE	0.27	0.0899	-0.18
Kat2b	Q9JHD1	1.12549	1	1	0.0554577	0.23	FALSE	-0.171	-0.0568	0.114
Kat6a	Q8BZ21	2.76965	2	2	0.012897	7.92e-06	FALSE	-0.47	-0.157	0.313
Kat8	Q9D1P2	0.814204	5	2	0.220257	0.662	FALSE	1.96	0.653	-1.31
Kct2	Q8K201	1	0.508257	1.0661	0.640602	0.759	FALSE	-0.442	-0.147	0.295
Kctd15	Q8K0E1	1.61529	1	1	0.00734392	1.09e-11	FALSE	-0.692	-0.231	0.461
Kdm2b	Q6P1G2	1.00107	1	2	0.581211	0.753	FALSE	0.498	0.166	-0.332
Kdm3a	Q6PCM1	3	11	22	0.121068	0.541	FALSE	2.37	0.791	-1.58
Kdm4b	Q91VY5	0.974103	2	3	0.128489	0.557	FALSE	1.33	0.443	-0.887
Kdm4c	Q8VCD7	0.810683	3	2	0.100654	0.484	FALSE	1.6	0.532	-1.06
Kdm6a	O70546	0.719149	3	2	0.0874163	0.433	FALSE	1.77	0.589	-1.18
Khdrbs1	Q60749	4	4	4	1	0.785	FALSE	6.66e-16	0	0
Khsrp	Q3U0V1	29	23	25	0.137176	0.574	FALSE	-0.274	-0.0914	0.183
Kif20b	Q80WE4	3	2	16	0.724905	0.766	FALSE	0.915	0.305	-0.61
Kif23	E9Q5G3	0.879812	5	2	0.235992	0.672	FALSE	1.85	0.615	-1.23
Kif2a	P28740	1	3	2	0.133484	0.567	FALSE	1.29	0.431	-0.862
Kif2c	Q922S8	1	4	6	0.0608401	0.274	FALSE	2.29	0.764	-1.53
Kif4	P33174	6	18	28	0.08883	0.439	FALSE	1.9	0.635	-1.27
Kif5b	Q61768	13	1.82243	1.98239	0.00513094	1.53e-15	FALSE	-2.77	-0.925	1.85
Kifc1	Q9QWT9	8	14	14	0.00586453	1.53e-15	FALSE	0.807	0.269	-0.538
Kin	Q8K339	1	1	3	0.580015	0.753	FALSE	0.792	0.264	-0.528
Kirrel1	Q80W68	2	1.38469	0.757217	0.304537	0.702	FALSE	-0.966	-0.322	0.644
Klc1	O88447	1	2.31876	0.791982	0.743264	0.768	FALSE	0.438	0.146	-0.292
Klhdc2	Q4G5Y1	0.89035	1	1	0.056864	0.242	FALSE	0.168	0.0559	-0.112
Klhl13	Q80TF4	1	0.480578	0.749311	0.293486	0.698	FALSE	-0.737	-0.246	0.491
Klhl42	Q8BFQ9	1	1	1	1	0.785	FALSE	0	0	0
Kmt2a	P55200	2.3359	3	2	0.890245	0.778	FALSE	0.0685	0.0228	-0.0457
Kmt2b	O08550	1	2	1.542	0.137706	0.574	FALSE	0.812	0.271	-0.542
Kntc1	Q8C3Y4	3	0.627929	0.752148	0.0215627	0.003	FALSE	-2.13	-0.709	1.42
Kpna1	Q60960	2	1.18107	1	0.0679724	0.325	FALSE	-0.88	-0.293	0.587
Kpna2	P52293	2	3	5	0.257779	0.683	FALSE	0.953	0.318	-0.636
Kpnb1	P70168	8	1.28632	1	0.0230146	0.00494	FALSE	-2.82	-0.939	1.88
Krr1	Q8BGA5	3	1	2	0.311513	0.704	FALSE	-1.08	-0.362	0.723
Krt1	P04104	9	8	13	0.765085	0.77	FALSE	0.18	0.0601	-0.12
Krt10	P02535	31	30	33	0.860193	0.776	FALSE	0.0214	0.00715	-0.0143
Krt16	Q9Z2K1	17	18	21	0.39115	0.725	FALSE	0.194	0.0646	-0.129
Krt2	Q3TTY5	19	24	22	0.144235	0.585	FALSE	0.274	0.0914	-0.183
Krt26	Q3TRJ4	1	0.99561	0.753628	0.571236	0.752	FALSE	-0.207	-0.0691	0.138
Krt31	Q61765	5	7	8	0.0899193	0.444	FALSE	0.582	0.194	-0.388
Krt35	Q497I4	4	7	8	0.0484869	0.169	FALSE	0.904	0.301	-0.602
Krt40	Q6IFX3	5	7	8	0.0899193	0.444	FALSE	0.582	0.194	-0.388
Krt5	Q922U2	24	36	44	0.113117	0.521	FALSE	0.73	0.243	-0.486
Krt6a	P50446	21	18	20	0.362549	0.718	FALSE	-0.146	-0.0488	0.0976
Krt7	Q9DCV7	5	9	8	0.0520407	0.201	FALSE	0.763	0.254	-0.509
Krt72	Q6IME9	5	3	8	0.980317	0.784	FALSE	-0.0294	-0.00982	0.0196
Krt75	Q8BGZ7	15	16	18	0.331769	0.71	FALSE	0.178	0.0594	-0.119
Krt76	Q3UV17	9	12	13	0.0619499	0.282	FALSE	0.473	0.158	-0.315
Krt77	Q6IFZ6	8	5	8	0.580507	0.753	FALSE	-0.339	-0.113	0.226
Krt79	Q8VED5	12	10	14	0.960557	0.783	FALSE	-0.0203	-0.00677	0.0135
Krt80	Q0VBK2	2	1.23112	1	0.096408	0.469	FALSE	-0.85	-0.283	0.567
Krt86	P97861	5	0.446757	0.650681	0.0337932	0.0481	FALSE	-3.21	-1.07	2.14
L3mbtl2	P59178	2	3	5	0.257779	0.683	FALSE	0.953	0.318	-0.636
Lancl1	O89112	2	1	2	0.580182	0.753	FALSE	-0.5	-0.167	0.333
Lancl2	Q9JJK2	1	1.54062	1	0.580617	0.753	FALSE	0.312	0.104	-0.208
Larp7	Q05CL8	2	1	1	0.00429375	1.53e-15	FALSE	-1	-0.333	0.667
Lars1	Q8BMJ2	3	0.997498	0.928125	0.009037	5.44e-09	FALSE	-1.64	-0.547	1.09
Las1l	A2BE28	5	1	2	0.170894	0.621	FALSE	-1.82	-0.607	1.21
Lasp1	Q61792	3	2	3	0.580713	0.753	FALSE	-0.292	-0.0975	0.195
Lbr	Q3U9G9	2	1	1.17505	0.064762	0.303	FALSE	-0.884	-0.295	0.589
Lcor	Q6ZPI3	0.810497	5	8	0.0520842	0.201	FALSE	2.96	0.988	-1.98
Lcorl	Q3U285	0.721957	7	4	0.0695375	0.336	FALSE	2.87	0.958	-1.92
Ldb1	P70662	3.27035	1	1	0.00196518	1.53e-15	FALSE	-1.71	-0.57	1.14
Ldha	P06151	7	3	8	0.67806	0.763	FALSE	-0.515	-0.172	0.343
Ldhb	P16125	1	0.85608	1	0.585316	0.754	FALSE	-0.112	-0.0374	0.0747
Ldlr	P35951	2	1	1	0.00429375	1.53e-15	FALSE	-1	-0.333	0.667
Lemd3	Q9WU40	3	1.75698	2.06243	0.0970353	0.471	FALSE	-0.656	-0.219	0.437
Leng8	Q8CBY3	1	1.46126	2	0.185958	0.636	FALSE	0.774	0.258	-0.516
Leo1	Q5XJE5	3	2	2	0.00937433	1.32e-08	FALSE	-0.585	-0.195	0.39
Lgals3	P16110	1	0.932335	1.39012	0.70962	0.765	FALSE	0.187	0.0624	-0.125
Lgals8	Q9JL15	1	0.610441	1.54545	0.970348	0.783	FALSE	-0.042	-0.014	0.028
Lgals9	O08573	1	4	3	0.0532112	0.211	FALSE	1.79	0.597	-1.19
Lig1	P37913	1	3	2	0.133484	0.567	FALSE	1.29	0.431	-0.862
Lig3	P97386	6	10	14	0.150459	0.595	FALSE	0.98	0.327	-0.653
Lima1	Q9ERG0	3	1	1	0.00219421	1.53e-15	FALSE	-1.58	-0.528	1.06
Lims1	Q99JW4	1	1.06594	1	0.609191	0.756	FALSE	0.0461	0.0154	-0.0307
Lmna	P48678	56	43	58	0.664751	0.761	FALSE	-0.165	-0.0551	0.11
Lmnb1	P14733	33	7	10	0.0625049	0.287	FALSE	-1.98	-0.66	1.32
Lmnb2	P21619	23	3	1	0.122389	0.544	FALSE	-3.73	-1.24	2.49
Lrp10	Q7TQH7	1	0.600385	0.659499	0.0465427	0.152	FALSE	-0.668	-0.223	0.446
Lrpprc	Q6PB66	1	0.539134	2.51031	0.907404	0.779	FALSE	0.218	0.0728	-0.146
Lrrc40	Q9CRC8	1	2	1	0.580182	0.753	FALSE	0.5	0.167	-0.333
Lrrc41	Q8K1C9	3	2	2	0.00937433	1.32e-08	FALSE	-0.585	-0.195	0.39
Lrrc42	Q8R2U7	1.05469	1	2	0.633629	0.759	FALSE	0.423	0.141	-0.282
Lrrc59	Q922Q8	2	1	2	0.580182	0.753	FALSE	-0.5	-0.167	0.333
Lrrfip2	Q91WK0	1	0.845532	1.67787	0.766809	0.77	FALSE	0.252	0.0841	-0.168
LRWD1	Q8BUI3	1.61014	1	2	0.826266	0.774	FALSE	-0.187	-0.0624	0.125
Lsm11	Q8BUV6	1	1.4538	0.681497	0.994209	0.785	FALSE	-0.00669	-0.00223	0.00446
Lta4h	P24527	2	4	1.16871	0.940187	0.781	FALSE	0.112	0.0375	-0.075
Luc7l	Q9CYI4	4	3	4	0.581506	0.753	FALSE	-0.208	-0.0692	0.138
Luc7l2	Q7TNC4	7	6	7	0.585402	0.754	FALSE	-0.111	-0.0371	0.0741
Luc7l3	Q5SUF2	3	0.487568	1	0.148851	0.592	FALSE	-2.1	-0.701	1.4
Luzp1	Q8R4U7	2	1	1.4318	0.23	0.668	FALSE	-0.741	-0.247	0.494
Macf1	Q9QXZ0	6	1	0.723213	0.0329891	0.043	FALSE	-2.82	-0.94	1.88
Macroh2a1	Q9QZQ8	9	6	10	0.734537	0.767	FALSE	-0.216	-0.0722	0.144
Mad1l1	Q9WTX8	2	2	1	0.580182	0.753	FALSE	-0.5	-0.167	0.333
Mad2l1	Q9Z1B5	0.757625	1	2	0.373991	0.721	FALSE	0.9	0.3	-0.6
Maea	Q4VC33	1.13545	1	2	0.715532	0.766	FALSE	0.317	0.106	-0.211
Magt1	Q9CQY5	1	1	2	0.580182	0.753	FALSE	0.5	0.167	-0.333
Mak16	Q8BGS0	1	1.57368	1	0.580552	0.753	FALSE	0.327	0.109	-0.218
Map2k1	P31938	1	0.58777	0.674899	0.0779164	0.386	FALSE	-0.667	-0.222	0.445
Map3k20	Q9ESL4	1	1.10285	1	0.593149	0.754	FALSE	0.0706	0.0235	-0.0471
Mapk1	P63085	2	2	3	0.580713	0.753	FALSE	0.292	0.0975	-0.195
Mapk9	Q9WTU6	0.490975	1	4	0.333723	0.711	FALSE	2.03	0.675	-1.35
Mapre1	Q61166	2	1	1.05278	0.0131121	1.03e-05	FALSE	-0.963	-0.321	0.642
Mars1	Q68FL6	6	0.644999	0.631093	0.00108914	1.53e-15	FALSE	-3.23	-1.08	2.16
Mastl	Q8C0P0	1	5	3	0.104495	0.497	FALSE	1.95	0.651	-1.3
Mat2a	Q3THS6	2	5	8	0.11628	0.53	FALSE	1.66	0.554	-1.11
Mat2b	Q99LB6	1	1	1	1	0.785	FALSE	0	0	0
Matr3	Q8K310	17	17	18	0.615549	0.757	FALSE	0.0412	0.0137	-0.0275
Mbip	Q99LQ1	1.15556	2	1	0.7363	0.767	FALSE	0.291	0.0971	-0.194
Mbnl2	Q8C181	1	0.927973	1	0.601885	0.755	FALSE	-0.0539	-0.018	0.0359
Mbtd1	Q6P5G3	3	2	2	0.00937433	1.32e-08	FALSE	-0.585	-0.195	0.39
Mcm10	Q0VBD2	1.86167	1	1	0.00503393	1.53e-15	FALSE	-0.897	-0.299	0.598
Mcm2	P97310	19	34	36	0.0168296	0.000278	FALSE	0.881	0.294	-0.587
Mcm4	P49717	9	16	28	0.212348	0.657	FALSE	1.23	0.411	-0.823
Mcm6	P97311	15	32	42	0.0781777	0.387	FALSE	1.29	0.43	-0.86
Mcm7	Q61881	15	19	34	0.371899	0.721	FALSE	0.761	0.254	-0.507
Mcmbp	Q8R3C0	1	0.39719	1.3305	0.759341	0.769	FALSE	-0.46	-0.153	0.307
Mcrs1	Q99L90	0.66776	1	1	0.00942969	1.52e-08	FALSE	0.583	0.194	-0.388
Mdh2	P08249	3	0.481164	0.419002	0.0102654	1.1e-07	FALSE	-2.74	-0.913	1.83
Med1	Q925J9	1	1	0.713099	0.581066	0.753	FALSE	-0.244	-0.0813	0.163
Med13	Q5SWW4	1	3	1	0.580015	0.753	FALSE	0.792	0.264	-0.528
Med14	A2ABV5	1	5	3	0.104495	0.497	FALSE	1.95	0.651	-1.3
Med16	Q6PGF3	3	4	5	0.176418	0.627	FALSE	0.576	0.192	-0.384
Med17	Q8VCD5	4	5	4	0.582555	0.753	FALSE	0.161	0.0537	-0.107
Med24	Q99K74	1	4	6	0.0608401	0.274	FALSE	2.29	0.764	-1.53
Med26	Q7TN02	0.655306	1	1	0.00882487	2.93e-09	FALSE	0.61	0.203	-0.407
Mef2d	Q63943	1.41949	2	1	0.994919	0.785	FALSE	-0.00537	-0.00179	0.00358
Memo1	Q91VH6	1	2	4	0.217001	0.66	FALSE	1.5	0.5	-1
Men1	O88559	1.33623	1	2	0.922893	0.78	FALSE	0.0818	0.0273	-0.0546
Metap1	Q8BP48	1.11915	1	1	0.0594276	0.263	FALSE	-0.162	-0.0541	0.108
Mettl1	Q9Z120	1.24149	1	1	0.0233276	0.00544	FALSE	-0.312	-0.104	0.208
Mettl16	Q9CQG2	2.35231	3	1	0.746847	0.768	FALSE	-0.442	-0.147	0.294
Mfap1b	C0HKD9	2	1	1	0.00429375	1.53e-15	FALSE	-1	-0.333	0.667
Mgll	O35678	2	1	2	0.580182	0.753	FALSE	-0.5	-0.167	0.333
Mical1	Q8VDP3	1	4	1	0.579974	0.753	FALSE	1	0.333	-0.667
Mier1	Q5UAK0	1.75534	1	1	0.00581832	1.53e-15	FALSE	-0.812	-0.271	0.541
Mier3	Q3UHF3	1.21365	1	1	0.0273733	0.0157	FALSE	-0.279	-0.0931	0.186
MINDY3	Q9CV28	1	0.593827	0.506357	0.0654319	0.308	FALSE	-0.867	-0.289	0.578
Mitf	Q08874	0.736751	3	5	0.0790118	0.392	FALSE	2.39	0.798	-1.6
Mki67	E9PVX6	26	33	33	0.0202657	0.00178	FALSE	0.344	0.115	-0.229
Mlh1	Q9JK91	0.830026	4	7	0.076954	0.381	FALSE	2.67	0.891	-1.78
Mlkl	Q9D2Y4	2	2	2	1	0.785	FALSE	3.33e-16	0	0
Mlph	Q91V27	3	1.34765	0.796361	0.149764	0.594	FALSE	-1.53	-0.511	1.02
Mmp14	P53690	3	2	1.40294	0.19486	0.644	FALSE	-0.841	-0.28	0.56
Mms19	Q9D071	2	3	2	0.580713	0.753	FALSE	0.292	0.0975	-0.195
Mmtag2	Q99LX5	1	1.22114	0.820102	0.998272	0.785	FALSE	0.00105	0.00035	-0.000701
Mmut	P16332	1	0.88054	0.381231	0.488345	0.742	FALSE	-0.787	-0.262	0.525
Mnat1	P51949	2	2	2	1	0.785	FALSE	3.33e-16	0	0
Mob1b	Q8BPB0	0.667552	1	1	0.00941914	1.48e-08	FALSE	0.583	0.194	-0.389
Mocs3	A2BDX3	1	1	1	1	0.785	FALSE	0	0	0
Mon2	Q80TL7	1	0.502226	1.03986	0.617015	0.757	FALSE	-0.469	-0.156	0.312
Morc2a	Q69ZX6	1	5	2	0.266026	0.687	FALSE	1.66	0.554	-1.11
Morf4l1	P60762	1	3	2	0.133484	0.567	FALSE	1.29	0.431	-0.862
Morf4l2	Q9R0Q4	1	2	1	0.580182	0.753	FALSE	0.5	0.167	-0.333
Mpnd	Q3TV65	1	1	2	0.580182	0.753	FALSE	0.5	0.167	-0.333
Mpp1	P70290	2	1.03362	0.484212	0.241187	0.675	FALSE	-1.5	-0.5	1
Mpp5	Q9JLB2	2	0.87361	0.635137	0.0846633	0.42	FALSE	-1.42	-0.475	0.95
Mpp6	Q9JLB0	2	0.414668	1.13807	0.319387	0.707	FALSE	-1.54	-0.514	1.03
Mprip	P97434	3	0.831543	0.69371	0.0240031	0.00665	FALSE	-1.98	-0.661	1.32
Mre11	Q61216	3	6	8	0.0924326	0.454	FALSE	1.21	0.403	-0.805
Mrpl2	Q9D773	2	1.45518	1.72877	0.249814	0.679	FALSE	-0.335	-0.112	0.223
Mrto4	Q9D0I8	4	5	2	0.765611	0.77	FALSE	-0.339	-0.113	0.226
Msantd2	Q6NZR2	0.984835	2	1	0.565734	0.751	FALSE	0.522	0.174	-0.348
Msantd4	Q91YU3	1.6522	1	1	0.00686774	9.73e-13	FALSE	-0.724	-0.241	0.483
Msh3	P13705	0.57639	2	1	0.257321	0.683	FALSE	1.29	0.432	-0.863
Msn	P26041	14	6	8	0.117025	0.531	FALSE	-1.01	-0.338	0.677
Msto1	Q2YDW2	2	0.517572	0.744445	0.0801987	0.398	FALSE	-1.69	-0.563	1.13
Mtap	Q9CQ65	4	10	14	0.0801023	0.398	FALSE	1.56	0.522	-1.04
Mtbp	Q8BJS8	0.838896	2	1	0.43684	0.733	FALSE	0.753	0.251	-0.502
Mtch1	Q791T5	1	0.632124	0.983384	0.555992	0.75	FALSE	-0.343	-0.114	0.229
Mtch2	Q791V5	0.939343	1	1	0.133045	0.566	FALSE	0.0903	0.0301	-0.0602
Mthfd1	Q922D8	4	1	2	0.217001	0.66	FALSE	-1.5	-0.5	1
Mtmr2	Q9Z2D1	2	1	1	0.00429375	1.53e-15	FALSE	-1	-0.333	0.667
Mtrex	Q9CZU3	9	12	11	0.103333	0.493	FALSE	0.352	0.117	-0.235
Mtx1	P47802	1	0.827106	1.40847	0.865952	0.777	FALSE	0.11	0.0367	-0.0734
Myadm	O35682	1	0.688466	0.775953	0.10989	0.513	FALSE	-0.452	-0.151	0.302
Mybbp1a	Q7TPV4	18	8	5	0.132123	0.564	FALSE	-1.51	-0.503	1.01
Myd88	P22366	1.18835	1	1	0.0323111	0.039	FALSE	-0.249	-0.083	0.166
Myef2	Q8C854	17	20	19	0.123592	0.547	FALSE	0.197	0.0658	-0.132
Myg1	Q9JK81	0.598006	1	2	0.269624	0.688	FALSE	1.24	0.414	-0.828
Myh9	Q8VDD5	55	7	17	0.170668	0.62	FALSE	-2.33	-0.778	1.56
Myl12b	Q3THE2	3	1.20659	1.6022	0.101777	0.488	FALSE	-1.11	-0.37	0.74
Myl6	Q60605	4	1.36687	1	0.060615	0.272	FALSE	-1.77	-0.592	1.18
Myo18a	Q9JMH9	6	1.41861	0.916	0.0635848	0.295	FALSE	-2.4	-0.799	1.6
Myo1c	Q9WTI7	1	1	1	1	0.785	FALSE	0	0	0
Myo5a	Q99104	14	1	2	0.0769962	0.381	FALSE	-3.31	-1.1	2.2
Myo6	Q64331	1	1.37664	1.11662	0.332171	0.71	FALSE	0.31	0.103	-0.207
Myo7a	P97479	17	10	11	0.0447117	0.136	FALSE	-0.697	-0.232	0.465
Naa15	Q80UM3	4	1	0.690963	0.054289	0.22	FALSE	-2.27	-0.756	1.51
Nab1	Q61122	1	2	1	0.580182	0.753	FALSE	0.5	0.167	-0.333
Nab2	Q61127	1	3	1	0.580015	0.753	FALSE	0.792	0.264	-0.528
Naca	P70670	2	2	1	0.580182	0.753	FALSE	-0.5	-0.167	0.333
Nacc2	Q9DCM7	1.49451	3	4	0.0918792	0.452	FALSE	1.21	0.404	-0.809
Nap1l1	P28656	1	0.904409	0.626313	0.428254	0.732	FALSE	-0.41	-0.137	0.273
Napg	Q9CWZ7	1	0.616718	0.848691	0.334726	0.711	FALSE	-0.467	-0.156	0.311
NARS1	Q8BP47	3	3	1	0.580015	0.753	FALSE	-0.792	-0.264	0.528
Nasp	Q99MD9	0.547062	2	1	0.241274	0.675	FALSE	1.37	0.457	-0.913
Nat10	Q8K224	2	4	3	0.16183	0.61	FALSE	0.792	0.264	-0.528
Ncapd2	Q8K2Z4	2	5	0.918031	0.961617	0.783	FALSE	0.0993	0.0331	-0.0662
Ncapd3	Q6ZQK0	1	5	2	0.266026	0.687	FALSE	1.66	0.554	-1.11
Ncaph	Q8C156	2	1.22934	2	0.580466	0.753	FALSE	-0.351	-0.117	0.234
Ncaph2	Q8BSP2	1.33084	1	1	0.0155819	0.000112	FALSE	-0.412	-0.137	0.275
Ncbp1	Q3UYV9	10	10	13	0.581827	0.753	FALSE	0.189	0.0631	-0.126
Ncbp3	Q8BZR9	2	1.44242	0.688146	0.358577	0.717	FALSE	-1.01	-0.335	0.67
Nckap1	P28660	2	2.35609	0.530026	0.657882	0.761	FALSE	-0.84	-0.28	0.56
Ncl	P09405	36	25	32	0.347972	0.715	FALSE	-0.348	-0.116	0.232
Ncoa1	P70365	1	2	3	0.133484	0.567	FALSE	1.29	0.431	-0.862
Ncoa2	Q61026	1.06942	4	1	0.613104	0.756	FALSE	0.903	0.301	-0.602
Ncoa5	Q91W39	6	5	10	0.78245	0.771	FALSE	0.237	0.079	-0.158
Ncor2	Q9WU42	1.18799	3	4	0.0656886	0.31	FALSE	1.54	0.515	-1.03
Ndfip1	Q8R0W6	2	1.11486	1	0.0356989	0.0611	FALSE	-0.922	-0.307	0.614
Ndrg3	Q9QYF9	0.742978	2	1	0.363374	0.719	FALSE	0.929	0.31	-0.619
Ndufa9	Q9DC69	1	1.19781	1.53979	0.276914	0.691	FALSE	0.442	0.147	-0.294
Ndufs1	Q91VD9	1	1	1.71114	0.580366	0.753	FALSE	0.387	0.129	-0.258
Necap2	Q9D1J1	1.74452	1	2	0.726879	0.767	FALSE	-0.303	-0.101	0.202
Nedd4	P46935	8	2	2	0.00156313	1.53e-15	FALSE	-2	-0.667	1.33
Nek6	Q9ES70	2	3	2	0.580713	0.753	FALSE	0.292	0.0975	-0.195
Nek7	Q9ES74	2	3	3	0.00937433	1.32e-08	FALSE	0.585	0.195	-0.39
Nelfa	Q8BG30	0.65766	1	1	0.00893495	4.06e-09	FALSE	0.605	0.202	-0.403
Nelfb	Q8C4Y3	0.519814	1	1	0.00467037	1.53e-15	FALSE	0.944	0.315	-0.629
Nelfcd	Q922L6	1	1	1	1	0.785	FALSE	0	0	0
Nes	Q6P5H2	18	1.35077	1	0.0181847	0.000635	FALSE	-3.95	-1.32	2.64
Nexn	Q7TPW1	1	1.08759	1.00698	0.545151	0.749	FALSE	0.0656	0.0219	-0.0437
Nfib	P97863	3	7	5	0.150459	0.595	FALSE	0.98	0.327	-0.653
Nfic	P70255	2	4	5	0.0689192	0.332	FALSE	1.16	0.387	-0.774
Ngdn	Q9DB96	1	0.658917	1	0.580669	0.753	FALSE	-0.301	-0.1	0.201
Nifk	Q91VE6	1	0.894633	1.71174	0.706161	0.765	FALSE	0.307	0.102	-0.205
Nkap	Q9D0F4	2	1.79729	0.731518	0.50676	0.744	FALSE	-0.803	-0.268	0.535
Nmnat1	Q9EPA7	2	3	3	0.00937433	1.32e-08	FALSE	0.585	0.195	-0.39
Nmral1	Q8K2T1	2	2	3	0.580713	0.753	FALSE	0.292	0.0975	-0.195
Noc2l	Q9WV70	2	1.64127	0.453074	0.487355	0.741	FALSE	-1.21	-0.405	0.809
Noc3l	Q8VI84	1	0.552275	1.58884	0.941609	0.781	FALSE	-0.0943	-0.0314	0.0629
Noc4l	Q8BHY2	2	3	5	0.257779	0.683	FALSE	0.953	0.318	-0.636
Nol10	Q5RJG1	1	2	1	0.580182	0.753	FALSE	0.5	0.167	-0.333
Nol6	Q8R5K4	1	1.3385	1.09074	0.367939	0.72	FALSE	0.273	0.091	-0.182
Nol9	Q3TZX8	2	1	1.53848	0.304915	0.702	FALSE	-0.689	-0.23	0.459
Nolc1	E9Q5C9	1	0.629956	1	0.580528	0.753	FALSE	-0.333	-0.111	0.222
Nono	Q99K48	24	19	25	0.689233	0.764	FALSE	-0.139	-0.0464	0.0927
Nop14	Q8R3N1	4	3	4	0.581506	0.753	FALSE	-0.208	-0.0692	0.138
Nop2	Q922K7	12	9	10	0.137584	0.574	FALSE	-0.339	-0.113	0.226
Nop53	Q8BK35	1	0.762844	1.2172	0.925293	0.78	FALSE	-0.0535	-0.0178	0.0357
Nop56	Q9D6Z1	15	1	5	0.284183	0.694	FALSE	-2.75	-0.915	1.83
Nop58	Q6DFW4	9	5	4	0.0837911	0.416	FALSE	-1.01	-0.336	0.673
Nop9	Q8BMC4	2	1	1.88234	0.520263	0.746	FALSE	-0.544	-0.181	0.362
Nosip	Q9D6T0	2	4	7	0.181337	0.631	FALSE	1.4	0.468	-0.936
Npepl1	Q6NSR8	1.67539	3	3	0.00553102	1.53e-15	FALSE	0.84	0.28	-0.56
Nploc4	P60670	3	8	11	0.0692357	0.334	FALSE	1.64	0.548	-1.1
Npm1	Q61937	5	2	7	0.787146	0.771	FALSE	-0.418	-0.139	0.279
Nr2c2	P49117	1	2	4	0.217001	0.66	FALSE	1.5	0.5	-1
Nr2f1	Q60632	3	9	15	0.104495	0.497	FALSE	1.95	0.651	-1.3
Nr2f6	P43136	1.06825	1	1	0.123928	0.547	FALSE	-0.0952	-0.0317	0.0635
Nr3c1	P06537	2	5	4	0.0689192	0.332	FALSE	1.16	0.387	-0.774
Nrdc	Q8BHG1	1	0.665099	2.01712	0.875886	0.777	FALSE	0.212	0.0707	-0.141
Nrf1	Q9WU00	1	1	1	1	0.785	FALSE	0	0	0
Nrip1	Q8CBD1	2.00301	2	2	0.949782	0.782	FALSE	-0.00217	-0.000724	0.00145
Nrp2	O35375	6	1	1	0.00107526	1.53e-15	FALSE	-2.58	-0.862	1.72
Nsd2	Q8BVE8	2	6	11	0.125452	0.551	FALSE	2.02	0.674	-1.35
Nsdhl	Q9R1J0	1	1.35186	1.47686	0.0651762	0.306	FALSE	0.499	0.166	-0.332
Nsf	P46460	1	0.731269	0.856955	0.225599	0.666	FALSE	-0.337	-0.112	0.225
Nsfl1c	Q9CZ44	1	1	1	1	0.785	FALSE	0	0	0
Nsmce1	Q9D720	1.03723	1	1	0.257996	0.683	FALSE	-0.0527	-0.0176	0.0352
Nsmce2	Q91VT1	0.529051	1	1	0.00485982	1.53e-15	FALSE	0.919	0.306	-0.612
Nsmce3	Q9CPR8	1	1.22634	2	0.367931	0.72	FALSE	0.647	0.216	-0.431
Nsun5	Q8K4F6	6	5	4	0.254486	0.682	FALSE	-0.424	-0.141	0.283
Nt5c3b	Q3UFY7	1	2	1	0.580182	0.753	FALSE	0.5	0.167	-0.333
Nub1	P54729	1	0.954748	1.96492	0.624467	0.758	FALSE	0.454	0.151	-0.303
Nudc	O35685	2	0.661092	1.04852	0.162238	0.611	FALSE	-1.26	-0.421	0.843
Nudcd1	Q6PIP5	2	3	3	0.00937433	1.32e-08	FALSE	0.585	0.195	-0.39
Nudt16l1	Q8VHN8	0.713964	2	4	0.153074	0.599	FALSE	1.99	0.662	-1.32
Nudt21	Q9CQF3	3	1	2	0.311513	0.704	FALSE	-1.08	-0.362	0.723
Nudt5	Q9JKX6	1.29163	3	2	0.204517	0.651	FALSE	0.923	0.308	-0.616
Numa1	E9Q7G0	41	28	39	0.490005	0.742	FALSE	-0.311	-0.104	0.207
Nup107	Q8BH74	5	0.75441	1	0.0316661	0.0353	FALSE	-2.53	-0.842	1.68
Nup133	Q8R0G9	8	5	4	0.107852	0.507	FALSE	-0.839	-0.28	0.559
Nup155	Q99P88	4	3	2	0.278014	0.692	FALSE	-0.708	-0.236	0.472
Nup160	Q9Z0W3	8	2	2	0.00156313	1.53e-15	FALSE	-2	-0.667	1.33
Nup188	Q6ZQH8	4	1	1	0.00156313	1.53e-15	FALSE	-2	-0.667	1.33
Nup210	Q9QY81	6	0.706477	2	0.2076	0.654	FALSE	-2.34	-0.779	1.56
Nup214	Q80U93	7	1	1.15577	0.0111593	6.15e-07	FALSE	-2.7	-0.901	1.8
Nup37	Q9CWU9	2	0.673587	0.495814	0.0581981	0.253	FALSE	-1.79	-0.597	1.19
Nup50	Q9JIH2	1	2	3	0.133484	0.567	FALSE	1.29	0.431	-0.862
Nup54	Q8BTS4	2	1.58849	1.4645	0.0823386	0.409	FALSE	-0.391	-0.13	0.261
Nup58	Q8R332	1	2.18541	1.10933	0.487875	0.742	FALSE	0.639	0.213	-0.426
Nup62	Q63850	1	1.33801	0.515105	0.819264	0.774	FALSE	-0.268	-0.0895	0.179
Nup85	Q8R480	4	0.820802	1	0.0242132	0.00705	FALSE	-2.14	-0.714	1.43
Nup88	Q8CEC0	7	1.7507	2	0.0165222	0.000225	FALSE	-1.9	-0.634	1.27
Nup93	Q8BJ71	19	6	8	0.0713542	0.348	FALSE	-1.46	-0.485	0.97
Nup98	Q6PFD9	6	2	1	0.143729	0.585	FALSE	-2.08	-0.695	1.39
Nusap1	Q9ERH4	1	1	1.78486	0.580301	0.753	FALSE	0.418	0.139	-0.279
Nxf1	Q99JX7	5	8	9	0.0520407	0.201	FALSE	0.763	0.254	-0.509
Oga	Q9EQQ9	1	3	1	0.580015	0.753	FALSE	0.792	0.264	-0.528
Ogdh	Q60597	1	1.04739	2.09895	0.537733	0.748	FALSE	0.568	0.189	-0.379
Ola1	Q9CZ30	1	1	2	0.580182	0.753	FALSE	0.5	0.167	-0.333
Orc1	Q9Z1N2	3	7	9	0.0622347	0.284	FALSE	1.4	0.468	-0.936
Orc2	Q60862	1	1	1	1	0.785	FALSE	0	0	0
Orc3	Q9JK30	1	4	3	0.0532112	0.211	FALSE	1.79	0.597	-1.19
Orc5	Q9WUV0	1.65739	2	6	0.478003	0.74	FALSE	1.06	0.355	-0.709
Orc6	Q9WUJ8	2	2	2	1	0.785	FALSE	3.33e-16	0	0
Osgep	Q8BWU5	1	0.372221	1	0.580041	0.753	FALSE	-0.713	-0.238	0.475
Ostf1	Q62422	1.04174	1	1	0.226777	0.667	FALSE	-0.059	-0.0197	0.0393
Otub1	Q7TQI3	1	1	0.956361	0.634118	0.759	FALSE	-0.0322	-0.0107	0.0215
Otud6b	Q8K2H2	1	1.58275	1.4638	0.0422327	0.114	FALSE	0.606	0.202	-0.404
P01753	P01753	0.969761	1	1	0.311445	0.704	FALSE	0.0443	0.0148	-0.0295
P0DOG8	P0DOG8	11	14	8	0.934893	0.781	FALSE	-0.0558	-0.0186	0.0372
P12894	P12894	10	6	2	0.350106	0.715	FALSE	-1.53	-0.51	1.02
Pa2g4	P50580	4	2	4	0.580182	0.753	FALSE	-0.5	-0.167	0.333
Pabpc1	P29341	12	5	3	0.132983	0.566	FALSE	-1.63	-0.544	1.09
Pabpn1	Q8CCS6	1	1.45353	3	0.332928	0.711	FALSE	1.06	0.354	-0.708
Pacsin2	Q9WVE8	1	1.3472	0.887625	0.802502	0.772	FALSE	0.129	0.043	-0.086
Paf1	Q8K2T8	7	3	4	0.117025	0.531	FALSE	-1.01	-0.338	0.677
Pafah1b1	P63005	2	3	5	0.257779	0.683	FALSE	0.953	0.318	-0.636
Pafah1b2	Q61206	0.92281	1	1	0.0950653	0.464	FALSE	0.116	0.0386	-0.0773
Pafah2	Q8VDG7	0.679092	1	2	0.319568	0.707	FALSE	1.06	0.353	-0.706
Paics	Q9DCL9	5	1.47649	2	0.0709519	0.345	FALSE	-1.54	-0.514	1.03
Pak1ip1	Q9DCE5	4	4	5	0.582555	0.753	FALSE	0.161	0.0537	-0.107
Papola	Q61183	1.32398	1	3	0.7758	0.77	FALSE	0.388	0.129	-0.258
Papolg	Q6PCL9	0.614347	1	2	0.279199	0.692	FALSE	1.2	0.401	-0.802
Parn	Q8VDG3	1	3	1	0.580015	0.753	FALSE	0.792	0.264	-0.528
Parp12	Q8BZ20	1	0.645324	1	0.580598	0.753	FALSE	-0.316	-0.105	0.211
Parp3	Q3ULW8	0.926624	1	1	0.102156	0.489	FALSE	0.11	0.0366	-0.0733
Parp9	Q8CAS9	0.629874	1	1	0.00774686	6.31e-11	FALSE	0.667	0.222	-0.445
Parva	Q9EPC1	1	1	1	1	0.785	FALSE	0	0	0
Parvb	Q9ES46	3	1.24903	4	0.768678	0.77	FALSE	-0.425	-0.142	0.283
Pax3	P24610	2	6	10	0.104495	0.497	FALSE	1.95	0.651	-1.3
Paxbp1	P58501	1	1	1.00109	0.981809	0.784	FALSE	0.000786	0.000262	-0.000524
Pbrm1	Q8BSQ9	5	8	9	0.0520407	0.201	FALSE	0.763	0.254	-0.509
Pcbp1	P60335	11	14	21	0.309132	0.703	FALSE	0.64	0.213	-0.427
Pcbp2	Q61990	6	9	10	0.0549929	0.226	FALSE	0.661	0.22	-0.441
Pcbp4	P57724	2	2	3	0.580713	0.753	FALSE	0.292	0.0975	-0.195
Pcgf1	Q8R023	0.756511	2	1	0.373176	0.721	FALSE	0.903	0.301	-0.602
Pcid2	Q8BFV2	1.1858	3	4	0.06553	0.309	FALSE	1.55	0.516	-1.03
Pcm1	Q9R0L6	1	0.562433	0.638527	0.0602124	0.269	FALSE	-0.739	-0.246	0.492
Pcna	P17918	5	6	9	0.356255	0.717	FALSE	0.556	0.185	-0.37
Pcnp	Q6P8I4	1.8757	1	1	0.00494658	1.53e-15	FALSE	-0.907	-0.302	0.605
Pdcd10	Q8VE70	1	0.825834	1.18106	0.967127	0.783	FALSE	-0.018	-0.006	0.012
Pdcd11	Q6NS46	10	2	3	0.0721906	0.353	FALSE	-2.03	-0.676	1.35
Pdcd2	P46718	1.38606	1	2	0.972575	0.783	FALSE	0.029	0.00967	-0.0193
Pdcd6ip	Q9WU78	2	1.58437	1	0.336558	0.712	FALSE	-0.668	-0.223	0.445
Pde12	Q3TIU4	1.0951	1	2	0.674254	0.762	FALSE	0.369	0.123	-0.246
Pdha1	P35486	4	5	6	0.185705	0.636	FALSE	0.453	0.151	-0.302
Pdhb	Q9D051	1.69887	1	4	0.889446	0.778	FALSE	0.235	0.0785	-0.157
Pdia3	P27773	1	0.756676	0.449739	0.326789	0.709	FALSE	-0.778	-0.259	0.518
Pdia6	Q922R8	1	1.22483	2.5864	0.428439	0.732	FALSE	0.832	0.277	-0.555
Pdk3	Q922H2	1	0.61451	1.49899	0.956483	0.782	FALSE	-0.0592	-0.0197	0.0395
Pdlim5	Q8CI51	6	1	1.33138	0.0352795	0.0581	FALSE	-2.38	-0.793	1.59
Pdlim7	Q3TJD7	1	0.380829	0.984498	0.569234	0.752	FALSE	-0.708	-0.236	0.472
Pdxk	Q8K183	1	0.774774	1	0.581936	0.753	FALSE	-0.184	-0.0614	0.123
Pebp1	P70296	1.16708	1	1	0.0378681	0.0774	FALSE	-0.223	-0.0743	0.149
Pef1	Q8BFY6	1	2.12401	0.904821	0.663573	0.761	FALSE	0.471	0.157	-0.314
Pelo	Q80X73	1	0.862653	1	0.585878	0.754	FALSE	-0.107	-0.0355	0.071
Pelp1	Q9DBD5	6	4	4	0.00937433	1.32e-08	FALSE	-0.585	-0.195	0.39
Pes1	Q9EQ61	3	2	6	0.877265	0.777	FALSE	0.208	0.0692	-0.138
Pfkfb2	P70265	1	2	1	0.580182	0.753	FALSE	0.5	0.167	-0.333
Pfkp	Q9WUA3	2	2	1	0.580182	0.753	FALSE	-0.5	-0.167	0.333
Pgam1	Q9DBJ1	1	1	1	1	0.785	FALSE	0	0	0
Pgd	Q9DCD0	8	13	15	0.0628875	0.289	FALSE	0.804	0.268	-0.536
Pgk1	P09411	14	26	34	0.0971513	0.472	FALSE	1.09	0.362	-0.724
Pgp	Q8CHP8	1.0661	1	1	0.129136	0.558	FALSE	-0.0923	-0.0308	0.0616
Phax	Q9JJT9	1	2	3	0.133484	0.567	FALSE	1.29	0.431	-0.862
Phb	P67778	2	1.2103	1.83469	0.45989	0.737	FALSE	-0.425	-0.142	0.283
Phb2	O35129	3	0.911269	1	0.0124363	4.37e-06	FALSE	-1.65	-0.551	1.1
Phc1	Q64028	2.21585	3	3	0.0143173	3.79e-05	FALSE	0.437	0.146	-0.291
Phc2	Q9QWH1	1.95812	4	5	0.0664556	0.315	FALSE	1.19	0.397	-0.794
Phc3	Q8CHP6	2	6	4	0.133484	0.567	FALSE	1.29	0.431	-0.862
Phf14	Q9D4H9	0.790038	3	1	0.455597	0.737	FALSE	1.13	0.377	-0.755
Phf20l1	Q8CCJ9	1	2	4	0.217001	0.66	FALSE	1.5	0.5	-1
Phf23	Q8BSN5	0.892281	1	1	0.0583979	0.255	FALSE	0.164	0.0548	-0.11
Phf6	Q9D4J7	1	1	1	1	0.785	FALSE	0	0	0
Phgdh	Q61753	11	12	11	0.596464	0.755	FALSE	0.0628	0.0209	-0.0418
Phip	Q8VDD9	4	9	6	0.217415	0.661	FALSE	0.877	0.292	-0.585
Phldb1	Q6PDH0	6	2	3	0.133484	0.567	FALSE	-1.29	-0.431	0.862
Phldb2	Q8K1N2	1	0.73892	1	0.581353	0.753	FALSE	-0.218	-0.0728	0.146
Pi4ka	E9Q3L2	2	1.28599	1.04433	0.107174	0.505	FALSE	-0.787	-0.262	0.525
Pias1	O88907	1	3	8	0.197644	0.646	FALSE	2.29	0.764	-1.53
Pias2	Q8C5D8	0.86925	2	4	0.186076	0.636	FALSE	1.7	0.567	-1.13
Picalm	Q7M6Y3	4	1.26194	0.540414	0.166382	0.616	FALSE	-2.28	-0.759	1.52
Pip4p2	Q9CZX7	1	1.18012	1.02095	0.499641	0.743	FALSE	0.134	0.0448	-0.0896
Pkm	P52480	11	10	17	0.712738	0.765	FALSE	0.245	0.0818	-0.164
Pkn2	Q8BWW9	2	0.946141	0.879494	0.0157449	0.000128	FALSE	-1.13	-0.378	0.755
Pkp1	P97350	4	1.63949	1	0.126152	0.552	FALSE	-1.64	-0.548	1.1
Pkp4	Q68FH0	1	1.07959	1.50661	0.449215	0.736	FALSE	0.351	0.117	-0.234
Plec	Q9QXS1	86	4	2	0.043876	0.128	FALSE	-4.93	-1.64	3.28
Plin3	Q9DBG5	3	2	1	0.311513	0.704	FALSE	-1.08	-0.362	0.723
Plk1	Q07832	1.35822	2	6	0.393002	0.725	FALSE	1.35	0.45	-0.901
Plrg1	Q922V4	10	9	8	0.243974	0.676	FALSE	-0.237	-0.079	0.158
Pls3	Q99K51	1	0.746562	1.28875	0.966608	0.783	FALSE	-0.0278	-0.00928	0.0186
Plxnb2	B2RXS4	6	0.968543	0.620425	0.0485383	0.17	FALSE	-2.95	-0.984	1.97
Pmel	Q60696	6	4	3	0.16183	0.61	FALSE	-0.792	-0.264	0.528
Pmm2	Q9Z2M7	4	5	7	0.290338	0.697	FALSE	0.565	0.188	-0.376
Pnkp	Q9JLV6	3	5	3	0.580415	0.753	FALSE	0.368	0.123	-0.246
Pnn	O35691	12	2	4	0.143729	0.585	FALSE	-2.08	-0.695	1.39
Pno1	Q9CPS7	1	1.73662	1	0.580342	0.753	FALSE	0.398	0.133	-0.265
Pogz	Q8BZH4	2	9	15	0.0728308	0.357	FALSE	2.54	0.846	-1.69
Pola2	P33611	3	8	6	0.0924326	0.454	FALSE	1.21	0.403	-0.805
Polb	Q8K409	1	1	1	1	0.785	FALSE	0	0	0
Pold3	Q9EQ28	2	1	1	0.00429375	1.53e-15	FALSE	-1	-0.333	0.667
Poldip3	Q8BG81	5	9	9	0.00545964	1.53e-15	FALSE	0.848	0.283	-0.565
Pole2	O54956	1	1	3	0.580015	0.753	FALSE	0.792	0.264	-0.528
Poll	Q9QXE2	1	1	1	1	0.785	FALSE	0	0	0
Polr1a	O35134	0.873433	3	1	0.504263	0.744	FALSE	0.988	0.329	-0.658
Polr1b	P70700	1	2	1	0.580182	0.753	FALSE	0.5	0.167	-0.333
Polr1c	P52432	1	3	6	0.143729	0.585	FALSE	2.08	0.695	-1.39
Polr2a	P08775	9	12	9	0.581506	0.753	FALSE	0.208	0.0692	-0.138
Polr2b	Q8CFI7	7	8	10	0.309852	0.703	FALSE	0.354	0.118	-0.236
Polr2c	P97760	1.09909	1	1	0.0759756	0.375	FALSE	-0.136	-0.0454	0.0909
Polr2e	Q80UW8	3	3	3	1	0.785	FALSE	2.22e-16	0	0
Polr3c	Q9D483	3	0.785774	1	0.042631	0.117	FALSE	-1.76	-0.586	1.17
Ppfia2	Q8BSS9	1	0.610001	0.675211	0.0548626	0.225	FALSE	-0.64	-0.213	0.427
Ppfibp1	Q8C8U0	6	3	2	0.133484	0.567	FALSE	-1.29	-0.431	0.862
Ppia	P17742	3	7	9	0.0622347	0.284	FALSE	1.4	0.468	-0.936
Ppid	Q9CR16	1	0.880728	2	0.692747	0.764	FALSE	0.408	0.136	-0.272
Ppie	Q9QZH3	1.022	1	1	0.429526	0.732	FALSE	-0.0314	-0.0105	0.0209
Ppig	A2AR02	3	1.24851	1.08641	0.0283894	0.0196	FALSE	-1.37	-0.455	0.91
Ppil4	Q9CXG3	2	0.664802	0.873613	0.070686	0.343	FALSE	-1.39	-0.464	0.928
Ppme1	Q8BVQ5	2	5	4	0.0689192	0.332	FALSE	1.16	0.387	-0.774
Ppp1ca	P62137	4	7	9	0.101206	0.486	FALSE	0.989	0.33	-0.659
Ppp1cb	P62141	4	3	7	0.850292	0.776	FALSE	0.196	0.0654	-0.131
Ppp1cc	P63087	4	4	8	0.580182	0.753	FALSE	0.5	0.167	-0.333
Ppp1r10	Q80W00	1	4	3	0.0532112	0.211	FALSE	1.79	0.597	-1.19
Ppp1r12a	Q9DBR7	1	0.811764	2.19168	0.737343	0.767	FALSE	0.416	0.139	-0.277
Ppp1r12c	Q3UMT1	2	1.10543	0.813418	0.117728	0.533	FALSE	-1.08	-0.359	0.718
Ppp2cb	P62715	0.572521	1	2	0.255162	0.682	FALSE	1.3	0.435	-0.87
Ppp2r1a	Q76MZ3	1	1	2	0.580182	0.753	FALSE	0.5	0.167	-0.333
Ppp2r2a	Q6P1F6	2	2	1	0.580182	0.753	FALSE	-0.5	-0.167	0.333
Ppp2r5c	Q60996	1	0.533144	1.08672	0.663321	0.761	FALSE	-0.394	-0.131	0.262
Ppp3cb	P48453	1	1	1	1	0.785	FALSE	0	0	0
Ppp4r3a	Q6P2K6	4	5	6	0.185705	0.636	FALSE	0.453	0.151	-0.302
Ppp5c	Q60676	1	0.877957	0.639759	0.370963	0.72	FALSE	-0.416	-0.139	0.277
Ppwd1	Q8CEC6	4	4	3	0.581506	0.753	FALSE	-0.208	-0.0692	0.138
Prc1	Q99K43	4	6	8	0.16183	0.61	FALSE	0.792	0.264	-0.528
Prdm10	Q3UTQ7	1.82761	1	2	0.673468	0.762	FALSE	-0.37	-0.123	0.247
Prdx2	Q61171	2	1	3	0.877265	0.777	FALSE	-0.208	-0.0692	0.138
Prdx6	O08709	1.16788	2	4	0.261572	0.685	FALSE	1.28	0.425	-0.851
Prep	Q9QUR6	1	1	1	1	0.785	FALSE	0	0	0
Prim2	P33610	2	7	5	0.0801023	0.398	FALSE	1.56	0.522	-1.04
Prkag1	O54950	1.66503	1	2	0.78368	0.771	FALSE	-0.236	-0.0785	0.157
Prkar2a	P12367	2	1.6435	0.881745	0.408871	0.728	FALSE	-0.732	-0.244	0.488
Prkar2b	P31324	2	0.633612	0.627965	0.00218939	1.53e-15	FALSE	-1.66	-0.555	1.11
Prkra	Q9WTX2	1	2.07221	1.11644	0.474531	0.74	FALSE	0.605	0.202	-0.403
Prmt1	Q9JIF0	16	18	15	0.864964	0.777	FALSE	0.0384	0.0128	-0.0256
Prmt3	Q922H1	0.616405	1	1	0.00724826	6.91e-12	FALSE	0.698	0.233	-0.465
Prmt5	Q8CIG8	2	1	0.875691	0.0365187	0.0671	FALSE	-1.1	-0.365	0.731
Prox1	P48437	1.11009	1	1	0.0660425	0.312	FALSE	-0.151	-0.0502	0.1
Prpf19	Q99KP6	10	15	13	0.126978	0.554	FALSE	0.482	0.161	-0.321
Prpf3	Q922U1	12	7	8	0.0722313	0.353	FALSE	-0.681	-0.227	0.454
Prpf31	Q8CCF0	8	3	6	0.368437	0.72	FALSE	-0.915	-0.305	0.61
Prpf38a	Q4FK66	6	1.17748	1	0.0151006	7.65e-05	FALSE	-2.47	-0.822	1.64
Prpf38b	Q80SY5	1	1.34198	0.687283	0.942979	0.782	FALSE	-0.0583	-0.0194	0.0389
Prpf4	Q9DAW6	9	9	7	0.581999	0.753	FALSE	-0.181	-0.0604	0.121
Prpf40a	Q9R1C7	7	1.61517	2	0.0307517	0.0304	FALSE	-1.96	-0.654	1.31
Prpf4b	Q61136	5	1.09663	1.49683	0.0521639	0.202	FALSE	-1.96	-0.655	1.31
Prpf6	Q91YR7	14	11	7	0.327697	0.709	FALSE	-0.674	-0.225	0.449
Prpf8	Q99PV0	38	37	45	0.68093	0.763	FALSE	0.103	0.0342	-0.0685
Prph	P15331	13	10	8	0.191388	0.641	FALSE	-0.539	-0.18	0.36
Prrc2c	Q3TLH4	1	0.982059	0.63168	0.554028	0.75	FALSE	-0.344	-0.115	0.23
Psip1	Q99JF8	5	9	10	0.0340918	0.0501	FALSE	0.924	0.308	-0.616
Psma1	Q9R1P4	2	0.722395	1	0.105847	0.501	FALSE	-1.23	-0.412	0.823
Psma3	O70435	3	1	1	0.00219421	1.53e-15	FALSE	-1.58	-0.528	1.06
Psma4	Q9R1P0	4	4	3	0.581506	0.753	FALSE	-0.208	-0.0692	0.138
Psma5	Q9Z2U1	2	1	2	0.580182	0.753	FALSE	-0.5	-0.167	0.333
Psma6	Q9QUM9	1	0.841177	1.86939	0.742898	0.768	FALSE	0.327	0.109	-0.218
Psma7	Q9Z2U0	4	2	3	0.278014	0.692	FALSE	-0.708	-0.236	0.472
Psmb6	Q60692	0.85001	1	2	0.44595	0.735	FALSE	0.734	0.245	-0.49
Psmb7	P70195	1	0.404972	0.508717	0.0728945	0.357	FALSE	-1.14	-0.38	0.76
Psmc1	P62192	8	5	8	0.580507	0.753	FALSE	-0.339	-0.113	0.226
Psmc2	P46471	5	4	7	0.904819	0.779	FALSE	0.0817	0.0272	-0.0545
Psmc3ip	O35047	1	1	1	1	0.785	FALSE	0	0	0
Psmc4	P54775	1	4	6	0.0608401	0.274	FALSE	2.29	0.764	-1.53
Psmc5	P62196	9	8	12	0.806735	0.773	FALSE	0.123	0.0409	-0.0817
Psmc6	P62334	5	1	2	0.170894	0.621	FALSE	-1.82	-0.607	1.21
Psmd1	Q3TXS7	3	1	0.950748	0.00602015	4.55e-15	FALSE	-1.62	-0.54	1.08
Psmd11	Q8BG32	4	3	6	0.919969	0.78	FALSE	0.085	0.0283	-0.0566
Psmd13	Q9WVJ2	3	0.665198	2	0.38645	0.724	FALSE	-1.38	-0.46	0.919
Psmd14	O35593	1	2	1	0.580182	0.753	FALSE	0.5	0.167	-0.333
Psmd2	Q8VDM4	5	4	1	0.483345	0.741	FALSE	-1.32	-0.441	0.881
Psmd3	P14685	7	2	2	0.0018119	1.53e-15	FALSE	-1.81	-0.602	1.2
Psmd4	O35226	2	0.805783	1.68248	0.445735	0.735	FALSE	-0.78	-0.26	0.52
Psmd5	Q8BJY1	2	6	9	0.0804552	0.399	FALSE	1.88	0.626	-1.25
Psmd6	Q99JI4	4	1	1	0.00156313	1.53e-15	FALSE	-2	-0.667	1.33
Psmd7	P26516	2	0.483444	1	0.225197	0.666	FALSE	-1.52	-0.508	1.02
Psmd8	Q9CX56	1	0.847016	2	0.723593	0.766	FALSE	0.38	0.127	-0.253
Psmd9	Q9CR00	1	1	1	1	0.785	FALSE	0	0	0
Psme3	P61290	3	5	3	0.580415	0.753	FALSE	0.368	0.123	-0.246
Psmf1	Q8BHL8	1.03426	1	1	0.282373	0.694	FALSE	-0.0486	-0.0162	0.0324
Psmg1	Q9JK23	1.4864	2	3	0.272468	0.69	FALSE	0.721	0.24	-0.48
Pspc1	Q8R326	5	1	3	0.350106	0.715	FALSE	-1.53	-0.51	1.02
Psph	Q99LS3	1.35778	1	1	0.0141221	3.13e-05	FALSE	-0.441	-0.147	0.294
Ptbp1	P17225	9	16	19	0.0633976	0.293	FALSE	0.954	0.318	-0.636
Ptbp3	Q8BHD7	6	8	11	0.23554	0.672	FALSE	0.645	0.215	-0.43
Ptpa	P58389	1	0.696905	1	0.580923	0.753	FALSE	-0.26	-0.0868	0.174
Ptpn11	P35235	1	1	0.919557	0.597651	0.755	FALSE	-0.0605	-0.0202	0.0403
Ptpn2	Q06180	1	2	3	0.133484	0.567	FALSE	1.29	0.431	-0.862
Puf60	Q3UEB3	3	2	2	0.00937433	1.32e-08	FALSE	-0.585	-0.195	0.39
Pum3	Q8BKS9	2	1	2	0.580182	0.753	FALSE	-0.5	-0.167	0.333
Pura	P42669	1	1.01642	0.823057	0.636382	0.759	FALSE	-0.129	-0.0429	0.0858
Pus1	Q9WU56	3	3	7	0.580091	0.753	FALSE	0.611	0.204	-0.407
Pus7	Q91VU7	1	3	5	0.104495	0.497	FALSE	1.95	0.651	-1.3
Pwp2	Q8BU03	1	0.663317	1.04876	0.653944	0.76	FALSE	-0.262	-0.0873	0.175
Pycr3	Q9DCC4	0.649839	1	1	0.00857639	1.34e-09	FALSE	0.622	0.207	-0.415
Pygb	Q8CI94	2	1.37522	1	0.190473	0.64	FALSE	-0.77	-0.257	0.513
Pzp	Q61838	0.502572	1	2	0.218283	0.661	FALSE	1.49	0.498	-0.995
Q32P12	Q32P12	1.0744	1	2	0.653337	0.76	FALSE	0.396	0.132	-0.264
Q3TEI4	Q3TEI4	0.788431	1	3	0.454671	0.736	FALSE	1.14	0.378	-0.757
Q3TQI7	Q3TQI7	1.56093	1	1	0.0081799	3.42e-10	FALSE	-0.642	-0.214	0.428
Q83444	Q83444	0.803706	1	1	0.0229875	0.0049	FALSE	0.315	0.105	-0.21
Q8BR90	Q8BR90	1.86479	1	1	0.00501418	1.53e-15	FALSE	-0.899	-0.3	0.599
Q8C5K5	Q8C5K5	1	1	3	0.580015	0.753	FALSE	0.792	0.264	-0.528
Q8K2W9	Q8K2W9	1.49633	1	1	0.00945738	1.63e-08	FALSE	-0.581	-0.194	0.388
Q8VDP2	Q8VDP2	1	1	2	0.580182	0.753	FALSE	0.5	0.167	-0.333
Q922M7	Q922M7	1	0.829389	1	0.583661	0.753	FALSE	-0.135	-0.045	0.09
Qars1	Q8BML9	4	1	1	0.00156313	1.53e-15	FALSE	-2	-0.667	1.33
Qki	Q9QYS9	1	2	4	0.217001	0.66	FALSE	1.5	0.5	-1
Qrich1	Q3UA37	1.10862	1	2	0.688017	0.763	FALSE	0.351	0.117	-0.234
Rab14	Q91V41	4	2	5	0.765611	0.77	FALSE	-0.339	-0.113	0.226
Rab15	Q8K386	5	2	5	0.580064	0.753	FALSE	-0.661	-0.22	0.441
Rab21	P35282	0.721831	1	2	0.348425	0.715	FALSE	0.97	0.323	-0.647
Rab27a	Q9ERI2	1	1	2	0.580182	0.753	FALSE	0.5	0.167	-0.333
Rab32	Q9CZE3	1	1	3	0.580015	0.753	FALSE	0.792	0.264	-0.528
Rab38	Q8QZZ8	1	2	4	0.217001	0.66	FALSE	1.5	0.5	-1
Rab5c	P35278	1.06339	1	4	0.610238	0.756	FALSE	0.911	0.304	-0.608
Rack1	P68040	10	10	16	0.580507	0.753	FALSE	0.339	0.113	-0.226
Rad17	Q6NXW6	1	4	2	0.217001	0.66	FALSE	1.5	0.5	-1
Rai14	Q9EP71	6	1.24822	1.06799	0.0149218	6.58e-05	FALSE	-2.38	-0.793	1.59
Rala	P63321	2.15745	1	1	0.00369122	1.53e-15	FALSE	-1.11	-0.37	0.74
Raly	Q64012	10	8	10	0.582555	0.753	FALSE	-0.161	-0.0537	0.107
Ranbp1	P34022	1	1.08842	1.42234	0.40988	0.729	FALSE	0.315	0.105	-0.21
Ranbp2	Q9ERU9	8	3	1	0.236626	0.672	FALSE	-2.21	-0.736	1.47
Ranbp3	Q9CT10	3	4	5	0.176418	0.627	FALSE	0.576	0.192	-0.384
Rangap1	P46061	10	1	2	0.0958572	0.467	FALSE	-2.82	-0.941	1.88
Rapgef4	Q9EQZ6	1.49272	2	1	0.926534	0.781	FALSE	-0.0779	-0.026	0.052
Rapsn	P12672	1	1	0.928591	0.60225	0.755	FALSE	-0.0534	-0.0178	0.0356
Rars1	Q9D0I9	10	1.37722	0.643821	0.0839451	0.417	FALSE	-3.41	-1.14	2.27
Rasa3	Q60790	1	0.876571	0.495609	0.447761	0.735	FALSE	-0.601	-0.2	0.401
Raver1	Q9CW46	8	3	4	0.0924326	0.454	FALSE	-1.21	-0.403	0.805
Rbbp4	Q60972	7	27	17	0.118328	0.535	FALSE	1.61	0.538	-1.08
Rbbp5	Q8BX09	2	5	3	0.257779	0.683	FALSE	0.953	0.318	-0.636
Rbbp6	P97868	3	4	1	0.735261	0.767	FALSE	-0.585	-0.195	0.39
Rbbp8	Q80YR6	0.694555	7	4	0.067688	0.324	FALSE	2.93	0.977	-1.95
Rbfox2	Q8BP71	0.652546	1	1	0.0086982	1.98e-09	FALSE	0.616	0.205	-0.411
Rbm10	Q99KG3	7	7	8	0.587183	0.754	FALSE	0.0963	0.0321	-0.0642
Rbm12	Q8R4X3	8	9	7	0.970548	0.783	FALSE	-0.0114	-0.00379	0.00757
Rbm12b1	Q80YR9	2	1	1.10618	0.0320217	0.0373	FALSE	-0.927	-0.309	0.618
Rbm14	Q8C2Q3	21	19	18	0.143775	0.585	FALSE	-0.183	-0.0611	0.122
Rbm15	Q0VBL3	6	5	7	0.960557	0.783	FALSE	-0.0203	-0.00677	0.0135
Rbm17	Q8JZX4	6	8	12	0.278014	0.692	FALSE	0.708	0.236	-0.472
Rbm19	Q8R3C6	2	2	2	1	0.785	FALSE	3.33e-16	0	0
Rbm22	Q8BHS3	4	2	6	0.877265	0.777	FALSE	-0.208	-0.0692	0.138
Rbm25	B2RY56	9	9	5	0.58029	0.753	FALSE	-0.424	-0.141	0.283
Rbm26	Q6NZN0	3	1	4	0.735261	0.767	FALSE	-0.585	-0.195	0.39
Rbm27	Q5SFM8	6	8	7	0.197792	0.646	FALSE	0.319	0.106	-0.212
Rbm28	Q8CGC6	2	4	5	0.0689192	0.332	FALSE	1.16	0.387	-0.774
Rbm33	Q9CXK9	1	1	1	1	0.785	FALSE	0	0	0
Rbm38	Q62176	1	0.964537	1.23325	0.688164	0.763	FALSE	0.125	0.0417	-0.0835
Rbm39	Q8VH51	4	6	9	0.217415	0.661	FALSE	0.877	0.292	-0.585
Rbm4	Q8C7Q4	2	2	2	1	0.785	FALSE	3.33e-16	0	0
Rbm5	Q91YE7	2	2	3	0.580713	0.753	FALSE	0.292	0.0975	-0.195
Rbm7	Q9CQT2	1	1	0.763349	0.58172	0.753	FALSE	-0.195	-0.0649	0.13
Rbms3	Q8BWL5	1	0.771999	1.36825	0.954831	0.782	FALSE	0.0395	0.0132	-0.0263
Rbmx	Q9WV02	4	3	8	0.808849	0.773	FALSE	0.292	0.0975	-0.195
Rbpj	P31266	1.34229	1	1	0.0149283	6.62e-05	FALSE	-0.425	-0.142	0.283
Rbpms	Q9WVB0	0.705364	1	1	0.0116565	1.41e-06	FALSE	0.504	0.168	-0.336
Rcc1	Q8VE37	3	4	7	0.333773	0.711	FALSE	0.819	0.273	-0.546
Rcc2	Q8BK67	17	27	25	0.0408783	0.102	FALSE	0.612	0.204	-0.408
Rcl1	Q9JJT0	1.45284	1	1	0.0105627	2.03e-07	FALSE	-0.539	-0.18	0.359
Rcor2	Q8C796	0.609245	1	2	0.276184	0.691	FALSE	1.21	0.405	-0.81
Rdh11	Q9QYF1	3	2	1	0.311513	0.704	FALSE	-1.08	-0.362	0.723
Rdx	P26043	5	4	4	0.0223022	0.00391	FALSE	-0.322	-0.107	0.215
Recql	Q9Z129	4	4	3	0.581506	0.753	FALSE	-0.208	-0.0692	0.138
Recql4	Q75NR7	1.27508	1	1	0.0197133	0.00139	FALSE	-0.351	-0.117	0.234
Rere	Q80TZ9	1.08571	1	1	0.0920613	0.452	FALSE	-0.119	-0.0395	0.0791
Rev1	Q920Q2	1	3.15873	1	0.580006	0.753	FALSE	0.83	0.277	-0.553
Rexo4	Q6PAQ4	1	1.0248	1	0.706924	0.765	FALSE	0.0177	0.00589	-0.0118
Rfc1	P35601	7	13	17	0.0971513	0.472	FALSE	1.09	0.362	-0.724
Rfx3	P48381	0.956344	1	1	0.204245	0.651	FALSE	0.0644	0.0215	-0.0429
Rhox5	P52651	1	3	2	0.133484	0.567	FALSE	1.29	0.431	-0.862
Rif1	Q6PR54	8	16	19	0.0502801	0.185	FALSE	1.12	0.375	-0.749
Riox1	Q9JJF3	2	0.768642	1.28648	0.244229	0.676	FALSE	-1.01	-0.336	0.672
Riox2	Q8CD15	1	3	4	0.0532112	0.211	FALSE	1.79	0.597	-1.19
Rlim	Q9WTV7	1	2	3	0.133484	0.567	FALSE	1.29	0.431	-0.862
Rnaseh2a	Q9CWY8	1.04637	1	1	0.20047	0.648	FALSE	-0.0654	-0.0218	0.0436
Rnf111	Q99ML9	0.599551	1	2	0.270519	0.689	FALSE	1.24	0.413	-0.825
Rnf114	Q9ET26	1	1	1.01419	0.794706	0.772	FALSE	0.0102	0.00339	-0.00677
Rnf14	Q9JI90	1	0.686824	1	0.580846	0.753	FALSE	-0.271	-0.0903	0.181
Rnf20	Q5DTM8	8	11	15	0.213311	0.658	FALSE	0.683	0.228	-0.455
Rnf213	E9Q555	0.9944	1	2	0.574827	0.752	FALSE	0.508	0.169	-0.339
Rnf40	Q3U319	4	8	18	0.244379	0.676	FALSE	1.58	0.528	-1.06
Rngtt	O55236	2	3	2	0.580713	0.753	FALSE	0.292	0.0975	-0.195
Rnh1	Q91VI7	11	17	23	0.158471	0.606	FALSE	0.846	0.282	-0.564
Rnps1	Q99M28	3	1.628	2.46393	0.347276	0.714	FALSE	-0.583	-0.194	0.389
Rock2	P70336	11	1.89771	0.70497	0.12812	0.556	FALSE	-3.25	-1.08	2.17
Rpa1	Q8VEE4	12	18	21	0.0849366	0.421	FALSE	0.696	0.232	-0.464
Rpa2	Q62193	3	1	3	0.580015	0.753	FALSE	-0.792	-0.264	0.528
Rpf1	Q7TND5	1	1.49501	2	0.164834	0.614	FALSE	0.79	0.263	-0.527
Rpf2	Q9JJ80	3	3	5	0.580415	0.753	FALSE	0.368	0.123	-0.246
Rpl10a	P53026	2	3	6	0.311513	0.704	FALSE	1.08	0.362	-0.723
Rpl11	Q9CXW4	2	4	8	0.217001	0.66	FALSE	1.5	0.5	-1
Rpl12	P35979	1.19856	1	2	0.780953	0.771	FALSE	0.239	0.0796	-0.159
Rpl13	P47963	6	9	12	0.16183	0.61	FALSE	0.792	0.264	-0.528
Rpl13a	P19253	1	0.637874	1	0.580563	0.753	FALSE	-0.324	-0.108	0.216
Rpl14	Q9CR57	1.55396	4	2	0.388354	0.724	FALSE	0.864	0.288	-0.576
Rpl15	Q9CZM2	1	1	3	0.580015	0.753	FALSE	0.792	0.264	-0.528
Rpl18	P35980	2	1.8752	0.73849	0.536054	0.748	FALSE	-0.765	-0.255	0.51
Rpl18a	P62717	3	3	3	1	0.785	FALSE	2.22e-16	0	0
Rpl19	P84099	1	1.27864	1	0.582093	0.753	FALSE	0.177	0.0591	-0.118
Rpl22	P67984	3	1	3	0.580015	0.753	FALSE	-0.792	-0.264	0.528
Rpl23	P62830	1.0095	2	3	0.135362	0.57	FALSE	1.28	0.426	-0.853
Rpl23a	P62751	1	1.17472	3	0.47767	0.74	FALSE	0.909	0.303	-0.606
Rpl24	Q8BP67	1.47759	2	5	0.402188	0.727	FALSE	1.1	0.366	-0.732
Rpl26	P61255	1	0.678395	1	0.580787	0.753	FALSE	-0.28	-0.0933	0.187
Rpl27	P61358	2	1.46699	0.903175	0.296334	0.699	FALSE	-0.797	-0.266	0.531
Rpl27a	P14115	3	6	8	0.0924326	0.454	FALSE	1.21	0.403	-0.805
Rpl3	P27659	6	3	6	0.580182	0.753	FALSE	-0.5	-0.167	0.333
Rpl30	P62889	1	1	1	1	0.785	FALSE	0	0	0
Rpl31	P62900	0.89349	1	2	0.482754	0.741	FALSE	0.662	0.221	-0.442
Rpl35	Q6ZWV7	1	1.28719	1	0.58198	0.753	FALSE	0.182	0.0607	-0.121
Rpl4	Q9D8E6	7	4	7	0.58033	0.753	FALSE	-0.404	-0.135	0.269
Rpl5	P47962	4	3	4	0.581506	0.753	FALSE	-0.208	-0.0692	0.138
Rpl6	P47911	4	4	5	0.582555	0.753	FALSE	0.161	0.0537	-0.107
Rpl7	P14148	5	3	2	0.178865	0.629	FALSE	-1.03	-0.343	0.686
Rpl7a	P12970	8	7	7	0.0466463	0.153	FALSE	-0.193	-0.0642	0.128
Rpl8	P62918	3	3	4	0.581506	0.753	FALSE	0.208	0.0692	-0.138
Rplp0	P14869	5	4	4	0.0223022	0.00391	FALSE	-0.322	-0.107	0.215
Rpn1	Q91YQ5	5	3	3	0.00669774	3.71e-13	FALSE	-0.737	-0.246	0.491
Rpp30	O88796	0.959127	1	1	0.221398	0.663	FALSE	0.0602	0.0201	-0.0401
Rpp38	Q80UU2	1	2	3	0.133484	0.567	FALSE	1.29	0.431	-0.862
Rpp40	Q8R1F9	1.02513	1	1	0.383115	0.723	FALSE	-0.0358	-0.0119	0.0239
Rprd1b	Q9CSU0	1	2	1	0.580182	0.753	FALSE	0.5	0.167	-0.333
Rprd2	Q6NXI6	1.7652	1	1	0.00573501	1.53e-15	FALSE	-0.82	-0.273	0.547
Rps11	P62281	4	3	2	0.278014	0.692	FALSE	-0.708	-0.236	0.472
Rps12	P63323	1.29328	3	2	0.205013	0.652	FALSE	0.921	0.307	-0.614
Rps13	P62301	2	3	3	0.00937433	1.32e-08	FALSE	0.585	0.195	-0.39
Rps14	P62264	4	3	5	0.940433	0.781	FALSE	-0.0466	-0.0155	0.031
Rps16	P14131	3	2	5	0.94571	0.782	FALSE	0.076	0.0253	-0.0507
Rps2	P25444	3	6	4	0.278014	0.692	FALSE	0.708	0.236	-0.472
Rps23	P62267	1	2	3	0.133484	0.567	FALSE	1.29	0.431	-0.862
Rps25	P62852	2	3	4	0.16183	0.61	FALSE	0.792	0.264	-0.528
Rps27a	P62983	7	8	9	0.202348	0.65	FALSE	0.278	0.0925	-0.185
Rps3	P62908	17	14	15	0.138696	0.576	FALSE	-0.23	-0.0768	0.154
Rps3a	P97351	5	6	6	0.0298531	0.026	FALSE	0.263	0.0877	-0.175
Rps4x	P62702	13	11	14	0.82237	0.774	FALSE	-0.067	-0.0223	0.0447
Rps6	P62754	4	3	4	0.581506	0.753	FALSE	-0.208	-0.0692	0.138
Rps6ka3	P18654	2	5	3	0.257779	0.683	FALSE	0.953	0.318	-0.636
Rps6ka4	Q9Z2B9	0.854839	1	1	0.0370625	0.0712	FALSE	0.226	0.0754	-0.151
Rps7	P62082	1	2	3	0.133484	0.567	FALSE	1.29	0.431	-0.862
Rps8	P62242	9	5	5	0.00545964	1.53e-15	FALSE	-0.848	-0.283	0.565
Rpsa	P14206	4	4	5	0.582555	0.753	FALSE	0.161	0.0537	-0.107
Rrbp1	Q99PL5	4	0.869877	1.18175	0.0504844	0.187	FALSE	-1.98	-0.66	1.32
Rrm2	P11157	1	1.10096	1.56572	0.428493	0.732	FALSE	0.393	0.131	-0.262
Rrp1	P56183	3	0.721508	2	0.374898	0.721	FALSE	-1.32	-0.44	0.88
Rrp12	Q6P5B0	8	3	3	0.00258871	1.53e-15	FALSE	-1.42	-0.472	0.943
Rrp15	Q9CYX7	1	1.61325	0.92138	0.68612	0.763	FALSE	0.286	0.0953	-0.191
Rrp1b	Q91YK2	2	0.611449	1.19425	0.262938	0.685	FALSE	-1.23	-0.409	0.818
Rrp8	Q9DB85	1	0.842297	2.14543	0.71568	0.766	FALSE	0.427	0.142	-0.285
Rrp9	Q91WM3	3	1.02202	2.91708	0.56256	0.751	FALSE	-0.797	-0.266	0.531
Rsl1d1	Q8BVY0	8	1	1	0.000865379	1.53e-15	FALSE	-3	-1	2
Rsrc2	A2RTL5	1	0.754042	0.523166	0.263084	0.686	FALSE	-0.671	-0.224	0.447
Rsu1	Q01730	1	0.975191	0.558748	0.551199	0.75	FALSE	-0.438	-0.146	0.292
RtcA	Q9D7H3	1	1	2	0.580182	0.753	FALSE	0.5	0.167	-0.333
Rtcb	Q99LF4	14	24	29	0.0767789	0.38	FALSE	0.914	0.305	-0.609
Rtf1	A2AQ19	2	1.28219	1.20183	0.0278806	0.0176	FALSE	-0.688	-0.229	0.459
Rtkn	Q8C6B2	1	1	2	0.580182	0.753	FALSE	0.5	0.167	-0.333
RTRAF	Q9CQE8	1	3	1	0.580015	0.753	FALSE	0.792	0.264	-0.528
Ruvbl2	Q9WTM5	18	26	34	0.166253	0.615	FALSE	0.724	0.241	-0.483
Rxra	P28700	1.08545	4	8	0.120577	0.54	FALSE	2.38	0.794	-1.59
Rxrb	P28704	1.93993	4	8	0.20962	0.655	FALSE	1.54	0.515	-1.03
Saal1	Q9D2C2	1	4	2	0.217001	0.66	FALSE	1.5	0.5	-1
Sacm1l	Q9EP69	1	1.65329	0.508243	0.93041	0.781	FALSE	-0.126	-0.0418	0.0837
Sae1	Q9R1T2	4	5	6	0.185705	0.636	FALSE	0.453	0.151	-0.302
Safb	D3YXK2	7	6	8	0.966269	0.783	FALSE	-0.0149	-0.00496	0.00992
Safb2	Q80YR5	7	4	7	0.58033	0.753	FALSE	-0.404	-0.135	0.269
Samd1	D3YXK1	2	3	4	0.16183	0.61	FALSE	0.792	0.264	-0.528
Samhd1	Q60710	1	6	2	0.298135	0.7	FALSE	1.79	0.597	-1.19
Samm50	Q8BGH2	1	1.52412	1	0.580653	0.753	FALSE	0.304	0.101	-0.203
Sap130	Q8BIH0	2	3	2	0.580713	0.753	FALSE	0.292	0.0975	-0.195
Sap30bp	Q02614	1	2	4	0.217001	0.66	FALSE	1.5	0.5	-1
Sarnp	Q9D1J3	3	0.936126	2	0.327108	0.709	FALSE	-1.13	-0.378	0.755
Sars1	P26638	1	0.814514	1.28565	0.95236	0.782	FALSE	0.0333	0.0111	-0.0222
Sart1	Q9Z315	15	8	5	0.16928	0.619	FALSE	-1.25	-0.415	0.831
Sart3	Q9JLI8	7	11	12	0.0382795	0.0807	FALSE	0.715	0.238	-0.477
Scly	Q9JLI6	1	1	4	0.579974	0.753	FALSE	1	0.333	-0.667
Scrib	Q80U72	8	1.33819	1	0.0287615	0.0211	FALSE	-2.79	-0.93	1.86
Sdad1	Q80UZ2	1	0.756682	0.762572	0.0173709	0.000393	FALSE	-0.397	-0.132	0.264
Sdcbp	O08992	1	1	1	1	0.785	FALSE	0	0	0
Sdha	Q8K2B3	1	0.617806	0.609628	0.00827463	4.79e-10	FALSE	-0.704	-0.235	0.47
Sec13	Q9D1M0	1	1	2	0.580182	0.753	FALSE	0.5	0.167	-0.333
Sec23ip	Q6NZC7	1	0.546013	1.2699	0.799876	0.772	FALSE	-0.264	-0.088	0.176
Selenbp1	P17563	1	1.33769	0.864375	0.845292	0.775	FALSE	0.105	0.0349	-0.0698
Senp1	P59110	1	0.638365	0.989863	0.565391	0.751	FALSE	-0.331	-0.11	0.221
Senp3	Q9EP97	2	2	3	0.580713	0.753	FALSE	0.292	0.0975	-0.195
Senp6	Q6P7W0	2	4	5	0.0689192	0.332	FALSE	1.16	0.387	-0.774
Septin11	Q8C1B7	3	2	1	0.311513	0.704	FALSE	-1.08	-0.362	0.723
Septin7	O55131	3	1	2	0.311513	0.704	FALSE	-1.08	-0.362	0.723
Septin8	Q8CHH9	1	2	1	0.580182	0.753	FALSE	0.5	0.167	-0.333
Septin9	Q80UG5	7	1	3	0.262543	0.685	FALSE	-2.01	-0.672	1.34
Serbp1	Q9CY58	1	1.03413	1.11501	0.379622	0.722	FALSE	0.103	0.0342	-0.0685
Serpinb6	Q60854	1	2	3	0.133484	0.567	FALSE	1.29	0.431	-0.862
Serpinh1	P19324	5	2	3	0.178865	0.629	FALSE	-1.03	-0.343	0.686
Setd1a	E9PYH6	1	4	3	0.0532112	0.211	FALSE	1.79	0.597	-1.19
Setd5	Q5XJV7	1.61756	1	3	0.941228	0.781	FALSE	0.0987	0.0329	-0.0658
Setd7	Q8VHL1	1.72729	1	1	0.00606978	6.03e-15	FALSE	-0.789	-0.263	0.526
Setx	A2AKX3	0.878287	1	2	0.469678	0.739	FALSE	0.687	0.229	-0.458
Sf1	Q64213	2	2	4	0.580182	0.753	FALSE	0.5	0.167	-0.333
Sf3a1	Q8K4Z5	12	3	2	0.0608401	0.274	FALSE	-2.29	-0.764	1.53
Sf3a2	Q62203	2	1	1	0.00429375	1.53e-15	FALSE	-1	-0.333	0.667
Sf3a3	Q9D554	5	3	4	0.262842	0.685	FALSE	-0.529	-0.176	0.353
Sf3b1	Q99NB9	19	5	11	0.281607	0.693	FALSE	-1.36	-0.452	0.905
Sf3b3	Q921M3	17	13	9	0.273221	0.69	FALSE	-0.652	-0.217	0.435
Sf3b4	Q8QZY9	1	1	1	1	0.785	FALSE	0	0	0
Sfn	O70456	6	4	4	0.00937433	1.32e-08	FALSE	-0.585	-0.195	0.39
Sfpq	Q8VIJ6	26	13	28	0.648114	0.76	FALSE	-0.447	-0.149	0.298
Sfr1	Q8BP27	1	1.04863	0.736486	0.677487	0.763	FALSE	-0.186	-0.0621	0.124
Sgo1	Q9CXH7	2.11341	2	2	0.1568	0.604	FALSE	-0.0796	-0.0265	0.053
Sgo2	Q7TSY8	0.570263	2	1	0.253908	0.681	FALSE	1.31	0.437	-0.874
Sh3pxd2b	A2AAY5	1	1.66288	0.907172	0.697562	0.764	FALSE	0.297	0.0989	-0.198
Shcbp1	Q9Z179	0.854275	1	1	0.0368401	0.0695	FALSE	0.227	0.0757	-0.151
Shmt2	Q9CZN7	1	0.405466	0.560907	0.128161	0.556	FALSE	-1.07	-0.356	0.712
Shoc2	O88520	1	1.01912	0.542327	0.600555	0.755	FALSE	-0.428	-0.143	0.285
Sin3a	Q60520	6	12	19	0.15109	0.596	FALSE	1.33	0.444	-0.888
Sirt1	Q923E4	1	1	1.90213	0.580227	0.753	FALSE	0.464	0.155	-0.309
Sirt6	P59941	0.751922	1	2	0.369832	0.72	FALSE	0.911	0.304	-0.608
Skt	A2AQ25	1	1.66585	1.13118	0.408078	0.728	FALSE	0.457	0.152	-0.305
Slc12a7	Q9WVL3	2	0.844068	1	0.0494452	0.178	FALSE	-1.12	-0.374	0.748
Slc25a12	Q8BH59	3	2	0.996855	0.312297	0.704	FALSE	-1.09	-0.362	0.725
Slc25a13	Q9QXX4	3	2	1	0.311513	0.704	FALSE	-1.08	-0.362	0.723
Slc25a3	Q8VEM8	1	1.88596	0.667718	0.895665	0.779	FALSE	0.166	0.0554	-0.111
Slc25a4	P48962	1	4	7	0.0891161	0.44	FALSE	2.4	0.801	-1.6
Slc35b2	Q91ZN5	1	0.795919	1.2109	0.958531	0.783	FALSE	-0.0266	-0.00887	0.0177
Slc4a2	P13808	1	0.428388	0.725141	0.304227	0.702	FALSE	-0.843	-0.281	0.562
Slc6a11	P31650	2	1	1.02118	0.00603403	4.55e-15	FALSE	-0.985	-0.328	0.657
Slc9a3r1	P70441	3	0.522329	1.01564	0.139893	0.578	FALSE	-2.04	-0.681	1.36
Sltm	Q8CH25	6	4	7	0.793337	0.772	FALSE	-0.181	-0.0604	0.121
Slu7	Q8BHJ9	1	1	1	1	0.785	FALSE	0	0	0
Slx4	Q6P1D7	1.5906	3	2	0.318081	0.706	FALSE	0.623	0.208	-0.415
Smarca4	Q3TKT4	13	24	22	0.0313366	0.0335	FALSE	0.822	0.274	-0.548
Smarca5	Q91ZW3	21	33	47	0.176738	0.627	FALSE	0.907	0.302	-0.605
Smarcad1	Q04692	2	12	8	0.0608401	0.274	FALSE	2.29	0.764	-1.53
Smarcal1	Q8BJL0	1.20482	2	3	0.180128	0.63	FALSE	1.02	0.341	-0.682
Smarcb1	Q9Z0H3	3	3	2	0.580713	0.753	FALSE	-0.292	-0.0975	0.195
Smarcc1	P97496	10	14	14	0.0122946	3.6e-06	FALSE	0.485	0.162	-0.324
Smarcc2	Q6PDG5	7	12	11	0.0382795	0.0807	FALSE	0.715	0.238	-0.477
Smarcd1	Q61466	6	9	8	0.0939641	0.46	FALSE	0.5	0.167	-0.333
Smarcd2	Q99JR8	3	1	1	0.00219421	1.53e-15	FALSE	-1.58	-0.528	1.06
Smarce1	O54941	2	1	2	0.580182	0.753	FALSE	-0.5	-0.167	0.333
Smc2	Q8CG48	18	18	21	0.585402	0.754	FALSE	0.111	0.0371	-0.0741
Smc4	Q8CG47	7	20	15	0.0828707	0.412	FALSE	1.31	0.436	-0.871
Smc5	Q8CG46	2	10	16	0.0606714	0.273	FALSE	2.66	0.887	-1.77
Smndc1	Q8BGT7	3	2	1	0.311513	0.704	FALSE	-1.08	-0.362	0.723
Smpd4	Q6ZPR5	3	1.33408	1.04336	0.0639871	0.298	FALSE	-1.35	-0.449	0.898
Smu1	Q3UKJ7	8	6	8	0.581506	0.753	FALSE	-0.208	-0.0692	0.138
Smyd5	Q3TYX3	1	3	9	0.216872	0.66	FALSE	2.38	0.792	-1.58
Snap29	Q9ERB0	1	0.887051	0.75951	0.267071	0.687	FALSE	-0.285	-0.095	0.19
Snd1	Q78PY7	10	7	5	0.207699	0.654	FALSE	-0.757	-0.252	0.505
Snrnp200	Q6P4T2	37	38	41	0.416367	0.73	FALSE	0.0933	0.0311	-0.0622
Snrnp40	Q6PE01	6	1	2	0.143729	0.585	FALSE	-2.08	-0.695	1.39
Snrnp70	Q62376	5	3	1	0.350106	0.715	FALSE	-1.53	-0.51	1.02
Snrpa	Q62189	1	1	1	1	0.785	FALSE	0	0	0
Snrpa1	P57784	9	5	3	0.193433	0.643	FALSE	-1.22	-0.405	0.811
Snrpb	P27048	5	1	3	0.350106	0.715	FALSE	-1.53	-0.51	1.02
Snrpb2	Q9CQI7	2	1.09333	1.96478	0.560535	0.751	FALSE	-0.448	-0.149	0.299
Snrpd3	P62320	3	2	1	0.311513	0.704	FALSE	-1.08	-0.362	0.723
Sntb2	Q61235	5	1	1	0.00125741	1.53e-15	FALSE	-2.32	-0.774	1.55
Snw1	Q9CSN1	7	11	13	0.0819123	0.407	FALSE	0.773	0.258	-0.515
Snx1	Q9WV80	1	3.10777	0.703096	0.760012	0.769	FALSE	0.564	0.188	-0.376
Snx2	Q9CWK8	1	1.58808	0.515808	0.916436	0.78	FALSE	-0.144	-0.048	0.0959
Snx5	Q9D8U8	1	1	3	0.580015	0.753	FALSE	0.792	0.264	-0.528
Son	Q9QX47	13	1	2	0.0805928	0.4	FALSE	-3.2	-1.07	2.13
Sorbs1	Q62417	1	1.16571	1.04017	0.406198	0.728	FALSE	0.139	0.0463	-0.0927
Sorbs3	Q9R1Z8	1	0.788111	1.32329	0.961737	0.783	FALSE	0.0303	0.0101	-0.0202
Spag5	Q7TME2	1	1.15943	2.0414	0.433195	0.733	FALSE	0.621	0.207	-0.414
Spag7	Q7TNE3	1	2	1	0.580182	0.753	FALSE	0.5	0.167	-0.333
Spen	Q62504	2	4	2	0.580182	0.753	FALSE	0.5	0.167	-0.333
Spidr	Q8BGX7	0.711338	1	1	0.0120783	2.67e-06	FALSE	0.491	0.164	-0.328
Spin1	Q61142	1.70324	2	2	0.03582	0.062	FALSE	0.232	0.0772	-0.154
Spin4	Q8K1L2	0.68582	1	1	0.0104156	1.5e-07	FALSE	0.544	0.181	-0.363
Spout1	Q3UHX9	1	1.18688	1.10852	0.166847	0.616	FALSE	0.198	0.066	-0.132
Spr	Q64105	0.593639	1	3	0.346725	0.714	FALSE	1.54	0.515	-1.03
Sptan1	P16546	61	1.4845	1.28798	0.00389891	1.53e-15	FALSE	-5.46	-1.82	3.64
Sptbn1	Q62261	47	1.26206	0.639431	0.0345575	0.0532	FALSE	-5.71	-1.9	3.81
Spty2d1	Q68FG3	1	1	2	0.580182	0.753	FALSE	0.5	0.167	-0.333
Srbd1	Q497V5	4	8	11	0.10346	0.493	FALSE	1.23	0.41	-0.82
Srek1	Q8BZX4	1	0.993923	1.19231	0.606473	0.756	FALSE	0.122	0.0408	-0.0817
Srm	Q64674	2	4	6	0.133484	0.567	FALSE	1.29	0.431	-0.862
Srp68	Q8BMA6	3	1.6068	1.8854	0.0754641	0.372	FALSE	-0.785	-0.262	0.524
Srpk1	O70551	1	1.81557	1.05286	0.521162	0.746	FALSE	0.467	0.156	-0.312
Srpk2	O54781	1	0.639145	0.769397	0.162789	0.611	FALSE	-0.512	-0.171	0.341
Srrm1	Q52KI8	2	1.29267	1.39209	0.0424788	0.116	FALSE	-0.576	-0.192	0.384
Srrm2	Q8BTI8	24	10	13	0.095816	0.467	FALSE	-1.07	-0.358	0.716
Srrt	Q99MR6	8	8	4	0.580182	0.753	FALSE	-0.5	-0.167	0.333
Srsf1	Q6PDM2	13	8	7	0.057965	0.251	FALSE	-0.797	-0.266	0.531
Srsf10	Q9R0U0	3	0.879923	0.965839	0.0119475	2.2e-06	FALSE	-1.7	-0.567	1.13
Srsf2	Q62093	4	2	3	0.278014	0.692	FALSE	-0.708	-0.236	0.472
Srsf3	P84104	3	2	2	0.00937433	1.32e-08	FALSE	-0.585	-0.195	0.39
Srsf5	O35326	7	5	4	0.152333	0.597	FALSE	-0.646	-0.215	0.431
Srsf6	Q3TWW8	13	5	6	0.0470817	0.157	FALSE	-1.25	-0.416	0.831
Srsf7	Q8BL97	8	6	6	0.015435	9.98e-05	FALSE	-0.415	-0.138	0.277
Srsf9	Q9D0B0	1	1	2	0.580182	0.753	FALSE	0.5	0.167	-0.333
Ssb	P32067	12	15	20	0.262842	0.685	FALSE	0.529	0.176	-0.353
Ssrp1	Q08943	8	7	10	0.88248	0.778	FALSE	0.0646	0.0215	-0.0431
Ssu72	Q9CY97	2	4	5	0.0689192	0.332	FALSE	1.16	0.387	-0.774
St13	Q99L47	4	1	2	0.217001	0.66	FALSE	-1.5	-0.5	1
Stambp	Q9CQ26	1	1.54731	1.52086	0.0109011	3.86e-07	FALSE	0.617	0.206	-0.412
Stat1	P42225	2	5	3	0.257779	0.683	FALSE	0.953	0.318	-0.636
Stat3	P42227	1.4356	1	1	0.0110735	5.28e-07	FALSE	-0.522	-0.174	0.348
Stat5a	P42230	1	1.03651	2	0.545175	0.749	FALSE	0.526	0.175	-0.351
Stip1	Q60864	5	5	8	0.580507	0.753	FALSE	0.339	0.113	-0.226
Stn1	Q8K2X3	4	6	12	0.311513	0.704	FALSE	1.08	0.362	-0.723
Strbp	Q91WM1	2	1	1.05033	0.0124249	4.3e-06	FALSE	-0.965	-0.322	0.643
Strn	O55106	4	1.85125	0.546985	0.29784	0.699	FALSE	-1.99	-0.664	1.33
Strn3	Q9ERG2	3	1	2.05874	0.331206	0.71	FALSE	-1.06	-0.355	0.709
Stt3a	P46978	1	1.32117	1.46397	0.0842131	0.418	FALSE	0.476	0.159	-0.317
Stt3b	Q3TDQ1	1	0.657432	1.84254	0.912405	0.78	FALSE	0.138	0.0461	-0.0922
Stxbp2	Q64324	2	1	1	0.00429375	1.53e-15	FALSE	-1	-0.333	0.667
Sugp1	Q8CH02	3	1	2	0.311513	0.704	FALSE	-1.08	-0.362	0.723
Sugt1	Q9CX34	1	1	2	0.580182	0.753	FALSE	0.5	0.167	-0.333
Sumo1	P63166	4	6	8	0.16183	0.61	FALSE	0.792	0.264	-0.528
Sun1	Q9D666	3	1.40018	1.00059	0.0987922	0.478	FALSE	-1.34	-0.447	0.894
Supt6h	Q62383	3	7	9	0.0622347	0.284	FALSE	1.4	0.468	-0.936
Supt7l	Q9CZV5	0.597399	1	1	0.00661567	2.28e-13	FALSE	0.743	0.248	-0.495
Surf2	P09926	1	1	1.13625	0.587839	0.754	FALSE	0.0921	0.0307	-0.0614
Surf6	P70279	4	1.16504	1.07657	0.00861566	1.52e-09	FALSE	-1.84	-0.612	1.22
Susd6	Q8BGE4	1	0.861787	1.23824	0.915832	0.78	FALSE	0.0468	0.0156	-0.0312
Suv39h1	O54864	0.996599	1	1	0.887039	0.778	FALSE	0.00491	0.00164	-0.00328
Suz12	Q80U70	3	6	9	0.133484	0.567	FALSE	1.29	0.431	-0.862
Swap70	Q6A028	1	1	0.964492	0.655226	0.761	FALSE	-0.0261	-0.00869	0.0174
Syf2	Q9D198	2	0.672188	0.427068	0.0923116	0.453	FALSE	-1.9	-0.633	1.27
Sympk	Q80X82	7	13	15	0.0463826	0.15	FALSE	0.996	0.332	-0.664
Syncrip	Q7TMK9	6	3	4	0.16183	0.61	FALSE	-0.792	-0.264	0.528
Syne2	Q6ZWQ0	4	0.650942	1.42639	0.171747	0.622	FALSE	-2.05	-0.685	1.37
Synpo	Q8CC35	3	1.40774	0.954439	0.116574	0.53	FALSE	-1.37	-0.457	0.915
Syt4	P40749	1	0.845777	0.682038	0.263305	0.686	FALSE	-0.397	-0.132	0.265
Tada3	Q8R0L9	1.55199	2	1	0.874393	0.777	FALSE	-0.134	-0.0447	0.0894
Taf1	Q80UV9	0.918787	1	1	0.0883971	0.437	FALSE	0.122	0.0407	-0.0815
Taf6l	Q8R2K4	1	1.70764	1.82458	0.0222662	0.00386	FALSE	0.82	0.273	-0.547
Taf9	Q8VI33	1	3	4	0.0532112	0.211	FALSE	1.79	0.597	-1.19
Taldo1	Q93092	2	3	3	0.00937433	1.32e-08	FALSE	0.585	0.195	-0.39
Tardbp	Q921F2	17	15	18	0.828723	0.774	FALSE	-0.0491	-0.0164	0.0327
Tasor	Q69ZR9	1.50168	1	3	0.878203	0.777	FALSE	0.206	0.0686	-0.137
Tasor2	Q5DTT3	1.69671	1	2	0.760355	0.769	FALSE	-0.263	-0.0876	0.175
Tax1bp1	Q3UKC1	4	1.04387	1	0.00381689	1.53e-15	FALSE	-1.97	-0.656	1.31
Tbcb	Q9D1E6	2	2	2	1	0.785	FALSE	3.33e-16	0	0
Tbcd	Q8BYA0	1	1.31005	1.01721	0.539091	0.748	FALSE	0.207	0.069	-0.138
Tbk1	Q9WUN2	1	0.927774	0.714695	0.422967	0.731	FALSE	-0.296	-0.0988	0.198
Tbl1x	Q9QXE7	5	7	11	0.269321	0.688	FALSE	0.811	0.27	-0.541
Tbl1xr1	Q8BHJ5	4	3	3	0.015435	9.98e-05	FALSE	-0.415	-0.138	0.277
Tbl3	Q8C4J7	1	3	2	0.133484	0.567	FALSE	1.29	0.431	-0.862
Tbpl2	Q6SJ95	1	1.19669	1	0.583977	0.753	FALSE	0.13	0.0432	-0.0864
Tcea1	P10711	3	9	16	0.118786	0.536	FALSE	2	0.667	-1.33
Tcerg1	Q8CGF7	12	6	13	0.653284	0.76	FALSE	-0.442	-0.147	0.295
Tcf20	Q9EPQ8	0.434378	4	8	0.0657453	0.31	FALSE	3.7	1.23	-2.47
Tcof1	O08784	4	0.991416	0.813389	0.0240841	0.0068	FALSE	-2.16	-0.718	1.44
Tcp1	P11983	13	3	9	0.400304	0.727	FALSE	-1.32	-0.441	0.882
Tdp1	Q8BJ37	1	1	1.28204	0.582047	0.753	FALSE	0.179	0.0597	-0.119
Tdp2	Q9JJX7	1.21482	2	2	0.00693918	1.43e-12	FALSE	0.719	0.24	-0.48
Ten1	Q9D7K2	1.32451	1	1	0.0159668	0.000151	FALSE	-0.405	-0.135	0.27
Terf2ip	Q91VL8	1	0.639789	1.50649	0.979664	0.784	FALSE	-0.0266	-0.00886	0.0177
Tes	P47226	1	0.540459	2.18104	0.944331	0.782	FALSE	0.119	0.0395	-0.0791
Tex10	Q3URQ0	6	1.14566	1	0.0115406	1.17e-06	FALSE	-2.49	-0.829	1.66
Tfap2a	P34056	2	5	9	0.146164	0.588	FALSE	1.75	0.582	-1.16
Tfdp1	Q08639	0.723956	2	1	0.349907	0.715	FALSE	0.966	0.322	-0.644
Tfip11	Q9ERA6	8	9	14	0.431108	0.732	FALSE	0.489	0.163	-0.326
Tfrc	Q62351	7	3	6	0.451862	0.736	FALSE	-0.722	-0.241	0.482
Tgm1	Q9JLF6	1	1	2	0.580182	0.753	FALSE	0.5	0.167	-0.333
Thoc1	Q8R3N6	6	2	3	0.133484	0.567	FALSE	-1.29	-0.431	0.862
Thoc2	B1AZI6	8	9	10	0.206432	0.653	FALSE	0.246	0.082	-0.164
Thoc5	Q8BKT7	3	4	4	0.015435	9.98e-05	FALSE	0.415	0.138	-0.277
Thoc6	Q5U4D9	4	5	3	0.940433	0.781	FALSE	-0.0466	-0.0155	0.031
Thrap3	Q569Z6	3	0.784856	1.47584	0.197299	0.646	FALSE	-1.48	-0.493	0.986
Thumpd1	Q99J36	3	7	10	0.0937134	0.459	FALSE	1.48	0.493	-0.986
Thumpd3	P97770	1	1	1	1	0.785	FALSE	0	0	0
Tia1	P52912	2	0.671973	1	0.130831	0.562	FALSE	-1.29	-0.429	0.858
Tial1	P70318	5	2	2	0.00285875	1.53e-15	FALSE	-1.32	-0.441	0.881
Tigar	Q8BZA9	1.20167	1	1	0.0295285	0.0244	FALSE	-0.265	-0.0883	0.177
Timeless	Q9R1X4	2	7	5	0.0801023	0.398	FALSE	1.56	0.522	-1.04
Tjp1	P39447	1	1.08652	1.35903	0.388111	0.724	FALSE	0.281	0.0937	-0.187
Tjp2	Q9Z0U1	5	0.649854	1.60831	0.179473	0.63	FALSE	-2.29	-0.763	1.53
Tk1	P04184	2	1	2	0.580182	0.753	FALSE	-0.5	-0.167	0.333
Tkt	P40142	3	8	12	0.0917141	0.451	FALSE	1.71	0.569	-1.14
Tle3	Q08122	0.717489	1	1	0.0125361	4.99e-06	FALSE	0.479	0.16	-0.319
Tln1	P26039	52	17	20	0.0309083	0.0312	FALSE	-1.5	-0.499	0.997
Tln2	Q71LX4	15	2	3	0.0505143	0.187	FALSE	-2.61	-0.871	1.74
Tmem201	A2A8U2	1	1.10265	0.675284	0.728816	0.767	FALSE	-0.213	-0.0709	0.142
Tmem214	Q8BM55	1	0.923799	2.05787	0.649862	0.76	FALSE	0.463	0.154	-0.309
Tmem43	Q9DBS1	2	0.737766	0.57829	0.0488631	0.173	FALSE	-1.61	-0.538	1.08
Tmem59	Q9QY73	1	1.86713	1	0.580246	0.753	FALSE	0.45	0.15	-0.3
Tmod3	Q9JHJ0	2	0.902975	2.51244	0.748138	0.768	FALSE	-0.409	-0.136	0.273
Tmpo	Q61033	19	26	33	0.172985	0.623	FALSE	0.624	0.208	-0.416
Tmpo.1	Q61029	9	12	13	0.0619499	0.282	FALSE	0.473	0.158	-0.315
Tmx2	Q9D710	1	0.876268	0.959859	0.371252	0.72	FALSE	-0.125	-0.0416	0.0832
Tnpo1	Q8BFY9	6	6	12	0.580182	0.753	FALSE	0.5	0.167	-0.333
Tnpo3	Q6P2B1	5	7	4	0.904819	0.779	FALSE	0.0817	0.0272	-0.0545
Tns3	Q5SSZ5	1	0.68251	1.39082	0.965427	0.783	FALSE	-0.0376	-0.0125	0.025
Toe1	Q9D2E2	1	0.934692	1	0.606371	0.756	FALSE	-0.0487	-0.0162	0.0325
Tomm34	Q9CYG7	3	3	5	0.580415	0.753	FALSE	0.368	0.123	-0.246
Tonsl	Q6NZL6	0.972777	4	7	0.0871212	0.431	FALSE	2.44	0.814	-1.63
Top1	Q04750	13	10	13	0.581827	0.753	FALSE	-0.189	-0.0631	0.126
Top2a	Q01320	17	41	54	0.0663174	0.314	FALSE	1.47	0.49	-0.979
Top2b	Q64511	14	31	42	0.0839783	0.417	FALSE	1.37	0.455	-0.911
Tor1aip1	Q921T2	1	1.16095	1.78265	0.395408	0.726	FALSE	0.525	0.175	-0.35
Tp53bp1	P70399	1	1	3	0.580015	0.753	FALSE	0.792	0.264	-0.528
Tpi1	P17751	2	7	12	0.0958207	0.467	FALSE	2.2	0.732	-1.46
Tpm1	P58771	7	1.51981	1	0.0561248	0.236	FALSE	-2.51	-0.835	1.67
Tpm3	P21107	7	1.3389	2	0.0679808	0.326	FALSE	-2.1	-0.699	1.4
Tpr	F6ZDS4	35	4	4	0.000813737	1.53e-15	FALSE	-3.13	-1.04	2.09
Tra2a	Q6PFR5	4	1	4	0.579974	0.753	FALSE	-1	-0.333	0.667
Tradd	Q3U0V2	1	1.03339	0.76201	0.657584	0.761	FALSE	-0.172	-0.0575	0.115
Traip	Q8VIG6	0.731063	1	3	0.421983	0.731	FALSE	1.24	0.415	-0.83
Trim11	Q99PQ2	0.82107	1	1	0.0266718	0.0134	FALSE	0.284	0.0948	-0.19
Trim41	Q5NCC3	0.670364	3	2	0.0809319	0.402	FALSE	1.87	0.623	-1.25
Trmt1	Q3TX08	6	8	12	0.278014	0.692	FALSE	0.708	0.236	-0.472
Trmt1l	A2RSY6	0.858263	2	1	0.452795	0.736	FALSE	0.721	0.24	-0.48
Trmt5	Q9D0C4	1	2	5	0.266026	0.687	FALSE	1.66	0.554	-1.11
Trmt6	Q8CE96	2	2	3	0.580713	0.753	FALSE	0.292	0.0975	-0.195
Tsen2	Q6P7W5	0.619751	1	1	0.00736796	1.21e-11	FALSE	0.69	0.23	-0.46
Tsen34	Q8BMZ5	2	4	7	0.181337	0.631	FALSE	1.4	0.468	-0.936
Tsg101	Q61187	1	1	1	1	0.785	FALSE	0	0	0
Tspyl1	O88852	1	1	1	1	0.785	FALSE	0	0	0
Tsr1	Q5SWD9	2	1	3	0.877265	0.777	FALSE	-0.208	-0.0692	0.138
Tuba1a	P68369	17	29	31	0.022501	0.00418	FALSE	0.819	0.273	-0.546
Tuba1b	P05213	18	29	31	0.0262308	0.012	FALSE	0.736	0.245	-0.491
Tubb2b	Q9CWF2	25	38	36	0.0299931	0.0266	FALSE	0.565	0.188	-0.377
Tubb3	Q9ERD7	23	31	32	0.0244724	0.00759	FALSE	0.454	0.151	-0.302
Tubb4b	P68372	29	40	41	0.018736	0.000858	FALSE	0.482	0.161	-0.321
Tubb5	P99024	30	45	48	0.0314379	0.034	FALSE	0.632	0.211	-0.421
Tubb6	Q922F4	20	24	22	0.21388	0.658	FALSE	0.2	0.0668	-0.134
Tubg1	P83887	1	1	2	0.580182	0.753	FALSE	0.5	0.167	-0.333
Tubgcp3	P58854	1	0.921067	0.498721	0.49842	0.743	FALSE	-0.561	-0.187	0.374
Tufm	Q8BFR5	2	1	3	0.877265	0.777	FALSE	-0.208	-0.0692	0.138
Twistnb	Q78WZ7	1	0.649123	2.27387	0.854958	0.776	FALSE	0.281	0.0936	-0.187
Txlna	Q6PAM1	2	0.818504	0.777306	0.00826901	4.7e-10	FALSE	-1.33	-0.442	0.884
Txn	P10639	1	1	1	1	0.785	FALSE	0	0	0
Txnl1	Q8CDN6	1.24582	1	2	0.8301	0.774	FALSE	0.183	0.061	-0.122
Txnrd1	Q9JMH6	2	0.923778	3	0.854524	0.776	FALSE	-0.265	-0.0882	0.176
U2af1	Q9D883	3	2	1	0.311513	0.704	FALSE	-1.08	-0.362	0.723
U2af2	P26369	4	7	10	0.145612	0.588	FALSE	1.06	0.355	-0.71
U2surp	Q6NV83	7	7	6	0.585402	0.754	FALSE	-0.111	-0.0371	0.0741
Uaca	Q8CGB3	1	0.895696	1.19553	0.889213	0.778	FALSE	0.0494	0.0165	-0.0329
Uap1l1	Q3TW96	5	10	15	0.133484	0.567	FALSE	1.29	0.431	-0.862
Uba1	Q02053	4	3	6	0.919969	0.78	FALSE	0.085	0.0283	-0.0566
Uba2	Q9Z1F9	8	11	15	0.213311	0.658	FALSE	0.683	0.228	-0.455
Uba3	Q8C878	2	4	5	0.0689192	0.332	FALSE	1.16	0.387	-0.774
Ube2m	P61082	1.33871	1	1	0.0151272	7.82e-05	FALSE	-0.421	-0.14	0.281
Ube3c	Q80U95	2	2	4	0.580182	0.753	FALSE	0.5	0.167	-0.333
Ubn2	Q80WC1	0.673311	2	4	0.145023	0.587	FALSE	2.07	0.69	-1.38
Ubr1	O70481	0.85256	1	1	0.0361762	0.0646	FALSE	0.23	0.0767	-0.153
Ubr4	A2AN08	1	0.898285	1.17757	0.90288	0.779	FALSE	0.0405	0.0135	-0.027
Ubxn1	Q922Y1	1	1	1	1	0.785	FALSE	0	0	0
Ubxn6	Q99PL6	1.07843	1	2	0.657394	0.761	FALSE	0.391	0.13	-0.261
Ubxn7	Q6P5G6	1	3	2	0.133484	0.567	FALSE	1.29	0.431	-0.862
Uchl5	Q9WUP7	1	3	2	0.133484	0.567	FALSE	1.29	0.431	-0.862
Ufd1	P70362	0.677953	1	3	0.392363	0.725	FALSE	1.35	0.451	-0.902
Ufsp2	Q99K23	1	0.571339	1.84407	0.97893	0.784	FALSE	0.0377	0.0126	-0.0251
Ugdh	O70475	2	4	2	0.580182	0.753	FALSE	0.5	0.167	-0.333
Umps	P13439	2	1	2	0.580182	0.753	FALSE	-0.5	-0.167	0.333
Unc119b	Q8C4B4	1	1.5302	2.07378	0.16281	0.611	FALSE	0.833	0.278	-0.555
Upf1	Q9EPU0	4	2	2	0.00429375	1.53e-15	FALSE	-1	-0.333	0.667
Uqcrc2	Q9DB77	1	0.740005	1	0.581367	0.753	FALSE	-0.217	-0.0724	0.145
Urb1	Q571H0	1	1.63015	0.817757	0.807455	0.773	FALSE	0.207	0.0691	-0.138
Urod	P70697	2	3	3	0.00937433	1.32e-08	FALSE	0.585	0.195	-0.39
Usp1	Q8BJQ2	1.57749	2	2	0.0204018	0.00188	FALSE	0.342	0.114	-0.228
Usp10	P52479	2	2.7927	0.85099	0.797942	0.772	FALSE	-0.376	-0.125	0.25
Usp14	Q9JMA1	2	4	2	0.580182	0.753	FALSE	0.5	0.167	-0.333
Usp15	Q8R5H1	1.14495	4	1	0.648755	0.76	FALSE	0.805	0.268	-0.536
Usp19	Q3UJD6	4	5	6	0.185705	0.636	FALSE	0.453	0.151	-0.302
Usp24	B1AY13	0.951006	1	2	0.534161	0.748	FALSE	0.572	0.191	-0.382
Usp3	Q91W36	1	2.23574	1	0.580111	0.753	FALSE	0.58	0.193	-0.387
Usp34	Q6ZQ93	1	1	1	1	0.785	FALSE	0	0	0
Usp37	Q8C0R0	0.726585	2	3	0.0884377	0.437	FALSE	1.75	0.584	-1.17
Usp39	Q3TIX9	2	3	4	0.16183	0.61	FALSE	0.792	0.264	-0.528
Usp4	P35123	2	4	3	0.16183	0.61	FALSE	0.792	0.264	-0.528
Usp48	Q3V0C5	3	8	6	0.0924326	0.454	FALSE	1.21	0.403	-0.805
Usp5	P56399	5	7	7	0.0122946	3.6e-06	FALSE	0.485	0.162	-0.324
Usp7	Q6A4J8	5	13	18	0.0733017	0.359	FALSE	1.61	0.538	-1.08
Utp11	Q9CZJ1	1	1.45895	0.735281	0.951621	0.782	FALSE	0.0506	0.0169	-0.0338
Utp14a	Q640M1	6	5	1	0.509845	0.745	FALSE	-1.42	-0.475	0.949
Utp14b	Q6EJB6	2	2	2	1	0.785	FALSE	3.33e-16	0	0
Utp15	Q8C7V3	2	0.994437	1.26083	0.117465	0.532	FALSE	-0.837	-0.279	0.558
Utp18	Q5SSI6	3	1.23578	3	0.580074	0.753	FALSE	-0.64	-0.213	0.427
Utp20	Q5XG71	2	2	3	0.580713	0.753	FALSE	0.292	0.0975	-0.195
Utp4	Q8R2N2	1	3	1	0.580015	0.753	FALSE	0.792	0.264	-0.528
Utp6	Q8VCY6	2	3	1	0.877265	0.777	FALSE	-0.208	-0.0692	0.138
V-AKT	P31748	2	2	5	0.580064	0.753	FALSE	0.661	0.22	-0.441
Vapa	Q9WV55	1	1.27605	1	0.582129	0.753	FALSE	0.176	0.0586	-0.117
Vars1	Q9Z1Q9	4	1.24419	0.738592	0.0999131	0.482	FALSE	-2.06	-0.687	1.37
Vat1	Q62465	3	2	3	0.580713	0.753	FALSE	-0.292	-0.0975	0.195
Vbp1	P61759	0.866198	1	1	0.0420331	0.112	FALSE	0.207	0.0691	-0.138
Vcl	Q64727	8	0.83777	1.01108	0.0131029	1.02e-05	FALSE	-3.12	-1.04	2.08
Vcp	Q01853	16	8	9	0.0401694	0.0961	FALSE	-0.915	-0.305	0.61
Vcpip1	Q8CDG3	1	1.14456	2.19467	0.459393	0.737	FALSE	0.664	0.221	-0.443
Vdac1	Q60932	2	2	1	0.580182	0.753	FALSE	-0.5	-0.167	0.333
Vdac3	Q60931	0.551619	5	3	0.0631041	0.291	FALSE	2.81	0.937	-1.87
Vim	P20152	129	75	72	0.0131795	1.11e-05	FALSE	-0.812	-0.271	0.541
Virma	A2AIV2	3	1	3	0.580015	0.753	FALSE	-0.792	-0.264	0.528
Vps16	Q920Q4	2	1.45768	1	0.248225	0.678	FALSE	-0.728	-0.243	0.485
Vps26a	P40336	1	1.51221	3	0.306025	0.702	FALSE	1.09	0.364	-0.727
Vps26b	Q8C0E2	1	1.27694	1.7214	0.253158	0.681	FALSE	0.568	0.189	-0.379
Vps26c	O35075	1	1.24908	1.56595	0.221651	0.663	FALSE	0.484	0.161	-0.323
Vps35l	Q8BWQ6	2	1.18989	1.67189	0.330329	0.71	FALSE	-0.504	-0.168	0.336
Vps36	Q91XD6	1.10916	1	1	0.0667915	0.317	FALSE	-0.149	-0.0498	0.0996
Vps72	Q62481	1	2	3	0.133484	0.567	FALSE	1.29	0.431	-0.862
Vrk1	Q80X41	3	3	3	1	0.785	FALSE	2.22e-16	0	0
Vrk3	Q8K3G5	0.603216	2	4	0.131649	0.563	FALSE	2.23	0.743	-1.49
Vta1	Q9CR26	1	0.995849	0.375104	0.577222	0.753	FALSE	-0.71	-0.237	0.474
Wac	Q924H7	3	1.70539	2	0.088134	0.436	FALSE	-0.7	-0.233	0.467
Wars1	P32921	2.15338	1	2	0.513938	0.745	FALSE	-0.607	-0.202	0.404
Washc5	Q8C2E7	1	1.13336	1.29533	0.233961	0.671	FALSE	0.277	0.0923	-0.185
Wasl	Q91YD9	1	1	2	0.580182	0.753	FALSE	0.5	0.167	-0.333
Wbp11	Q923D5	2	0.979538	2	0.580166	0.753	FALSE	-0.515	-0.172	0.343
Wbp4	Q61048	1.17995	3	2	0.173703	0.624	FALSE	1.05	0.351	-0.703
Wdr1	O88342	3	3	7	0.580091	0.753	FALSE	0.611	0.204	-0.407
Wdr12	Q9JJA4	4	4	7	0.58033	0.753	FALSE	0.404	0.135	-0.269
Wdr18	Q4VBE8	2	2	1	0.580182	0.753	FALSE	-0.5	-0.167	0.333
Wdr26	Q8C6G8	1	1.57674	2	0.119346	0.537	FALSE	0.828	0.276	-0.552
Wdr3	Q8BHB4	5	10	8	0.107852	0.507	FALSE	0.839	0.28	-0.559
Wdr33	Q8K4P0	1	2	1	0.580182	0.753	FALSE	0.5	0.167	-0.333
Wdr4	Q9EP82	2.03266	1	1	0.00415163	1.53e-15	FALSE	-1.02	-0.341	0.682
Wdr43	Q6ZQL4	2	0.886508	1.89606	0.53549	0.748	FALSE	-0.625	-0.208	0.417
Wdr46	Q9Z0H1	1	1.10824	1	0.591974	0.754	FALSE	0.0741	0.0247	-0.0494
Wdr48	Q8BH57	0.751375	2	1	0.369434	0.72	FALSE	0.912	0.304	-0.608
Wdr5	P61965	4	3	3	0.015435	9.98e-05	FALSE	-0.415	-0.138	0.277
Wdr55	Q9CX97	2	3	6	0.311513	0.704	FALSE	1.08	0.362	-0.723
Wdr6	Q99ME2	4	1	5	0.679931	0.763	FALSE	-0.839	-0.28	0.559
Wdr70	Q3TWF6	2	2	6	0.580015	0.753	FALSE	0.792	0.264	-0.528
Wdr74	Q8VCG3	2	2	1	0.580182	0.753	FALSE	-0.5	-0.167	0.333
Wdr75	Q3U821	2	0.995027	1.10066	0.0316617	0.0353	FALSE	-0.934	-0.311	0.623
Wdr82	Q8BFQ4	2	5	4	0.0689192	0.332	FALSE	1.16	0.387	-0.774
Wdr89	Q9D0R9	1	1.52997	0.720605	0.938851	0.781	FALSE	0.0704	0.0235	-0.0469
Wrnip1	Q91XU0	6	11	15	0.116342	0.53	FALSE	1.1	0.366	-0.732
Wtap	Q9ER69	2	1	2	0.580182	0.753	FALSE	-0.5	-0.167	0.333
Xab2	Q9DCD2	2	1	2	0.580182	0.753	FALSE	-0.5	-0.167	0.333
Xiap	Q60989	1.26668	1	1	0.0205154	0.00198	FALSE	-0.341	-0.114	0.227
Xpo1	Q6P5F9	7	7	13	0.580252	0.753	FALSE	0.447	0.149	-0.298
Xpo4	Q9ESJ0	1.52945	2	2	0.0170842	0.000328	FALSE	0.387	0.129	-0.258
Xpo5	Q924C1	5	16	22	0.056185	0.236	FALSE	1.91	0.636	-1.27
Xpot	Q9CRT8	6	8	6	0.581506	0.753	FALSE	0.208	0.0692	-0.138
Xrcc1	Q60596	3	6	3	0.580182	0.753	FALSE	0.5	0.167	-0.333
Xrcc5	P27641	4	8	6	0.16183	0.61	FALSE	0.792	0.264	-0.528
Xrcc6	P23475	4	6	8	0.16183	0.61	FALSE	0.792	0.264	-0.528
Xrn2	Q9DBR1	4	6	6	0.00937433	1.32e-08	FALSE	0.585	0.195	-0.39
Yars1	Q91WQ3	2	0.696328	1.12535	0.186853	0.637	FALSE	-1.18	-0.392	0.784
Ybx3	Q9JKB3	2	0.668873	1.27585	0.280952	0.693	FALSE	-1.11	-0.371	0.743
Yeats2	Q3TUF7	1	1	2	0.580182	0.753	FALSE	0.5	0.167	-0.333
Yeats4	Q9CR11	1.8731	1	3	0.932765	0.781	FALSE	-0.113	-0.0376	0.0753
Yju2	Q9D6J3	1	0.67968	1	0.580796	0.753	FALSE	-0.279	-0.0928	0.186
Ylpm1	Q9R0I7	2	1.04629	0.855035	0.0664092	0.315	FALSE	-1.08	-0.36	0.72
Ythdc1	E9Q5K9	1	1	1	1	0.785	FALSE	0	0	0
Ywhab	Q9CQV8	6	5	5	0.0298531	0.026	FALSE	-0.263	-0.0877	0.175
Ywhae	P62259	10	6	10	0.580415	0.753	FALSE	-0.368	-0.123	0.246
Ywhag	P61982	6	5	5	0.0298531	0.026	FALSE	-0.263	-0.0877	0.175
Ywhah	P68510	7	5	4	0.152333	0.597	FALSE	-0.646	-0.215	0.431
Ywhaq	P68254	7	4	5	0.152333	0.597	FALSE	-0.646	-0.215	0.431
Ywhaz	P63101	9	4	5	0.0837911	0.416	FALSE	-1.01	-0.336	0.673
[truncated: 43 more rows]

## Sheet: SMC1 ChIP-MS in CH12F3
name	ID	input_1	chip_1	chip_2	chip_vs_input_p.val	chip_vs_input_p.adj	chip_vs_input_significant	chip_vs_input_ratio	chip_centered	input_centered	Category
A2m	Q6GQT1	0.735619	9	8	0.00650714	0.248	TRUE	3.53	1.18	-2.35
Aacs	Q9D2R0	2	11	9	0.0247211	0.712	TRUE	2.31	0.772	-1.54
Aars1	Q8BGQ7	8	21	21	0.00102952	5.89e-11	TRUE	1.39	0.464	-0.928	RNA binding
Aasdhppt	Q9CQF6	1.26986	3	3	0.00121171	7.44e-09	TRUE	1.24	0.413	-0.827
Abcb7	Q61102	0.860984	3	3	0.000716368	2.88e-15	TRUE	1.8	0.6	-1.2
Abcb8	Q9CXJ4	2.09797	6	5	0.0442539	0.769	TRUE	1.38	0.461	-0.923
Abcf3	Q8K268	0.978217	6	5	0.0195805	0.675	TRUE	2.49	0.828	-1.66
Abraxas1	Q8BPZ8	1.56897	12	17	0.0340938	0.748	TRUE	3.19	1.06	-2.12
Acaca	Q5SWU9	7	31	41	0.0384048	0.759	TRUE	2.35	0.783	-1.57
Acat2	Q8CAY6	2	4	4	0.00164135	4.86e-06	TRUE	1	0.333	-0.667
Acly	Q91V92	11	37	39	0.00562547	0.171	TRUE	1.79	0.596	-1.19
Acsl1	P41216	2	6	7	0.0264558	0.721	TRUE	1.7	0.565	-1.13
Acsl5	Q8JZR0	2	6	7	0.0264558	0.721	TRUE	1.7	0.565	-1.13
Acsl6	Q91WC3	1	11	12	0.00428634	0.0611	TRUE	3.52	1.17	-2.35
Actbl2	Q8BFZ3	10	24	29	0.0458888	0.771	TRUE	1.4	0.467	-0.933
Actl6a	Q9Z2N8	9	23	24	0.00609942	0.213	TRUE	1.38	0.461	-0.923	chromatin regulator
Actr8	Q8R2S9	2	11	14	0.0266656	0.722	TRUE	2.63	0.878	-1.76	chromatin regulator
Adar	Q99MU3	0.935949	3	3	0.000789779	2.88e-15	TRUE	1.68	0.56	-1.12	RNA binding
Adat1	Q9JHI2	1	5	6	0.0199367	0.678	TRUE	2.45	0.818	-1.64
Adh5	P28474	0.694683	6	4	0.0498753	0.777	TRUE	2.82	0.939	-1.88
Adk	P55264	4	18	18	0.00055086	2.88e-15	TRUE	2.17	0.723	-1.45
Adnp	Q9Z103	8	70	56	0.0202391	0.681	TRUE	2.97	0.989	-1.98	TF
Adpgk	Q8VDL4	1.07801	5	4	0.033879	0.748	TRUE	2.05	0.684	-1.37
Adprh	P54923	4	13	13	0.000776732	2.88e-15	TRUE	1.7	0.567	-1.13
Adss1	P28650	4	43	34	0.0190869	0.67	TRUE	3.26	1.09	-2.17
Adss2	P46664	1	12	9	0.0240841	0.708	TRUE	3.38	1.13	-2.25
Agk	Q9ESW4	0.756751	8	12	0.0342745	0.749	TRUE	3.69	1.23	-2.46
Ago2	Q8CJG0	2	8	7	0.0184405	0.663	TRUE	1.9	0.635	-1.27	RNA binding
Ahctf1	Q8CJF7	9	23	22	0.00688938	0.28	TRUE	1.32	0.441	-0.881	TF
Ahcy	P50247	26	59	69	0.039353	0.761	TRUE	1.3	0.432	-0.863
Ahdc1	Q6PAL7	1.13987	8	6	0.0346227	0.75	TRUE	2.6	0.868	-1.74	TF
Aifm1	Q9Z0X1	1.76605	6	6	0.000737325	2.88e-15	TRUE	1.76	0.588	-1.18
Ak2	Q9WTP6	0.548692	2	2	0.000681436	2.88e-15	TRUE	1.87	0.622	-1.24
Akr1a1	Q9JII6	1	4	5	0.0315373	0.741	TRUE	2.16	0.72	-1.44
Akr1b1	P45376	5	18	21	0.0216257	0.692	TRUE	1.96	0.653	-1.31
Akr1c13	Q8VC28	2.37786	5	5	0.00148764	8.79e-07	TRUE	1.07	0.357	-0.715
Alb	P07724	1	4	4	0.000617951	2.88e-15	TRUE	2	0.667	-1.33
Aldh9a1	Q9JLJ2	3	11	10	0.0124458	0.558	TRUE	1.81	0.602	-1.2
Alg2	Q9DBE8	1.27407	5	5	0.000630135	2.88e-15	TRUE	1.97	0.657	-1.31
Alyref	O08583	2	5	6	0.041373	0.764	TRUE	1.45	0.484	-0.969	RNA binding
Ambra1	A2AH22	1.41807	5	5	0.000706895	2.88e-15	TRUE	1.82	0.606	-1.21
Ammecr1l	Q8JZZ6	0.981723	4	5	0.031004	0.739	TRUE	2.19	0.729	-1.46
Anapc7	Q9WVM3	1.29758	10	8	0.0221271	0.696	TRUE	2.79	0.928	-1.86
Ankfy1	Q810B6	2	5	6	0.041373	0.764	TRUE	1.45	0.484	-0.969
Ankrd10	Q99LW0	1.16213	5	7	0.0496173	0.776	TRUE	2.35	0.783	-1.57
Ankrd17	Q99NH0	0.470924	5	4	0.0178443	0.656	TRUE	3.25	1.08	-2.16	RNA binding
Ankrd54	Q91WK7	0.862848	2	2	0.00125058	1.69e-08	TRUE	1.21	0.404	-0.809
Anp32a	O35381	7	25	27	0.0086844	0.405	TRUE	1.89	0.631	-1.26
Anp32b	Q9EST5	6	15	16	0.0107755	0.504	TRUE	1.37	0.456	-0.912
Anp32e	P97822	3	7	7	0.0012368	1.27e-08	TRUE	1.22	0.407	-0.815	chromatin regulator
Anxa11	P97384	4	19	20	0.00384727	0.0352	TRUE	2.28	0.762	-1.52
Anxa2	P07356	3	6	6	0.00164135	4.86e-06	TRUE	1	0.333	-0.667
Anxa6	P14824	3	8	9	0.0216364	0.692	TRUE	1.5	0.5	-1
Ap2m1	P84091	3	8	9	0.0216364	0.692	TRUE	1.5	0.5	-1
Api5	O35841	7	17	20	0.0372855	0.756	TRUE	1.4	0.466	-0.932
Apip	Q9WVQ5	1	5	6	0.0199367	0.678	TRUE	2.45	0.818	-1.64
Apob	E9Q414	0.497487	1	1	0.00162468	4.18e-06	TRUE	1.01	0.336	-0.672
Aqr	Q8CFQ3	10	26	24	0.0151873	0.618	TRUE	1.32	0.44	-0.881	RNA binding
Arap1	Q4LDD4	1	2	2	0.00164135	4.86e-06	TRUE	1	0.333	-0.667
Arcn1	Q5XJY5	3	6	7	0.0476146	0.774	TRUE	1.11	0.37	-0.741
Arf4	P61750	2	8	7	0.0184405	0.663	TRUE	1.9	0.635	-1.27
Arhgap15	Q811M1	1	7	7	0.000383173	2.88e-15	TRUE	2.81	0.936	-1.87
Arid2	E9Q7E2	3	15	12	0.0315373	0.741	TRUE	2.16	0.72	-1.44	TF
Arid3a	Q62431	5	22	26	0.0198257	0.677	TRUE	2.26	0.753	-1.51	TF
Arid3b	Q9Z1N7	2	5	5	0.00110761	5.76e-10	TRUE	1.32	0.441	-0.881	TF
Arid4b	A2CG63	1	5	4	0.0315373	0.741	TRUE	2.16	0.72	-1.44	RNA binding
Armc6	Q8BNU0	1	5	5	0.000500724	2.88e-15	TRUE	2.32	0.774	-1.55
Arpc2	Q9CVB6	4	10	11	0.0179569	0.657	TRUE	1.39	0.464	-0.927
Arrb2	Q91YI4	1.22899	5	4	0.0387487	0.759	TRUE	1.86	0.621	-1.24
Ascc3	E9PZJ8	0.541034	2	2	0.000671134	2.88e-15	TRUE	1.89	0.629	-1.26	RNA binding
Ash2l	Q91X20	4	11	13	0.0326511	0.744	TRUE	1.58	0.527	-1.05	chromatin regulator
Atad1	Q9D5T0	2.42001	8	8	0.0007612	2.88e-15	TRUE	1.72	0.575	-1.15
Atad2	Q8CDM1	5	13	12	0.0151873	0.618	TRUE	1.32	0.44	-0.881
Atad5	Q4QY64	1.10148	13	11	0.0109773	0.511	TRUE	3.44	1.15	-2.29
Atf7ip	Q7TT18	0.616817	12	8	0.0307981	0.738	TRUE	3.99	1.33	-2.66
Atg4a	Q8C9S8	0.242696	3	4	0.0201589	0.68	TRUE	3.84	1.28	-2.56
Atic	Q9CWJ9	8	27	32	0.0262768	0.72	TRUE	1.88	0.626	-1.25
Atm	Q62388	0.953019	7	9	0.022917	0.701	TRUE	3.06	1.02	-2.04
Atn1	O35126	1	2	2	0.00164135	4.86e-06	TRUE	1	0.333	-0.667
Atp13a1	Q9EPE9	0.559049	10	11	0.0037566	0.0307	TRUE	4.23	1.41	-2.82
Atp2a2	O55143	11	50	50	0.000545713	2.88e-15	TRUE	2.18	0.728	-1.46
Atp2a3	Q64518	10	33	34	0.00282903	0.00411	TRUE	1.74	0.581	-1.16
Atp6v1c1	Q9Z1G3	2	5	6	0.041373	0.764	TRUE	1.45	0.484	-0.969
Atr	Q9JKK8	2	19	14	0.0304904	0.737	TRUE	3.03	1.01	-2.02
Atrip	Q8BMG1	1	6	7	0.0138201	0.592	TRUE	2.7	0.899	-1.8
Atrx	Q61687	5	18	18	0.000690775	2.88e-15	TRUE	1.85	0.616	-1.23	chromatin regulator
Atxn10	P28658	7	33	37	0.0112731	0.522	TRUE	2.32	0.773	-1.55
Aup1	P70295	1.40623	3	3	0.00144778	5.05e-07	TRUE	1.09	0.364	-0.729
Aurka	P97477	1	9	8	0.00785964	0.353	TRUE	3.08	1.03	-2.06
Aurkb	O70126	2	14	15	0.00418663	0.0546	TRUE	2.86	0.952	-1.9
Babam1	Q3UI43	1	4	5	0.0315373	0.741	TRUE	2.16	0.72	-1.44
Bag1	Q60739	0.813081	2	2	0.00113584	1.21e-09	TRUE	1.3	0.433	-0.866
Bag5	Q8CI32	0.85023	4	4	0.000528698	2.88e-15	TRUE	2.23	0.745	-1.49
Bag6	Q9Z1R2	1	5	6	0.0199367	0.678	TRUE	2.45	0.818	-1.64
Bard1	O70445	1.07947	11	15	0.0247268	0.712	TRUE	3.57	1.19	-2.38
Baz1a	O88379	5	32	37	0.0121591	0.55	TRUE	2.78	0.928	-1.86
Baz1b	Q9Z277	14	44	40	0.0149688	0.614	TRUE	1.58	0.528	-1.06	chromatin regulator
Baz2a	Q91YE5	2	13	10	0.0320365	0.742	TRUE	2.51	0.837	-1.67	TF
Bcas2	Q9D287	0.524594	4	6	0.0414254	0.764	TRUE	3.22	1.07	-2.15
Bccip	Q9CWI3	1.21548	8	12	0.0455198	0.771	TRUE	3.01	1	-2.01
Bcl11a	Q9QYE3	1.91374	9	8	0.0130708	0.574	TRUE	2.15	0.716	-1.43	TF
Bcor	Q8CGN4	1	7	7	0.000383173	2.88e-15	TRUE	2.81	0.936	-1.87	chromatin regulator
Bend3	Q6PAL0	3	21	24	0.0101928	0.481	TRUE	2.9	0.968	-1.94	chromatin regulator
Bend5	Q8C6D4	1	8	9	0.00785964	0.353	TRUE	3.08	1.03	-2.06
Bhlhe41	Q99PV5	0.82596	7	9	0.0209146	0.686	TRUE	3.26	1.09	-2.18	TF
Bicral	Q8CHH5	0.497057	1	1	0.00162185	4.07e-06	TRUE	1.01	0.336	-0.672
Blm	O88700	1	11	14	0.0169923	0.645	TRUE	3.63	1.21	-2.42	RNA binding
Blmh	Q8R016	1	3	3	0.000857662	5.4e-14	TRUE	1.58	0.528	-1.06
Blnk	Q9QUN3	1	3	3	0.000857662	5.4e-14	TRUE	1.58	0.528	-1.06
Blvra	Q9CY64	0.59851	5	5	0.000338963	2.88e-15	TRUE	3.06	1.02	-2.04
Bop1	P97452	2	25	24	0.00149543	9.74e-07	TRUE	3.61	1.2	-2.41	RNA binding
Brca1	P48754	1.3205	17	13	0.0208414	0.686	TRUE	3.49	1.16	-2.33	chromatin regulator
Brd2	Q7JJ13	6	21	19	0.0140818	0.597	TRUE	1.74	0.578	-1.16
Brix1	Q9DCA5	0.942414	6	9	0.0465406	0.772	TRUE	2.96	0.988	-1.98	RNA binding
Brwd3	A2AHJ4	1.89846	4	4	0.00148197	8.15e-07	TRUE	1.08	0.358	-0.717
Bysl	O54825	1	14	17	0.0111666	0.518	TRUE	3.95	1.32	-2.63	RNA binding
Bzw1	Q9CQC6	9	23	23	0.00107122	2.14e-10	TRUE	1.35	0.451	-0.902	RNA binding
C3	P01027	0.463452	4	4	0.00033176	2.88e-15	TRUE	3.11	1.04	-2.07
Cab39	Q06138	1.95179	4	4	0.00156325	2.22e-06	TRUE	1.04	0.345	-0.69
Cacybp	Q9CXW3	2	8	11	0.0493907	0.776	TRUE	2.23	0.743	-1.49
Cad	B2RQC6	14	56	63	0.0136343	0.587	TRUE	2.08	0.695	-1.39
Calr	P14211	4	14	13	0.00917486	0.432	TRUE	1.75	0.585	-1.17	RNA binding
Camk2d	Q6PHZ2	4	23	22	0.0028207	0.00401	TRUE	2.49	0.83	-1.66
Camk2g	Q923T9	1	11	12	0.00428634	0.0611	TRUE	3.52	1.17	-2.35
Camk4	P08414	1.12826	7	6	0.015178	0.618	TRUE	2.52	0.841	-1.68
Cand1	Q6ZQ38	15	53	48	0.013729	0.59	TRUE	1.75	0.583	-1.17
Canx	P35564	5	16	18	0.0172529	0.649	TRUE	1.76	0.588	-1.18	RNA binding
Casp1	P29452	3	21	26	0.0190997	0.67	TRUE	2.96	0.987	-1.97
Casp2	P29594	0.390427	8	8	0.000206237	2.88e-15	TRUE	4.36	1.45	-2.9
Casp3	P70677	1	6	7	0.0138201	0.592	TRUE	2.7	0.899	-1.8
Cbfa2t2	O70374	1	7	6	0.0138201	0.592	TRUE	2.7	0.899	-1.8
Cbfa2t3	O54972	0.920362	4	4	0.000569334	2.88e-15	TRUE	2.12	0.707	-1.41
Cbr3	Q8K354	1	4	5	0.0315373	0.741	TRUE	2.16	0.72	-1.44
Cbwd1	Q8VEH6	0.755315	3	4	0.0438103	0.768	TRUE	2.2	0.732	-1.46
Cbx3	P23198	1	10	8	0.0185321	0.664	TRUE	3.16	1.05	-2.11
Cbx5	Q61686	2	13	15	0.0117923	0.539	TRUE	2.8	0.935	-1.87
Cc2d1b	Q8BRN9	4	8	9	0.0340069	0.748	TRUE	1.08	0.362	-0.723
Ccdc51	Q3URS9	1	3	3	0.000857662	5.4e-14	TRUE	1.58	0.528	-1.06
Ccnc	Q62447	1.35221	3	3	0.00134851	1.05e-07	TRUE	1.15	0.383	-0.766
Ccnh	Q61458	2	13	12	0.00572634	0.18	TRUE	2.64	0.881	-1.76
Ccnk	O88874	1	5	6	0.0199367	0.678	TRUE	2.45	0.818	-1.64
Ccnt1	Q9QWV9	1	12	9	0.0240841	0.708	TRUE	3.38	1.13	-2.25
Ccnt2	Q7TQK0	1	7	5	0.0439211	0.769	TRUE	2.56	0.855	-1.71
Cct2	P80314	13	34	37	0.0143908	0.603	TRUE	1.45	0.483	-0.965
Cct4	P80315	20	42	49	0.0437403	0.768	TRUE	1.18	0.394	-0.788
Cct7	P80313	19	42	42	0.00135724	1.22e-07	TRUE	1.14	0.381	-0.763
Ccz1	Q8C1Y8	0.831835	3	4	0.0479569	0.774	TRUE	2.06	0.686	-1.37
Cd2bp2	Q9CWK3	1	4	4	0.000617951	2.88e-15	TRUE	2	0.667	-1.33
Cd3eap	Q76KJ5	1	7	5	0.0439211	0.769	TRUE	2.56	0.855	-1.71	RNA binding
Cd74	P04441	1	5	6	0.0199367	0.678	TRUE	2.45	0.818	-1.64
Cdc20	Q9JJ66	1	3	3	0.000857662	5.4e-14	TRUE	1.58	0.528	-1.06
Cdc23	Q8BGZ4	3	20	21	0.0027423	0.00313	TRUE	2.77	0.924	-1.85
Cdc37	Q61081	3	11	14	0.0378347	0.757	TRUE	2.05	0.683	-1.37
Cdc40	Q9DC48	5	21	20	0.00423824	0.058	TRUE	2.04	0.678	-1.36
Cdc45	Q9Z1X9	1	6	7	0.0138201	0.592	TRUE	2.7	0.899	-1.8
Cdc73	Q8JZM7	4	28	31	0.00706636	0.294	TRUE	2.88	0.96	-1.92
Cdca2	Q14B71	1	13	14	0.00314261	0.00952	TRUE	3.75	1.25	-2.5
Cdca5	Q9CPY3	3	22	23	0.00227025	0.000474	TRUE	2.91	0.969	-1.94
Cdk11b	P24788	12	26	31	0.0489187	0.776	TRUE	1.24	0.414	-0.828
Cdyl2	Q9D5D8	1.5189	4	4	0.00102469	5.04e-11	TRUE	1.4	0.466	-0.931
Cebpz	P53569	2	4	4	0.00164135	4.86e-06	TRUE	1	0.333	-0.667	TF
Cecr2	E9Q2Z1	2	13	10	0.0320365	0.742	TRUE	2.51	0.837	-1.67	chromatin regulator
Celf2	Q9Z0H4	5	11	13	0.0447944	0.77	TRUE	1.26	0.419	-0.839	RNA binding
Cenpv	Q9CXS4	0.466522	4	6	0.0385877	0.759	TRUE	3.39	1.13	-2.26	chromatin regulator
Cfl1	P18760	2	5	6	0.041373	0.764	TRUE	1.45	0.484	-0.969
Chaf1a	Q9QWF0	2	14	19	0.0304904	0.737	TRUE	3.03	1.01	-2.02
Champ1	Q8K327	4	32	35	0.0054306	0.153	TRUE	3.06	1.02	-2.04	TF
Chchd3	Q9CRB9	1.33893	4	5	0.0426156	0.766	TRUE	1.74	0.58	-1.16	TF
Chchd6	Q91VN4	1	5	5	0.000500724	2.88e-15	TRUE	2.32	0.774	-1.55
Chd1	P40201	3	21	23	0.00607252	0.211	TRUE	2.87	0.958	-1.92	chromatin regulator
Chd1l	Q9CXF7	1	10	13	0.0200562	0.679	TRUE	3.51	1.17	-2.34	chromatin regulator
Chd2	E9PZM4	2	11	12	0.00685971	0.278	TRUE	2.52	0.841	-1.68	chromatin regulator
Chd4	Q6PDQ2	26	91	91	0.000712768	2.88e-15	TRUE	1.81	0.602	-1.2	chromatin regulator
Chd7	A2AJK6	3	21	16	0.0318892	0.742	TRUE	2.61	0.87	-1.74	chromatin regulator
Chek1	O35280	1	15	19	0.0140548	0.597	TRUE	4.08	1.36	-2.72
Cherp	Q8CGZ0	7	21	27	0.0491678	0.776	TRUE	1.77	0.589	-1.18	RNA binding
Cit	P49025	3.31718	8	9	0.0249427	0.713	TRUE	1.36	0.452	-0.903
Clic1	Q9Z1Q5	3	11	13	0.0235788	0.705	TRUE	1.99	0.665	-1.33
Clic4	Q9QYB1	1	6	9	0.0484616	0.775	TRUE	2.88	0.959	-1.92
Clp1	Q99LI9	1	10	10	0.000302257	2.88e-15	TRUE	3.32	1.11	-2.21
Cltc	Q68FD5	35	135	156	0.0185419	0.664	TRUE	2.05	0.684	-1.37
Cluh	Q5SW19	5	13	13	0.00104408	9.38e-11	TRUE	1.38	0.46	-0.919	RNA binding
Cmas	Q99KK2	1	14	15	0.00274319	0.00314	TRUE	3.86	1.29	-2.57
Cmtr1	Q9DBC3	6	22	26	0.0235788	0.705	TRUE	1.99	0.665	-1.33	RNA binding
Cnn2	Q08093	0.289589	1	1	0.000723712	2.88e-15	TRUE	1.79	0.596	-1.19
Coasy	Q9DBL7	0.69671	5	4	0.0233226	0.704	TRUE	2.68	0.894	-1.79
Coil	Q5SU73	1	3	3	0.000857662	5.4e-14	TRUE	1.58	0.528	-1.06
Colgalt1	Q8K297	2	5	5	0.00110761	5.76e-10	TRUE	1.32	0.441	-0.881
Copa	Q8CIE6	18	35	38	0.0226804	0.7	TRUE	1.02	0.34	-0.679
Copb1	Q9JIF7	12	34	35	0.00330507	0.0137	TRUE	1.52	0.508	-1.02
Copb2	O55029	7	22	28	0.0443661	0.769	TRUE	1.83	0.609	-1.22
Copg1	Q9QZE5	5	23	24	0.00311183	0.00885	TRUE	2.23	0.744	-1.49
Cops2	P61202	1.34335	14	12	0.0105363	0.495	TRUE	3.27	1.09	-2.18
Cops3	O88543	0.860294	4	5	0.027596	0.726	TRUE	2.38	0.793	-1.59
Cops7a	Q9CZ04	1.00916	3	3	0.000867798	9.02e-14	TRUE	1.57	0.524	-1.05
Coro1a	O89053	2	8	7	0.0184405	0.663	TRUE	1.9	0.635	-1.27
Coro2a	Q8C0P5	1	4	4	0.000617951	2.88e-15	TRUE	2	0.667	-1.33
Cp	Q61147	1.2758	5	4	0.0403595	0.762	TRUE	1.81	0.603	-1.21
Cpne1	Q8C166	4	13	12	0.0111792	0.519	TRUE	1.64	0.548	-1.1
Cpne2	P59108	0.578368	4	4	0.000386548	2.88e-15	TRUE	2.79	0.93	-1.86
Cpne3	Q8BT60	3	11	13	0.0235788	0.705	TRUE	1.99	0.665	-1.33
Cpsf2	O35218	9	27	29	0.00962345	0.455	TRUE	1.64	0.546	-1.09	RNA binding
Cpsf3	Q9QXK7	8	21	21	0.00102952	5.89e-11	TRUE	1.39	0.464	-0.928	RNA binding
Creb1	Q01147	1	5	7	0.0439211	0.769	TRUE	2.56	0.855	-1.71	TF
Crlf3	Q9Z2L7	0.885758	7	6	0.0126516	0.564	TRUE	2.87	0.957	-1.91
Crnkl1	P63154	9	22	24	0.016476	0.638	TRUE	1.35	0.451	-0.902	RNA binding
Cs	Q9CZU6	1	2	2	0.00164135	4.86e-06	TRUE	1	0.333	-0.667
Csde1	Q91W50	4	20	22	0.00838802	0.387	TRUE	2.39	0.797	-1.59	RNA binding
Cse1l	Q9ERK4	18	52	55	0.00734585	0.316	TRUE	1.57	0.524	-1.05	RNA binding
Csnk1a1	Q8BK63	2	9	9	0.00055086	2.88e-15	TRUE	2.17	0.723	-1.45
Csnk2a1	Q60737	4	13	13	0.000776732	2.88e-15	TRUE	1.7	0.567	-1.13
Csnk2a2	O54833	1	7	10	0.0371969	0.756	TRUE	3.06	1.02	-2.04
Csnk2b	P67871	0.509323	4	6	0.0406782	0.763	TRUE	3.27	1.09	-2.18
Cstf1	Q99LC2	7	26	30	0.0189947	0.669	TRUE	2	0.665	-1.33
Cstf2	Q8BIQ5	5	11	10	0.0259594	0.719	TRUE	1.07	0.356	-0.713	RNA binding
Ctbp1	O88712	5	21	23	0.00921568	0.434	TRUE	2.14	0.712	-1.42	chromatin regulator
Ctbp2	P56546	1	6	6	0.00043044	2.88e-15	TRUE	2.58	0.862	-1.72
Ctcf	Q61164	5	32	32	0.000409499	2.88e-15	TRUE	2.68	0.893	-1.79	TF
Ctdp1	Q7TSG2	1	20	20	0.000208591	2.88e-15	TRUE	4.32	1.44	-2.88
Ctdspl2	Q8BG15	1	4	5	0.0315373	0.741	TRUE	2.16	0.72	-1.44
Ctr9	Q62018	11	23	22	0.00975594	0.461	TRUE	1.03	0.344	-0.688	chromatin regulator
Ctu2	Q3U308	1	4	4	0.000617951	2.88e-15	TRUE	2	0.667	-1.33
Cul1	Q9WTX6	4	23	27	0.0150448	0.616	TRUE	2.64	0.88	-1.76
Cul2	Q9D4H8	9	27	30	0.0160752	0.632	TRUE	1.66	0.554	-1.11
Cul3	Q9JLV5	6	20	19	0.00583481	0.189	TRUE	1.7	0.567	-1.13
Cul4a	Q3TCH7	2	17	16	0.00321342	0.0112	TRUE	3.04	1.01	-2.03
Cul4b	A2A432	6	24	24	0.000617951	2.88e-15	TRUE	2	0.667	-1.33
Cwc22	Q8C5N3	3	21	17	0.0219289	0.694	TRUE	2.65	0.885	-1.77	RNA binding
Cwf19l1	Q8CI33	3	13	14	0.0068046	0.273	TRUE	2.17	0.723	-1.45	RNA binding
Cwf19l2	Q8BG79	3	8	9	0.0216364	0.692	TRUE	1.5	0.5	-1	RNA binding
Cyb5r3	Q9DCN2	2	8	7	0.0184405	0.663	TRUE	1.9	0.635	-1.27
Cyp51a1	Q8K0C4	3	16	18	0.0105643	0.496	TRUE	2.5	0.833	-1.67
Cyth2	P63034	0.882291	2	2	0.00129883	4.35e-08	TRUE	1.18	0.394	-0.787
Dars1	Q922B2	15	57	59	0.00288043	0.00479	TRUE	1.95	0.65	-1.3	RNA binding
Dbr1	Q923B1	1	4	5	0.0315373	0.741	TRUE	2.16	0.72	-1.44	RNA binding
Dcaf1	Q80TR8	3	15	20	0.0360421	0.753	TRUE	2.53	0.843	-1.69
Dcaf12	Q8BGZ3	0.778362	2	2	0.00106253	1.66e-10	TRUE	1.36	0.454	-0.908
Dcaf13	Q6PAC3	1	8	11	0.0295379	0.734	TRUE	3.23	1.08	-2.15	RNA binding
Dcaf5	Q80T85	1	8	7	0.0101928	0.481	TRUE	2.9	0.968	-1.94
Dcaf7	P61963	1	6	5	0.0199367	0.678	TRUE	2.45	0.818	-1.64
Dcaf8	Q8N7N5	1.42034	8	6	0.0414695	0.764	TRUE	2.29	0.762	-1.52
Dcun1d1	Q9QZ73	0.723964	2	2	0.000957344	4.57e-12	TRUE	1.47	0.489	-0.977
Dcun1d5	Q9CXV9	0.982316	7	6	0.0136369	0.588	TRUE	2.72	0.907	-1.81
Ddb1	Q3U1J4	12	43	41	0.00485452	0.104	TRUE	1.81	0.602	-1.2	RNA binding
Ddi2	A2ADY9	1	6	7	0.0138201	0.592	TRUE	2.7	0.899	-1.8
Ddost	O54734	3	17	19	0.00931949	0.44	TRUE	2.58	0.861	-1.72
Ddx1	Q91VR5	18	47	53	0.0228478	0.701	TRUE	1.47	0.49	-0.981	RNA binding
Ddx10	Q80Y44	1	10	13	0.0200562	0.679	TRUE	3.51	1.17	-2.34	RNA binding
Ddx18	Q8K363	6	18	19	0.00667483	0.263	TRUE	1.62	0.541	-1.08	RNA binding
Ddx19a	Q61655	4	16	19	0.0224677	0.698	TRUE	2.12	0.708	-1.42	RNA binding
Ddx21	Q9JIK5	18	49	49	0.000977224	9.71e-12	TRUE	1.44	0.482	-0.963	RNA binding
Ddx27	Q921N6	11	28	31	0.019068	0.67	TRUE	1.42	0.474	-0.948	RNA binding
Ddx39a	Q8VDW0	22	53	57	0.013328	0.58	TRUE	1.32	0.44	-0.881	RNA binding
Ddx39b	Q9Z1N5	23	52	53	0.00296059	0.006	TRUE	1.19	0.397	-0.794	RNA binding
Ddx3x	Q62167	21	44	52	0.0485017	0.775	TRUE	1.19	0.396	-0.792	RNA binding
Ddx41	Q91VN6	7	35	31	0.0128962	0.57	TRUE	2.23	0.745	-1.49	RNA binding
Ddx46	Q569Z5	20	50	51	0.00261511	0.00202	TRUE	1.34	0.445	-0.891	RNA binding
Ddx47	Q9CWX9	4	22	26	0.0164466	0.638	TRUE	2.58	0.86	-1.72	RNA binding
Ddx49	Q4FZF3	1	11	14	0.0169923	0.645	TRUE	3.63	1.21	-2.42	RNA binding
Ddx56	Q9D0R4	6	12	12	0.00164135	4.86e-06	TRUE	1	0.333	-0.667	RNA binding
Ddx6	P54823	3	27	37	0.0271205	0.724	TRUE	3.4	1.13	-2.26	RNA binding
Decr1	Q9CQ62	0.495326	1	1	0.00161051	3.65e-06	TRUE	1.01	0.338	-0.676
Denr	Q9CQJ6	1	2	2	0.00164135	4.86e-06	TRUE	1	0.333	-0.667	RNA binding
Dffb	O54788	0.810519	2	2	0.00113025	1.05e-09	TRUE	1.3	0.434	-0.869
Dhcr24	Q8VCH6	1	4	4	0.000617951	2.88e-15	TRUE	2	0.667	-1.33
Dhrs4	Q99LB2	0.381296	3	4	0.0261592	0.72	TRUE	3.18	1.06	-2.12
Dhx15	O35286	24	63	66	0.0065698	0.254	TRUE	1.43	0.475	-0.951	RNA binding
Dhx34	Q9DBV3	2	6	5	0.041373	0.764	TRUE	1.45	0.484	-0.969	RNA binding
Dhx8	A2A4P0	10	22	20	0.0259594	0.719	TRUE	1.07	0.356	-0.713	RNA binding
Dhx9	O70133	29	63	73	0.0390688	0.76	TRUE	1.23	0.409	-0.817	RNA binding
Diexf	Q8BTT6	0.517473	6	7	0.00904011	0.425	TRUE	3.65	1.22	-2.43
Dimt1	Q9D0D4	1	12	12	0.000271476	2.88e-15	TRUE	3.58	1.19	-2.39	RNA binding
Dis3	Q9CSH3	24	61	66	0.0136577	0.588	TRUE	1.4	0.468	-0.935	RNA binding
Dkc1	Q9ESX5	1	16	14	0.00672147	0.266	TRUE	3.9	1.3	-2.6	RNA binding
Dmap1	Q9JI44	2	13	12	0.00572634	0.18	TRUE	2.64	0.881	-1.76	chromatin regulator
Dnaja2	Q9QYJ0	5	14	17	0.0386416	0.759	TRUE	1.63	0.542	-1.08
Dnaja3	Q99M87	1	2	2	0.00164135	4.86e-06	TRUE	1	0.333	-0.667
Dnajb1	Q9QYJ3	2	8	8	0.000617951	2.88e-15	TRUE	2	0.667	-1.33
Dnajb11	Q99KV1	2	5	6	0.041373	0.764	TRUE	1.45	0.484	-0.969
Dnajb4	Q9D832	1	5	5	0.000500724	2.88e-15	TRUE	2.32	0.774	-1.55
Dnajb6	O54946	2	8	9	0.0136343	0.587	TRUE	2.08	0.695	-1.39
Dnajc11	Q5U458	2	19	18	0.00255765	0.00163	TRUE	3.21	1.07	-2.14
Dnajc17	Q91WT4	1	7	6	0.0138201	0.592	TRUE	2.7	0.899	-1.8	RNA binding
Dnajc7	Q9QYI3	8	29	29	0.000685549	2.88e-15	TRUE	1.86	0.619	-1.24
Dnajc9	Q91WN1	5	22	21	0.00379865	0.0327	TRUE	2.1	0.701	-1.4
Dnm1l	Q8K1M6	6	20	19	0.00583481	0.189	TRUE	1.7	0.567	-1.13
Dnmt1	P13864	24	85	93	0.0107821	0.504	TRUE	1.89	0.63	-1.26
Dnmt3a	O88508	9	29	32	0.0135013	0.584	TRUE	1.76	0.586	-1.17
Dock2	Q8C3J5	12	33	34	0.00356177	0.0223	TRUE	1.48	0.494	-0.987
Dok3	Q9QZK7	0.622516	9	9	0.000245176	2.88e-15	TRUE	3.85	1.28	-2.57
Dpf2	Q61103	2	9	11	0.0247211	0.712	TRUE	2.31	0.772	-1.54
Dpm1	O70152	0.671746	4	4	0.000433023	2.88e-15	TRUE	2.57	0.858	-1.72
Drap1	Q9D6N5	0.490178	1	1	0.00157736	2.6e-06	TRUE	1.03	0.343	-0.686	TF
Drg1	P32233	0.660684	7	7	0.000291876	2.88e-15	TRUE	3.41	1.14	-2.27	RNA binding
Drg2	Q9QXB9	4	9	10	0.0240485	0.708	TRUE	1.25	0.415	-0.831	RNA binding
Dsc1	P55849	0.531186	3	3	0.000451792	2.88e-15	TRUE	2.5	0.833	-1.67
Dus1l	Q8C2P3	0.533673	7	11	0.0352069	0.751	TRUE	4.04	1.35	-2.69	RNA binding
Dus3l	Q91XI1	1	17	17	0.000225651	2.88e-15	TRUE	4.09	1.36	-2.72	RNA binding
Dync1h1	Q9JHU4	14	58	63	0.00821942	0.377	TRUE	2.11	0.703	-1.41
Ebf1	Q07802	0.442219	10	16	0.0289144	0.732	TRUE	4.84	1.61	-3.23	TF
Ebna1bp2	Q9D903	1	4	4	0.000617951	2.88e-15	TRUE	2	0.667	-1.33	RNA binding
Ecpas	Q6PDI5	10	33	38	0.0211291	0.688	TRUE	1.82	0.608	-1.22
Ect2	Q07139	2	5	5	0.00110761	5.76e-10	TRUE	1.32	0.441	-0.881
Edc4	Q3UJB9	5	17	22	0.0443782	0.769	TRUE	1.95	0.651	-1.3
Eed	Q921E6	1	27	26	0.000926614	1.33e-12	TRUE	4.73	1.58	-3.15	chromatin regulator
Eef1a1	P10126	17	61	72	0.0238669	0.707	TRUE	1.96	0.654	-1.31	RNA binding
EEF1AKNMT	Q91YR5	0.519728	4	3	0.032303	0.743	TRUE	2.74	0.912	-1.82
Eef1g	Q9D8N0	9	22	26	0.0382469	0.758	TRUE	1.41	0.47	-0.94	RNA binding
Eef2	P58252	38	83	94	0.0312706	0.74	TRUE	1.22	0.406	-0.811	RNA binding
Eefsec	Q9JHW4	2	12	9	0.0392807	0.76	TRUE	2.38	0.792	-1.58
Ehd1	Q9WVK4	9	24	27	0.0216364	0.692	TRUE	1.5	0.5	-1
Ehd4	Q9EQP2	1	5	4	0.0315373	0.741	TRUE	2.16	0.72	-1.44
Ehf	O70273	0.994659	2	2	0.00162364	4.14e-06	TRUE	1.01	0.336	-0.672	TF
Ehmt2	Q9Z148	6	19	23	0.0327758	0.745	TRUE	1.8	0.6	-1.2	chromatin regulator
Eif2b1	Q99LC8	0.408601	4	5	0.0163775	0.637	TRUE	3.45	1.15	-2.3
Eif2b4	Q61749	2	8	8	0.000617951	2.88e-15	TRUE	2	0.667	-1.33	RNA binding
Eif2b5	Q8CHW4	1	5	5	0.000500724	2.88e-15	TRUE	2.32	0.774	-1.55
Eif2s2	Q99L45	6	20	19	0.00583481	0.189	TRUE	1.7	0.567	-1.13	RNA binding
Eif2s3x	Q9Z0N1	6	22	24	0.00994352	0.47	TRUE	1.94	0.646	-1.29	RNA binding
Eif3a	P23116	12	40	42	0.00515029	0.129	TRUE	1.77	0.591	-1.18	RNA binding
Eif3d	O70194	9	27	32	0.0299965	0.736	TRUE	1.71	0.569	-1.14	RNA binding
Eif3e	P60229	13	30	33	0.0202765	0.681	TRUE	1.28	0.425	-0.85	RNA binding
Eif3f	Q9DCH4	3	17	16	0.00434043	0.0648	TRUE	2.46	0.82	-1.64	RNA binding
Eif3l	Q8QZY1	5	17	19	0.0149427	0.614	TRUE	1.85	0.615	-1.23	RNA binding
Eif4a1	P60843	16	52	57	0.0121878	0.551	TRUE	1.77	0.589	-1.18	RNA binding
Eif4a3	Q91VC3	19	49	49	0.00105673	1.39e-10	TRUE	1.37	0.456	-0.911	RNA binding
Eif4e	P63073	1.1549	6	7	0.015467	0.623	TRUE	2.49	0.829	-1.66	RNA binding
Eif4g1	Q6NZJ6	9	20	20	0.00134462	9.85e-08	TRUE	1.15	0.384	-0.768	RNA binding
Eif4g3	Q80XI3	2	5	5	0.00110761	5.76e-10	TRUE	1.32	0.441	-0.881	RNA binding
Eif4h	Q9WUK2	1	2	2	0.00164135	4.86e-06	TRUE	1	0.333	-0.667	RNA binding
Eif5	P59325	2	5	5	0.00110761	5.76e-10	TRUE	1.32	0.441	-0.881	RNA binding
Eif5a	P63242	0.765836	5	5	0.000403382	2.88e-15	TRUE	2.71	0.902	-1.8	RNA binding
Eif6	O55135	1.64171	4	4	0.00115298	1.87e-09	TRUE	1.28	0.428	-0.857
Elf3	Q3UPW2	1.15969	6	8	0.0350879	0.751	TRUE	2.58	0.86	-1.72	TF
Ell	O08856	3	10	8	0.0488579	0.775	TRUE	1.58	0.525	-1.05
Elmo1	Q8BPU7	3	10	12	0.0291764	0.733	TRUE	1.87	0.623	-1.25
Elp1	Q7TT37	3	12	13	0.00814365	0.372	TRUE	2.06	0.686	-1.37
Emc3	Q99KI3	1.24703	4	4	0.00078909	2.88e-15	TRUE	1.68	0.561	-1.12
Eme1	Q8BJW7	0.603186	2	2	0.00075851	2.88e-15	TRUE	1.73	0.576	-1.15
Emsy	Q8BMB0	0.687025	4	4	0.000440835	2.88e-15	TRUE	2.54	0.847	-1.69
Engase	Q8BX80	3	6	6	0.00164135	4.86e-06	TRUE	1	0.333	-0.667
Eno1	P17182	12	38	47	0.0375432	0.757	TRUE	1.82	0.605	-1.21
env	P03386	3	14	12	0.019477	0.674	TRUE	2.11	0.704	-1.41
Epc2	Q8C0I4	0.972892	4	4	0.000601089	2.88e-15	TRUE	2.04	0.68	-1.36
Ercc1	P07903	0.736847	6	6	0.000344813	2.88e-15	TRUE	3.03	1.01	-2.02
Ercc2	O08811	3	7	8	0.0308107	0.738	TRUE	1.32	0.44	-0.879
Ercc3	P49135	1	14	17	0.0111666	0.518	TRUE	3.95	1.32	-2.63
Ercc4	Q9QZD4	3	16	16	0.000473732	2.88e-15	TRUE	2.42	0.805	-1.61
Esco1	Q69Z69	1	8	9	0.00785964	0.353	TRUE	3.08	1.03	-2.06
Esco2	Q8CIB9	1.7176	18	14	0.0214298	0.69	TRUE	3.21	1.07	-2.14
Ess2	O70279	2	7	7	0.000712768	2.88e-15	TRUE	1.81	0.602	-1.2
Ets1	P27577	1	6	6	0.00043044	2.88e-15	TRUE	2.58	0.862	-1.72	TF
Etv6	P97360	4	15	14	0.00767854	0.34	TRUE	1.86	0.619	-1.24	TF
Exosc10	P56960	14	37	39	0.00762877	0.337	TRUE	1.44	0.48	-0.96	RNA binding
Exosc2	Q8VBV3	1	5	7	0.0439211	0.769	TRUE	2.56	0.855	-1.71	RNA binding
Exosc3	Q7TQK4	0.772686	8	7	0.00860301	0.4	TRUE	3.28	1.09	-2.18
Exosc4	Q921I9	0.469782	3	3	0.000410184	2.88e-15	TRUE	2.67	0.892	-1.78	RNA binding
Exosc5	Q9CRA8	1.09993	4	5	0.0345572	0.75	TRUE	2.02	0.675	-1.35
Exosc8	Q9D753	2	5	6	0.041373	0.764	TRUE	1.45	0.484	-0.969
Eya3	P97480	4	8	8	0.00164135	4.86e-06	TRUE	1	0.333	-0.667
Ezh2	Q61188	3	11	11	0.000677066	2.88e-15	TRUE	1.87	0.625	-1.25	chromatin regulator
F2	P19221	1	8	10	0.0185321	0.664	TRUE	3.16	1.05	-2.11
F5	O88783	2	10	9	0.0105218	0.494	TRUE	2.25	0.749	-1.5
Fabp5	Q05816	0.486781	6	5	0.0121482	0.55	TRUE	3.49	1.16	-2.33
Fam111a	Q9D2L9	1.01787	6	6	0.000436511	2.88e-15	TRUE	2.56	0.853	-1.71
Fam172a	Q3TNH5	1.1865	4	4	0.000743943	2.88e-15	TRUE	1.75	0.584	-1.17
Fam49b	Q921M7	1	11	10	0.00512894	0.127	TRUE	3.39	1.13	-2.26
Fam50a	Q9WV03	0.635622	5	6	0.0143138	0.602	TRUE	3.11	1.04	-2.07
Fam98b	Q80VD1	6	17	17	0.00092474	1.23e-12	TRUE	1.5	0.501	-1	RNA binding
Fanca	Q9JL70	1.4903	9	7	0.0319004	0.742	TRUE	2.41	0.804	-1.61
Fancd2	Q80V62	3	13	17	0.0371323	0.756	TRUE	2.31	0.77	-1.54
Fanci	Q8K368	4	16	16	0.000617951	2.88e-15	TRUE	2	0.667	-1.33
Far1	Q922J9	1	21	20	0.00145008	5.22e-07	TRUE	4.36	1.45	-2.9
Farsa	Q8C0C7	2	15	18	0.0147709	0.611	TRUE	3.04	1.01	-2.03	RNA binding
Farsb	Q9WUA2	7	18	19	0.00821212	0.376	TRUE	1.4	0.467	-0.934	RNA binding
Fasn	P19096	25	78	76	0.00266149	0.00238	TRUE	1.62	0.541	-1.08
Fbxo11	Q7TPD1	2	5	5	0.00110761	5.76e-10	TRUE	1.32	0.441	-0.881
Fdps	Q920E5	3	7	7	0.0012368	1.27e-08	TRUE	1.22	0.407	-0.815
Fen1	P39749	8	31	28	0.012871	0.569	TRUE	1.88	0.627	-1.25
Fhl3	Q9R059	2	6	7	0.0264558	0.721	TRUE	1.7	0.565	-1.13
Fignl1	Q8BPY9	2	5	5	0.00110761	5.76e-10	TRUE	1.32	0.441	-0.881
Fiz1	Q9WTJ4	0.990267	4	5	0.0312526	0.74	TRUE	2.18	0.725	-1.45	TF
Fkbp4	P30416	14	48	48	0.000729636	2.88e-15	TRUE	1.78	0.593	-1.19
Fkbp5	Q64378	11	50	41	0.029012	0.732	TRUE	2.04	0.68	-1.36
Fli1	P26323	2.04312	12	15	0.0229293	0.701	TRUE	2.72	0.905	-1.81	TF
Flii	Q9JJ28	0.341871	1	1	0.000886281	2.2e-13	TRUE	1.55	0.516	-1.03
Foxj3	Q8BUR3	0.23018	1	1	0.000569548	2.88e-15	TRUE	2.12	0.706	-1.41	TF
Foxk1	P42128	1	14	12	0.00887007	0.416	TRUE	3.7	1.23	-2.46	TF
Foxk2	Q3UCQ1	1	4	5	0.0315373	0.741	TRUE	2.16	0.72	-1.44	TF
Foxo1	Q9R1E0	1.28088	3	3	0.00122909	1.08e-08	TRUE	1.23	0.409	-0.819	TF
Fra10ac1	Q8BP78	1	2	2	0.00164135	4.86e-06	TRUE	1	0.333	-0.667
Frg1	P97376	3	8	8	0.0010063	2.73e-11	TRUE	1.42	0.472	-0.943	RNA binding
Fto	Q8BGW1	1	5	4	0.0315373	0.741	TRUE	2.16	0.72	-1.44
Fxr1	Q61584	5	20	21	0.00423824	0.058	TRUE	2.04	0.678	-1.36	RNA binding
Fxr2	Q9WVR4	2	10	11	0.00838802	0.387	TRUE	2.39	0.797	-1.59	RNA binding
Gabpa	Q00422	2	11	14	0.0266656	0.722	TRUE	2.63	0.878	-1.76	TF
Gabpb1	Q00420	1	4	5	0.0315373	0.741	TRUE	2.16	0.72	-1.44
gag	P11365	11	23	27	0.0462684	0.772	TRUE	1.18	0.393	-0.787
gag-pol	Q7SVK7	15	47	49	0.00452803	0.0783	TRUE	1.68	0.559	-1.12
gag-pol.1	P08361	8	26	26	0.000776732	2.88e-15	TRUE	1.7	0.567	-1.13
Galk2	Q68FH4	2	7	8	0.0184405	0.663	TRUE	1.9	0.635	-1.27
Gapdh	P16858	8	64	80	0.0185321	0.664	TRUE	3.16	1.05	-2.11
Gapdhs	Q64467	3	11	14	0.0378347	0.757	TRUE	2.05	0.683	-1.37
Gapvd1	Q6PAR5	0.391685	8	6	0.0180817	0.659	TRUE	4.14	1.38	-2.76
Gar1	Q9CY66	2	4	4	0.00164135	4.86e-06	TRUE	1	0.333	-0.667	RNA binding
Gars1	Q9CZD3	3	23	25	0.00506981	0.122	TRUE	3	1	-2	RNA binding
Gart	Q64737	6	32	40	0.0246798	0.712	TRUE	2.58	0.859	-1.72
Gatad2a	Q8CHY6	10	31	28	0.0167523	0.642	TRUE	1.56	0.52	-1.04	TF
Gatad2b	Q8VHR5	9	24	30	0.0488579	0.775	TRUE	1.58	0.525	-1.05	TF
Gcfc2	Q8BKT3	1.18767	3	3	0.00109025	3.66e-10	TRUE	1.34	0.446	-0.891
Gcn1	E9PVA8	15	48	53	0.013729	0.59	TRUE	1.75	0.583	-1.17
Gdi2	Q61598	2	10	13	0.0320365	0.742	TRUE	2.51	0.837	-1.67
Gfpt1	P47856	2	10	13	0.0320365	0.742	TRUE	2.51	0.837	-1.67
Ghitm	Q91VC9	0.541281	2	2	0.000671465	2.88e-15	TRUE	1.89	0.629	-1.26
Gimap1	P70224	0.526627	4	5	0.0191652	0.671	TRUE	3.09	1.03	-2.06
Gins4	Q99LZ3	1	2	2	0.00164135	4.86e-06	TRUE	1	0.333	-0.667
Glrx3	Q9CQM9	4	18	17	0.00491223	0.109	TRUE	2.13	0.71	-1.42
Glud1	P26443	4	10	10	0.00110761	5.76e-10	TRUE	1.32	0.441	-0.881
Gmds	Q8K0C9	0.619218	7	7	0.000280942	2.88e-15	TRUE	3.5	1.17	-2.33
Gmeb1	Q9JL60	0.63499	3	4	0.0377253	0.757	TRUE	2.45	0.816	-1.63	TF
Gmppa	Q922H4	1	3	3	0.000857662	5.4e-14	TRUE	1.58	0.528	-1.06
Gmps	Q3THK7	8	43	45	0.00295886	0.00597	TRUE	2.46	0.82	-1.64	RNA binding
Gnai2	P08752	3	11	11	0.000677066	2.88e-15	TRUE	1.87	0.625	-1.25
Gne	Q91WG8	1	6	6	0.00043044	2.88e-15	TRUE	2.58	0.862	-1.72
Gnl2	Q99LH1	6	18	19	0.00667483	0.263	TRUE	1.62	0.541	-1.08	RNA binding
Gnl3	Q8CI11	7	27	32	0.0229229	0.701	TRUE	2.07	0.69	-1.38	RNA binding
Gnl3l	Q6PGG6	6	16	17	0.00905119	0.426	TRUE	1.46	0.486	-0.973	RNA binding
Golga3	P55937	0.684193	3	3	0.000564539	2.88e-15	TRUE	2.13	0.711	-1.42
Gon4l	Q9DB00	0.406913	1	1	0.00113747	1.26e-09	TRUE	1.3	0.432	-0.865
Gphn	Q8BUV3	2	5	5	0.00110761	5.76e-10	TRUE	1.32	0.441	-0.881
Gpi	P06745	1	6	5	0.0199367	0.678	TRUE	2.45	0.818	-1.64
Gpkow	Q56A08	1	6	6	0.00043044	2.88e-15	TRUE	2.58	0.862	-1.72
Gps1	Q99LD4	3	8	8	0.0010063	2.73e-11	TRUE	1.42	0.472	-0.943
Grhpr	Q91Z53	2	5	5	0.00110761	5.76e-10	TRUE	1.32	0.441	-0.881
Grwd1	Q810D6	1.08404	9	12	0.0252944	0.715	TRUE	3.26	1.09	-2.17
Gtf2b	P62915	5	18	20	0.0130773	0.574	TRUE	1.92	0.641	-1.28	TF
Gtf2f1	Q3THK3	1	3	3	0.000857662	5.4e-14	TRUE	1.58	0.528	-1.06	TF
Gtf2h1	Q9DBA9	0.587429	6	5	0.013609	0.587	TRUE	3.22	1.07	-2.15	TF
Gtf2h2	Q9JIB4	1	14	15	0.00274319	0.00314	TRUE	3.86	1.29	-2.57	TF
Gtf2h4	O70422	1.03685	13	9	0.0338253	0.748	TRUE	3.38	1.13	-2.26	TF
Gtf2i	Q9ESZ8	19	59	65	0.0137974	0.591	TRUE	1.7	0.568	-1.14	TF
Gtf3c1	Q8K284	4	45	55	0.0131229	0.576	TRUE	3.64	1.21	-2.42	TF
Gtf3c2	Q8BL74	1	22	20	0.00356396	0.0224	TRUE	4.39	1.46	-2.93	TF
Gtf3c4	Q8BMQ2	5	34	41	0.016359	0.637	TRUE	2.9	0.967	-1.93	TF
Gtf3c5	Q8R2T8	6	28	24	0.019477	0.674	TRUE	2.11	0.704	-1.41	TF
Gtpbp4	Q99ME9	11	33	31	0.0087439	0.409	TRUE	1.54	0.513	-1.03	RNA binding
Gys1	Q9Z1E4	1	21	19	0.00390165	0.038	TRUE	4.32	1.44	-2.88
H1-1	P43275	4	11	12	0.0139539	0.594	TRUE	1.52	0.507	-1.01
H2-Ab1	P06343	1	5	4	0.0315373	0.741	TRUE	2.16	0.72	-1.44
H2-D1	P01900	1	7	9	0.023665	0.706	TRUE	2.99	0.996	-1.99
H2-Eb1	P18468	1	4	4	0.000617951	2.88e-15	TRUE	2	0.667	-1.33
H2-K1	P04223	1	7	8	0.0101928	0.481	TRUE	2.9	0.968	-1.94
H2-L	P01897	1	11	14	0.0169923	0.645	TRUE	3.63	1.21	-2.42
H2-Q10	P01898	0.504081	4	5	0.0186289	0.665	TRUE	3.15	1.05	-2.1
H2-Q8	P14430	1	4	5	0.0315373	0.741	TRUE	2.16	0.72	-1.44
H2ac11	C0HKE5	1	5	7	0.0439211	0.769	TRUE	2.56	0.855	-1.71
Haus5	Q9D786	0.399076	1	1	0.00110369	5.21e-10	TRUE	1.33	0.442	-0.884
Hba	P01942	0.566591	3	3	0.000476638	2.88e-15	TRUE	2.4	0.802	-1.6
Hbb-b1	P02088	1	5	5	0.000500724	2.88e-15	TRUE	2.32	0.774	-1.55
Hbb-y	P02104	1	4	4	0.000617951	2.88e-15	TRUE	2	0.667	-1.33
Hcfc2	Q9D968	1	6	7	0.0138201	0.592	TRUE	2.7	0.899	-1.8
Hdac1	O09106	6	43	40	0.00461868	0.0851	TRUE	2.79	0.93	-1.86	chromatin regulator
Hdac2	P70288	5	28	30	0.00495433	0.112	TRUE	2.54	0.845	-1.69	chromatin regulator
Hdac3	O88895	3	15	17	0.0120882	0.548	TRUE	2.41	0.804	-1.61
Hdgf	P51859	2	11	15	0.0368567	0.755	TRUE	2.68	0.894	-1.79
Hdgfl2	Q3UMU9	0.535145	4	5	0.0193684	0.673	TRUE	3.06	1.02	-2.04
Heatr3	Q8BQM4	7	24	26	0.00956523	0.452	TRUE	1.84	0.612	-1.22
Heatr6	Q6P1G0	0.553092	2	2	0.000687411	2.88e-15	TRUE	1.85	0.618	-1.24
Hexim1	Q8R409	2.10734	5	6	0.0445399	0.77	TRUE	1.38	0.459	-0.919	RNA binding
Hira	Q61666	4	19	18	0.00432824	0.064	TRUE	2.21	0.736	-1.47
Hk1	P17710	3	19	18	0.00339609	0.0164	TRUE	2.62	0.875	-1.75
Hk2	O08528	10	46	52	0.0126353	0.563	TRUE	2.29	0.763	-1.53
Hltf	Q6PCN7	2	10	8	0.0315373	0.741	TRUE	2.16	0.72	-1.44
Hm13	Q9D8V0	1.22386	3	3	0.00114204	1.42e-09	TRUE	1.29	0.431	-0.862
Hmbox1	Q8BJA3	1	10	8	0.0185321	0.664	TRUE	3.16	1.05	-2.11	TF
Hmg20b	Q9Z104	0.682681	5	4	0.0229703	0.701	TRUE	2.71	0.904	-1.81	TF
Hmgb1	P63158	3	20	25	0.0209309	0.687	TRUE	2.9	0.966	-1.93	chromatin regulator
Hmgb2	P30681	5	13	12	0.0151873	0.618	TRUE	1.32	0.44	-0.881	chromatin regulator
Hmgcs1	Q8JZK9	4	36	36	0.000322883	2.88e-15	TRUE	3.17	1.06	-2.11
Hnrnpl	Q8R081	15	41	40	0.00299559	0.00659	TRUE	1.43	0.478	-0.955	RNA binding
Hnrnpll	Q921F4	1	13	13	0.000259612	2.88e-15	TRUE	3.7	1.23	-2.47	RNA binding
Hnrnpu	Q8VEK3	27	55	60	0.0223096	0.697	TRUE	1.09	0.363	-0.726	RNA binding
Hsp90aa1	P07901	36	84	86	0.00348416	0.0194	TRUE	1.24	0.413	-0.826
Hsp90ab1	P11499	46	109	120	0.0196778	0.676	TRUE	1.31	0.438	-0.876
Hspa14	Q99M31	1.43321	11	11	0.000359003	2.88e-15	TRUE	2.94	0.98	-1.96
Hspa4	Q61316	13	31	31	0.00119342	4.94e-09	TRUE	1.25	0.418	-0.836
Hspa8	P63017	43	91	89	0.004053	0.0464	TRUE	1.07	0.355	-0.71
Hspbap1	Q8BK58	2	9	8	0.0136343	0.587	TRUE	2.08	0.695	-1.39
Hspbp1	Q99P31	3	15	15	0.000500724	2.88e-15	TRUE	2.32	0.774	-1.55
Htatsf1	Q8BGC0	1	2	2	0.00164135	4.86e-06	TRUE	1	0.333	-0.667	RNA binding
Hus1	Q8BQY8	0.48848	4	3	0.0308875	0.739	TRUE	2.83	0.942	-1.88
Huwe1	Q7TMY8	3	12	13	0.00814365	0.372	TRUE	2.06	0.686	-1.37
Iars1	Q8BU30	15	48	48	0.000791364	2.88e-15	TRUE	1.68	0.559	-1.12	RNA binding
Idi1	P58044	1.90479	5	6	0.0387479	0.759	TRUE	1.52	0.508	-1.02
Ifi203	O35368	3	11	13	0.0235788	0.705	TRUE	1.99	0.665	-1.33
Igbp1	Q61249	0.781454	5	4	0.0254959	0.716	TRUE	2.52	0.839	-1.68
Ighm	P01872	14	36	39	0.0137144	0.589	TRUE	1.42	0.473	-0.947
Ikzf1	Q03267	3	18	25	0.0372148	0.756	TRUE	2.82	0.941	-1.88	TF
Ikzf3	O08900	8	25	30	0.0313312	0.74	TRUE	1.78	0.592	-1.18	TF
Immt	Q8CAQ8	18	49	57	0.0291151	0.732	TRUE	1.55	0.518	-1.04
Impa1	O55023	1	4	4	0.000617951	2.88e-15	TRUE	2	0.667	-1.33
Impdh2	P24547	10	38	45	0.0231135	0.702	TRUE	2.05	0.683	-1.37
Incenp	Q9WU62	3	11	11	0.000677066	2.88e-15	TRUE	1.87	0.625	-1.25
Ints1	Q6P4S8	12	42	38	0.0140818	0.597	TRUE	1.74	0.578	-1.16
Ints10	Q8K2A7	7	18	20	0.0196648	0.675	TRUE	1.44	0.48	-0.959
IntS13	Q8QZV7	4	18	21	0.0174741	0.652	TRUE	2.28	0.76	-1.52
Ints2	Q80UK8	3	13	14	0.0068046	0.273	TRUE	2.17	0.723	-1.45
Ints3	Q7TPD0	6	26	26	0.000570947	2.88e-15	TRUE	2.12	0.705	-1.41	RNA binding
Ints4	Q8CIM8	8	40	45	0.0111433	0.517	TRUE	2.41	0.802	-1.6
Ints5	Q8CHT3	4	23	20	0.0140088	0.596	TRUE	2.42	0.808	-1.62
Ints6	Q6PCM2	3	22	20	0.00669607	0.264	TRUE	2.81	0.935	-1.87
Ints6l	Q8BND4	1	10	9	0.00626685	0.228	TRUE	3.25	1.08	-2.16
Ints7	Q7TQK1	10	23	25	0.0171256	0.647	TRUE	1.26	0.421	-0.841
Ints8	Q80V86	6	15	13	0.0378283	0.757	TRUE	1.22	0.406	-0.812
Ints9	Q8K114	6	15	15	0.00110761	5.76e-10	TRUE	1.32	0.441	-0.881
Ipo5	Q8BKC5	14	37	36	0.0035475	0.0218	TRUE	1.38	0.461	-0.922	RNA binding
Ipo8	Q7TMY7	0.553836	6	5	0.0131203	0.575	TRUE	3.31	1.1	-2.2	RNA binding
Ipo9	Q91YE6	2	10	12	0.0199367	0.678	TRUE	2.45	0.818	-1.64	RNA binding
Iqcb1	Q8BP00	1	10	12	0.0123397	0.555	TRUE	3.45	1.15	-2.3
Irak2	Q8CFA1	0.590794	2	2	0.000740376	2.88e-15	TRUE	1.76	0.586	-1.17
Irf2bp1	Q8R3Y8	2	12	11	0.00685971	0.278	TRUE	2.52	0.841	-1.68
Irf2bp2	E9Q1P8	4	17	15	0.0157586	0.627	TRUE	2	0.666	-1.33
Irf2bpl	Q8K3X4	2	7	7	0.000712768	2.88e-15	TRUE	1.81	0.602	-1.2
Irf4	Q64287	3	33	35	0.00253325	0.00148	TRUE	3.5	1.17	-2.33	TF
Irf8	P23611	2	15	15	0.000364811	2.88e-15	TRUE	2.91	0.969	-1.94	TF
Irgq	Q8VIM9	2	4	4	0.00164135	4.86e-06	TRUE	1	0.333	-0.667
Isoc1	Q91V64	0.84208	4	3	0.0485304	0.775	TRUE	2.04	0.68	-1.36
Itih2	Q61703	0.517047	3	3	0.000442053	2.88e-15	TRUE	2.54	0.846	-1.69
Itpr1	P11881	1	5	4	0.0315373	0.741	TRUE	2.16	0.72	-1.44
Iws1	Q8C1D8	3	9	8	0.0216364	0.692	TRUE	1.5	0.5	-1	chromatin regulator
Jmjd1c	Q69ZK6	0.667102	20	19	0.00132495	7e-08	TRUE	4.87	1.62	-3.25	chromatin regulator
Jmjd6	Q9ERI5	0.890077	4	4	0.00055155	2.88e-15	TRUE	2.17	0.723	-1.45	chromatin regulator
Junb	P09450	0.746928	5	6	0.0159672	0.631	TRUE	2.87	0.958	-1.92	TF
Jup	Q02257	5	24	23	0.00311183	0.00885	TRUE	2.23	0.744	-1.49
Kansl1	Q80TG1	0.565335	3	3	0.000475745	2.88e-15	TRUE	2.41	0.803	-1.61	chromatin regulator
Kansl2	Q8BQR4	1	4	4	0.000617951	2.88e-15	TRUE	2	0.667	-1.33	chromatin regulator
Kansl3	A2RSY1	2	9	7	0.0417349	0.765	TRUE	1.99	0.663	-1.33	chromatin regulator
Kat2a	Q9JHD2	0.862741	6	7	0.0124201	0.557	TRUE	2.91	0.97	-1.94	chromatin regulator
Kat7	Q5SVQ0	5	22	24	0.00831309	0.383	TRUE	2.2	0.733	-1.47	chromatin regulator
Kat8	Q9D1P2	3	9	11	0.0371022	0.756	TRUE	1.73	0.577	-1.15	chromatin regulator
Kcnab2	P62482	0.957072	2	2	0.00150535	1.11e-06	TRUE	1.06	0.354	-0.709
Kctd12	Q6WVG3	1	2	2	0.00164135	4.86e-06	TRUE	1	0.333	-0.667
Kctd15	Q8K0E1	1	5	6	0.0199367	0.678	TRUE	2.45	0.818	-1.64
Kdm1a	Q6ZQ88	6	43	53	0.018276	0.661	TRUE	2.99	0.997	-1.99	chromatin regulator
Kdm1b	Q8CIG3	3	6	7	0.0476146	0.774	TRUE	1.11	0.37	-0.741	chromatin regulator
Kdm2a	P59997	1	14	15	0.00274319	0.00314	TRUE	3.86	1.29	-2.57	chromatin regulator
Kdm2b	Q6P1G2	3	11	9	0.0371022	0.756	TRUE	1.73	0.577	-1.15	chromatin regulator
Kdm3a	Q6PCM1	1	13	13	0.000259612	2.88e-15	TRUE	3.7	1.23	-2.47	chromatin regulator
Kdm3b	Q6ZPY7	2	22	24	0.00428634	0.0611	TRUE	3.52	1.17	-2.35	chromatin regulator
Kdm4a	Q8BW72	4	24	25	0.00236038	0.000719	TRUE	2.61	0.871	-1.74	chromatin regulator
Kdm4b	Q91VY5	1	7	10	0.0371969	0.756	TRUE	3.06	1.02	-2.04	chromatin regulator
Kdm5a	Q3UXZ9	1	14	19	0.0204619	0.683	TRUE	4.03	1.34	-2.69	chromatin regulator
Kdm5c	P41230	1	16	20	0.0126004	0.562	TRUE	4.16	1.39	-2.77	chromatin regulator
Kdm6a	O70546	0.65514	8	7	0.00779432	0.348	TRUE	3.51	1.17	-2.34	chromatin regulator
Khdrbs1	Q60749	4	12	11	0.0139539	0.594	TRUE	1.52	0.507	-1.01	RNA binding
Khnyn	Q80U38	1	4	4	0.000617951	2.88e-15	TRUE	2	0.667	-1.33
Kif18b	Q6PFD6	2	14	11	0.0266656	0.722	TRUE	2.63	0.878	-1.76
Kif20b	Q80WE4	1	15	14	0.00274319	0.00314	TRUE	3.86	1.29	-2.57
Kif22	Q3V300	3	18	22	0.0196256	0.675	TRUE	2.73	0.91	-1.82
Kif23	E9Q5G3	1	6	9	0.0484616	0.775	TRUE	2.88	0.959	-1.92
Kif2a	P28740	5	16	18	0.0172529	0.649	TRUE	1.76	0.588	-1.18
Kif2c	Q922S8	3	12	15	0.0315373	0.741	TRUE	2.16	0.72	-1.44
Kif4	P33174	7	37	35	0.0040855	0.0484	TRUE	2.36	0.787	-1.57
Klhl7	Q8BUL5	0.974788	14	14	0.000246035	2.88e-15	TRUE	3.84	1.28	-2.56
Kmt2a	P55200	1	9	9	0.000322883	2.88e-15	TRUE	3.17	1.06	-2.11	TF
Kpna1	Q60960	1	7	9	0.023665	0.706	TRUE	2.99	0.996	-1.99
Kpna2	P52293	2	17	19	0.00699257	0.288	TRUE	3.17	1.06	-2.11
Kpnb1	P70168	9	26	33	0.0481077	0.774	TRUE	1.7	0.567	-1.13	RNA binding
Krr1	Q8BGA5	2	10	11	0.00838802	0.387	TRUE	2.39	0.797	-1.59
Krt1	P04104	6	13	14	0.0162252	0.635	TRUE	1.17	0.39	-0.779
Krt10	P02535	20	46	51	0.0225981	0.699	TRUE	1.28	0.425	-0.851
Krt17	Q9QWL7	23	49	53	0.0179991	0.658	TRUE	1.15	0.383	-0.765
Krt2	Q3TTY5	13	28	29	0.00633382	0.234	TRUE	1.13	0.377	-0.755
Krt31	Q61765	5	33	35	0.00353391	0.0213	TRUE	2.76	0.922	-1.84
Krt33a	Q8K0Y2	0.425091	21	22	0.000941937	2.48e-12	TRUE	5.66	1.89	-3.77
Krt35	Q497I4	5	26	24	0.0068754	0.279	TRUE	2.32	0.774	-1.55
Krt42	Q6IFX2	24	49	53	0.0194409	0.673	TRUE	1.09	0.362	-0.724
Krt5	Q922U2	25	51	53	0.00783935	0.351	TRUE	1.06	0.352	-0.704
Krt72	Q6IME9	5	11	10	0.0259594	0.719	TRUE	1.07	0.356	-0.713
Krt73	Q6NXH9	2	13	15	0.0117923	0.539	TRUE	2.8	0.935	-1.87
Krt75	Q8BGZ7	13	28	30	0.0149397	0.614	TRUE	1.16	0.386	-0.771
Krt76	Q3UV17	6	23	22	0.00411221	0.05	TRUE	1.91	0.636	-1.27
Krt79	Q8VED5	6	16	17	0.00905119	0.426	TRUE	1.46	0.486	-0.973
Krt86	P97861	1.61585	11	11	0.000391046	2.88e-15	TRUE	2.77	0.922	-1.84
Krt87	Q6IMF0	1.17525	11	11	0.000314938	2.88e-15	TRUE	3.23	1.08	-2.15
L3mbtl3	Q8BLB7	0.76175	2	2	0.00102921	5.83e-11	TRUE	1.39	0.464	-0.928	TF
Lancl1	O89112	1	6	6	0.00043044	2.88e-15	TRUE	2.58	0.862	-1.72
Lancl2	Q9JJK2	1	10	12	0.0123397	0.555	TRUE	3.45	1.15	-2.3
Lars1	Q8BMJ2	13	36	44	0.0408348	0.763	TRUE	1.61	0.538	-1.08	RNA binding
Las1l	A2BE28	8	19	20	0.00865202	0.403	TRUE	1.28	0.428	-0.857	RNA binding
Ldah	Q8BVA5	0.850689	2	2	0.00122142	9.18e-09	TRUE	1.23	0.411	-0.822
Ldb1	P70662	1	8	12	0.0402225	0.762	TRUE	3.29	1.1	-2.19	chromatin regulator
Ldha	P06151	7	19	21	0.0170709	0.646	TRUE	1.51	0.504	-1.01
Leng1	Q9DB98	0.25401	3	3	0.000273945	2.88e-15	TRUE	3.56	1.19	-2.37
Leng8	Q8CBY3	2	7	8	0.0184405	0.663	TRUE	1.9	0.635	-1.27
Lig1	P37913	8	33	37	0.0127339	0.566	TRUE	2.13	0.709	-1.42
Lig3	P97386	11	36	37	0.0025856	0.00181	TRUE	1.73	0.577	-1.15
Lims1	Q99JW4	1	4	5	0.0315373	0.741	TRUE	2.16	0.72	-1.44
Lmf2	Q8C3X8	0.670068	2	2	0.000863294	7.34e-14	TRUE	1.58	0.526	-1.05
Lnpk	Q7TQ95	0.877693	2	2	0.00128723	3.49e-08	TRUE	1.19	0.396	-0.792
Lpcat1	Q3TFD2	1	4	5	0.0315373	0.741	TRUE	2.16	0.72	-1.44
Lrrc14	Q8VC16	0.918849	4	4	0.000568437	2.88e-15	TRUE	2.12	0.707	-1.41
LRWD1	Q8BUI3	3	14	14	0.000532619	2.88e-15	TRUE	2.22	0.741	-1.48
Lsg1	Q3UM18	1	6	7	0.0138201	0.592	TRUE	2.7	0.899	-1.8	RNA binding
Lsp1	P19973	1.06693	4	4	0.000661069	2.88e-15	TRUE	1.91	0.636	-1.27
Lss	Q8BLN5	2	7	6	0.0264558	0.721	TRUE	1.7	0.565	-1.13
Lta4h	P24527	11	35	39	0.0155281	0.624	TRUE	1.75	0.583	-1.17
Luc7l	Q9CYI4	0.820515	6	8	0.0274213	0.725	TRUE	3.08	1.03	-2.05	RNA binding
Luc7l2	Q7TNC4	4	16	16	0.000617951	2.88e-15	TRUE	2	0.667	-1.33	RNA binding
Luc7l3	Q5SUF2	2	5	5	0.00110761	5.76e-10	TRUE	1.32	0.441	-0.881	RNA binding
Lyn	P25911	3	7	6	0.0476146	0.774	TRUE	1.11	0.37	-0.741
Mad1l1	Q9WTX8	4	17	16	0.00563128	0.171	TRUE	2.04	0.681	-1.36
Maea	Q4VC33	0.630516	5	4	0.0216767	0.692	TRUE	2.83	0.942	-1.88
Magt1	Q9CQY5	1.54818	6	8	0.0448062	0.77	TRUE	2.16	0.721	-1.44
Man1b1	A2AJ15	0.413904	1	1	0.00116855	2.75e-09	TRUE	1.27	0.424	-0.848
Map2k7	Q8CE90	1.10541	3	3	0.000981443	1.13e-11	TRUE	1.44	0.48	-0.96
Map4k1	P70218	8	32	34	0.00563128	0.171	TRUE	2.04	0.681	-1.36
Mapk14	P47811	1	6	8	0.031407	0.74	TRUE	2.79	0.931	-1.86
Mapk3	Q63844	0.927292	11	11	0.000273261	2.88e-15	TRUE	3.57	1.19	-2.38	chromatin regulator
Mapk8	Q91Y86	2	7	8	0.0184405	0.663	TRUE	1.9	0.635	-1.27
Marf1	Q8BJ34	0.82295	2	2	0.00115765	2.1e-09	TRUE	1.28	0.427	-0.854	RNA binding
Mars1	Q68FL6	14	36	38	0.00821212	0.376	TRUE	1.4	0.467	-0.934	RNA binding
Mast4	Q811L6	2	4	4	0.00164135	4.86e-06	TRUE	1	0.333	-0.667
Matr3	Q8K310	10	26	31	0.0375009	0.757	TRUE	1.51	0.502	-1	RNA binding
Mau2	Q9D2X5	1	29	31	0.00186631	3.83e-05	TRUE	4.91	1.64	-3.27
Mbd1	Q9Z2E2	2	5	5	0.00110761	5.76e-10	TRUE	1.32	0.441	-0.881	TF
Mbd3	Q9Z2D8	3	15	17	0.0120882	0.548	TRUE	2.41	0.804	-1.61	TF
Mbip	Q99LQ1	2	7	6	0.0264558	0.721	TRUE	1.7	0.565	-1.13	chromatin regulator
Mbtd1	Q6P5G3	2	11	10	0.00838802	0.387	TRUE	2.39	0.797	-1.59
Mcm10	Q0VBD2	1	9	7	0.023665	0.706	TRUE	2.99	0.996	-1.99
Mcm2	P97310	23	70	82	0.0269043	0.723	TRUE	1.72	0.573	-1.15
Mcm3	P25206	20	71	81	0.0178505	0.656	TRUE	1.92	0.641	-1.28
Mcm4	P49717	19	62	63	0.00150329	1.08e-06	TRUE	1.72	0.573	-1.15
Mcm5	P49718	24	84	81	0.00349937	0.02	TRUE	1.78	0.594	-1.19
Mcm6	P97311	27	65	66	0.00219002	0.000315	TRUE	1.28	0.426	-0.852
Mcm7	Q61881	22	76	81	0.0070122	0.29	TRUE	1.83	0.611	-1.22
Mdc1	Q5PSV9	1	3	3	0.000857662	5.4e-14	TRUE	1.58	0.528	-1.06
Mdh2	P08249	5	11	11	0.00136883	1.48e-07	TRUE	1.14	0.379	-0.758
Med1	Q925J9	1	8	8	0.000348955	2.88e-15	TRUE	3	1	-2
Med12	A2AGH6	2	24	18	0.0240841	0.708	TRUE	3.38	1.13	-2.25
Med15	Q924H2	1	7	8	0.0101928	0.481	TRUE	2.9	0.968	-1.94
Med17	Q8VCD5	4	12	14	0.0264558	0.721	TRUE	1.7	0.565	-1.13
Med23	Q80YQ2	4	19	22	0.0155936	0.625	TRUE	2.35	0.785	-1.57
Med8	Q9D7W5	1.1918	3	3	0.00109603	4.27e-10	TRUE	1.33	0.444	-0.888
Mef2a	Q60929	1	5	7	0.0439211	0.769	TRUE	2.56	0.855	-1.71	TF
Mef2b	O55087	0.641212	3	3	0.000531373	2.88e-15	TRUE	2.23	0.742	-1.48	TF
Mef2c	Q8CFN5	2	10	11	0.00838802	0.387	TRUE	2.39	0.797	-1.59	TF
Metap1	Q8BP48	0.51682	5	8	0.0433835	0.768	TRUE	3.61	1.2	-2.41
Mettl16	Q9CQG2	4	17	17	0.000581775	2.88e-15	TRUE	2.09	0.696	-1.39	RNA binding
Mettl6	Q8BVH9	1	5	5	0.000500724	2.88e-15	TRUE	2.32	0.774	-1.55
Mga	A2AWL7	1.18229	12	13	0.00401388	0.0442	TRUE	3.4	1.13	-2.27	TF
Mier2	Q3U3N0	0.482104	1	1	0.00152699	1.45e-06	TRUE	1.05	0.351	-0.702	chromatin regulator
Mki67	E9PVX6	29	58	68	0.049489	0.776	TRUE	1.11	0.372	-0.743
Mlh1	Q9JK91	3	17	24	0.0412281	0.764	TRUE	2.75	0.917	-1.83
Mms22l	B1AUR6	1.18296	5	6	0.0230622	0.702	TRUE	2.21	0.737	-1.47
Mnat1	P51949	2	7	7	0.000712768	2.88e-15	TRUE	1.81	0.602	-1.2
Mndal	D0QMC3	6	20	24	0.0291764	0.733	TRUE	1.87	0.623	-1.25
Mogs	Q80UM7	3	13	14	0.0068046	0.273	TRUE	2.17	0.723	-1.45
Morc3	F7BJB9	8	28	30	0.00767854	0.34	TRUE	1.86	0.619	-1.24
Morf4l1	P60762	1	10	7	0.0371969	0.756	TRUE	3.06	1.02	-2.04	RNA binding
Mpeg1	A1L314	2	9	11	0.0247211	0.712	TRUE	2.31	0.772	-1.54
Mpg	Q04841	1.90484	6	5	0.0387493	0.759	TRUE	1.52	0.508	-1.02
Mpnd	Q3TV65	0.958599	7	9	0.0230056	0.702	TRUE	3.05	1.02	-2.03
Mre11	Q61216	7	28	24	0.0227619	0.7	TRUE	1.89	0.63	-1.26
Mri1	Q9CQT1	0.765043	4	3	0.0443246	0.769	TRUE	2.18	0.726	-1.45
Mrto4	Q9D0I8	4	8	8	0.00164135	4.86e-06	TRUE	1	0.333	-0.667	RNA binding
Msh2	P43247	19	54	61	0.0208209	0.686	TRUE	1.59	0.532	-1.06
Msh3	P13705	2	11	12	0.00685971	0.278	TRUE	2.52	0.841	-1.68
Msh6	P54276	20	50	53	0.00943175	0.445	TRUE	1.36	0.455	-0.909
Mta2	Q9R190	11	27	33	0.0478131	0.774	TRUE	1.44	0.48	-0.96	chromatin regulator
Mtbp	Q8BJS8	1	9	11	0.0149471	0.614	TRUE	3.31	1.1	-2.21
Mtco1	P00397	0.67149	4	3	0.0395203	0.761	TRUE	2.37	0.789	-1.58
Mtco2	P00405	0.449969	4	5	0.0173503	0.65	TRUE	3.31	1.1	-2.21
Mthfd1	Q922D8	14	39	39	0.000946374	2.95e-12	TRUE	1.48	0.493	-0.985
Mtmr3	Q8K296	0.50965	2	2	0.000630164	2.88e-15	TRUE	1.97	0.657	-1.31
Mtnd1	P03888	1	2	2	0.00164135	4.86e-06	TRUE	1	0.333	-0.667
Mtnd4	P03911	0.492461	2	2	0.000608531	2.88e-15	TRUE	2.02	0.674	-1.35
Mtrex	Q9CZU3	15	32	37	0.0395238	0.761	TRUE	1.2	0.399	-0.799	RNA binding
Mtx1	P47802	2	6	5	0.041373	0.764	TRUE	1.45	0.484	-0.969
Mvp	Q9EQK5	1	31	28	0.00336309	0.0154	TRUE	4.88	1.63	-3.25
Mybbp1a	Q7TPV4	22	69	80	0.0238056	0.707	TRUE	1.76	0.585	-1.17
Mybl2	P48972	0.698172	3	3	0.000575608	2.88e-15	TRUE	2.1	0.701	-1.4	TF
Myg1	Q9JK81	1	5	5	0.000500724	2.88e-15	TRUE	2.32	0.774	-1.55
Myh9	Q8VDD5	40	153	181	0.0227843	0.7	TRUE	2.06	0.686	-1.37
Myo18a	Q9JMH9	2	4	4	0.00164135	4.86e-06	TRUE	1	0.333	-0.667
Myo1e	E9Q634	13	34	31	0.0184967	0.664	TRUE	1.32	0.44	-0.88
Myo1f	P70248	3	6	7	0.0476146	0.774	TRUE	1.11	0.37	-0.741
Myo1g	Q5SUA5	14	30	31	0.00589038	0.194	TRUE	1.12	0.374	-0.749
Myo5a	Q99104	0.768194	9	15	0.0435057	0.768	TRUE	3.92	1.31	-2.61
N4bp2l2	Q8JZS6	1	2	2	0.00164135	4.86e-06	TRUE	1	0.333	-0.667
Naa10	Q9QY36	0.550282	4	5	0.0197307	0.676	TRUE	3.02	1.01	-2.02
Naa16	Q9DBB4	2	6	5	0.041373	0.764	TRUE	1.45	0.484	-0.969
Nabp2	Q8R2Y9	0.358568	1	1	0.000944902	2.79e-12	TRUE	1.48	0.493	-0.986
Nacc1	Q7TSZ8	3	14	11	0.0378347	0.757	TRUE	2.05	0.683	-1.37
Naf1	Q3UMQ8	0.851034	3	3	0.000707072	2.88e-15	TRUE	1.82	0.606	-1.21	RNA binding
Nampt	Q99KQ4	4	19	23	0.0221306	0.696	TRUE	2.39	0.795	-1.59
Nans	Q99J77	0.588278	6	8	0.0223928	0.698	TRUE	3.56	1.19	-2.37
Nap1l1	P28656	3	16	16	0.000473732	2.88e-15	TRUE	2.42	0.805	-1.61
Napa	Q9DB05	4	13	17	0.0488505	0.775	TRUE	1.89	0.631	-1.26
NARS1	Q8BP47	11	26	24	0.01772	0.655	TRUE	1.18	0.394	-0.789	RNA binding
Nat2	P50295	0.706651	3	3	0.000582393	2.88e-15	TRUE	2.09	0.695	-1.39
Nbn	Q9R207	4	10	10	0.00110761	5.76e-10	TRUE	1.32	0.441	-0.881
Ncapd2	Q8K2Z4	7	40	39	0.00140911	2.83e-07	TRUE	2.5	0.832	-1.66
Ncaph2	Q8BSP2	2	10	10	0.000500724	2.88e-15	TRUE	2.32	0.774	-1.55
Ncbp1	Q3UYV9	7	30	29	0.00258514	0.00181	TRUE	2.08	0.692	-1.38	RNA binding
Ncdn	Q9Z0E0	2	6	6	0.000857662	5.4e-14	TRUE	1.58	0.528	-1.06
Ncf1	Q09014	3	22	20	0.00669607	0.264	TRUE	2.81	0.935	-1.87
Ncl	P09405	33	68	74	0.0210499	0.687	TRUE	1.1	0.368	-0.736	RNA binding
Ncln	Q8VCM8	1	4	5	0.0315373	0.741	TRUE	2.16	0.72	-1.44
Ncoa2	Q61026	2	7	6	0.0264558	0.721	TRUE	1.7	0.565	-1.13	TF
Ncoa3	O09000	0.797283	4	5	0.0259111	0.718	TRUE	2.49	0.829	-1.66	TF
Ncor1	Q60974	1	16	13	0.0127044	0.565	TRUE	3.85	1.28	-2.57
Ncor2	Q9WU42	2	8	11	0.0493907	0.776	TRUE	2.23	0.743	-1.49
Nedd4	P46935	7	23	24	0.00439565	0.0687	TRUE	1.75	0.582	-1.16
Nek7	Q9ES74	5	18	20	0.0130773	0.574	TRUE	1.92	0.641	-1.28
Nelfb	Q8C4Y3	2	10	9	0.0105218	0.494	TRUE	2.25	0.749	-1.5
Nelfcd	Q922L6	3	13	13	0.000570947	2.88e-15	TRUE	2.12	0.705	-1.41
Nemp1	Q6ZQE4	1	2	2	0.00164135	4.86e-06	TRUE	1	0.333	-0.667
Nfkb1	P25799	3	21	17	0.0219289	0.694	TRUE	2.65	0.885	-1.77	TF
Nfkb2	Q9WTK5	2	12	14	0.0138201	0.592	TRUE	2.7	0.899	-1.8	TF
Nfkbid	Q2TB02	1.16376	4	4	0.00072756	2.88e-15	TRUE	1.78	0.594	-1.19
Nfrkb	Q6PIJ4	2	6	6	0.000857662	5.4e-14	TRUE	1.58	0.528	-1.06
Niban1	Q3UW53	1.5363	4	4	0.00104191	8.77e-11	TRUE	1.38	0.46	-0.92
Nipbl	Q6KCD5	6	153	153	0.000186881	2.88e-15	TRUE	4.67	1.56	-3.11	chromatin regulator
Nisch	Q80TM9	1	4	4	0.000617951	2.88e-15	TRUE	2	0.667	-1.33
Nle1	Q8VEJ4	2	14	15	0.00418663	0.0546	TRUE	2.86	0.952	-1.9
Nmd3	Q99L48	1	12	9	0.0240841	0.708	TRUE	3.38	1.13	-2.25	RNA binding
Nnt	Q61941	1.07237	3	3	0.000940882	2.38e-12	TRUE	1.48	0.495	-0.989
Nob1	Q8BW10	1	8	6	0.031407	0.74	TRUE	2.79	0.931	-1.86	RNA binding
Noc2l	Q9WV70	2	7	8	0.0184405	0.663	TRUE	1.9	0.635	-1.27	RNA binding
Noc4l	Q8BHY2	3	8	10	0.0488579	0.775	TRUE	1.58	0.525	-1.05	RNA binding
Nomo1	Q6GQT9	1	4	4	0.000617951	2.88e-15	TRUE	2	0.667	-1.33
Nono	Q99K48	22	47	54	0.0372742	0.756	TRUE	1.2	0.398	-0.797	RNA binding
Nop2	Q922K7	7	21	19	0.0170709	0.646	TRUE	1.51	0.504	-1.01	RNA binding
Nop56	Q9D6Z1	16	38	43	0.0271651	0.724	TRUE	1.34	0.446	-0.891	RNA binding
Nop58	Q6DFW4	11	27	33	0.0478131	0.774	TRUE	1.44	0.48	-0.96	RNA binding
Nosip	Q9D6T0	1	6	8	0.031407	0.74	TRUE	2.79	0.931	-1.86
Npepl1	Q6NSR8	0.773499	7	5	0.0364265	0.754	TRUE	2.94	0.978	-1.96
Nr2c1	Q505F1	0.957749	4	4	0.000591813	2.88e-15	TRUE	2.06	0.687	-1.37	TF
Nr3c1	P06537	3	7	8	0.0308107	0.738	TRUE	1.32	0.44	-0.879	TF
Nrdc	Q8BHG1	1	7	10	0.0371969	0.756	TRUE	3.06	1.02	-2.04
Nrf1	Q9WU00	1	5	4	0.0315373	0.741	TRUE	2.16	0.72	-1.44	TF
Nsd1	O88491	2	8	8	0.000617951	2.88e-15	TRUE	2	0.667	-1.33
Nsd2	Q8BVE8	2	12	15	0.0225705	0.699	TRUE	2.75	0.915	-1.83	chromatin regulator
Nsd3	Q6P2L6	1	2	2	0.00164135	4.86e-06	TRUE	1	0.333	-0.667	chromatin regulator
Nsf	P46460	10	31	35	0.0186207	0.665	TRUE	1.72	0.573	-1.15
Nsun2	Q1HFZ0	9	48	49	0.00117299	3.05e-09	TRUE	2.43	0.81	-1.62	RNA binding
Nsun5	Q8K4F6	3	14	14	0.000532619	2.88e-15	TRUE	2.22	0.741	-1.48	RNA binding
Nt5c2	Q3V1L4	0.495227	6	8	0.0203738	0.682	TRUE	3.81	1.27	-2.54
Nt5dc1	Q8C5P5	1	6	7	0.0138201	0.592	TRUE	2.7	0.899	-1.8
Nub1	P54729	4	19	22	0.0155936	0.625	TRUE	2.35	0.785	-1.57
Nubp2	Q9R061	1.1989	3	3	0.00110605	5.53e-10	TRUE	1.32	0.441	-0.882
Nudcd1	Q6PIP5	6	25	23	0.00897384	0.421	TRUE	2	0.666	-1.33
Nudt21	Q9CQF3	1	6	6	0.00043044	2.88e-15	TRUE	2.58	0.862	-1.72	RNA binding
Nudt5	Q9JKX6	5	14	12	0.0354737	0.752	TRUE	1.37	0.458	-0.916	chromatin regulator
Nufip1	Q9QXX8	1	4	4	0.000617951	2.88e-15	TRUE	2	0.667	-1.33	RNA binding
Numa1	E9Q7G0	33	70	72	0.00502189	0.118	TRUE	1.11	0.368	-0.737
Nup160	Q9Z0W3	8	16	18	0.0340069	0.748	TRUE	1.08	0.362	-0.723
Nup35	Q8R4R6	2	4	4	0.00164135	4.86e-06	TRUE	1	0.333	-0.667	RNA binding
Nup50	Q9JIH2	2	10	11	0.00838802	0.387	TRUE	2.39	0.797	-1.59
Nusap1	Q9ERH4	1	4	5	0.0315373	0.741	TRUE	2.16	0.72	-1.44
Nvl	Q9DBY8	14	46	44	0.00489712	0.107	TRUE	1.68	0.561	-1.12
Nxf1	Q99JX7	12	26	23	0.03878	0.759	TRUE	1.03	0.342	-0.685	RNA binding
Oat	P29758	1	4	4	0.000617951	2.88e-15	TRUE	2	0.667	-1.33
Oga	Q9EQQ9	1	9	8	0.00785964	0.353	TRUE	3.08	1.03	-2.06
Ogt	Q8CGY8	14	39	45	0.0263191	0.72	TRUE	1.58	0.527	-1.05	chromatin regulator
Orc1	Q9Z1N2	4	25	29	0.0127437	0.566	TRUE	2.75	0.917	-1.83
Orc3	Q9JK30	0.760532	12	11	0.00369042	0.0277	TRUE	3.92	1.31	-2.61
Orc5	Q9WUV0	1	12	20	0.0429799	0.767	TRUE	3.95	1.32	-2.64
Os9	Q8K2C7	1	2	2	0.00164135	4.86e-06	TRUE	1	0.333	-0.667
Osbpl9	A2A8Z1	1	2	2	0.00164135	4.86e-06	TRUE	1	0.333	-0.667
Otub1	Q7TQI3	1	7	8	0.0101928	0.481	TRUE	2.9	0.968	-1.94
Otulin	Q3UCV8	0.854512	2	2	0.0012305	1.11e-08	TRUE	1.23	0.409	-0.818
P01807	P01807	0.292079	1	1	0.000730817	2.88e-15	TRUE	1.78	0.592	-1.18
P01878	P01878	1	8	7	0.0101928	0.481	TRUE	2.9	0.968	-1.94
P10404	P10404	1	6	9	0.0484616	0.775	TRUE	2.88	0.959	-1.92
Pa2g4	P50580	8	33	43	0.0381275	0.758	TRUE	2.24	0.745	-1.49	TF
Pabpn1	Q8CCS6	4	10	10	0.00110761	5.76e-10	TRUE	1.32	0.441	-0.881	RNA binding
Pafah1b2	Q61206	1	3	3	0.000857662	5.4e-14	TRUE	1.58	0.528	-1.06
Paics	Q9DCL9	12	28	32	0.0308107	0.738	TRUE	1.32	0.44	-0.879
Pak1ip1	Q9DCE5	4	12	15	0.0424115	0.766	TRUE	1.75	0.582	-1.16
Pak2	Q8CIN4	1	5	6	0.0199367	0.678	TRUE	2.45	0.818	-1.64
Papola	Q61183	3	15	14	0.0057806	0.185	TRUE	2.27	0.757	-1.51	RNA binding
Papolg	Q6PCL9	3	11	10	0.0124458	0.558	TRUE	1.81	0.602	-1.2
Parg	O88622	2	10	10	0.000500724	2.88e-15	TRUE	2.32	0.774	-1.55
Parp1	P11103	25	95	96	0.000937021	2.04e-12	TRUE	1.93	0.645	-1.29	RNA binding
Parp2	O88554	0.548853	15	15	0.000181387	2.88e-15	TRUE	4.77	1.59	-3.18
Paxip1	Q6NZQ4	1.08314	4	5	0.0340369	0.748	TRUE	2.05	0.682	-1.36	chromatin regulator
Pbrm1	Q8BSQ9	8	29	32	0.0118607	0.541	TRUE	1.93	0.643	-1.29
Pcgf2	P23798	1	3	3	0.000857662	5.4e-14	TRUE	1.58	0.528	-1.06	TF
Pcid2	Q8BFV2	3	10	12	0.0291764	0.733	TRUE	1.87	0.623	-1.25
Pcif1	P59114	2	8	8	0.000617951	2.88e-15	TRUE	2	0.667	-1.33
Pcna	P17918	9	20	23	0.0352392	0.751	TRUE	1.25	0.418	-0.835
Pdcd11	Q6NS46	6	18	22	0.0371022	0.756	TRUE	1.73	0.577	-1.15	RNA binding
Pdcd2	P46718	0.850678	3	3	0.000706741	2.88e-15	TRUE	1.82	0.606	-1.21
Pdcd4	Q61823	7	29	28	0.00279221	0.00367	TRUE	2.03	0.675	-1.35	RNA binding
Pdcd6ip	Q9WU78	4	8	9	0.0340069	0.748	TRUE	1.08	0.362	-0.723
Pdcl3	Q8BVF2	1	2	2	0.00164135	4.86e-06	TRUE	1	0.333	-0.667
Pde12	Q3TIU4	6	12	13	0.0207356	0.685	TRUE	1.06	0.353	-0.705	RNA binding
Pdha1	P35486	4	13	11	0.0326511	0.744	TRUE	1.58	0.527	-1.05
Pdhb	Q9D051	3	9	11	0.0371022	0.756	TRUE	1.73	0.577	-1.15
Pdia3	P27773	6	22	24	0.00994352	0.47	TRUE	1.94	0.646	-1.29
Pdlim2	Q8R1G6	1	2	2	0.00164135	4.86e-06	TRUE	1	0.333	-0.667
Pds5a	Q6A026	14	139	146	0.00212233	0.000216	TRUE	3.35	1.12	-2.23
Pds5b	Q4VA53	10	162	163	0.000268201	2.88e-15	TRUE	4.02	1.34	-2.68
Pelo	Q80X73	0.505922	6	8	0.0206072	0.684	TRUE	3.78	1.26	-2.52	RNA binding
Pes1	Q9EQ61	6	25	33	0.0401365	0.762	TRUE	2.26	0.753	-1.51	RNA binding
Pfkfb2	P70265	1	5	6	0.0199367	0.678	TRUE	2.45	0.818	-1.64
Pfkp	Q9WUA3	4	16	18	0.0136343	0.587	TRUE	2.08	0.695	-1.39
Pfn1	P62962	2	7	6	0.0264558	0.721	TRUE	1.7	0.565	-1.13
Pgam1	Q9DBJ1	1	4	5	0.0315373	0.741	TRUE	2.16	0.72	-1.44
Pgd	Q9DCD0	9	36	36	0.000617951	2.88e-15	TRUE	2	0.667	-1.33
Pgm3	Q9CYR6	0.389788	2	2	0.0004896	2.88e-15	TRUE	2.36	0.786	-1.57
Phax	Q9JJT9	2	8	9	0.0136343	0.587	TRUE	2.08	0.695	-1.39
Phb	P67778	2	14	12	0.0138201	0.592	TRUE	2.7	0.899	-1.8	chromatin regulator
Phc2	Q9QWH1	1	11	17	0.0367342	0.755	TRUE	3.77	1.26	-2.52
Phf14	Q9D4H9	1	6	9	0.0484616	0.775	TRUE	2.88	0.959	-1.92
Phf2	Q9WTU0	1.2269	24	28	0.00693816	0.284	TRUE	4.4	1.47	-2.93	chromatin regulator
Phf8	Q80TJ7	0.736105	10	11	0.00431598	0.0631	TRUE	3.83	1.28	-2.56	chromatin regulator
Phgdh	Q61753	13	40	42	0.00566289	0.174	TRUE	1.66	0.552	-1.1
Pi4k2a	Q2TBE6	0.704117	3	4	0.041161	0.764	TRUE	2.3	0.766	-1.53
Pi4ka	E9Q3L2	1	2	2	0.00164135	4.86e-06	TRUE	1	0.333	-0.667
Pias1	O88907	2	8	9	0.0136343	0.587	TRUE	2.08	0.695	-1.39
Pias2	Q8C5D8	0.79662	6	7	0.0117613	0.538	TRUE	3.02	1.01	-2.02
Pias4	Q9JM05	3	10	12	0.0291764	0.733	TRUE	1.87	0.623	-1.25
Pigs	Q6PD26	1.45758	3	3	0.00155018	1.92e-06	TRUE	1.04	0.347	-0.694
Pigt	Q8BXQ2	0.693986	3	3	0.000572278	2.88e-15	TRUE	2.11	0.704	-1.41
Pisd	Q8BSF4	0.402965	1	1	0.00112032	8.11e-10	TRUE	1.31	0.437	-0.874
Pitpna	P53810	1	5	4	0.0315373	0.741	TRUE	2.16	0.72	-1.44
Pitpnb	P53811	1	7	7	0.000383173	2.88e-15	TRUE	2.81	0.936	-1.87
Pkm	P52480	19	63	59	0.00824142	0.378	TRUE	1.68	0.561	-1.12
Plaa	P27612	3	30	28	0.0034585	0.0185	TRUE	3.27	1.09	-2.18
Plcg2	Q8CIH5	16	33	38	0.0403908	0.763	TRUE	1.15	0.382	-0.764
Plec	Q9QXS1	0.879668	2	2	0.0012922	3.84e-08	TRUE	1.18	0.395	-0.79	RNA binding
Plek	Q9JHK5	2	9	12	0.0392807	0.76	TRUE	2.38	0.792	-1.58
Plrg1	Q922V4	5	31	28	0.00834871	0.385	TRUE	2.56	0.853	-1.71
Pml	Q60953	9	35	40	0.0165572	0.639	TRUE	2.06	0.685	-1.37	chromatin regulator
Pmm2	Q9Z2M7	2	8	8	0.000617951	2.88e-15	TRUE	2	0.667	-1.33
Pmpca	Q9DC61	0.881872	5	4	0.0281854	0.729	TRUE	2.34	0.781	-1.56
Pnkp	Q9JLV6	3	11	14	0.0378347	0.757	TRUE	2.05	0.683	-1.37
Pno1	Q9CPS7	1	4	4	0.000617951	2.88e-15	TRUE	2	0.667	-1.33
Pogz	Q8BZH4	3	41	35	0.00933298	0.44	TRUE	3.66	1.22	-2.44
Pola1	P33609	7	32	27	0.0229229	0.701	TRUE	2.07	0.69	-1.38
Polb	Q8K409	1	5	5	0.000500724	2.88e-15	TRUE	2.32	0.774	-1.55
Pold1	P52431	9	45	49	0.00721159	0.306	TRUE	2.38	0.794	-1.59
Pold2	O35654	6	27	29	0.00625991	0.227	TRUE	2.22	0.74	-1.48
Pold3	Q9EQ28	8	16	18	0.0340069	0.748	TRUE	1.08	0.362	-0.723
Poldip3	Q8BG81	5	19	18	0.00540322	0.151	TRUE	1.89	0.629	-1.26	RNA binding
Pole	Q9WVF7	3	25	21	0.0145813	0.607	TRUE	2.93	0.978	-1.96
Polr1a	O35134	7	18	20	0.0196648	0.675	TRUE	1.44	0.48	-0.959
Polr2a	P08775	16	37	37	0.00125549	1.87e-08	TRUE	1.21	0.403	-0.806
Polr2b	Q8CFI7	11	41	40	0.00204258	0.000134	TRUE	1.88	0.627	-1.25
Polr2e	Q80UW8	0.76222	5	5	0.000401952	2.88e-15	TRUE	2.71	0.905	-1.81
Polr3c	Q9D483	2	8	8	0.000617951	2.88e-15	TRUE	2	0.667	-1.33
Polr3e	Q9CZT4	1	5	6	0.0199367	0.678	TRUE	2.45	0.818	-1.64
Polr3f	Q921X6	1	4	4	0.000617951	2.88e-15	TRUE	2	0.667	-1.33
Pot1	Q91WC1	1	5	5	0.000500724	2.88e-15	TRUE	2.32	0.774	-1.55
Pou2f2	Q00196	4	10	12	0.041373	0.764	TRUE	1.45	0.484	-0.969	TF
Ppa1	Q9D819	2	11	10	0.00838802	0.387	TRUE	2.39	0.797	-1.59
Ppa2	Q91VM9	1	2	2	0.00164135	4.86e-06	TRUE	1	0.333	-0.667
Ppan	Q91YU8	1	8	7	0.0101928	0.481	TRUE	2.9	0.968	-1.94	RNA binding
Ppil2	Q9D787	7	24	28	0.0227619	0.7	TRUE	1.89	0.63	-1.26
Ppil4	Q9CXG3	2	6	7	0.0264558	0.721	TRUE	1.7	0.565	-1.13	RNA binding
Ppm1f	Q8CGA0	0.857461	3	3	0.000713066	2.88e-15	TRUE	1.81	0.602	-1.2
Ppm1g	Q61074	3	15	17	0.0120882	0.548	TRUE	2.41	0.804	-1.61
Ppp1ca	P62137	10	25	24	0.00636683	0.236	TRUE	1.29	0.431	-0.862
Ppp1cb	P62141	6	18	17	0.00772192	0.343	TRUE	1.54	0.515	-1.03
Ppp1cc	P63087	5	21	21	0.000588549	2.88e-15	TRUE	2.07	0.69	-1.38
Ppp1r7	Q3UM45	1	7	8	0.0101928	0.481	TRUE	2.9	0.968	-1.94
Ppp2ca	P63330	1	10	12	0.0123397	0.555	TRUE	3.45	1.15	-2.3
Ppp2r1a	Q76MZ3	4	17	14	0.0300532	0.736	TRUE	1.95	0.649	-1.3
Ppp2r1b	Q7TNP2	2.05462	9	9	0.000565073	2.88e-15	TRUE	2.13	0.71	-1.42
Ppp2r2a	Q6P1F6	3	12	15	0.0315373	0.741	TRUE	2.16	0.72	-1.44
Ppp4c	P97470	1	7	6	0.0138201	0.592	TRUE	2.7	0.899	-1.8
Ppp4r3a	Q6P2K6	4	18	22	0.0247211	0.712	TRUE	2.31	0.772	-1.54
Ppp4r3b	Q922R5	4	23	27	0.0150448	0.616	TRUE	2.64	0.88	-1.76
Ppp5c	Q60676	3	6	7	0.0476146	0.774	TRUE	1.11	0.37	-0.741
Ppwd1	Q8CEC6	8	21	21	0.00102952	5.89e-11	TRUE	1.39	0.464	-0.928
Prdx6	O08709	1	10	14	0.0277903	0.727	TRUE	3.56	1.19	-2.38
Prim1	P20664	1	20	22	0.00356396	0.0224	TRUE	4.39	1.46	-2.93
Prkaa1	Q5EG47	1	2	2	0.00164135	4.86e-06	TRUE	1	0.333	-0.667
Prkag1	O54950	0.812207	7	5	0.0376766	0.757	TRUE	2.86	0.955	-1.91
Prkar2a	P12367	1	4	4	0.000617951	2.88e-15	TRUE	2	0.667	-1.33
Prkca	P20444	3	8	7	0.0308107	0.738	TRUE	1.32	0.44	-0.879
Prkcb	P68404	2	11	15	0.0368567	0.755	TRUE	2.68	0.894	-1.79
Prkcd	P28867	9	31	36	0.0217659	0.693	TRUE	1.89	0.631	-1.26
Prkdc	P97313	1	33	35	0.0014969	9.93e-07	TRUE	5.09	1.7	-3.39
Prmt1	Q9JIF0	10	29	34	0.0286984	0.731	TRUE	1.65	0.55	-1.1	RNA binding
Prmt3	Q922H1	1	3	3	0.000857662	5.4e-14	TRUE	1.58	0.528	-1.06	TF
Prpf31	Q8CCF0	6	20	24	0.0291764	0.733	TRUE	1.87	0.623	-1.25	RNA binding
Prpf39	Q8K2Z2	2	10	14	0.0439211	0.769	TRUE	2.56	0.855	-1.71
Prpf4	Q9DAW6	6	25	22	0.0165817	0.64	TRUE	1.97	0.656	-1.31	RNA binding
Prps1	Q9D7G0	2	8	10	0.0315373	0.741	TRUE	2.16	0.72	-1.44
Prps2	Q9CS42	3	9	10	0.0160752	0.632	TRUE	1.66	0.554	-1.11
Psat1	Q99K85	3	9	11	0.0371022	0.756	TRUE	1.73	0.577	-1.15
Psip1	Q99JF8	8	35	35	0.000565736	2.88e-15	TRUE	2.13	0.71	-1.42
Psma7	Q9Z2U0	2	7	6	0.0264558	0.721	TRUE	1.7	0.565	-1.13
Psmb7	P70195	0.757353	2	2	0.00102058	4.41e-11	TRUE	1.4	0.467	-0.934
Psmc1	P62192	10	40	35	0.0184405	0.663	TRUE	1.9	0.635	-1.27
Psmc3	O88685	9	35	33	0.00591965	0.197	TRUE	1.92	0.639	-1.28
Psmc5	P62196	7	28	32	0.0161086	0.633	TRUE	2.1	0.699	-1.4
Psmd12	Q9D8W5	11	31	29	0.0104192	0.49	TRUE	1.45	0.482	-0.964
Psmd13	Q9WVJ2	6	16	14	0.0308107	0.738	TRUE	1.32	0.44	-0.879
Psmd14	O35593	2	5	5	0.00110761	5.76e-10	TRUE	1.32	0.441	-0.881
Psmd2	Q8VDM4	9	35	40	0.0165572	0.639	TRUE	2.06	0.685	-1.37
Psmd3	P14685	12	35	38	0.0120012	0.545	TRUE	1.6	0.535	-1.07
Psmd5	Q8BJY1	6	23	24	0.00371295	0.0287	TRUE	1.97	0.656	-1.31
Psmd8	Q9CX56	1.85812	7	8	0.0170894	0.647	TRUE	2.01	0.67	-1.34
Psme2	P97372	1	5	4	0.0315373	0.741	TRUE	2.16	0.72	-1.44
Psme3	P61290	2	20	21	0.0020939	0.000183	TRUE	3.36	1.12	-2.24
Psme4	Q5SSW2	1.10431	6	5	0.0216878	0.692	TRUE	2.31	0.77	-1.54	chromatin regulator
Psmg1	Q9JK23	4	9	8	0.0340069	0.748	TRUE	1.08	0.362	-0.723
Psmg2	Q9EST4	2	9	9	0.00055086	2.88e-15	TRUE	2.17	0.723	-1.45
Pspc1	Q8R326	11	25	27	0.0157271	0.627	TRUE	1.24	0.413	-0.827	RNA binding
Ptbp1	P17225	12	32	31	0.00418545	0.0546	TRUE	1.39	0.464	-0.928	RNA binding
Ptbp2	Q91Z31	5	11	11	0.00136883	1.48e-07	TRUE	1.14	0.379	-0.758	RNA binding
Ptbp3	Q8BHD7	7	18	21	0.0321849	0.743	TRUE	1.47	0.491	-0.983	RNA binding
Ptpn1	P35821	6	18	22	0.0371022	0.756	TRUE	1.73	0.577	-1.15
Ptpn11	P35235	1	7	8	0.0101928	0.481	TRUE	2.9	0.968	-1.94
Ptpn6	P29351	11	32	38	0.0315774	0.741	TRUE	1.66	0.555	-1.11
Ptprc	P06800	3	13	13	0.000570947	2.88e-15	TRUE	2.12	0.705	-1.41
Pum2	Q80U58	1	3	3	0.000857662	5.4e-14	TRUE	1.58	0.528	-1.06	RNA binding
Pus3	Q9JI38	1.48832	8	6	0.0432249	0.767	TRUE	2.22	0.74	-1.48
Pus7	Q91VU7	9	28	27	0.00403022	0.0451	TRUE	1.61	0.537	-1.07	RNA binding
Pycr2	Q922Q4	3	6	6	0.00164135	4.86e-06	TRUE	1	0.333	-0.667
Pygb	Q8CI94	3	13	13	0.000570947	2.88e-15	TRUE	2.12	0.705	-1.41
Q3TEI4	Q3TEI4	0.926895	3	3	0.000780582	2.88e-15	TRUE	1.69	0.565	-1.13
Q3TQQ9	Q3TQQ9	0.371533	5	4	0.0155059	0.623	TRUE	3.59	1.2	-2.39
Q8K2W9	Q8K2W9	0.871902	5	6	0.0178841	0.657	TRUE	2.65	0.884	-1.77
Q91V76	Q91V76	1	2	2	0.00164135	4.86e-06	TRUE	1	0.333	-0.667
Qars1	Q8BML9	14	31	27	0.0444709	0.769	TRUE	1.05	0.349	-0.698	RNA binding
Qrich1	Q3UA37	2	13	12	0.00572634	0.18	TRUE	2.64	0.881	-1.76
Rac2	Q05144	0.568221	5	6	0.0133294	0.58	TRUE	3.27	1.09	-2.18
Rack1	P68040	11	25	30	0.0474686	0.774	TRUE	1.32	0.439	-0.877
Rad17	Q6NXW6	0.966604	4	4	0.000597225	2.88e-15	TRUE	2.05	0.683	-1.37
Rad18	Q9QXK2	2	10	10	0.000500724	2.88e-15	TRUE	2.32	0.774	-1.55
Rad21	Q61550	9	117	124	0.00226834	0.00047	TRUE	3.74	1.25	-2.49
Rad50	P70388	14	30	35	0.0422897	0.766	TRUE	1.21	0.404	-0.807
Rad54l	P70270	1	4	4	0.000617951	2.88e-15	TRUE	2	0.667	-1.33
Ran	P62827	7	17	18	0.00961098	0.454	TRUE	1.32	0.44	-0.881	RNA binding
Ranbp3	Q9CT10	3	11	12	0.00994352	0.47	TRUE	1.94	0.646	-1.29
Rars1	Q9D0I9	18	47	56	0.0371051	0.756	TRUE	1.51	0.504	-1.01	RNA binding
Raver1	Q9CW46	6	26	27	0.00282627	0.00408	TRUE	2.14	0.714	-1.43	RNA binding
Rb1	P13405	1	10	9	0.00626685	0.228	TRUE	3.25	1.08	-2.16
Rbbp4	Q60972	9	24	29	0.0397853	0.761	TRUE	1.55	0.517	-1.03	chromatin regulator
Rbbp5	Q8BX09	3	15	18	0.0199367	0.678	TRUE	2.45	0.818	-1.64	chromatin regulator
Rbbp7	Q60973	9	35	42	0.0249366	0.713	TRUE	2.09	0.697	-1.39	chromatin regulator
Rbm17	Q8JZX4	5	21	22	0.00379865	0.0327	TRUE	2.1	0.701	-1.4	RNA binding
Rbm22	Q8BHS3	1	9	7	0.023665	0.706	TRUE	2.99	0.996	-1.99	RNA binding
Rbm42	Q91V81	1	3	3	0.000857662	5.4e-14	TRUE	1.58	0.528	-1.06	RNA binding
Rbm43	Q99J64	0.706578	2	2	0.000925974	1.29e-12	TRUE	1.5	0.5	-1	RNA binding
Rbm45	Q8BHN5	1	10	10	0.000302257	2.88e-15	TRUE	3.32	1.11	-2.21	RNA binding
Rcc1	Q8VE37	5	17	18	0.00618797	0.221	TRUE	1.81	0.602	-1.2
Rcc2	Q8BK67	14	50	49	0.00172385	1.12e-05	TRUE	1.82	0.607	-1.21
Rcor1	Q8CFE3	4	43	34	0.0190869	0.67	TRUE	3.26	1.09	-2.17	chromatin regulator
Rcor2	Q8C796	2	17	26	0.0411462	0.764	TRUE	3.39	1.13	-2.26
Recql	Q9Z129	1	11	12	0.00428634	0.0611	TRUE	3.52	1.17	-2.35	RNA binding
Recql5	Q8VID5	0.677087	5	7	0.0333535	0.746	TRUE	3.13	1.04	-2.08
Rfc1	P35601	8	17	18	0.0119945	0.545	TRUE	1.13	0.376	-0.752
Rfc2	Q9WUK4	6	24	26	0.00814365	0.372	TRUE	2.06	0.686	-1.37
Rfc3	Q8R323	6	15	13	0.0378283	0.757	TRUE	1.22	0.406	-0.812
Rfc4	Q99J62	9	22	23	0.00688938	0.28	TRUE	1.32	0.441	-0.881
Rfc5	Q9D0F6	5	25	25	0.000500724	2.88e-15	TRUE	2.32	0.774	-1.55
Rfx5	Q9JL61	1.73754	9	10	0.00931649	0.44	TRUE	2.45	0.816	-1.63	TF
Rhot1	Q8BG51	1	13	12	0.00364405	0.0257	TRUE	3.64	1.21	-2.43
Rhot2	Q8JZN7	0.832377	3	4	0.0479872	0.774	TRUE	2.06	0.686	-1.37
Rif1	Q6PR54	6	32	29	0.00901802	0.424	TRUE	2.34	0.781	-1.56	RNA binding
Ring1	O35730	1.31587	8	7	0.0125257	0.56	TRUE	2.51	0.836	-1.67
Riox2	Q8CD15	4	18	22	0.0247211	0.712	TRUE	2.31	0.772	-1.54
Rmnd5a	Q80YQ8	1.40369	6	5	0.0272113	0.724	TRUE	1.96	0.655	-1.31
Rnaseh2a	Q9CWY8	0.922292	5	5	0.000467285	2.88e-15	TRUE	2.44	0.813	-1.63
Rnf114	Q9ET26	0.896529	2	2	0.0013355	8.41e-08	TRUE	1.16	0.386	-0.772
Rnf2	Q9CQJ4	4	11	12	0.0139539	0.594	TRUE	1.52	0.507	-1.01
Rnf213	E9Q555	1	23	25	0.00278878	0.00363	TRUE	4.58	1.53	-3.06
Rngtt	O55236	2	22	19	0.00948148	0.448	TRUE	3.35	1.12	-2.24
Rnmt	Q9D0L8	8	24	21	0.0260167	0.719	TRUE	1.49	0.496	-0.992	RNA binding
Rpa1	Q8VEE4	10	41	53	0.0368781	0.755	TRUE	2.22	0.74	-1.48
Rpf1	Q7TND5	1	6	7	0.0138201	0.592	TRUE	2.7	0.899	-1.8	RNA binding
Rpl10a	P53026	1	9	7	0.023665	0.706	TRUE	2.99	0.996	-1.99	RNA binding
Rpl11	Q9CXW4	2	7	8	0.0184405	0.663	TRUE	1.9	0.635	-1.27	RNA binding
Rpl12	P35979	2	5	5	0.00110761	5.76e-10	TRUE	1.32	0.441	-0.881	RNA binding
Rpl18	P35980	1.41562	4	4	0.000928167	1.41e-12	TRUE	1.5	0.5	-0.999
Rpl18a	P62717	3	12	13	0.00814365	0.372	TRUE	2.06	0.686	-1.37
Rpl23	P62830	3	7	8	0.0308107	0.738	TRUE	1.32	0.44	-0.879	RNA binding
Rpl24	Q8BP67	2	10	10	0.000500724	2.88e-15	TRUE	2.32	0.774	-1.55	RNA binding
Rpl27a	P14115	3	10	10	0.000753812	2.88e-15	TRUE	1.74	0.579	-1.16	RNA binding
Rpl5	P47962	10	24	25	0.00636683	0.236	TRUE	1.29	0.431	-0.862
Rpl6	P47911	7	14	14	0.00164135	4.86e-06	TRUE	1	0.333	-0.667	RNA binding
Rpl7a	P12970	11	26	26	0.00121074	7.28e-09	TRUE	1.24	0.414	-0.827
Rpl8	P62918	3	8	10	0.0488579	0.775	TRUE	1.58	0.525	-1.05	RNA binding
Rpn1	Q91YQ5	12	38	44	0.023272	0.703	TRUE	1.77	0.59	-1.18
Rpn2	Q9DBG6	3	6	7	0.0476146	0.774	TRUE	1.11	0.37	-0.741
Rpp38	Q80UU2	1	5	4	0.0315373	0.741	TRUE	2.16	0.72	-1.44	RNA binding
Rprd1b	Q9CSU0	3	9	11	0.0371022	0.756	TRUE	1.73	0.577	-1.15
Rps10	P63325	1	3	3	0.000857662	5.4e-14	TRUE	1.58	0.528	-1.06	RNA binding
Rps12	P63323	3	6	7	0.0476146	0.774	TRUE	1.11	0.37	-0.741	RNA binding
Rps15a	P62245	0.929033	6	9	0.0460967	0.772	TRUE	2.98	0.995	-1.99
Rps16	P14131	2	9	11	0.0247211	0.712	TRUE	2.31	0.772	-1.54	RNA binding
Rps18	P62270	1	7	10	0.0371969	0.756	TRUE	3.06	1.02	-2.04	RNA binding
Rps20	P60867	1	5	6	0.0199367	0.678	TRUE	2.45	0.818	-1.64	RNA binding
Rps23	P62267	1	3	3	0.000857662	5.4e-14	TRUE	1.58	0.528	-1.06	RNA binding
Rps25	P62852	0.520435	6	7	0.0090689	0.427	TRUE	3.64	1.21	-2.43	RNA binding
Rps3	P62908	15	36	41	0.0285496	0.73	TRUE	1.36	0.452	-0.905	RNA binding
Rps4x	P62702	15	36	38	0.00910884	0.429	TRUE	1.3	0.434	-0.868
Rps5	P97461	1	2	2	0.00164135	4.86e-06	TRUE	1	0.333	-0.667	RNA binding
Rps6	P62754	6	13	12	0.0207356	0.685	TRUE	1.06	0.353	-0.705	RNA binding
Rps6ka1	P18653	6	19	19	0.000801514	2.88e-15	TRUE	1.66	0.554	-1.11
Rps6ka3	P18654	4	12	12	0.000857662	5.4e-14	TRUE	1.58	0.528	-1.06
Rps7	P62082	0.702525	3	4	0.0410801	0.764	TRUE	2.3	0.767	-1.53	RNA binding
Rps8	P62242	8	18	18	0.00131568	5.93e-08	TRUE	1.17	0.39	-0.78	RNA binding
Rps9	Q6ZWN5	4	19	21	0.00936108	0.442	TRUE	2.32	0.773	-1.55	RNA binding
Rptor	Q8K4Q0	0.432798	2	2	0.000537439	2.88e-15	TRUE	2.21	0.736	-1.47
Rpusd2	Q149F1	2	10	9	0.0105218	0.494	TRUE	2.25	0.749	-1.5	RNA binding
Rragc	Q99K70	0.917671	7	10	0.035203	0.751	TRUE	3.19	1.06	-2.13
Rrm1	P07742	6	21	26	0.0339618	0.748	TRUE	1.96	0.654	-1.31
Rrn3	B2RS91	1	6	7	0.0138201	0.592	TRUE	2.7	0.899	-1.8
Rrp12	Q6P5B0	4	11	13	0.0326511	0.744	TRUE	1.58	0.527	-1.05	RNA binding
Rsbn1	Q80T69	2	6	5	0.041373	0.764	TRUE	1.45	0.484	-0.969
RTRAF	Q9CQE8	0.780201	6	8	0.026542	0.721	TRUE	3.15	1.05	-2.1
Runx2	Q08775	1	11	11	0.000285463	2.88e-15	TRUE	3.46	1.15	-2.31	TF
Runx3	Q64131	0.553449	15	15	0.000182033	2.88e-15	TRUE	4.76	1.59	-3.17	TF
Ruvbl1	P60122	17	54	57	0.00622527	0.224	TRUE	1.71	0.569	-1.14	chromatin regulator
Ruvbl2	Q9WTM5	22	52	56	0.0140608	0.597	TRUE	1.29	0.431	-0.863	chromatin regulator
Rxra	P28700	1.38019	9	9	0.000403752	2.88e-15	TRUE	2.71	0.902	-1.8	TF
Rxrb	P28704	0.892032	14	18	0.0149207	0.613	TRUE	4.15	1.38	-2.77	TF
Saal1	Q9D2C2	3	10	10	0.000753812	2.88e-15	TRUE	1.74	0.579	-1.16
Sacm1l	Q9EP69	2	23	23	0.000278167	2.88e-15	TRUE	3.52	1.17	-2.35
Safb2	Q80YR5	4	8	9	0.0340069	0.748	TRUE	1.08	0.362	-0.723	TF
Samhd1	Q60710	3	11	13	0.0235788	0.705	TRUE	1.99	0.665	-1.33
Samm50	Q8BGH2	2	29	28	0.00113658	1.24e-09	TRUE	3.83	1.28	-2.56
Sap30bp	Q02614	0.59486	9	7	0.0172986	0.649	TRUE	3.74	1.25	-2.49
Sarnp	Q9D1J3	1	9	9	0.000322883	2.88e-15	TRUE	3.17	1.06	-2.11	RNA binding
Sbds	P70122	3	11	11	0.000677066	2.88e-15	TRUE	1.87	0.625	-1.25	RNA binding
Sbno1	Q689Z5	8	26	26	0.000776732	2.88e-15	TRUE	1.7	0.567	-1.13
Sbno2	Q7TNB8	1	6	5	0.0199367	0.678	TRUE	2.45	0.818	-1.64
Scly	Q9JLI6	0.770428	8	6	0.0263295	0.72	TRUE	3.17	1.06	-2.11
Sec24a	Q3U2P1	0.475068	1	1	0.00148466	8.44e-07	TRUE	1.07	0.358	-0.716
Sec31a	Q3UPL0	4	13	12	0.0111792	0.519	TRUE	1.64	0.548	-1.1
Seh1l	Q8R2U0	2	5	6	0.041373	0.764	TRUE	1.45	0.484	-0.969
Senp6	Q6P7W0	2	6	6	0.000857662	5.4e-14	TRUE	1.58	0.528	-1.06
Senp7	Q8BUH8	1	9	10	0.00626685	0.228	TRUE	3.25	1.08	-2.16
Septin1	P42209	4	9	10	0.0240485	0.708	TRUE	1.25	0.415	-0.831
Septin6	Q9R1T4	3	7	8	0.0308107	0.738	TRUE	1.32	0.44	-0.879
Serpinb1a	Q9D154	4	13	13	0.000776732	2.88e-15	TRUE	1.7	0.567	-1.13
Serpinc1	P32261	1	9	9	0.000322883	2.88e-15	TRUE	3.17	1.06	-2.11
Serpind1	P49182	1.56212	5	6	0.0305005	0.737	TRUE	1.81	0.603	-1.21
Setdb1	O88974	0.668209	27	25	0.00204606	0.000137	TRUE	5.28	1.76	-3.52
Sf1	Q64213	3	13	16	0.0267176	0.722	TRUE	2.27	0.755	-1.51	RNA binding
Sf3b1	Q99NB9	19	39	40	0.00473714	0.0944	TRUE	1.06	0.352	-0.704	RNA binding
Sfr1	Q8BP27	1	5	6	0.0199367	0.678	TRUE	2.45	0.818	-1.64
Sfswap	Q3USH5	1	4	5	0.0315373	0.741	TRUE	2.16	0.72	-1.44
Sgpl1	Q8R0X7	2	12	18	0.0484616	0.775	TRUE	2.88	0.959	-1.92
Sh3glb1	Q9JK48	0.982461	2	2	0.00158407	2.79e-06	TRUE	1.03	0.342	-0.684
Shmt1	P50431	4	21	18	0.0174741	0.652	TRUE	2.28	0.76	-1.52
Shprh	Q7TPQ3	1.54425	9	7	0.0328695	0.745	TRUE	2.36	0.787	-1.57
Sin3a	Q60520	6	22	20	0.0124458	0.558	TRUE	1.81	0.602	-1.2	chromatin regulator
Sin3b	Q62141	1	3	3	0.000857662	5.4e-14	TRUE	1.58	0.528	-1.06	chromatin regulator
Sirt1	Q923E4	1	7	7	0.000383173	2.88e-15	TRUE	2.81	0.936	-1.87	chromatin regulator
Slc25a12	Q8BH59	4	15	17	0.0157586	0.627	TRUE	2	0.666	-1.33
Slc25a20	Q9Z2Z6	0.8973	3	3	0.000751168	2.88e-15	TRUE	1.74	0.58	-1.16
Slc25a3	Q8VEM8	2	6	7	0.0264558	0.721	TRUE	1.7	0.565	-1.13
Slc25a4	P48962	2	22	20	0.00512894	0.127	TRUE	3.39	1.13	-2.26
Smarca4	Q3TKT4	18	47	47	0.00103755	7.63e-11	TRUE	1.38	0.462	-0.923	RNA binding
Smarca5	Q91ZW3	31	87	97	0.0182327	0.661	TRUE	1.57	0.522	-1.04	RNA binding
Smarcad1	Q04692	3	13	17	0.0371323	0.756	TRUE	2.31	0.77	-1.54	chromatin regulator
Smarcal1	Q8BJL0	3	17	17	0.000450565	2.88e-15	TRUE	2.5	0.834	-1.67
Smarcb1	Q9Z0H3	1	11	12	0.00428634	0.0611	TRUE	3.52	1.17	-2.35	chromatin regulator
Smarcc1	P97496	14	50	51	0.00165246	5.46e-06	TRUE	1.85	0.617	-1.23	chromatin regulator
Smarcc2	Q6PDG5	9	21	22	0.00785443	0.353	TRUE	1.26	0.419	-0.837	chromatin regulator
Smarcd1	Q61466	9	28	24	0.030654	0.738	TRUE	1.53	0.509	-1.02	chromatin regulator
Smarcd2	Q99JR8	5	18	18	0.000690775	2.88e-15	TRUE	1.85	0.616	-1.23	chromatin regulator
Smarce1	O54941	2	12	17	0.0400773	0.762	TRUE	2.84	0.945	-1.89	chromatin regulator
Smc1a	Q9CU62	21	328	334	0.000515584	2.88e-15	TRUE	3.98	1.33	-2.65
Smc3	Q9CW03	20	282	271	0.00135398	1.15e-07	TRUE	3.79	1.26	-2.53
Smc5	Q8CG46	8	22	20	0.0179569	0.657	TRUE	1.39	0.464	-0.927
Smc6	Q924W5	1	16	15	0.00241956	0.000932	TRUE	3.95	1.32	-2.64
Smchd1	Q6P5D8	21	98	106	0.0068641	0.278	TRUE	2.28	0.76	-1.52	chromatin regulator
Smu1	Q3UKJ7	8	28	31	0.012871	0.569	TRUE	1.88	0.627	-1.25
Smyd5	Q3TYX3	1	11	10	0.00512894	0.127	TRUE	3.39	1.13	-2.26
Snd1	Q78PY7	18	48	48	0.0010063	2.73e-11	TRUE	1.42	0.472	-0.943	RNA binding
Snrpb	P27048	5	16	17	0.00716805	0.302	TRUE	1.72	0.574	-1.15	RNA binding
Snw1	Q9CSN1	10	21	20	0.0109745	0.511	TRUE	1.04	0.345	-0.69	chromatin regulator
Snx1	Q9WV80	4	8	8	0.00164135	4.86e-06	TRUE	1	0.333	-0.667
Snx20	Q9D2Y5	1.12002	4	5	0.0351871	0.751	TRUE	2	0.666	-1.33
Snx5	Q9D8U8	1	9	7	0.023665	0.706	TRUE	2.99	0.996	-1.99
Sp100	O35892	0.925902	4	5	0.0294093	0.733	TRUE	2.27	0.757	-1.51	TF
Sp110	Q8BVK9	2	12	9	0.0392807	0.76	TRUE	2.38	0.792	-1.58	TF
Spdl1	Q923A2	3	8	9	0.0216364	0.692	TRUE	1.5	0.5	-1
Spin1	Q61142	1	3	3	0.000857662	5.4e-14	TRUE	1.58	0.528	-1.06
Spout1	Q3UHX9	1	2	2	0.00164135	4.86e-06	TRUE	1	0.333	-0.667	RNA binding
Spr	Q64105	0.83696	3	4	0.0482432	0.775	TRUE	2.05	0.683	-1.37
Sptlc1	O35704	0.532807	3	4	0.0329016	0.745	TRUE	2.7	0.9	-1.8
Sqle	P52019	1	4	4	0.000617951	2.88e-15	TRUE	2	0.667	-1.33
Srm	Q64674	7	20	20	0.000914368	7.88e-13	TRUE	1.51	0.505	-1.01
Srp68	Q8BMA6	7	16	15	0.0138249	0.592	TRUE	1.15	0.382	-0.764
Srprb	P47758	1.15978	6	6	0.000486148	2.88e-15	TRUE	2.37	0.79	-1.58	RNA binding
Ssb	P32067	7	35	31	0.0128962	0.57	TRUE	2.23	0.745	-1.49	RNA binding
Ssrp1	Q08943	23	46	51	0.0287369	0.731	TRUE	1.07	0.358	-0.716
Ssu72	Q9CY97	2	11	8	0.0493907	0.776	TRUE	2.23	0.743	-1.49
St13	Q99L47	4	14	13	0.00917486	0.432	TRUE	1.75	0.585	-1.17
St7	Q99M96	0.364536	1	1	0.000966759	6.56e-12	TRUE	1.46	0.485	-0.971
Stag1	Q9D3E6	6	105	111	0.00183461	2.97e-05	TRUE	4.17	1.39	-2.78
Stag2	O35638	8	155	176	0.00535404	0.147	TRUE	4.37	1.46	-2.91
Stambp	Q9CQ26	1.07199	7	9	0.0248219	0.713	TRUE	2.89	0.963	-1.93
Stambpl1	Q76N33	1	4	4	0.000617951	2.88e-15	TRUE	2	0.667	-1.33
Stat5a	P42230	2	9	10	0.0105218	0.494	TRUE	2.25	0.749	-1.5	TF
Stat5b	P42232	3	11	12	0.00994352	0.47	TRUE	1.94	0.646	-1.29	TF
Stip1	Q60864	16	37	44	0.0434134	0.768	TRUE	1.33	0.445	-0.89
Stk24	Q99KH8	1	8	6	0.031407	0.74	TRUE	2.79	0.931	-1.86
Stk38	Q91VJ4	0.598895	2	2	0.000752188	2.88e-15	TRUE	1.74	0.58	-1.16
Stn1	Q8K2X3	2	15	15	0.000364811	2.88e-15	TRUE	2.91	0.969	-1.94
Strap	Q9Z1Z2	3	11	12	0.00994352	0.47	TRUE	1.94	0.646	-1.29
Stt3a	P46978	8	23	24	0.00518191	0.132	TRUE	1.55	0.518	-1.04
Stub1	Q9WUD1	0.345131	3	4	0.0245934	0.711	TRUE	3.33	1.11	-2.22
Stxbp2	Q64324	1	3	3	0.000857662	5.4e-14	TRUE	1.58	0.528	-1.06
Suds3	Q8BR65	1.09684	4	4	0.000681066	2.88e-15	TRUE	1.87	0.622	-1.24	chromatin regulator
Sugp1	Q8CH02	3	9	11	0.0371022	0.756	TRUE	1.73	0.577	-1.15	RNA binding
Sumo2	P61957	2	6	7	0.0264558	0.721	TRUE	1.7	0.565	-1.13
Supt16h	Q920B9	25	67	70	0.00590955	0.196	TRUE	1.45	0.485	-0.969
Supt5h	O55201	11	39	39	0.000702548	2.88e-15	TRUE	1.83	0.609	-1.22	RNA binding
Supt7l	Q9CZV5	0.892236	4	4	0.000552806	2.88e-15	TRUE	2.16	0.722	-1.44	chromatin regulator
Suv39h1	O54864	1	9	12	0.0240841	0.708	TRUE	3.38	1.13	-2.25	chromatin regulator
Suz12	Q80U70	3	12	14	0.019477	0.674	TRUE	2.11	0.704	-1.41	chromatin regulator
Syf2	Q9D198	0.976584	2	2	0.00156542	2.28e-06	TRUE	1.03	0.345	-0.689	RNA binding
Syk	P48025	6	41	48	0.0129558	0.571	TRUE	2.89	0.962	-1.92
Sympk	Q80X82	6	25	29	0.0178251	0.656	TRUE	2.17	0.722	-1.44	RNA binding
Taf1c	Q6PDZ2	1.02875	6	6	0.000440222	2.88e-15	TRUE	2.54	0.848	-1.7
Taf2	Q8C176	1	7	5	0.0439211	0.769	TRUE	2.56	0.855	-1.71
Taf5l	Q91WQ5	3	11	10	0.0124458	0.558	TRUE	1.81	0.602	-1.2	chromatin regulator
Taf6	Q62311	5	11	12	0.0194742	0.674	TRUE	1.2	0.4	-0.8
Taf6l	Q8R2K4	1	8	6	0.031407	0.74	TRUE	2.79	0.931	-1.86	chromatin regulator
Tap2	P36371	1	7	6	0.0138201	0.592	TRUE	2.7	0.899	-1.8
Tars1	Q9D0R2	5	18	23	0.039325	0.76	TRUE	2.02	0.675	-1.35	RNA binding
Tbc1d17	Q8BYH7	2	7	7	0.000712768	2.88e-15	TRUE	1.81	0.602	-1.2
Tbce	Q8CIV8	1	2	2	0.00164135	4.86e-06	TRUE	1	0.333	-0.667
Tbl1x	Q9QXE7	4	14	12	0.0264558	0.721	TRUE	1.7	0.565	-1.13	chromatin regulator
Tbl1xr1	Q8BHJ5	1	11	12	0.00428634	0.0611	TRUE	3.52	1.17	-2.35	chromatin regulator
Tbl2	Q9R099	2	7	9	0.0417349	0.765	TRUE	1.99	0.663	-1.33
Tbpl2	Q6SJ95	1	2	2	0.00164135	4.86e-06	TRUE	1	0.333	-0.667	TF
Tcea1	P10711	4	19	21	0.00936108	0.442	TRUE	2.32	0.773	-1.55
Tcerg1	Q8CGF7	11	41	40	0.00204258	0.000134	TRUE	1.88	0.627	-1.25
Tcf12	Q61286	1.27617	5	5	0.000631208	2.88e-15	TRUE	1.97	0.657	-1.31	TF
Tcf20	Q9EPQ8	1	9	10	0.00626685	0.228	TRUE	3.25	1.08	-2.16	TF
Tcf3	P15806	1.3963	4	4	0.000911133	6.85e-13	TRUE	1.52	0.506	-1.01	TF
Tcp1	P11983	22	44	48	0.0230909	0.702	TRUE	1.06	0.354	-0.709
Tdp2	Q9JJX7	0.47428	5	7	0.0269819	0.723	TRUE	3.64	1.21	-2.43
Tecr	Q9CY27	1	6	5	0.0199367	0.678	TRUE	2.45	0.818	-1.64
Terf1	P70371	0.977462	6	7	0.0135868	0.586	TRUE	2.73	0.91	-1.82	TF
Terf2	O35144	2	11	15	0.0368567	0.755	TRUE	2.68	0.894	-1.79	TF
Tex10	Q3URQ0	6	25	21	0.0261492	0.72	TRUE	1.93	0.644	-1.29
Tgs1	Q923W1	0.807818	4	3	0.0466299	0.773	TRUE	2.1	0.7	-1.4
Thap11	Q9JJD0	1	6	8	0.031407	0.74	TRUE	2.79	0.931	-1.86	TF
Thbs1	P35441	1	15	19	0.0140548	0.597	TRUE	4.08	1.36	-2.72
Thoc1	Q8R3N6	8	20	20	0.00110761	5.76e-10	TRUE	1.32	0.441	-0.881	RNA binding
Thoc2	B1AZI6	10	24	26	0.0151873	0.618	TRUE	1.32	0.44	-0.881	RNA binding
Thoc5	Q8BKT7	3	11	11	0.000677066	2.88e-15	TRUE	1.87	0.625	-1.25
Thop1	Q8C1A5	2	6	6	0.000857662	5.4e-14	TRUE	1.58	0.528	-1.06
Thumpd1	Q99J36	6	15	18	0.041373	0.764	TRUE	1.45	0.484	-0.969	RNA binding
Thumpd3	P97770	2	10	11	0.00838802	0.387	TRUE	2.39	0.797	-1.59	RNA binding
Timeless	Q9R1X4	7	24	27	0.0159735	0.631	TRUE	1.86	0.621	-1.24
Tkt	P40142	16	57	68	0.0260774	0.719	TRUE	1.96	0.653	-1.31
Tlk1	Q8C0V0	5	14	14	0.000939755	2.27e-12	TRUE	1.49	0.495	-0.99
Tlk2	O55047	2	16	12	0.031407	0.74	TRUE	2.79	0.931	-1.86
Tln1	P26039	13	30	35	0.0376076	0.757	TRUE	1.32	0.439	-0.878
Tmco6	Q8BQX5	1	6	5	0.0199367	0.678	TRUE	2.45	0.818	-1.64
Tmem201	A2A8U2	1	2	2	0.00164135	4.86e-06	TRUE	1	0.333	-0.667
Tmem209	Q8BRG8	0.283423	3	2	0.0434995	0.768	TRUE	3.11	1.04	-2.07
Tmpo	Q61033	14	40	41	0.00272514	0.00296	TRUE	1.53	0.511	-1.02
Tmx3	Q8BXZ1	1	5	5	0.000500724	2.88e-15	TRUE	2.32	0.774	-1.55
Tnpo2	Q99LG2	4	9	10	0.0240485	0.708	TRUE	1.25	0.415	-0.831	RNA binding
Tnpo3	Q6P2B1	9	20	24	0.0491306	0.776	TRUE	1.28	0.428	-0.856	RNA binding
Toe1	Q9D2E2	3	12	14	0.019477	0.674	TRUE	2.11	0.704	-1.41	RNA binding
Tomm40	Q9QYA2	2	6	6	0.000857662	5.4e-14	TRUE	1.58	0.528	-1.06
Top1	Q04750	22	50	49	0.00321808	0.0113	TRUE	1.17	0.39	-0.78	chromatin regulator
Top2a	Q01320	33	104	105	0.00110346	5.18e-10	TRUE	1.66	0.554	-1.11
Top2b	Q64511	25	92	90	0.00182185	2.68e-05	TRUE	1.86	0.621	-1.24
Topbp1	Q6ZQF0	2	18	20	0.00626685	0.228	TRUE	3.25	1.08	-2.16
Tox4	Q8BU11	1	5	6	0.0199367	0.678	TRUE	2.45	0.818	-1.64
Tp53	P02340	2	21	26	0.0148326	0.612	TRUE	3.55	1.18	-2.36	TF
Tp73	Q9JJP2	1	6	6	0.00043044	2.88e-15	TRUE	2.58	0.862	-1.72	TF
Tpi1	P17751	1.03486	14	16	0.00684313	0.276	TRUE	3.85	1.28	-2.57
Tpx2	A2APB8	10	33	38	0.0211291	0.688	TRUE	1.82	0.608	-1.22
Traip	Q8VIG6	0.893673	2	2	0.00132805	7.39e-08	TRUE	1.16	0.387	-0.775
Trappc13	Q3TIR1	1.43657	3	3	0.00150729	1.14e-06	TRUE	1.06	0.354	-0.708
Trim11	Q99PQ2	1	7	6	0.0138201	0.592	TRUE	2.7	0.899	-1.8
Trim24	Q64127	5	16	20	0.0394653	0.761	TRUE	1.84	0.613	-1.23
Trim27	Q62158	2.42351	10	12	0.0235782	0.705	TRUE	2.18	0.725	-1.45
Trim28	Q62318	24	91	87	0.00422283	0.057	TRUE	1.89	0.63	-1.26
Trim33	Q99PP7	5	21	24	0.0153791	0.621	TRUE	2.17	0.722	-1.44
Trip12	G5E870	5	28	23	0.0236314	0.706	TRUE	2.34	0.781	-1.56
Trit1	Q80UN9	0.697644	2	2	0.000910246	6.6e-13	TRUE	1.52	0.506	-1.01
Trmt1	Q3TX08	3	14	12	0.019477	0.674	TRUE	2.11	0.704	-1.41	RNA binding
Trmt1l	A2RSY6	2	11	15	0.0368567	0.755	TRUE	2.68	0.894	-1.79	RNA binding
Trmt2a	Q8BNV1	7	33	37	0.0112731	0.522	TRUE	2.32	0.773	-1.55	RNA binding
Trmt5	Q9D0C4	4	14	15	0.00767854	0.34	TRUE	1.86	0.619	-1.24
Trnt1	Q8K1J6	3	19	21	0.00742623	0.322	TRUE	2.74	0.912	-1.82
Trrap	Q80YV3	2	33	33	0.000229045	2.88e-15	TRUE	4.04	1.35	-2.7
Trub1	Q8C0D0	1	3	3	0.000857662	5.4e-14	TRUE	1.58	0.528	-1.06	RNA binding
Tsen34	Q8BMZ5	2	5	6	0.041373	0.764	TRUE	1.45	0.484	-0.969
Tsg101	Q61187	0.418789	4	3	0.0277948	0.727	TRUE	3.05	1.02	-2.03
Tsr1	Q5SWD9	6	18	19	0.00667483	0.263	TRUE	1.62	0.541	-1.08	RNA binding
Tsta3	P23591	0.835766	3	3	0.000692997	2.88e-15	TRUE	1.84	0.615	-1.23
Ttc5	Q99LG4	2.14296	6	5	0.0456433	0.771	TRUE	1.35	0.451	-0.903
Ttll12	Q3UDE2	4	11	11	0.000963431	5.78e-12	TRUE	1.46	0.486	-0.973
Ttpal	Q9D3D0	0.497869	1	1	0.0016272	4.28e-06	TRUE	1.01	0.335	-0.671
Tuba1c	P68373	17	60	63	0.00483076	0.102	TRUE	1.85	0.618	-1.24
Tuba4a	P68368	15	48	52	0.0103454	0.487	TRUE	1.74	0.579	-1.16
Tubb2a	Q7TMM9	24	87	80	0.0105045	0.493	TRUE	1.8	0.599	-1.2
Tubb2b	Q9CWF2	24	87	79	0.0128261	0.568	TRUE	1.79	0.596	-1.19
Tubb4b	P68372	26	98	95	0.00264885	0.00228	TRUE	1.89	0.631	-1.26
Tubb5	P99024	28	105	100	0.00476881	0.0969	TRUE	1.87	0.624	-1.25
Tubb6	Q922F4	10	31	33	0.00775248	0.345	TRUE	1.68	0.559	-1.12
Tufm	Q8BFR5	4	11	10	0.0179569	0.657	TRUE	1.39	0.464	-0.927	RNA binding
Twistnb	Q78WZ7	2	5	6	0.041373	0.764	TRUE	1.45	0.484	-0.969	RNA binding
Txnl1	Q8CDN6	3	11	14	0.0378347	0.757	TRUE	2.05	0.683	-1.37
Txnrd1	Q9JMH6	2	6	6	0.000857662	5.4e-14	TRUE	1.58	0.528	-1.06
U2af2	P26369	4	13	15	0.0218958	0.694	TRUE	1.8	0.601	-1.2	RNA binding
U2surp	Q6NV83	6	17	15	0.0256055	0.717	TRUE	1.41	0.471	-0.941	RNA binding
Uba1	Q02053	10	40	42	0.00423824	0.058	TRUE	2.04	0.678	-1.36
Uba6	Q8C7R4	3	14	17	0.0229456	0.701	TRUE	2.36	0.787	-1.57
Ube2m	P61082	2	7	6	0.0264558	0.721	TRUE	1.7	0.565	-1.13
Ube2s	Q921J4	0.812921	3	3	0.000672357	2.88e-15	TRUE	1.88	0.628	-1.26
Ube4b	Q9ES00	3	7	7	0.0012368	1.27e-08	TRUE	1.22	0.407	-0.815
Ubox5	Q925F4	0.538906	3	3	0.000457153	2.88e-15	TRUE	2.48	0.826	-1.65
Ubr4	A2AN08	2	19	16	0.0130791	0.574	TRUE	3.12	1.04	-2.08
Ubr5	Q80TP3	6	31	29	0.00535652	0.147	TRUE	2.32	0.774	-1.55	RNA binding
Ubtf	P25976	4	16	19	0.0224677	0.698	TRUE	2.12	0.708	-1.42
Ubxn6	Q99PL6	1	2	2	0.00164135	4.86e-06	TRUE	1	0.333	-0.667
Ubxn7	Q6P5G6	1	7	7	0.000383173	2.88e-15	TRUE	2.81	0.936	-1.87
Uchl3	Q9JKB1	0.977341	4	5	0.030877	0.739	TRUE	2.19	0.731	-1.46
Uchl5	Q9WUP7	5	15	15	0.000857662	5.4e-14	TRUE	1.58	0.528	-1.06
Ufd1	P70362	0.533576	3	3	0.000453449	2.88e-15	TRUE	2.49	0.83	-1.66
Ufsp2	Q99K23	1.45661	4	5	0.0471027	0.773	TRUE	1.62	0.539	-1.08
Ugdh	O70475	1.40997	7	8	0.0132599	0.579	TRUE	2.41	0.803	-1.61
Uhrf1	Q8VDF2	17	63	61	0.00282359	0.00404	TRUE	1.87	0.622	-1.24
Uhrf2	Q7TMI3	5	13	11	0.0447944	0.77	TRUE	1.26	0.419	-0.839
Uimc1	Q5U5Q9	1.98837	4	4	0.00162209	4.08e-06	TRUE	1.01	0.336	-0.672
Umps	P13439	8	30	35	0.0207473	0.685	TRUE	2.02	0.673	-1.35
Usp14	Q9JMA1	5	21	25	0.0218769	0.694	TRUE	2.2	0.732	-1.46
Usp15	Q8R5H1	0.853874	7	5	0.0390348	0.76	TRUE	2.79	0.931	-1.86
Usp19	Q3UJD6	2	7	9	0.0417349	0.765	TRUE	1.99	0.663	-1.33
Usp24	B1AY13	0.52408	7	6	0.00910432	0.429	TRUE	3.63	1.21	-2.42
Usp3	Q91W36	1	13	15	0.00767863	0.34	TRUE	3.8	1.27	-2.54
Usp34	Q6ZQ93	2	9	12	0.0392807	0.76	TRUE	2.38	0.792	-1.58
Usp38	Q8BW70	0.269306	2	3	0.0421123	0.766	TRUE	3.19	1.06	-2.12
Usp4	P35123	3	14	11	0.0378347	0.757	TRUE	2.05	0.683	-1.37
Usp48	Q3V0C5	2	12	12	0.00043044	2.88e-15	TRUE	2.58	0.862	-1.72
Usp7	Q6A4J8	16	63	77	0.0279113	0.728	TRUE	2.12	0.707	-1.41
Utp11	Q9CZJ1	1	4	4	0.000617951	2.88e-15	TRUE	2	0.667	-1.33	RNA binding
Utp18	Q5SSI6	1	9	10	0.00626685	0.228	TRUE	3.25	1.08	-2.16
Utp20	Q5XG71	1	7	7	0.000383173	2.88e-15	TRUE	2.81	0.936	-1.87	RNA binding
Vasp	P70460	0.348983	2	2	0.000446468	2.88e-15	TRUE	2.52	0.84	-1.68
Vav1	P27870	3	10	11	0.0124458	0.558	TRUE	1.81	0.602	-1.2
Vcpip1	Q8CDG3	2	6	6	0.000857662	5.4e-14	TRUE	1.58	0.528	-1.06
Vdac1	Q60932	2	8	7	0.0184405	0.663	TRUE	1.9	0.635	-1.27
Vdac2	Q60930	5	25	26	0.00260556	0.00195	TRUE	2.35	0.783	-1.57
Vdac3	Q60931	2	12	14	0.0138201	0.592	TRUE	2.7	0.899	-1.8
Vps18	Q8R307	1	2	2	0.00164135	4.86e-06	TRUE	1	0.333	-0.667
Vps26a	P40336	1	5	5	0.000500724	2.88e-15	TRUE	2.32	0.774	-1.55
Vps26b	Q8C0E2	1	3	3	0.000857662	5.4e-14	TRUE	1.58	0.528	-1.06
Vps72	Q62481	1	3	3	0.000857662	5.4e-14	TRUE	1.58	0.528	-1.06	chromatin regulator
Vrk1	Q80X41	4	18	17	0.00491223	0.109	TRUE	2.13	0.71	-1.42
Vrk3	Q8K3G5	1.42121	13	15	0.00939103	0.443	TRUE	3.3	1.1	-2.2
Vta1	Q9CR26	2	4	4	0.00164135	4.86e-06	TRUE	1	0.333	-0.667
Vwa5a	Q99KC8	3	10	10	0.000753812	2.88e-15	TRUE	1.74	0.579	-1.16
Wac	Q924H7	1	3	3	0.000857662	5.4e-14	TRUE	1.58	0.528	-1.06
Wapl	Q65Z40	10	85	88	0.00150209	1.06e-06	TRUE	3.11	1.04	-2.07
Wars1	P32921	1	10	8	0.0185321	0.664	TRUE	3.16	1.05	-2.11	RNA binding
Wasf2	Q8BH43	1	2	2	0.00164135	4.86e-06	TRUE	1	0.333	-0.667
Wbp4	Q61048	2	5	6	0.041373	0.764	TRUE	1.45	0.484	-0.969
Wdfy4	E9Q2M9	12	58	62	0.00535652	0.147	TRUE	2.32	0.774	-1.55
Wdhd1	P59328	16	35	40	0.0341177	0.748	TRUE	1.23	0.409	-0.817	RNA binding
Wdr12	Q9JJA4	2	17	19	0.00699257	0.288	TRUE	3.17	1.06	-2.11
Wdr18	Q4VBE8	3	15	19	0.0280038	0.728	TRUE	2.49	0.831	-1.66
Wdr26	Q8C6G8	4	12	14	0.0264558	0.721	TRUE	1.7	0.565	-1.13
Wdr5	P61965	3	8	8	0.0010063	2.73e-11	TRUE	1.42	0.472	-0.943	RNA binding
Wdr55	Q9CX97	1	12	16	0.020478	0.683	TRUE	3.79	1.26	-2.53
Wdr70	Q3TWF6	5	17	17	0.000736678	2.88e-15	TRUE	1.77	0.589	-1.18
Wdr75	Q3U821	4	14	17	0.0300532	0.736	TRUE	1.95	0.649	-1.3
Wdr77	Q99J09	0.912191	5	5	0.000463028	2.88e-15	TRUE	2.45	0.818	-1.64
Wdr82	Q8BFQ4	2	14	10	0.0439211	0.769	TRUE	2.56	0.855	-1.71	chromatin regulator
Wipi2	Q80W47	0.782563	2	2	0.00107113	2.14e-10	TRUE	1.35	0.451	-0.902
Wiz	O88286	4	19	20	0.00384727	0.0352	TRUE	2.28	0.762	-1.52	TF
Wrnip1	Q91XU0	5	29	28	0.00206288	0.000152	TRUE	2.51	0.837	-1.67
Wtap	Q9ER69	3	6	7	0.0476146	0.774	TRUE	1.11	0.37	-0.741
Xab2	Q9DCD2	9	29	31	0.00806119	0.366	TRUE	1.74	0.579	-1.16
Xpo1	Q6P5F9	19	61	59	0.00347123	0.019	TRUE	1.66	0.553	-1.11	RNA binding
Xpo4	Q9ESJ0	6	23	23	0.000645714	2.88e-15	TRUE	1.94	0.646	-1.29
Xpo5	Q924C1	4	29	30	0.00162693	4.27e-06	TRUE	2.88	0.961	-1.92	RNA binding
Xpo7	Q9EPK7	11	38	40	0.00527789	0.14	TRUE	1.83	0.608	-1.22	RNA binding
Xpot	Q9CRT8	9	27	31	0.0229421	0.701	TRUE	1.68	0.562	-1.12	RNA binding
Xrcc1	Q60596	6	17	18	0.00772192	0.343	TRUE	1.54	0.515	-1.03
Xrcc5	P27641	6	17	16	0.00905119	0.426	TRUE	1.46	0.486	-0.973
Xrcc6	P23475	7	19	19	0.000981254	1.13e-11	TRUE	1.44	0.48	-0.96	RNA binding
Yars1	Q91WQ3	8	23	24	0.00518191	0.132	TRUE	1.55	0.518	-1.04	RNA binding
Ydjc	Q14BV6	1	7	8	0.0101928	0.481	TRUE	2.9	0.968	-1.94
Yeats4	Q9CR11	0.660307	4	5	0.0224124	0.698	TRUE	2.76	0.92	-1.84	chromatin regulator
Yif1b	Q9CX30	0.344723	1	1	0.000896039	3.47e-13	TRUE	1.54	0.512	-1.02
Ywhab	Q9CQV8	3	9	8	0.0216364	0.692	TRUE	1.5	0.5	-1
Yy1	Q00899	1	8	9	0.00785964	0.353	TRUE	3.08	1.03	-2.06	TF
Zbtb20	Q8K0L9	1.02158	15	17	0.00600524	0.205	TRUE	3.97	1.32	-2.64	TF
Zbtb21	E9Q444	0.370912	4	3	0.0257087	0.717	TRUE	3.22	1.07	-2.15	TF
Zbtb33	Q8BN78	1	10	10	0.000302257	2.88e-15	TRUE	3.32	1.11	-2.21	TF
Zbtb9	Q8CDC7	0.832728	5	4	0.0268524	0.723	TRUE	2.43	0.808	-1.62	TF
Zc3h4	Q6ZPZ3	1	5	5	0.000500724	2.88e-15	TRUE	2.32	0.774	-1.55	RNA binding
Zc3hc1	Q80YV2	1	5	6	0.0199367	0.678	TRUE	2.45	0.818	-1.64
Zcchc8	Q9CYA6	1	6	6	0.00043044	2.88e-15	TRUE	2.58	0.862	-1.72	RNA binding
Zfr	O88532	4	12	13	0.0111792	0.519	TRUE	1.64	0.548	-1.1	RNA binding
Zfx	P17012	1	2	2	0.00164135	4.86e-06	TRUE	1	0.333	-0.667	TF
Zgpat	Q8VDM1	2	8	9	0.0136343	0.587	TRUE	2.08	0.695	-1.39	TF
Zhx1	P70121	1	3	3	0.000857662	5.4e-14	TRUE	1.58	0.528	-1.06	TF
Zkscan1	Q8BGS3	1.10825	3	3	0.000985007	1.29e-11	TRUE	1.44	0.479	-0.958	TF
Zmym2	Q9CU65	1	106	109	0.000388073	2.88e-15	TRUE	6.75	2.25	-4.5	TF
Zmym4	A2A791	2	22	31	0.0270221	0.724	TRUE	3.71	1.24	-2.47	TF
Zmym5	Q3U2E2	1.53728	9	9	0.000438893	2.88e-15	TRUE	2.55	0.85	-1.7	TF
Znf12	Q7TSI0	0.318448	1	1	0.000809802	5.72e-15	TRUE	1.65	0.55	-1.1	TF
Znf143	O70230	1	4	5	0.0315373	0.741	TRUE	2.16	0.72	-1.44	TF
Znf148	Q61624	2	14	11	0.0266656	0.722	TRUE	2.63	0.878	-1.76	TF
Znf207	Q9JMD0	2	6	6	0.000857662	5.4e-14	TRUE	1.58	0.528	-1.06	TF
Znf219	Q6IQX8	0.571674	4	5	0.020245	0.681	TRUE	2.97	0.989	-1.98	TF
Znf24	Q91VN1	1	11	10	0.00512894	0.127	TRUE	3.39	1.13	-2.26	TF
Znf280c	Q6P3Y5	2	11	14	0.0266656	0.722	TRUE	2.63	0.878	-1.76	TF
Znf280d	Q68FE8	1.17128	10	9	0.00694369	0.285	TRUE	3.02	1.01	-2.01	TF
Znf281	Q99LI5	1	13	17	0.0178968	0.657	TRUE	3.89	1.3	-2.6	TF
Znf451	Q8C0P7	0.340278	1	1	0.000880873	1.7e-13	TRUE	1.56	0.518	-1.04	TF
Znf512	Q69Z99	3	16	17	0.00434043	0.0648	TRUE	2.46	0.82	-1.64	TF
Znf638	Q61464	3	9	9	0.000857662	5.4e-14	TRUE	1.58	0.528	-1.06
Znf654	Q9DAU9	1	5	5	0.000500724	2.88e-15	TRUE	2.32	0.774	-1.55	TF
Znf668	Q8K2R5	1.20938	5	4	0.038089	0.758	TRUE	1.89	0.629	-1.26	TF
Znf800	Q0VEE6	0.436606	1	1	0.00127604	2.82e-08	TRUE	1.2	0.399	-0.797	TF
Znhit6	Q3UFB2	1.31974	7	8	0.0125555	0.561	TRUE	2.5	0.834	-1.67	TF
Zpr1	Q62384	3.60945	16	20	0.0287514	0.731	TRUE	2.31	0.77	-1.54
Aaas	P58742	4	9	16	0.169915	0.819	FALSE	1.58	0.528	-1.06
Aar2	Q9D2V5	2.18561	1	2	0.510808	0.833	FALSE	-0.628	-0.209	0.419
Aarsd1	Q3THG9	1	1	3	0.588217	0.835	FALSE	0.792	0.264	-0.528
Aatf	Q9JKX4	1	2	1	0.588249	0.835	FALSE	0.5	0.167	-0.333
Abcb6	Q9DC29	1.32605	2	1	0.914449	0.839	FALSE	0.0929	0.031	-0.0619
Abcd3	P55096	1.21055	3	2	0.190626	0.821	FALSE	1.02	0.339	-0.678
Abce1	P61222	6	12	19	0.159597	0.818	FALSE	1.33	0.444	-0.888
Abcf1	Q6P542	7	10	15	0.249449	0.825	FALSE	0.807	0.269	-0.538
Abcf2	Q99LE6	5	15	21	0.0699191	0.794	FALSE	1.83	0.609	-1.22
Abhd12	Q99LR1	0.992096	1	2	0.580808	0.834	FALSE	0.511	0.17	-0.341
Abhd6	Q8R2Y0	1.5882	5	7	0.0664533	0.791	FALSE	1.9	0.632	-1.26
Abi1	Q8CBW3	2	1.03758	0.857091	0.0659971	0.791	FALSE	-1.08	-0.362	0.723
Abr	Q5SSL4	2	5	4	0.0742195	0.796	FALSE	1.16	0.387	-0.774
Abt1	Q9QYL7	1.46719	1	1	0.00378125	0.0319	FALSE	-0.553	-0.184	0.369
Acaa1b	Q8VCH0	1.03722	2	3	0.149178	0.816	FALSE	1.24	0.413	-0.827
Acaa2	Q8BWT1	3	3	3	1	0.84	FALSE	2.22e-16	0	0
Acad9	Q8JZN5	5	6	8	0.308036	0.828	FALSE	0.471	0.157	-0.314
Acadl	P51174	6	4	4	0.00349397	0.0198	FALSE	-0.585	-0.195	0.39
Acads	Q07417	3	5	5	0.00252338	0.00142	FALSE	0.737	0.246	-0.491
Acadvl	P50544	0.791081	1	1	0.00756078	0.332	FALSE	0.338	0.113	-0.225
Acat1	Q8QZT1	1.22734	2	2	0.00268891	0.00262	FALSE	0.704	0.235	-0.47
Acbd3	Q8BMP6	0.950869	1	1	0.0645702	0.79	FALSE	0.0727	0.0242	-0.0485
Acbd6	Q9D061	1.20926	1	2	0.796414	0.837	FALSE	0.226	0.0753	-0.151
Acd	Q5EE38	1	5	8	0.0660559	0.791	FALSE	2.66	0.887	-1.77
Acin1	Q9JIX8	13	22	20	0.0476618	0.774	FALSE	0.69	0.23	-0.46
Aco1	P28271	0.824273	2	3	0.109857	0.809	FALSE	1.57	0.524	-1.05
Aco2	Q99KI0	15	10	11	0.0709628	0.794	FALSE	-0.516	-0.172	0.344
Acot7	Q91V12	1.71456	3	4	0.124312	0.812	FALSE	1.01	0.338	-0.676
Acot9	Q9R0X4	1	0.80491	0.680208	0.184584	0.82	FALSE	-0.435	-0.145	0.29
Acsf2	Q8VCW8	1	1	0.354788	0.588219	0.835	FALSE	-0.747	-0.249	0.498
Acsl3	Q9CZW4	1.4072	3	1	0.828251	0.838	FALSE	0.3	0.0999	-0.2
Acsl4	Q9QUJ7	3	1	3	0.588217	0.835	FALSE	-0.792	-0.264	0.528
Acss2	Q9QXG4	1.19565	1	3	0.70506	0.836	FALSE	0.535	0.178	-0.356
Actb	P60710	30	65	89	0.0966416	0.805	FALSE	1.34	0.447	-0.895
Actc1	P68033	25	43	56	0.117518	0.811	FALSE	0.973	0.324	-0.649
Actn4	P57780	6	2	1	0.152232	0.817	FALSE	-2.08	-0.695	1.39
Actr10	Q9QZB7	1.18198	1	1	0.0121568	0.55	FALSE	-0.241	-0.0804	0.161
Actr2	P61161	6	10	12	0.083694	0.8	FALSE	0.868	0.289	-0.579
Actr3	Q99JY9	7	20	16	0.0602158	0.787	FALSE	1.35	0.451	-0.902
Actr5	Q80US4	1	2	3	0.141495	0.815	FALSE	1.29	0.431	-0.862
Actr6	Q9D864	0.835282	3	2	0.11164	0.809	FALSE	1.55	0.517	-1.03
Adamts4	Q8BNJ2	1	1.01354	0.68675	0.611442	0.835	FALSE	-0.261	-0.0871	0.174
Adat3	Q6PAT0	1	1	2	0.588249	0.835	FALSE	0.5	0.167	-0.333
Add1	Q9QYC0	3	4	4	0.00566539	0.174	FALSE	0.415	0.138	-0.277
Add3	Q9QYB5	1.01382	1	1	0.321247	0.828	FALSE	-0.0198	-0.0066	0.0132
Adnp2	Q8CHC8	2.05097	8	6	0.0596448	0.786	FALSE	1.76	0.585	-1.17
Adprhl2	Q8CG72	1.26246	3	2	0.205156	0.822	FALSE	0.956	0.319	-0.637
Adrm1	Q9JKV1	1	4	6	0.0661885	0.791	FALSE	2.29	0.764	-1.53
Adsl	P54822	2	12	20	0.0641863	0.79	FALSE	2.95	0.984	-1.97
Aebp2	Q9Z248	1.15355	2	2	0.00227212	0.000478	FALSE	0.794	0.265	-0.529
Aff3	P51827	0.804712	1	1	0.00841055	0.389	FALSE	0.313	0.104	-0.209
Afg3l2	Q8JZQ2	1	3	1	0.588217	0.835	FALSE	0.792	0.264	-0.528
Agap3	Q8VHH5	1.03711	1	2	0.623746	0.835	FALSE	0.447	0.149	-0.298
Aggf1	Q7TN31	0.749056	1	2	0.377951	0.83	FALSE	0.917	0.306	-0.611
Agpat3	Q9D517	1.78143	2	1	0.708461	0.836	FALSE	-0.333	-0.111	0.222
Agpat4	Q8K4X7	0.473907	2	1	0.213902	0.823	FALSE	1.58	0.526	-1.05
Agpat5	Q9D1E8	1.33791	1	2	0.926196	0.839	FALSE	0.08	0.0267	-0.0533
Agps	Q8C0I1	1.17726	1	1	0.012578	0.562	FALSE	-0.235	-0.0785	0.157
Ahcyl2	Q68FL4	7	14	19	0.10556	0.808	FALSE	1.22	0.407	-0.814
Ahsa1	Q8BK64	3	11	16	0.0650938	0.79	FALSE	2.14	0.715	-1.43
Ahsa2	Q8N9S3	2	3	3	0.00349397	0.0198	FALSE	0.585	0.195	-0.39
Aifm2	Q8BUE4	1.40944	1	1	0.00441895	0.0703	FALSE	-0.495	-0.165	0.33
Aim2	Q91VJ1	2.17658	1	5	0.984493	0.839	FALSE	0.0389	0.013	-0.0259
Aimp1	P31230	3	1	6	0.895975	0.838	FALSE	-0.292	-0.0975	0.195
Aimp2	Q8R010	0.53489	2	3	0.070213	0.794	FALSE	2.2	0.732	-1.46
Aip	O08915	3	5	7	0.158692	0.817	FALSE	0.98	0.327	-0.653
Akap1	O08715	0.792924	1	1	0.00766774	0.339	FALSE	0.335	0.112	-0.223
Akap8	Q9DBR0	3	5	10	0.280971	0.827	FALSE	1.24	0.412	-0.825
Akap8l	Q9R0L7	2	3	5	0.267738	0.826	FALSE	0.953	0.318	-0.636
Akirin2	B1AXD8	0.639883	1	1	0.00305055	0.0076	FALSE	0.644	0.215	-0.429
Akr1e2	Q9DCT1	1	3	5	0.111766	0.809	FALSE	1.95	0.651	-1.3
Akr7a2	Q8CG76	1.56221	7	4	0.14389	0.815	FALSE	1.76	0.587	-1.17
Akt2	Q60823	1	6	4	0.0661885	0.791	FALSE	2.29	0.764	-1.53
Aldh16a1	Q571I9	1	2	1	0.588249	0.835	FALSE	0.5	0.167	-0.333
Aldh18a1	Q9Z110	6	8	12	0.287848	0.827	FALSE	0.708	0.236	-0.472
Aldh1b1	Q9CZS1	2	1	1	0.00164135	4.86e-06	FALSE	-1	-0.333	0.667
Aldh2	P47738	12	22	23	0.0117072	0.536	FALSE	0.907	0.302	-0.604
Aldh3a2	P47740	0.903352	1	1	0.024428	0.71	FALSE	0.147	0.0489	-0.0978
Aldoa	P05064	14	23	25	0.0337665	0.747	FALSE	0.776	0.259	-0.518
Aldoc	P05063	0.872143	2	3	0.117789	0.811	FALSE	1.49	0.497	-0.993
Alg5	Q9DB25	1	2	3	0.141495	0.815	FALSE	1.29	0.431	-0.862
Alkbh3	Q8K1E6	0.780372	5	3	0.0894269	0.803	FALSE	2.31	0.77	-1.54
Alkbh4	Q9D8F1	1.93143	1	1	0.00176524	1.63e-05	FALSE	-0.95	-0.317	0.633
Alkbh5	Q3TSG4	1	2	4	0.226773	0.824	FALSE	1.5	0.5	-1
Alkbh8	Q80Y20	1	1.65234	2	0.0898883	0.803	FALSE	0.862	0.287	-0.575
Ammecr1	Q9JHT5	0.964586	4	9	0.137876	0.815	FALSE	2.64	0.879	-1.76
Anapc1	P53995	8	12	16	0.170066	0.819	FALSE	0.792	0.264	-0.528
Anapc2	Q8BZQ7	7	17	21	0.051707	0.779	FALSE	1.43	0.478	-0.955
Anapc4	Q91W96	7	13	13	0.00192487	6.01e-05	FALSE	0.893	0.298	-0.595
Anapc5	Q8BTZ4	4	8	7	0.052022	0.779	FALSE	0.904	0.301	-0.602
Anln	Q8K298	0.771881	6	4	0.0538312	0.781	FALSE	2.67	0.889	-1.78
Anxa4	P97429	1	4	3	0.0579961	0.785	FALSE	1.79	0.597	-1.19
Anxa5	P48036	3	5	6	0.083694	0.8	FALSE	0.868	0.289	-0.579
Anxa7	Q07076	3	10	16	0.092354	0.804	FALSE	2.08	0.692	-1.38
Ap1b1	O35643	8	4	10	0.770519	0.837	FALSE	-0.339	-0.113	0.226
Ap1g1	P22892	4	3	3	0.00566539	0.174	FALSE	-0.415	-0.138	0.277
Ap1g2	O88512	1	5	2	0.276279	0.826	FALSE	1.66	0.554	-1.11
Ap1m1	P35585	1.24689	2	1	0.834748	0.838	FALSE	0.182	0.0606	-0.121
Ap2a1	P17426	11	13	7	0.792781	0.837	FALSE	-0.206	-0.0685	0.137
Ap2a2	P17427	8	8	9	0.590064	0.835	FALSE	0.085	0.0283	-0.0566
Ap2b1	Q9DBG3	7	5	8	0.805013	0.837	FALSE	-0.146	-0.0488	0.0976
Ap3b1	Q9Z1T1	4	5	2	0.770519	0.837	FALSE	-0.339	-0.113	0.226
Ap3d1	O54774	1	3	4	0.0579961	0.785	FALSE	1.79	0.597	-1.19
Ap3m1	Q9JKC8	1	7	11	0.050044	0.777	FALSE	3.13	1.04	-2.09
Ap5m1	Q8BJ63	0.507353	1	1	0.00169133	8.14e-06	FALSE	0.979	0.326	-0.653
Apaf1	O88879	2.49976	2	1	0.415985	0.831	FALSE	-0.822	-0.274	0.548
Apex1	P28352	6	17	22	0.0541827	0.781	FALSE	1.69	0.563	-1.13
Apex2	Q68G58	0.889614	1	1	0.0200695	0.679	FALSE	0.169	0.0562	-0.112
Aplf	Q9D842	0.738223	1	2	0.3702	0.83	FALSE	0.938	0.313	-0.625
Apmap	Q9D7N9	2	2	3	0.588354	0.835	FALSE	0.292	0.0975	-0.195
Apoa1	Q00623	1	2	4	0.226773	0.824	FALSE	1.5	0.5	-1
Apoe	P08226	0.931672	4	8	0.114486	0.81	FALSE	2.6	0.867	-1.73
Apool	Q78IK4	1.10707	1	5	0.631152	0.835	FALSE	1.01	0.338	-0.676
Aptx	Q7TQC5	3.0994	3	5	0.631663	0.835	FALSE	0.321	0.107	-0.214
Arf3	P61205	2	7	4	0.190527	0.821	FALSE	1.4	0.468	-0.936
Arfgef1	G3X9K3	1	6	2	0.308542	0.828	FALSE	1.79	0.597	-1.19
Arfip2	Q8K221	1	1	0.602841	0.588297	0.835	FALSE	-0.365	-0.122	0.243
Arglu1	Q3UL36	2	1	3	0.879906	0.838	FALSE	-0.208	-0.0692	0.138
Arhgap1	Q5FWK3	1	1.27634	1.24235	0.0258211	0.718	FALSE	0.333	0.111	-0.222
Arhgap11a	Q80Y19	0.54689	5	3	0.0682248	0.793	FALSE	2.82	0.941	-1.88
Arhgap17	Q3UIA2	1.11382	1	2	0.699529	0.836	FALSE	0.344	0.115	-0.23
Arhgap19	Q8BRH3	0.48717	2	3	0.0647402	0.79	FALSE	2.33	0.777	-1.55
Arhgap24	Q8C4V1	1.29094	1	1	0.00670006	0.265	FALSE	-0.368	-0.123	0.246
Arhgap25	Q8BYW1	1	1.25282	0.783718	0.981949	0.839	FALSE	-0.0132	-0.0044	0.0088
Arhgdia	Q99PT1	2.04999	1	4	0.983517	0.839	FALSE	-0.0356	-0.0119	0.0237
Arhgef1	Q61210	7	8	15	0.466424	0.832	FALSE	0.646	0.215	-0.431
Arhgef2	Q60875	1	2	5	0.276279	0.826	FALSE	1.66	0.554	-1.11
Arhgef6	Q8K4I3	6	14	11	0.0944577	0.805	FALSE	1.05	0.349	-0.699
Arhgef7	Q9ES28	2	2	2	1	0.84	FALSE	3.33e-16	0	0
Arid1a	A2BH40	10	14	13	0.0647032	0.79	FALSE	0.432	0.144	-0.288
Arid1b	E9Q4N7	4	9	4	0.588235	0.835	FALSE	0.585	0.195	-0.39
Arid4a	F8VPQ2	1	7	4	0.0958467	0.805	FALSE	2.4	0.801	-1.6
Arid5a	Q3U108	1	1	3	0.588217	0.835	FALSE	0.792	0.264	-0.528
Arid5b	Q8BM75	0.829629	1	1	0.010404	0.489	FALSE	0.269	0.0898	-0.18
Arih1	Q9Z1K5	3	4	6	0.287848	0.827	FALSE	0.708	0.236	-0.472
Arih2	Q9Z1K6	2.2882	1	1	0.00127813	2.93e-08	FALSE	-1.19	-0.398	0.796
Arl14ep	Q8BIX3	2.17632	5	7	0.0961227	0.805	FALSE	1.44	0.481	-0.962
Arl6ip5	Q8R5J9	1	0.775311	0.722001	0.0641085	0.79	FALSE	-0.419	-0.14	0.279
Arl8b	Q9CQW2	0.32626	4	2	0.090187	0.803	FALSE	3.12	1.04	-2.08
Armc1	Q9D7A8	1	3	6	0.152232	0.817	FALSE	2.08	0.695	-1.39
Armc8	Q9DBR3	3	2	3	0.588354	0.835	FALSE	-0.292	-0.0975	0.195
Arnt	P53762	1	3	4	0.0579961	0.785	FALSE	1.79	0.597	-1.19
Arpc1b	Q9WV32	1.28405	3	4	0.0787416	0.798	FALSE	1.43	0.477	-0.955
Asap1	Q9QWY8	1	1	2	0.588249	0.835	FALSE	0.5	0.167	-0.333
Asap2	Q7SIG6	1	2	3	0.141495	0.815	FALSE	1.29	0.431	-0.862
Asb3	Q9WV72	1	2	1	0.588249	0.835	FALSE	0.5	0.167	-0.333
Asb7	Q91ZU0	2.10617	1	2	0.541587	0.834	FALSE	-0.575	-0.192	0.383
Ascc1	Q9D8Z1	0.85957	3	2	0.11566	0.81	FALSE	1.51	0.504	-1.01
Asl	Q91YI0	3	3	4	0.58851	0.835	FALSE	0.208	0.0692	-0.138
Asna1	O54984	1	3	4	0.0579961	0.785	FALSE	1.79	0.597	-1.19
Asph	Q8BSY0	4	5	4	0.588718	0.835	FALSE	0.161	0.0537	-0.107
Aspscr1	Q8VBT9	1	1	1	1	0.84	FALSE	0	0	0
Asrgl1	Q8C0M9	2	3	6	0.321809	0.828	FALSE	1.08	0.362	-0.723
Ass1	P16460	2	8	13	0.0816748	0.8	FALSE	2.35	0.783	-1.57
Atad3	Q925I1	16	31	31	0.00175346	1.47e-05	FALSE	0.954	0.318	-0.636
Atf7	Q8R0S1	1.13768	1	1	0.0174978	0.652	FALSE	-0.186	-0.062	0.124
Atg4b	Q8BGE6	0.730578	1	1	0.0050102	0.117	FALSE	0.453	0.151	-0.302
Atg5	Q99J83	1	2	1.28274	0.329239	0.829	FALSE	0.68	0.227	-0.453
Atp5f1a	Q03265	25	43	49	0.0526371	0.78	FALSE	0.877	0.292	-0.584
Atp5f1b	P56480	27	38	37	0.01551	0.623	FALSE	0.474	0.158	-0.316
Atp5f1c	Q91VR2	5	8	6	0.308036	0.828	FALSE	0.471	0.157	-0.314
Atp5pb	Q9CQQ7	0.650067	3	2	0.084513	0.801	FALSE	1.91	0.638	-1.28
Atp6ap2	Q9CYN9	1.76827	1	1	0.00216225	0.000271	FALSE	-0.822	-0.274	0.548
Atp6v0d1	P51863	1	3	1.11232	0.522476	0.833	FALSE	0.869	0.29	-0.58
Atp6v1a	P50516	4	10	14	0.0862492	0.802	FALSE	1.56	0.522	-1.04
Atp6v1b2	P62814	3	2	3	0.588354	0.835	FALSE	-0.292	-0.0975	0.195
Atxn2l	Q7TQH0	2	0.445146	3	0.74487	0.837	FALSE	-0.791	-0.264	0.528
Aven	Q9D9K3	1.32408	1	1	0.00586432	0.192	FALSE	-0.405	-0.135	0.27
Avil	O88398	6	6	8	0.58851	0.835	FALSE	0.208	0.0692	-0.138
Avl9	Q80U56	0.811853	1	1	0.00891633	0.418	FALSE	0.301	0.1	-0.2
B4galt1	P15535	1.5938	2	1	0.842855	0.838	FALSE	-0.172	-0.0575	0.115
B4galt7	Q8R087	0.826317	1	1	0.0100986	0.477	FALSE	0.275	0.0917	-0.183
Babam2	Q8K3W0	1.52233	4	6	0.100081	0.806	FALSE	1.69	0.562	-1.12
Bach1	P97302	2.32295	1	2	0.464659	0.832	FALSE	-0.716	-0.239	0.477
Bach2	P97303	1.14152	1	1	0.0168759	0.644	FALSE	-0.191	-0.0637	0.127
Bag2	Q91YN9	0.558322	1	2	0.257402	0.825	FALSE	1.34	0.447	-0.894
Bahd1	Q497V6	0.880813	1	4	0.531559	0.834	FALSE	1.18	0.394	-0.789
Bak1	O08734	1.21324	3	4	0.0730376	0.795	FALSE	1.51	0.505	-1.01
Banp	Q8VBU8	1	6	4	0.0661885	0.791	FALSE	2.29	0.764	-1.53
Bap1	Q99PU7	2	3	3	0.00349397	0.0198	FALSE	0.585	0.195	-0.39
Bcat1	P24288	1	4	1	0.588209	0.835	FALSE	1	0.333	-0.667
Bcl10	Q9Z0H7	1	1	3	0.588217	0.835	FALSE	0.792	0.264	-0.528
Bcl2l11	O54918	0.709146	1	1	0.00440992	0.0697	FALSE	0.496	0.165	-0.331
Bcl7c	O08664	2	3	3	0.00349397	0.0198	FALSE	0.585	0.195	-0.39
Bclaf1	Q8K019	8	6	7	0.25299	0.825	FALSE	-0.304	-0.101	0.203
Bhlhe40	O35185	1.63666	4	6	0.108905	0.809	FALSE	1.58	0.527	-1.05
Bicd2	Q921C5	1.20258	2	3	0.18849	0.821	FALSE	1.03	0.342	-0.684
Bicra	F8VPZ9	2	5	3	0.267738	0.826	FALSE	0.953	0.318	-0.636
Bin2	D3Z6Q9	1	2.7461	1.32047	0.392229	0.831	FALSE	0.929	0.31	-0.619
Birc2	Q62210	2	0.808923	1.28571	0.235157	0.824	FALSE	-0.972	-0.324	0.648
Bles03	Q8VD62	1	1	1	1	0.84	FALSE	0	0	0
Blk	P16277	3	5	4	0.184319	0.82	FALSE	0.576	0.192	-0.384
Bod1l	E9Q6J5	1	1	0.903079	0.590684	0.835	FALSE	-0.0735	-0.0245	0.049
Bpnt1	Q9Z0S1	1	2	4	0.226773	0.824	FALSE	1.5	0.5	-1
Braf	P28028	2.09841	1	1	0.00149347	9.49e-07	FALSE	-1.07	-0.356	0.713
Brat1	Q8C3R1	1.0415	2	3	0.150086	0.816	FALSE	1.23	0.411	-0.823
Brcc3	P46737	3	3	5	0.588295	0.835	FALSE	0.368	0.123	-0.246
Brd3	Q8K2F0	5	4	5	0.588718	0.835	FALSE	-0.161	-0.0537	0.107
Brd4	Q9ESU6	7	10	10	0.00418555	0.0546	FALSE	0.515	0.172	-0.343
Brd7	O88665	3	5	5	0.00252338	0.00142	FALSE	0.737	0.246	-0.491
Brd8	Q8R3B7	1	0.517538	1.53583	0.902889	0.839	FALSE	-0.166	-0.0552	0.11
Brd9	Q3UQU0	0.982547	1	2	0.571878	0.834	FALSE	0.525	0.175	-0.35
Brf1	Q8CFK2	1.68882	1	3	0.978708	0.839	FALSE	0.0365	0.0122	-0.0243
Brip1	Q5SXJ3	0.788825	5	3	0.0902379	0.803	FALSE	2.3	0.765	-1.53
Brms1	Q99N20	0.530309	1	1	0.00185995	3.64e-05	FALSE	0.915	0.305	-0.61
Brox	Q8K2Q7	1.27415	2	2	0.00300868	0.00682	FALSE	0.65	0.217	-0.434
Btbd11	Q6GQW0	3	4	7	0.343943	0.829	FALSE	0.819	0.273	-0.546
Btk	P35991	4	9	12	0.0829562	0.8	FALSE	1.38	0.459	-0.918
Bub1b	Q9Z1S0	1	1.18857	1.79915	0.378109	0.83	FALSE	0.548	0.183	-0.366
Bub3	Q9WVA3	7	12	16	0.129152	0.813	FALSE	0.985	0.328	-0.657
Bud13	Q8R149	3	2.16294	0.996473	0.375975	0.83	FALSE	-1.03	-0.344	0.687
Bud23	Q9CY21	0.84096	1	1	0.0115673	0.532	FALSE	0.25	0.0833	-0.167
Bzw2	Q91VK1	5	12	20	0.14111	0.815	FALSE	1.63	0.544	-1.09
C1qbp	O35658	0.85187	1	2	0.457159	0.832	FALSE	0.731	0.244	-0.488
C4b	P01029	0.835188	4	2	0.187735	0.821	FALSE	1.76	0.587	-1.17
Cacna2d1	O08532	1	1.61843	0.922907	0.689781	0.836	FALSE	0.289	0.0965	-0.193
Cacul1	Q8R0X2	1.4321	1	2	0.983221	0.839	FALSE	-0.0181	-0.00604	0.0121
Calu	O35887	1	1	1	1	0.84	FALSE	0	0	0
Cand2	Q6ZQ73	8	27	20	0.0756504	0.797	FALSE	1.54	0.513	-1.03
Capg	P24452	1.56669	3	2	0.316845	0.828	FALSE	0.645	0.215	-0.43
Capn1	O35350	0.910509	1	3	0.535206	0.834	FALSE	0.928	0.309	-0.618
Capns1	O88456	1.48247	1	1	0.00364179	0.0256	FALSE	-0.568	-0.189	0.379
Caprin1	Q60865	2	4	0.663342	0.894999	0.838	FALSE	-0.296	-0.0987	0.197
Capza1	P47753	2	3	4	0.170066	0.819	FALSE	0.792	0.264	-0.528
Capza2	P47754	3	5	3	0.588295	0.835	FALSE	0.368	0.123	-0.246
Capzb	P47757	5	6	7	0.198882	0.822	FALSE	0.374	0.125	-0.249
Card11	Q8CIS0	1	0.851845	0.786572	0.121838	0.812	FALSE	-0.289	-0.0963	0.193
Carm1	Q9WVG6	10	17	17	0.00239171	0.000825	FALSE	0.766	0.255	-0.51
Carnmt1	Q80UY1	1.33941	1	1	0.0055416	0.163	FALSE	-0.422	-0.141	0.281
Cars1	Q9ER72	4	1	2	0.226773	0.824	FALSE	-1.5	-0.5	1
Casp4	P70343	1	2	5	0.276279	0.826	FALSE	1.66	0.554	-1.11
Casp9	Q8C3Q9	1.90414	2	2	0.0668438	0.792	FALSE	0.0709	0.0236	-0.0472
Cat	P24270	6	16	12	0.0989203	0.806	FALSE	1.21	0.403	-0.805
Cbl	P22682	1	2.70024	1.6353	0.23022	0.824	FALSE	1.07	0.357	-0.714
Cbll1	Q9JIY2	1.39441	1	2	0.981178	0.839	FALSE	0.0203	0.00678	-0.0136
Cbx1	P83917	0.512636	4	2	0.122923	0.812	FALSE	2.46	0.821	-1.64
Cbx2	P30658	1	1	1	1	0.84	FALSE	0	0	0
Cbx4	O55187	1	3	2	0.141495	0.815	FALSE	1.29	0.431	-0.862
Cbx8	Q9QXV1	4	6	5	0.192985	0.821	FALSE	0.453	0.151	-0.302
Ccar1	Q8CH18	5	12	18	0.111323	0.809	FALSE	1.56	0.519	-1.04
Ccar2	Q8VDP4	14	26	23	0.0543254	0.782	FALSE	0.805	0.268	-0.536
Ccdc117	Q6PB51	0.922805	2	4	0.207906	0.822	FALSE	1.62	0.539	-1.08
Ccdc127	Q3TC33	2.37351	1	1	0.00120252	6.07e-09	FALSE	-1.25	-0.416	0.831
Ccdc178	Q8CDV0	1	2.18972	0.927003	0.649017	0.835	FALSE	0.511	0.17	-0.34
Ccdc22	Q9JIG7	1	0.618888	2.44221	0.862387	0.838	FALSE	0.298	0.0993	-0.199
Ccdc50	Q810U5	0.636042	1	1	0.00299351	0.00656	FALSE	0.653	0.218	-0.435
Ccdc6	D3YZP9	1	6	11	0.0784696	0.798	FALSE	3.02	1.01	-2.01
Ccdc84	Q4VA36	0.972677	1	2	0.562719	0.834	FALSE	0.54	0.18	-0.36
Ccdc86	Q9JJ89	1	1	2	0.588249	0.835	FALSE	0.5	0.167	-0.333
Ccdc97	Q9DBT3	1	4	3	0.0579961	0.785	FALSE	1.79	0.597	-1.19
Ccl22	O88430	0.393107	1	2	0.176994	0.82	FALSE	1.85	0.616	-1.23
Ccna2	P51943	0.671945	4	2	0.153285	0.817	FALSE	2.07	0.691	-1.38
Ccnb1	P24860	1	1	2	0.588249	0.835	FALSE	0.5	0.167	-0.333
Ccnq	Q8QZR8	0.94744	1	1	0.0587365	0.786	FALSE	0.0779	0.026	-0.0519
Ccs	Q9WU84	1.02231	2	2	0.00171789	1.05e-05	FALSE	0.968	0.323	-0.645
Cct3	P80318	27	45	58	0.119991	0.811	FALSE	0.92	0.307	-0.613
Cct5	P80316	20	37	47	0.0920833	0.804	FALSE	1.06	0.353	-0.707
Cct6a	P80317	19	35	35	0.00196107	7.8e-05	FALSE	0.881	0.294	-0.588
Cct8	P42932	42	65	68	0.0185348	0.664	FALSE	0.663	0.221	-0.442
Cd2ap	Q9JLQ0	1	1.16776	1.0607	0.316353	0.828	FALSE	0.154	0.0515	-0.103
Cd44	P15379	1	1.59666	0.745935	0.89445	0.838	FALSE	0.126	0.042	-0.0841
Cdadc1	Q8BMD5	1.37689	3	2	0.241363	0.825	FALSE	0.831	0.277	-0.554
Cdc16	Q8R349	10	18	21	0.0582926	0.785	FALSE	0.959	0.32	-0.639
Cdc27	A2A6Q5	4	5	9	0.392269	0.831	FALSE	0.746	0.249	-0.497
Cdc34	Q8CFI2	1.64679	2	2	0.00984087	0.465	FALSE	0.28	0.0934	-0.187
Cdc5l	Q6A068	13	24	28	0.0553794	0.783	FALSE	0.996	0.332	-0.664
Cdca7	Q9D0M2	1	2	3	0.141495	0.815	FALSE	1.29	0.431	-0.862
Cdca7l	Q922M5	1	4	3	0.0579961	0.785	FALSE	1.79	0.597	-1.19
Cdca8	Q8BHX3	2	5	10	0.179981	0.82	FALSE	1.82	0.607	-1.21
Cdk1	P11440	10	15	19	0.141197	0.815	FALSE	0.755	0.252	-0.504
Cdk10	Q3UMM4	0.73033	2	4	0.165173	0.818	FALSE	1.95	0.651	-1.3
Cdk12	Q14AX6	5	7	6	0.198882	0.822	FALSE	0.374	0.125	-0.249
Cdk13	Q69ZA1	5	8	8	0.00283757	0.00422	FALSE	0.678	0.226	-0.452
Cdk2	P97377	7	9	13	0.294552	0.827	FALSE	0.628	0.209	-0.419
Cdk4	P30285	5	10	16	0.16299	0.818	FALSE	1.34	0.446	-0.893
Cdk5	P49615	3	5	7	0.158692	0.817	FALSE	0.98	0.327	-0.653
Cdk5rap3	Q99LM2	1	1	1	1	0.84	FALSE	0	0	0
Cdk6	Q64261	8	16	19	0.054391	0.782	FALSE	1.12	0.375	-0.749
Cdk7	Q03147	4	9	14	0.131787	0.813	FALSE	1.49	0.496	-0.992
Cdk8	Q8R3L8	2	4	7	0.190527	0.821	FALSE	1.4	0.468	-0.936
Cdk9	Q99J95	8	15	17	0.0415616	0.765	FALSE	0.997	0.332	-0.665
Cdkn2aip	Q8BI72	4	2	5	0.770519	0.837	FALSE	-0.339	-0.113	0.226
Cdsn	Q7TPC1	2.38407	2	2	0.0113413	0.524	FALSE	-0.253	-0.0845	0.169
Cdyl	Q9WTK2	0.99109	3	5	0.110803	0.809	FALSE	1.97	0.655	-1.31
Celf1	P28659	4	7	14	0.264657	0.826	FALSE	1.31	0.436	-0.872
Cenpc	P49452	1.12307	1	1	0.0202887	0.681	FALSE	-0.167	-0.0558	0.112
Cenph	Q9QYM8	1	1	4	0.588209	0.835	FALSE	1	0.333	-0.667
Cenpk	Q9ESN5	1.60216	1	1	0.00282611	0.00408	FALSE	-0.68	-0.227	0.453
Cenpo	Q8K015	0.743604	2	1	0.374036	0.83	FALSE	0.927	0.309	-0.618
Cenpp	Q9CZ92	0.691421	2	1	0.338003	0.829	FALSE	1.03	0.344	-0.688
Cep55	Q8BT07	1	1.10798	1	0.590655	0.835	FALSE	0.074	0.0247	-0.0493
Cep70	Q6IQY5	1.02799	1	2	0.614947	0.835	FALSE	0.46	0.153	-0.307
Cers2	Q924Z4	1.28358	2	1	0.871924	0.838	FALSE	0.14	0.0466	-0.0932
Cfdp1	O88271	1	4	8	0.120627	0.811	FALSE	2.5	0.833	-1.67
Cggbp1	Q8BHG9	2	3	2	0.588354	0.835	FALSE	0.292	0.0975	-0.195
Chaf1b	Q9D0N7	5	13	19	0.094168	0.804	FALSE	1.65	0.551	-1.1
Chd6	A3KFM7	1	6	2	0.308542	0.828	FALSE	1.79	0.597	-1.19
Chd8	Q09XV5	6	44	25	0.0938568	0.804	FALSE	2.47	0.822	-1.64
Chek2	Q9Z265	1.24122	2	3	0.199078	0.822	FALSE	0.981	0.327	-0.654
Chmp1b1	Q99LU0	0.523987	2	1	0.23905	0.824	FALSE	1.43	0.477	-0.955
Chmp3	Q9CQ10	1	1	1	1	0.84	FALSE	0	0	0
Chmp4b	Q9D8B3	1	2	1	0.588249	0.835	FALSE	0.5	0.167	-0.333
Chmp7	Q8R1T1	1.79534	1	2	0.699712	0.836	FALSE	-0.344	-0.115	0.23
Chordc1	Q9D1P4	1	3	5	0.111766	0.809	FALSE	1.95	0.651	-1.3
Chtf18	Q8BIW9	5	12	9	0.118088	0.811	FALSE	1.06	0.352	-0.704
Chtop	Q9CY57	1	1	2	0.588249	0.835	FALSE	0.5	0.167	-0.333
Ciao1	Q99KN2	0.776	1	2	0.397722	0.831	FALSE	0.866	0.289	-0.577
Ciapin1	Q8WTY4	0.837372	1	1	0.0111776	0.519	FALSE	0.256	0.0854	-0.171
Cip2a	Q8BWY9	4	4	6	0.588354	0.835	FALSE	0.292	0.0975	-0.195
Ckap4	Q8BMK4	9	28	22	0.0601655	0.787	FALSE	1.46	0.488	-0.976
Ckap5	A2AGT5	4	7	11	0.190622	0.821	FALSE	1.13	0.378	-0.756
Clasp1	Q80TV8	2	2	4	0.588249	0.835	FALSE	0.5	0.167	-0.333
Clasp2	Q8BRT1	2	0.603232	0.322338	0.126338	0.812	FALSE	-2.18	-0.727	1.45
Clint1	Q99KN9	1	1	1	1	0.84	FALSE	0	0	0
Clip1	Q922J3	1	1.12125	0.804421	0.8581	0.838	FALSE	-0.0744	-0.0248	0.0496
Clk1	P22518	1	2	3	0.141495	0.815	FALSE	1.29	0.431	-0.862
Clk3	O35492	3	3	5	0.588295	0.835	FALSE	0.368	0.123	-0.246
Clptm1	Q8VBZ3	0.581281	2	3	0.075774	0.797	FALSE	2.08	0.692	-1.38
Clspn	Q80YR7	1.18577	1	3	0.699184	0.836	FALSE	0.547	0.182	-0.364
Clta	O08585	2	1	1	0.00164135	4.86e-06	FALSE	-1	-0.333	0.667
Cmah	Q61419	0.559931	1	1	0.00211022	0.000201	FALSE	0.837	0.279	-0.558
Cmpk1	Q9DBP5	1.62582	1	1	0.00270677	0.00278	FALSE	-0.701	-0.234	0.467
Cmss1	Q9CZT6	1	2	4	0.226773	0.824	FALSE	1.5	0.5	-1
Cmtr2	Q8BWQ4	0.884846	2	1	0.484695	0.833	FALSE	0.677	0.226	-0.451
Cnbp	P53996	1	0.573619	0.96581	0.546336	0.834	FALSE	-0.426	-0.142	0.284
Cndp2	Q9D1A2	0.579197	2	3	0.0755188	0.797	FALSE	2.08	0.693	-1.39
Cnn3	Q9DAW9	0.632097	3	2	0.0821691	0.8	FALSE	1.95	0.651	-1.3
Cnot1	Q6ZQ08	5	10	15	0.141495	0.815	FALSE	1.29	0.431	-0.862
Cnot10	Q8BH15	1.02355	1	1	0.177443	0.82	FALSE	-0.0336	-0.0112	0.0224
Cnot11	Q9CWN7	0.820466	1	1	0.00959233	0.453	FALSE	0.285	0.0952	-0.19
Cnot2	Q8C5L3	1.12015	1	2	0.705898	0.836	FALSE	0.336	0.112	-0.224
Cnot8	Q9D8X5	1	2	1	0.588249	0.835	FALSE	0.5	0.167	-0.333
Cnot9	Q9JKY0	1.20125	2	7	0.381653	0.83	FALSE	1.64	0.546	-1.09
Cnp	P16330	0.83578	2	3	0.111721	0.809	FALSE	1.55	0.517	-1.03
Cntrl	A2AL36	1.79195	2	2	0.0219155	0.694	FALSE	0.158	0.0528	-0.106
Cog1	Q9Z160	1	2	1	0.588249	0.835	FALSE	0.5	0.167	-0.333
Cog2	Q921L5	3	1	1	0.000857662	5.4e-14	FALSE	-1.58	-0.528	1.06
Cog3	Q8CI04	1	1	1.832	0.588266	0.835	FALSE	0.437	0.146	-0.291
Cog4	Q8R1U1	0.976878	1	3	0.574458	0.834	FALSE	0.826	0.275	-0.551
Cog5	Q8C0L8	2	3	4	0.170066	0.819	FALSE	0.792	0.264	-0.528
Cog6	Q8R3I3	1	1	1	1	0.84	FALSE	0	0	0
Cog7	Q3UM29	3	1	3	0.588217	0.835	FALSE	-0.792	-0.264	0.528
Comt	O88587	1	2	5	0.276279	0.826	FALSE	1.66	0.554	-1.11
Comtd1	Q8BIG7	1.77371	1	2	0.713385	0.836	FALSE	-0.327	-0.109	0.218
Cope	O89079	0.685779	2	4	0.156061	0.817	FALSE	2.04	0.681	-1.36
Copg2	Q9QXK3	1	2	3	0.141495	0.815	FALSE	1.29	0.431	-0.862
Cops4	O88544	6	6	12	0.588249	0.835	FALSE	0.5	0.167	-0.333
Cops5	O35864	1	1	2	0.588249	0.835	FALSE	0.5	0.167	-0.333
Cops6	O88545	2	4	8	0.226773	0.824	FALSE	1.5	0.5	-1
Coq8a	Q60936	1	1	1	1	0.84	FALSE	0	0	0
Coro1b	Q9WUM3	5	7	6	0.198882	0.822	FALSE	0.374	0.125	-0.249
Coro1c	Q9WUM4	5	3	8	0.980743	0.839	FALSE	-0.0294	-0.00982	0.0196
Coro7	Q9D2V7	8	13	18	0.16132	0.818	FALSE	0.935	0.312	-0.623
Cpox	P36552	2.13746	2	3	0.706171	0.836	FALSE	0.197	0.0655	-0.131
Cpsf1	Q9EPU4	10	31	23	0.0839149	0.801	FALSE	1.42	0.472	-0.945
Cpsf4	Q8BQZ5	0.782151	3	1	0.460842	0.832	FALSE	1.15	0.382	-0.765
Cpsf6	Q6NVF9	9	15	16	0.0235615	0.705	FALSE	0.784	0.261	-0.522
Cpsf7	Q8BTV2	4	4	5	0.588718	0.835	FALSE	0.161	0.0537	-0.107
Cpt1a	P97742	0.989004	5	10	0.102132	0.807	FALSE	2.84	0.946	-1.89
Cramp1	Q6PG95	1	0.646871	2	0.895133	0.838	FALSE	0.186	0.0619	-0.124
Crebbp	P45481	5	22	13	0.133169	0.814	FALSE	1.76	0.586	-1.17
Crkl	P47941	1	5	8	0.0660559	0.791	FALSE	2.66	0.887	-1.77
Crmp1	P97427	2	1	1	0.00164135	4.86e-06	FALSE	-1	-0.333	0.667
Cryl1	Q99KP3	1.55477	2	2	0.00683341	0.276	FALSE	0.363	0.121	-0.242
Cryz	P47199	0.614293	2	3	0.0798903	0.799	FALSE	2	0.665	-1.33
Cryzl1	Q921W4	1.51625	3	4	0.100636	0.806	FALSE	1.19	0.397	-0.795
Csk	P41241	4	19	28	0.0544799	0.782	FALSE	2.53	0.843	-1.69
Csnk1e	Q9JMK2	2.69779	2	3	0.786042	0.837	FALSE	-0.139	-0.0464	0.0929
Cstf3	Q99LI7	13	15	11	0.964313	0.839	FALSE	-0.0173	-0.00576	0.0115
Ctc1	Q5SUQ9	2	8	4	0.226773	0.824	FALSE	1.5	0.5	-1
Cth	Q8VCN5	2	3	4	0.170066	0.819	FALSE	0.792	0.264	-0.528
Ctnnbl1	Q9CWL8	3	8	12	0.0984261	0.806	FALSE	1.71	0.569	-1.14
Ctps1	P70698	4	11	17	0.10284	0.807	FALSE	1.77	0.591	-1.18
Ctps2	P70303	1	2	1	0.588249	0.835	FALSE	0.5	0.167	-0.333
Ctu1	Q99J10	1	1.60356	1.83682	0.0652116	0.791	FALSE	0.779	0.26	-0.519
Cuedc2	Q9CXX9	0.807551	1	1	0.00860615	0.401	FALSE	0.308	0.103	-0.206
Cul5	Q9D5V5	4	11	9	0.0542115	0.781	FALSE	1.31	0.438	-0.876
Cul7	Q8VE73	0.935207	1	1	0.0436427	0.768	FALSE	0.0966	0.0322	-0.0644
Cutc	Q9D8X1	0.572841	1	4	0.383564	0.83	FALSE	1.8	0.601	-1.2
Cux1	P53564	0.480206	2	1	0.216964	0.823	FALSE	1.56	0.519	-1.04
Cux1.1	P70403	0.896293	1	1	0.0220153	0.695	FALSE	0.158	0.0527	-0.105
Cwc15	Q9JHS9	2.66739	1	1	0.00100591	2.69e-11	FALSE	-1.42	-0.472	0.944
Cwc27	Q3TKY6	2	5	4	0.0742195	0.796	FALSE	1.16	0.387	-0.774
Cxxc1	Q9CWW7	4	7	7	0.00221902	0.000367	FALSE	0.807	0.269	-0.538
Cyb5r1	Q9DB73	3.71158	3	4	0.784671	0.837	FALSE	-0.0996	-0.0332	0.0664
Cyfip2	Q5SQX6	10	18	21	0.0582926	0.785	FALSE	0.959	0.32	-0.639
Cyhr1	Q9QXA1	1	5	8	0.0660559	0.791	FALSE	2.66	0.887	-1.77
Cyp20a1	Q8BKE6	0.885541	1	1	0.0190162	0.669	FALSE	0.175	0.0585	-0.117
Cyth4	Q80YW0	0.416516	2	1	0.187254	0.821	FALSE	1.76	0.588	-1.18
Dap3	Q9ER88	2	3	4	0.170066	0.819	FALSE	0.792	0.264	-0.528
Dapk3	O54784	2.37355	1	1	0.00120248	6.06e-09	FALSE	-1.25	-0.416	0.831
Daxx	O35613	1	3	2	0.141495	0.815	FALSE	1.29	0.431	-0.862
Dazap1	Q9JII5	4	6	7	0.090014	0.803	FALSE	0.696	0.232	-0.464
Dbnl	Q62418	1	0.573432	1	0.588279	0.835	FALSE	-0.401	-0.134	0.267
Dbt	P53395	1	1.32276	1	0.588528	0.835	FALSE	0.202	0.0673	-0.135
Dcaf15	Q6PFH3	1.00973	1	3	0.594015	0.835	FALSE	0.779	0.26	-0.519
Dclre1c	Q8K4J0	1.2561	1	1	0.00785828	0.353	FALSE	-0.329	-0.11	0.219
Dcp2	Q9CYC6	0.620433	2	3	0.0806714	0.799	FALSE	1.98	0.66	-1.32
Dcps	Q9DAR7	2	4	7	0.190527	0.821	FALSE	1.4	0.468	-0.936
Dctn1	O08788	2	1	1	0.00164135	4.86e-06	FALSE	-1	-0.333	0.667
Dctn2	Q99KJ8	2	2	2	1	0.84	FALSE	3.33e-16	0	0
Dctn4	Q8CBY8	1.41833	1	1	0.00430746	0.0626	FALSE	-0.504	-0.168	0.336
Ddx11	Q6AXC6	1.03031	3	2	0.147722	0.816	FALSE	1.25	0.416	-0.833
Ddx17	Q501J6	53	90	84	0.0293432	0.733	FALSE	0.714	0.238	-0.476
Ddx20	Q9JJY4	6	10	14	0.158692	0.817	FALSE	0.98	0.327	-0.653
Ddx24	Q9ESV0	1.00118	1	4	0.588768	0.835	FALSE	0.998	0.333	-0.666
Ddx31	Q6NZQ2	1	3	7	0.183067	0.82	FALSE	2.2	0.732	-1.46
Ddx42	Q810A7	13	23	29	0.0966888	0.805	FALSE	0.99	0.33	-0.66
Ddx5	Q61656	52	84	93	0.0451882	0.77	FALSE	0.765	0.255	-0.51
Ddx50	Q99MJ9	1	3	5	0.111766	0.809	FALSE	1.95	0.651	-1.3
Ddx51	Q6P9R1	2	5	3	0.267738	0.826	FALSE	0.953	0.318	-0.636
Ddx52	Q8K301	2	3	4	0.170066	0.819	FALSE	0.792	0.264	-0.528
Ddx54	Q8K4L0	1	2	3	0.141495	0.815	FALSE	1.29	0.431	-0.862
Ddx55	Q6ZPL9	1	2	5	0.276279	0.826	FALSE	1.66	0.554	-1.11
Decr2	Q9WV68	0.596201	1	3	0.358482	0.83	FALSE	1.54	0.513	-1.03
Def6	Q8C2K1	1	1.06857	1.13603	0.21817	0.823	FALSE	0.14	0.0466	-0.0932
Dek	Q7TNV0	4	12	17	0.0728118	0.795	FALSE	1.84	0.612	-1.22
Dennd10	Q9D8N2	0.612871	1	1	0.00267887	0.00253	FALSE	0.706	0.235	-0.471
Dennd3	A2RT67	1	1	1.89474	0.588259	0.835	FALSE	0.461	0.154	-0.307
Derl1	Q99J56	1	1	1.74279	0.58828	0.835	FALSE	0.401	0.134	-0.267
Derpc	P0CG14	1.07265	3	4	0.0627956	0.789	FALSE	1.69	0.564	-1.13
Dffa	O54786	1	3	6	0.152232	0.817	FALSE	2.08	0.695	-1.39
Dgcr8	Q9EQM6	2	3	3	0.00349397	0.0198	FALSE	0.585	0.195	-0.39
Dgkz	Q80UP3	1.60036	2	2	0.00811219	0.37	FALSE	0.322	0.107	-0.214
Dhcr7	O88455	1	6	4	0.0661885	0.791	FALSE	2.29	0.764	-1.53
Dhrs1	Q99L04	1.57791	3	5	0.18803	0.821	FALSE	1.3	0.432	-0.864
Dhrs13	Q5SS80	0.963697	1	3	0.566631	0.834	FALSE	0.846	0.282	-0.564
Dhrs7	Q9CXR1	1	2	4	0.226773	0.824	FALSE	1.5	0.5	-1
Dhrs7b	Q99J47	1.2536	2	2	0.00286224	0.00454	FALSE	0.674	0.225	-0.449
Dhx29	Q6PGC1	2	1	3	0.879906	0.838	FALSE	-0.208	-0.0692	0.138
Dhx30	Q99PU8	2	6	4	0.141495	0.815	FALSE	1.29	0.431	-0.862
Dhx33	Q80VY9	1.37859	1	2	0.965958	0.839	FALSE	0.0368	0.0123	-0.0245
Dhx36	Q8VHK9	5	8	9	0.0553373	0.783	FALSE	0.763	0.254	-0.509
Dhx40	Q6PE54	2.62827	1	1	0.00102765	5.55e-11	FALSE	-1.39	-0.465	0.929
Dido1	Q8C9B9	6	9	9	0.00349397	0.0198	FALSE	0.585	0.195	-0.39
Diras2	Q5PR73	1	4	3	0.0579961	0.785	FALSE	1.79	0.597	-1.19
Dlat	Q8BMF4	7	5	6	0.257049	0.825	FALSE	-0.354	-0.118	0.236
Dlgap5	Q8K4R9	1.88811	1	1	0.00185467	3.5e-05	FALSE	-0.917	-0.306	0.611
Dlst	Q9D2G2	5	4	3	0.272054	0.826	FALSE	-0.529	-0.176	0.353
Dnaaf5	B9EJR8	2	3	4	0.170066	0.819	FALSE	0.792	0.264	-0.528
Dnaja1	P63037	4	14	20	0.0641104	0.79	FALSE	2.06	0.688	-1.38
Dnaja4	Q9JMC3	1	2	1	0.588249	0.835	FALSE	0.5	0.167	-0.333
Dnajb12	Q9QYI4	0.682654	1	2	0.332203	0.829	FALSE	1.05	0.35	-0.701
Dnajc3	Q91YW3	2	5	4	0.0742195	0.796	FALSE	1.16	0.387	-0.774
Dnajc8	Q6NZB0	2	3	5	0.267738	0.826	FALSE	0.953	0.318	-0.636
Dnm2	P39054	5	8	8	0.00283757	0.00422	FALSE	0.678	0.226	-0.452
Dnmt3b	O88509	1	4	3	0.0579961	0.785	FALSE	1.79	0.597	-1.19
Dnpep	Q9Z2W0	0.801555	1	2	0.417123	0.831	FALSE	0.819	0.273	-0.546
Dnttip1	Q99LB0	1.57367	2	3	0.320049	0.828	FALSE	0.638	0.213	-0.426
Dnttip2	Q8R2M2	3	5	5	0.00252338	0.00142	FALSE	0.737	0.246	-0.491
Dock10	Q8BZN6	1	2	1	0.588249	0.835	FALSE	0.5	0.167	-0.333
Dock11	A2AF47	1.27492	3	1	0.751897	0.837	FALSE	0.442	0.147	-0.295
Dock8	Q8C147	8	9	11	0.321804	0.828	FALSE	0.315	0.105	-0.21
Dohh	Q99LN9	1.87522	2	3	0.494104	0.833	FALSE	0.385	0.128	-0.257
Dok1	P97465	1	1	2	0.588249	0.835	FALSE	0.5	0.167	-0.333
Donson	Q9QXP4	0.517052	2	1	0.235455	0.824	FALSE	1.45	0.484	-0.968
Dpp9	Q8BVG4	1	1	1	1	0.84	FALSE	0	0	0
Dpysl2	O08553	9	11	9	0.588842	0.835	FALSE	0.145	0.0483	-0.0965
Drosha	Q5HZJ0	1.38688	3	2	0.244825	0.825	FALSE	0.821	0.274	-0.547
DSCC1	Q14AI0	0.368832	2	5	0.131038	0.813	FALSE	3.1	1.03	-2.07
Dsg1b	Q7TSF1	3	9	7	0.0673697	0.792	FALSE	1.4	0.468	-0.936
Dsn1	Q9CYC5	1	1	1	1	0.84	FALSE	0	0	0
Dsp	E9Q557	13	22	25	0.0532248	0.78	FALSE	0.851	0.284	-0.567
Dstn	Q9R0P5	1	3	2	0.141495	0.815	FALSE	1.29	0.431	-0.862
Dtx2	Q8R3P2	0.994486	2	4	0.225389	0.824	FALSE	1.51	0.503	-1.01
Dtx3l	Q3UIR3	3	5	7	0.158692	0.817	FALSE	0.98	0.327	-0.653
Dusp12	Q9D0T2	1.08995	1	4	0.630403	0.835	FALSE	0.876	0.292	-0.584
Dync1li1	Q8R1Q8	3	4	4	0.00566539	0.174	FALSE	0.415	0.138	-0.277
Dyrk1a	Q61214	1	3	5	0.111766	0.809	FALSE	1.95	0.651	-1.3
E2f4	Q8R0K9	1.07131	3	2	0.156562	0.817	FALSE	1.19	0.398	-0.795
E2f6	O54917	0.579685	2	3	0.0755785	0.797	FALSE	2.08	0.693	-1.39
Eaf1	Q9D4C5	0.846635	1	1	0.0122294	0.552	FALSE	0.24	0.0801	-0.16
Echdc1	Q9D9V3	2.00256	3	2	0.590425	0.835	FALSE	0.291	0.0969	-0.194
Echs1	Q8BH95	1	3	4	0.0579961	0.785	FALSE	1.79	0.597	-1.19
Eci2	Q9WUR2	0.618308	1	1	0.00274846	0.00319	FALSE	0.694	0.231	-0.462
Ecsit	Q9QZH6	1.07067	2	3	0.15642	0.817	FALSE	1.19	0.398	-0.796
Edc3	Q8K2D3	1.73447	3	3	0.0022861	0.000512	FALSE	0.79	0.263	-0.527
Eea1	Q8BL66	1	2.75558	0.812967	0.710521	0.836	FALSE	0.582	0.194	-0.388
Eef1akmt4	P0DPE0	1.54789	1	1	0.0031452	0.00958	FALSE	-0.63	-0.21	0.42
Eef1b	O70251	4	5	3	0.941667	0.839	FALSE	-0.0466	-0.0155	0.031
Eef1d	P57776	6	5	7	0.961313	0.839	FALSE	-0.0203	-0.00677	0.0135
Eef2kmt	Q3UZW7	0.958262	1	1	0.080976	0.799	FALSE	0.0615	0.0205	-0.041
Efl1	Q8C0D5	2	2	3	0.588354	0.835	FALSE	0.292	0.0975	-0.195
Eftud2	O08810	25	42	41	0.00752073	0.329	FALSE	0.731	0.244	-0.487
Ehmt1	Q5DW34	2	11	17	0.0562097	0.783	FALSE	2.77	0.924	-1.85
Eif2a	Q8BJW6	2	4	7	0.190527	0.821	FALSE	1.4	0.468	-0.936
Eif2ak4	Q9QZ05	0.587003	1	1	0.00237845	0.000779	FALSE	0.769	0.256	-0.512
Eif2b2	Q99LD9	1.62876	1	1	0.00269268	0.00265	FALSE	-0.704	-0.235	0.469
Eif2s1	Q6ZWX6	15	19	19	0.00746941	0.325	FALSE	0.341	0.114	-0.227
Eif3b	Q8JZQ9	15	27	34	0.0929737	0.804	FALSE	1.01	0.338	-0.676
Eif3c	Q8R1B4	14	24	27	0.0467394	0.773	FALSE	0.863	0.288	-0.575
Eif3g	Q9Z1D1	5	9	6	0.366058	0.83	FALSE	0.556	0.185	-0.37
Eif3h	Q91WK2	5	8	10	0.114461	0.81	FALSE	0.839	0.28	-0.559
Eif3i	Q9QZD9	4	7	11	0.190622	0.821	FALSE	1.13	0.378	-0.756
Eif3j2	Q66JS6	3	1.45393	0.559861	0.275679	0.826	FALSE	-1.73	-0.578	1.16
Eif3m	Q99JX4	1.27215	3	9	0.270586	0.826	FALSE	2.03	0.677	-1.35
Eif4e2	Q8BMB3	1.0405	1	1	0.0891155	0.803	FALSE	-0.0573	-0.0191	0.0382
Eif4enif1	Q9EST3	1	3	4	0.0579961	0.785	FALSE	1.79	0.597	-1.19
Eif4g2	Q62448	4	6	8	0.170066	0.819	FALSE	0.792	0.264	-0.528
Eif5b	Q05D44	3	8	11	0.0748766	0.796	FALSE	1.64	0.548	-1.1
Elac2	Q80Y81	4	5	9	0.392269	0.831	FALSE	0.746	0.249	-0.497
Elavl1	P70372	12	17	18	0.0333483	0.746	FALSE	0.544	0.181	-0.362
Elf1	Q60775	1	2	4	0.226773	0.824	FALSE	1.5	0.5	-1
Elf2	Q9JHC9	1	3	4	0.0579961	0.785	FALSE	1.79	0.597	-1.19
Elk4	P41158	0.599918	1	1	0.00252242	0.00142	FALSE	0.737	0.246	-0.491
Ell2	Q3UKU1	1	3	2	0.141495	0.815	FALSE	1.29	0.431	-0.862
Eloa	Q8CB77	1	5	8	0.0660559	0.791	FALSE	2.66	0.887	-1.77
Elp2	Q91WG4	4	11	17	0.10284	0.807	FALSE	1.77	0.591	-1.18
Elp3	Q9CZX0	2	5	8	0.123897	0.812	FALSE	1.66	0.554	-1.11
Elp4	Q9ER73	1.58009	2	1	0.853897	0.838	FALSE	-0.16	-0.0533	0.107
Elp6	Q8BK75	1.16001	1	3	0.683831	0.836	FALSE	0.578	0.193	-0.386
Emc1	Q8C7X2	3	9	12	0.0579961	0.785	FALSE	1.79	0.597	-1.19
Emc2	Q9CRD2	5	1	3	0.360498	0.83	FALSE	-1.53	-0.51	1.02
Emd	O08579	1	0.963869	1.19179	0.71391	0.836	FALSE	0.1	0.0333	-0.0667
Emg1	O35130	2	4	8	0.226773	0.824	FALSE	1.5	0.5	-1
Eml2	Q7TNG5	2	4	3	0.170066	0.819	FALSE	0.792	0.264	-0.528
Eml4	Q3UMY5	8	10	9	0.209316	0.822	FALSE	0.246	0.082	-0.164
Eno3	P21550	4	7	9	0.107819	0.808	FALSE	0.989	0.33	-0.659
Enoph1	Q8BGB7	1.47726	1	1	0.00368821	0.0276	FALSE	-0.563	-0.188	0.375
Ep300	B2RWS6	5	19	11	0.166331	0.818	FALSE	1.53	0.511	-1.02
Ep400	Q8CHI8	0.859538	9	5	0.0772725	0.798	FALSE	2.96	0.988	-1.98
Epb41l2	O70318	1	1.05535	1.44113	0.486802	0.833	FALSE	0.302	0.101	-0.202
Epc1	Q8C9X6	1.98494	3	1	0.886112	0.838	FALSE	-0.197	-0.0655	0.131
Epm2aip1	Q8VEH5	2	9	13	0.0533138	0.781	FALSE	2.44	0.812	-1.62
Eprs1	Q8CGC7	29	50	62	0.0937173	0.804	FALSE	0.941	0.314	-0.627
Eps15	P42567	7	5	5	0.00454381	0.0794	FALSE	-0.485	-0.162	0.324
Eps15l1	Q60902	2	4	2	0.588249	0.835	FALSE	0.5	0.167	-0.333
Erbin	Q80TH2	1.18332	1	1	0.0120424	0.547	FALSE	-0.243	-0.0809	0.162
Ercc6	F8VPZ5	1	13	8	0.0503611	0.777	FALSE	3.35	1.12	-2.23
Ergic1	Q9DC16	1.56656	3	4	0.106145	0.808	FALSE	1.14	0.382	-0.763
Erlec1	Q8VEH8	1.16991	2	3	0.179984	0.82	FALSE	1.07	0.355	-0.711
Erlin1	Q91X78	0.835501	3	5	0.0947806	0.805	FALSE	2.21	0.738	-1.48
Erlin2	Q8BFZ9	3	4	11	0.432351	0.832	FALSE	1.14	0.382	-0.763
Ermp1	Q3UVK0	3	3	3	1	0.84	FALSE	2.22e-16	0	0
Erp44	Q9D1Q6	0.969837	1	3	0.570275	0.834	FALSE	0.837	0.279	-0.558
Esd	Q9R0P3	4	12	17	0.0728118	0.795	FALSE	1.84	0.612	-1.22
Esf1	Q3V1V3	2	3	4	0.170066	0.819	FALSE	0.792	0.264	-0.528
Espl1	P60330	1	1	0.56155	0.588273	0.835	FALSE	-0.416	-0.139	0.278
Etf1	Q8BWY3	6	14	18	0.0673697	0.792	FALSE	1.4	0.468	-0.936
Etfa	Q99LC5	2	1	3	0.879906	0.838	FALSE	-0.208	-0.0692	0.138
Etfb	Q9DCW4	5	8	7	0.0945787	0.805	FALSE	0.582	0.194	-0.388
Ewsr1	Q61545	6	7	7	0.0136261	0.587	FALSE	0.222	0.0741	-0.148
Exo1	Q9QZ11	1	1.60567	1	0.588311	0.835	FALSE	0.342	0.114	-0.228
Exosc1	Q9DAA6	0.633468	1	1	0.00295612	0.00593	FALSE	0.659	0.22	-0.439
Exosc6	Q8BTW3	6	7	8	0.203215	0.822	FALSE	0.319	0.106	-0.212
Exosc7	Q9D0M0	3	3	4	0.58851	0.835	FALSE	0.208	0.0692	-0.138
Exosc9	Q9JHI7	5	5	6	0.588978	0.835	FALSE	0.132	0.0438	-0.0877
Ezr	P26040	6	9	12	0.170066	0.819	FALSE	0.792	0.264	-0.528
Faah	O08914	0.797047	1	3	0.46934	0.832	FALSE	1.12	0.373	-0.746
Fadd	Q61160	1.07771	1	1	0.0374296	0.757	FALSE	-0.108	-0.036	0.072
Faf1	P54731	1	3	6	0.152232	0.817	FALSE	2.08	0.695	-1.39
Faf2	Q3TDN2	1	1	3	0.588217	0.835	FALSE	0.792	0.264	-0.528
Fah	P35505	1	3	5	0.111766	0.809	FALSE	1.95	0.651	-1.3
Fahd2	Q3TC72	1.40189	1	1	0.00451833	0.0775	FALSE	-0.487	-0.162	0.325
Fam118a	Q91YN1	2.5924	3	3	0.0147021	0.609	FALSE	0.211	0.0702	-0.14
Fam118b	Q8C569	1.43524	1	2	0.980302	0.839	FALSE	-0.0213	-0.0071	0.0142
FAM120A	Q6A0A9	2	0.657517	2.19301	0.640584	0.835	FALSE	-0.736	-0.245	0.491
Fam49a	Q8BHZ0	3	5	10	0.280971	0.827	FALSE	1.24	0.412	-0.825
Fam76a	Q922G2	0.610431	1	1	0.00264841	0.00227	FALSE	0.712	0.237	-0.475
Fam76b	Q80XP8	0.911315	3	2	0.124642	0.812	FALSE	1.43	0.475	-0.951
Fam98a	Q3TJZ6	1.5805	3	5	0.188446	0.821	FALSE	1.29	0.431	-0.862
Fbl	P35550	6	16	21	0.0621417	0.788	FALSE	1.61	0.537	-1.07
Fbrs	Q8R089	0.835147	2	3	0.111618	0.809	FALSE	1.55	0.517	-1.03
Fbxl19	Q6PB97	2	4	6	0.141495	0.815	FALSE	1.29	0.431	-0.862
Fbxl20	Q9CZV8	0.979798	1	2	0.56932	0.834	FALSE	0.529	0.176	-0.353
Fbxl3	Q8C4V4	1.39289	1	1	0.00464241	0.0869	FALSE	-0.478	-0.159	0.319
Fbxl4	Q8BH70	1.52908	1	1	0.0032735	0.0128	FALSE	-0.613	-0.204	0.408
Fbxl8	Q8CIG9	1.12217	2	1	0.707934	0.836	FALSE	0.334	0.111	-0.222
Fbxo22	Q78JE5	1.48974	3	4	0.0978527	0.806	FALSE	1.22	0.406	-0.812
Fbxo28	Q8BIG4	1.93644	1	3	0.906535	0.839	FALSE	-0.161	-0.0536	0.107
Fbxo3	Q9DC63	3.01534	5	6	0.0846567	0.801	FALSE	0.861	0.287	-0.574
Fbxo38	Q8BMI0	1	7	13	0.0730578	0.795	FALSE	3.25	1.08	-2.17
Fbxw11	Q5SRY7	1.26158	5	7	0.0532831	0.78	FALSE	2.23	0.743	-1.49
Fbxw8	Q8BIA4	2	1	2	0.588249	0.835	FALSE	-0.5	-0.167	0.333
Fcho1	Q8K285	1	0.404174	1	0.588227	0.835	FALSE	-0.653	-0.218	0.436
Fem1b	Q9Z2G0	1	1	2	0.588249	0.835	FALSE	0.5	0.167	-0.333
Fermt3	Q8K1B8	5	13	17	0.0630876	0.789	FALSE	1.57	0.524	-1.05
Fgd2	Q8BY35	1.60455	2	4	0.417679	0.831	FALSE	0.818	0.273	-0.545
Fh	P97807	1	4	3	0.0579961	0.785	FALSE	1.79	0.597	-1.19
Fip1l1	Q9D824	5	9	8	0.0553373	0.783	FALSE	0.763	0.254	-0.509
Fkbp3	Q62446	1	1	2	0.588249	0.835	FALSE	0.5	0.167	-0.333
Flad1	Q8R123	0.566138	1	1	0.00216806	0.00028	FALSE	0.821	0.274	-0.547
Flnb	Q80X90	4	1	1	0.000617951	2.88e-15	FALSE	-2	-0.667	1.33
Fmnl1	Q9JL26	1	1	1	1	0.84	FALSE	0	0	0
Fmr1	P35922	2	7	11	0.0845025	0.801	FALSE	2.13	0.711	-1.42
Fnbp4	Q6ZQ03	3	4	3	0.58851	0.835	FALSE	0.208	0.0692	-0.138
Fntb	Q8K2I1	0.625145	1	1	0.00283955	0.00424	FALSE	0.678	0.226	-0.452
Focad	A2AKG8	1	6	4	0.0661885	0.791	FALSE	2.29	0.764	-1.53
Foxp1	P58462	2.70072	7	9	0.0585618	0.785	FALSE	1.56	0.518	-1.04
Frmd8	Q3UFK8	1.03733	1	2	0.623961	0.835	FALSE	0.447	0.149	-0.298
Ftsj3	Q9DBE9	3	4	5	0.184319	0.82	FALSE	0.576	0.192	-0.384
Fubp1	Q91WJ8	22	38	43	0.0487451	0.775	FALSE	0.878	0.293	-0.585
Fus	P56959	9	16	10	0.460694	0.832	FALSE	0.491	0.164	-0.327
Fyn	P39688	3	5	5	0.00252338	0.00142	FALSE	0.737	0.246	-0.491
Fyttd1	Q91Z49	4	7	6	0.090014	0.803	FALSE	0.696	0.232	-0.464
Fzr1	Q9R1K5	0.789337	1	1	0.00746171	0.325	FALSE	0.341	0.114	-0.228
G3bp1	P97855	4	5	3	0.941667	0.839	FALSE	-0.0466	-0.0155	0.031
G6pdx	Q00612	1.28575	3	4	0.0788832	0.798	FALSE	1.43	0.477	-0.953
Gabpb2	P81069	0.857654	3	2	0.115338	0.81	FALSE	1.51	0.505	-1.01
Gak	Q99KY4	1	1	1	1	0.84	FALSE	0	0	0
Gale	Q8R059	1	4	2	0.226773	0.824	FALSE	1.5	0.5	-1
Galk1	Q9R0N0	11	21	20	0.0134079	0.582	FALSE	0.898	0.299	-0.598
Galnt1	O08912	1.10881	2	2	0.00206039	0.00015	FALSE	0.851	0.284	-0.567
Ganab	Q8BHN3	2	1.14999	1	0.0557359	0.783	FALSE	-0.899	-0.3	0.599
Gcc2	Q8CHG3	1	0.392348	0.787111	0.40671	0.831	FALSE	-0.848	-0.283	0.565
Gclc	P97494	2	1.29506	4	0.894629	0.838	FALSE	0.187	0.0622	-0.124
Gclm	O09172	0.748356	3	2	0.0981842	0.806	FALSE	1.71	0.57	-1.14
Gde1	Q9JL56	0.584021	1	1	0.00234678	0.000676	FALSE	0.776	0.259	-0.517
Gdf2	Q9WV56	1	1.98871	0.972078	0.614758	0.835	FALSE	0.475	0.158	-0.317
Gemin5	Q8BX17	4	14	19	0.0531411	0.78	FALSE	2.03	0.676	-1.35
Get4	Q9D1H7	1	2	1	0.588249	0.835	FALSE	0.5	0.167	-0.333
Gfm1	Q8K0D5	2	2	1	0.588249	0.835	FALSE	-0.5	-0.167	0.333
Gid8	Q9D7M1	0.609701	1	2	0.286669	0.827	FALSE	1.21	0.405	-0.809
Gigyf2	Q6Y7W8	4	0.66262	0.664815	0.000449462	2.88e-15	FALSE	-2.59	-0.864	1.73
Gimap9	G3X987	1.29507	5	7	0.0545501	0.782	FALSE	2.19	0.731	-1.46
Git1	Q68FF6	0.822624	1	1	0.00977436	0.462	FALSE	0.282	0.0939	-0.188
Git2	Q9JLQ2	0.679097	1	1	0.00373121	0.0295	FALSE	0.558	0.186	-0.372
Gja8	P28236	0.89333	1	2	0.491941	0.833	FALSE	0.663	0.221	-0.442
Gk	Q64516	1.53716	5	2	0.431065	0.832	FALSE	1.04	0.347	-0.694
Gle1	Q8R322	1	0.435664	0.754731	0.344591	0.829	FALSE	-0.802	-0.267	0.535
Glg1	Q61543	2	1	1	0.00164135	4.86e-06	FALSE	-1	-0.333	0.667
Glmn	Q8BZM1	1.53176	4	2	0.390212	0.831	FALSE	0.885	0.295	-0.59
Glod4	Q9CPV4	4	9	6	0.226856	0.824	FALSE	0.877	0.292	-0.585
Glyr1	Q922P9	10	27	34	0.0500713	0.777	FALSE	1.6	0.533	-1.07
Gmeb2	P58929	2.56238	1	4	0.837304	0.838	FALSE	-0.357	-0.119	0.238
Gmfb	Q9CQI3	1.54024	1	1	0.0031961	0.0108	FALSE	-0.623	-0.208	0.415
Gmppb	Q8BTZ7	1.07501	1	1	0.0392414	0.76	FALSE	-0.104	-0.0348	0.0696
Gmpr2	Q99L27	1.26859	1	4	0.712077	0.836	FALSE	0.657	0.219	-0.438
Gna13	P27601	2	4	5	0.0742195	0.796	FALSE	1.16	0.387	-0.774
Gnai3	Q9DC51	3	9	7	0.0673697	0.792	FALSE	1.4	0.468	-0.936
Gnas	Q6R0H7	4	7	11	0.190622	0.821	FALSE	1.13	0.378	-0.756
Gnat3	Q3V3I2	2	8	6	0.0579961	0.785	FALSE	1.79	0.597	-1.19
Gnb1	P62874	2	2	5	0.588226	0.835	FALSE	0.661	0.22	-0.441
Gnb2	P62880	2	3	5	0.267738	0.826	FALSE	0.953	0.318	-0.636
Gnpat	P98192	1	1	2	0.588249	0.835	FALSE	0.5	0.167	-0.333
Golga2	Q921M4	2	1	0.798989	0.0747084	0.796	FALSE	-1.16	-0.387	0.775
Golph3	Q9CRA5	0.500942	1	1	0.00164765	5.19e-06	FALSE	0.997	0.332	-0.665
Gopc	Q8BH60	1	1	1	1	0.84	FALSE	0	0	0
Gorasp2	Q99JX3	0.407033	1	2	0.183057	0.82	FALSE	1.8	0.599	-1.2
Got1	P05201	3	3	5	0.588295	0.835	FALSE	0.368	0.123	-0.246
Got2	P05202	7	6	5	0.257049	0.825	FALSE	-0.354	-0.118	0.236
Gpaa1	Q9WTK3	1.52092	1	1	0.0033325	0.0145	FALSE	-0.605	-0.202	0.403
Gpalpp1	Q69ZC8	0.669056	4	2	0.152708	0.817	FALSE	2.08	0.693	-1.39
Gpatch11	Q3UFS4	0.941217	1	2	0.534028	0.834	FALSE	0.587	0.196	-0.392
Gpatch4	Q3TFK5	1.1331	1	1	0.0182946	0.661	FALSE	-0.18	-0.0601	0.12
Gpd2	Q64521	1	3	6	0.152232	0.817	FALSE	2.08	0.695	-1.39
Gps2	Q921N8	0.970964	1	3	0.570944	0.834	FALSE	0.835	0.278	-0.557
Gpsm1	Q6IR34	1.45998	1	1	0.00385077	0.0353	FALSE	-0.546	-0.182	0.364
Gpx4	O70325	0.933299	3	2	0.12864	0.813	FALSE	1.39	0.464	-0.928
Gramd1a	Q8VEF1	1.21248	1	1	0.00995956	0.47	FALSE	-0.278	-0.0927	0.185
Gramd2b	Q6PEM6	1.11616	1	1	0.0219009	0.694	FALSE	-0.159	-0.0528	0.106
Grap	Q9CX99	1.01161	4	6	0.066849	0.792	FALSE	2.28	0.759	-1.52
Grb2	Q60631	0.736879	2	3	0.0965084	0.805	FALSE	1.73	0.578	-1.16
Grk2	Q99MK8	7	12	12	0.00233956	0.000655	FALSE	0.778	0.259	-0.518
Grm1	P97772	1.38652	1	2	0.973609	0.839	FALSE	0.0285	0.00951	-0.019
Gsdma3	Q5Y4Y6	1	1	2	0.588249	0.835	FALSE	0.5	0.167	-0.333
Gse1	Q3U3C9	1.41706	4	3	0.0906241	0.803	FALSE	1.29	0.43	-0.86
Gsk3a	Q2NL51	0.847459	5	8	0.0587367	0.786	FALSE	2.9	0.967	-1.93
Gsk3b	Q9WV60	0.995526	4	10	0.158605	0.817	FALSE	2.67	0.889	-1.78
Gsn	P13020	1	3	9	0.226747	0.824	FALSE	2.38	0.792	-1.58
Gspt1	Q8R050	8	21	28	0.067742	0.792	FALSE	1.6	0.533	-1.07
Gsr	P47791	2.29778	2	2	0.0157888	0.628	FALSE	-0.2	-0.0667	0.133
Gstm5	P48774	1.68445	1	3	0.976529	0.839	FALSE	0.0402	0.0134	-0.0268
Gsto1	O09131	0.68678	2	4	0.156263	0.817	FALSE	2.04	0.681	-1.36
Gstp1	P19157	2	3	8	0.379222	0.83	FALSE	1.29	0.431	-0.862
Gstt3	Q99L20	1.12587	1	2	0.711665	0.836	FALSE	0.329	0.11	-0.219
Gtf2a1	Q99PM3	0.573958	1	1	0.00224393	0.000416	FALSE	0.801	0.267	-0.534
[truncated: 1,374 more rows]

## Sheet: ZBTB21 ChIP-MS in mESCs
Accession.Number	Identified.Proteins	Gene Symbol	Input	GFP	ZBTB21	ZBTB21/Input	ZBTB21/GFP
Q922U2	Keratin, type II cytoskeletal 5 OS=Mus musculus OX=10090 GN=Krt5 PE=1 SV=1	Krt5	81	24	99	1.22222	4.125
E9Q444	Zinc finger and BTB domain-containing 21 OS=Mus musculus OX=10090 GN=Zbtb21 PE=1 SV=1	Zbtb21	2		106	53	#VALUE!
P02535	Keratin, type I cytoskeletal 10 OS=Mus musculus OX=10090 GN=Krt10 PE=1 SV=3	Krt10	57	19	75.5	1.32456	3.97368
Q9QWL7	Keratin, type I cytoskeletal 17 OS=Mus musculus OX=10090 GN=Krt17 PE=1 SV=3	Krt17	53	11	83	1.56604	7.54545
Q6IFX2	Keratin, type I cytoskeletal 42 OS=Mus musculus OX=10090 GN=Krt42 PE=1 SV=1	Krt42	55	13	84	1.52727	6.46154
P50446	Keratin, type II cytoskeletal 6A OS=Mus musculus OX=10090 GN=Krt6a PE=1 SV=3	Krt6a	60	21	82	1.36667	3.90476
Q62318	Transcription intermediary factor 1-beta OS=Mus musculus OX=10090 GN=Trim28 PE=1 SV=3	Trim28	134		82	0.61194	#VALUE!
P04104	Keratin, type II cytoskeletal 1 OS=Mus musculus OX=10090 GN=Krt1 PE=1 SV=4	Krt1	45	20	67	1.48889	3.35
Q61414	Keratin, type I cytoskeletal 15 OS=Mus musculus OX=10090 GN=Krt15 PE=1 SV=2	Krt15	52	13	73.5	1.41346	5.65385
Q3TTY5	Keratin, type II cytoskeletal 2 epidermal OS=Mus musculus OX=10090 GN=Krt2 PE=1 SV=1	Krt2	51	18	67	1.31373	3.72222
Q61781	Keratin, type I cytoskeletal 14 OS=Mus musculus OX=10090 GN=Krt14 PE=1 SV=2	Krt14	44	13	74.5	1.69318	5.73077
Q3UV17	Keratin, type II cytoskeletal 2 oral OS=Mus musculus OX=10090 GN=Krt76 PE=1 SV=1	Krt76	37	13	56.5	1.52703	4.34615
P19001	Keratin, type I cytoskeletal 19 OS=Mus musculus OX=10090 GN=Krt19 PE=1 SV=1	Krt19	36	8	53	1.47222	6.625
Q9Z2K1	Keratin, type I cytoskeletal 16 OS=Mus musculus OX=10090 GN=Krt16 PE=1 SV=3	Krt16	27	2	49	1.81481	24.5
Q61656	Probable ATP-dependent RNA helicase DDX5 OS=Mus musculus OX=10090 GN=Ddx5 PE=1 SV=2	Ddx5	95	2	50.5	0.531579	25.25
P07901	Heat shock protein HSP 90-alpha OS=Mus musculus OX=10090 GN=Hsp90aa1 PE=1 SV=4	Hsp90aa1	156		47	0.301282	#VALUE!
P16858	Glyceraldehyde-3-phosphate dehydrogenase OS=Mus musculus OX=10090 GN=Gapdh PE=1 SV=2	Gapdh	111		43	0.387387	#VALUE!
P63017	Heat shock cognate 71 kDa protein OS=Mus musculus OX=10090 GN=Hspa8 PE=1 SV=1	Hspa8	137		52	0.379562	#VALUE!
P11499	Heat shock protein HSP 90-beta OS=Mus musculus OX=10090 GN=Hsp90ab1 PE=1 SV=3	Hsp90ab1	152		44.5	0.292763	#VALUE!
P54276	DNA mismatch repair protein Msh6 OS=Mus musculus OX=10090 GN=Msh6 PE=1 SV=3	Msh6	96		50	0.520833	#VALUE!
Q02257	Junction plakoglobin OS=Mus musculus OX=10090 GN=Jup PE=1 SV=3	Jup	46	9	45	0.978261	5
P68369	Tubulin alpha-1A chain OS=Mus musculus OX=10090 GN=Tuba1a PE=1 SV=1	Tuba1a	91		39.5	0.434066	#VALUE!
P60710	Actin, cytoplasmic 1 OS=Mus musculus OX=10090 GN=Actb PE=1 SV=1	Actb	135	120	33.5	0.248148	0.279167
P99024	Tubulin beta-5 chain OS=Mus musculus OX=10090 GN=Tubb5 PE=1 SV=1	Tubb5	128		42.5	0.332031	#VALUE!
Q01320	DNA topoisomerase 2-alpha OS=Mus musculus OX=10090 GN=Top2a PE=1 SV=2	Top2a	144		52	0.361111	#VALUE!
Q9D0E1	Heterogeneous nuclear ribonucleoprotein M OS=Mus musculus OX=10090 GN=Hnrnpm PE=1 SV=3	Hnrnpm	118		40	0.338983	#VALUE!
P11679	Keratin, type II cytoskeletal 8 OS=Mus musculus OX=10090 GN=Krt8 PE=1 SV=4	Krt8	29	6	27	0.931034	4.5
E9Q557	Desmoplakin OS=Mus musculus OX=10090 GN=Dsp PE=1 SV=1	Dsp	39	4	43.5	1.11538	10.875
Q501J6	Probable ATP-dependent RNA helicase DDX17 OS=Mus musculus OX=10090 GN=Ddx17 PE=1 SV=1	Ddx17	73	2	37	0.506849	18.5
P56546	C-terminal-binding protein 2 OS=Mus musculus OX=10090 GN=Ctbp2 PE=1 SV=2	Ctbp2	31		30	0.967742	#VALUE!
P68372	Tubulin beta-4B chain OS=Mus musculus OX=10090 GN=Tubb4b PE=1 SV=1	Tubb4b	129		38.5	0.29845	#VALUE!
P68368	Tubulin alpha-4A chain OS=Mus musculus OX=10090 GN=Tuba4a PE=1 SV=1	Tuba4a	67		29	0.432836	#VALUE!
P10854	Histone H2B type 1-M OS=Mus musculus OX=10090 GN=H2bc14 PE=1 SV=2	H2bc14	82	1	21	0.256098	21
P05214	Tubulin alpha-3 chain OS=Mus musculus OX=10090 GN=Tuba3a PE=1 SV=1	Tuba3a	64		29.5	0.460938	#VALUE!
P50247	Adenosylhomocysteinase OS=Mus musculus OX=10090 GN=Ahcy PE=1 SV=3	Ahcy	49		21.5	0.438776	#VALUE!
P61979	Heterogeneous nuclear ribonucleoprotein K OS=Mus musculus OX=10090 GN=Hnrnpk PE=1 SV=1	Hnrnpk	54		27	0.5	#VALUE!
P68040	Receptor of activated protein C kinase 1 OS=Mus musculus OX=10090 GN=Rack1 PE=1 SV=3	Rack1	50		23.5	0.47	#VALUE!
P17182	Alpha-enolase OS=Mus musculus OX=10090 GN=Eno1 PE=1 SV=3	Eno1	60		24.5	0.408333	#VALUE!
P11983	T-complex protein 1 subunit alpha OS=Mus musculus OX=10090 GN=Tcp1 PE=1 SV=3	Tcp1	65		24.5	0.376923	#VALUE!
P17225	Polypyrimidine tract-binding protein 1 OS=Mus musculus OX=10090 GN=Ptbp1 PE=1 SV=2	Ptbp1	43		25	0.581395	#VALUE!
P43247	DNA mismatch repair protein Msh2 OS=Mus musculus OX=10090 GN=Msh2 PE=1 SV=1	Msh2	68		25	0.367647	#VALUE!
P52480	Pyruvate kinase PKM OS=Mus musculus OX=10090 GN=Pkm PE=1 SV=4	Pkm	83		25	0.301205	#VALUE!
P62908	40S ribosomal protein S3 OS=Mus musculus OX=10090 GN=Rps3 PE=1 SV=1	Rps3	73		23.5	0.321918	#VALUE!
Q7TSZ8	Nucleus accumbens-associated protein 1 OS=Mus musculus OX=10090 GN=Nacc1 PE=1 SV=1	Nacc1	22		23	1.04545	#VALUE!
P68033	Actin, alpha cardiac muscle 1 OS=Mus musculus OX=10090 GN=Actc1 PE=1 SV=1	Actc1	87	18	21.5	0.247126	1.19444
Q9CWF2	Tubulin beta-2B chain OS=Mus musculus OX=10090 GN=Tubb2b PE=1 SV=1	Tubb2b	110		29.5	0.268182	#VALUE!
P70696	Histone H2B type 1-A OS=Mus musculus OX=10090 GN=H2bc1 PE=1 SV=3	H2bc1	32		13.5	0.421875	#VALUE!
Q8CGP0	Histone H2B type 3-B OS=Mus musculus OX=10090 GN=Hist3h2bb PE=1 SV=3	Hist3h2bb	58		16	0.275862	#VALUE!
Q99K48	Non-POU domain-containing octamer-binding protein OS=Mus musculus OX=10090 GN=Nono PE=1 SV=3	Nono	44		20	0.454545	#VALUE!
P62259	14-3-3 protein epsilon OS=Mus musculus OX=10090 GN=Ywhae PE=1 SV=1	Ywhae	19		15.5	0.815789	#VALUE!
Q9ERD7	Tubulin beta-3 chain OS=Mus musculus OX=10090 GN=Tubb3 PE=1 SV=1	Tubb3	83		26	0.313253	#VALUE!
P09405	Nucleolin OS=Mus musculus OX=10090 GN=Ncl PE=1 SV=2	Ncl	92		22	0.23913	#VALUE!
Q8CHY6	Transcriptional repressor p66 alpha OS=Mus musculus OX=10090 GN=Gatad2a PE=1 SV=2	Gatad2a	36		25.5	0.708333	#VALUE!
P10126	Elongation factor 1-alpha 1 OS=Mus musculus OX=10090 GN=Eef1a1 PE=1 SV=3	Eef1a1	71	1	24.5	0.34507	24.5
Q99PV0	Pre-mRNA-processing-splicing factor 8 OS=Mus musculus OX=10090 GN=Prpf8 PE=1 SV=2	Prpf8	107		30.5	0.285047	#VALUE!
Q8VEK3	Heterogeneous nuclear ribonucleoprotein U OS=Mus musculus OX=10090 GN=Hnrnpu PE=1 SV=1	Hnrnpu	96		25	0.260417	#VALUE!
P97310	DNA replication licensing factor MCM2 OS=Mus musculus OX=10090 GN=Mcm2 PE=1 SV=3	Mcm2	63		20	0.31746	#VALUE!
Q8BX22	Sal-like protein 4 OS=Mus musculus OX=10090 GN=Sall4 PE=1 SV=2	Sall4	44		25	0.568182	#VALUE!
P62702	40S ribosomal protein S4, X isoform OS=Mus musculus OX=10090 GN=Rps4x PE=1 SV=2	Rps4x	51		20	0.392157	#VALUE!
Q8VEE4	Replication protein A 70 kDa DNA-binding subunit OS=Mus musculus OX=10090 GN=Rpa1 PE=1 SV=1	Rpa1	30		20	0.666667	#VALUE!
Q99KP6	Pre-mRNA-processing factor 19 OS=Mus musculus OX=10090 GN=Prpf19 PE=1 SV=1	Prpf19	45		21	0.466667	#VALUE!
Q9CWR8	DNA (cytosine-5)-methyltransferase 3-like OS=Mus musculus OX=10090 GN=Dnmt3l PE=1 SV=1	Dnmt3l	45		20.5	0.455556	#VALUE!
Q8R081	Heterogeneous nuclear ribonucleoprotein L OS=Mus musculus OX=10090 GN=Hnrnpl PE=1 SV=2	Hnrnpl	45		18	0.4	#VALUE!
P35700	Peroxiredoxin-1 OS=Mus musculus OX=10090 GN=Prdx1 PE=1 SV=1	Prdx1	62		26	0.419355	#VALUE!
P62806	Histone H4 OS=Mus musculus OX=10090 GN=H4c1 PE=1 SV=2	H4c1	179		24.5	0.136872	#VALUE!
Q8VDW0	ATP-dependent RNA helicase DDX39A OS=Mus musculus OX=10090 GN=Ddx39a PE=1 SV=1	Ddx39a	40		22.5	0.5625	#VALUE!
P42932	T-complex protein 1 subunit theta OS=Mus musculus OX=10090 GN=Cct8 PE=1 SV=3	Cct8	89		19.5	0.219101	#VALUE!
P11103	Poly [ADP-ribose] polymerase 1 OS=Mus musculus OX=10090 GN=Parp1 PE=1 SV=3	Parp1	55		21.5	0.390909	#VALUE!
P40142	Transketolase OS=Mus musculus OX=10090 GN=Tkt PE=1 SV=1	Tkt	45		20	0.444444	#VALUE!
Q91VC3	Eukaryotic initiation factor 4A-III OS=Mus musculus OX=10090 GN=Eif4a3 PE=1 SV=3	Eif4a3	57		19.5	0.342105	#VALUE!
Q9Z2X1	Heterogeneous nuclear ribonucleoprotein F OS=Mus musculus OX=10090 GN=Hnrnpf PE=1 SV=3	Hnrnpf	37		19	0.513514	#VALUE!
Q99020	Heterogeneous nuclear ribonucleoprotein A/B OS=Mus musculus OX=10090 GN=Hnrnpab PE=1 SV=1	Hnrnpab	57		15.5	0.27193	#VALUE!
P60843	Eukaryotic initiation factor 4A-I OS=Mus musculus OX=10090 GN=Eif4a1 PE=1 SV=1	Eif4a1	58		18.5	0.318966	#VALUE!
Q60972	Histone-binding protein RBBP4 OS=Mus musculus OX=10090 GN=Rbbp4 PE=1 SV=5	Rbbp4	28		18.5	0.660714	#VALUE!
Q6P4T2	U5 small nuclear ribonucleoprotein 200 kDa helicase OS=Mus musculus OX=10090 GN=Snrnp200 PE=1 SV=1	Snrnp200	79		22.5	0.28481	#VALUE!
P80318	T-complex protein 1 subunit gamma OS=Mus musculus OX=10090 GN=Cct3 PE=1 SV=1	Cct3	87		18.5	0.212644	#VALUE!
Q920B9	FACT complex subunit SPT16 OS=Mus musculus OX=10090 GN=Supt16h PE=1 SV=2	Supt16h	43		21.5	0.5	#VALUE!
Q91ZW3	SWI/SNF-related matrix-associated actin-dependent regulator of chromatin subfamily A member 5 OS=Mus musculus OX=10090 GN=Smarca5 PE=1 SV=1	Smarca5	88		23.5	0.267045	#VALUE!
O35286	Pre-mRNA-splicing factor ATP-dependent RNA helicase DHX15 OS=Mus musculus OX=10090 GN=Dhx15 PE=1 SV=2	Dhx15	42		16	0.380952	#VALUE!
Q9DBY8	Nuclear valosin-containing protein-like OS=Mus musculus OX=10090 GN=Nvl PE=1 SV=1	Nvl	32		20.5	0.640625	#VALUE!
Q9EP97	Sentrin-specific protease 3 OS=Mus musculus OX=10090 GN=Senp3 PE=1 SV=1	Senp3	35		19.5	0.557143	#VALUE!
O35737	Heterogeneous nuclear ribonucleoprotein H OS=Mus musculus OX=10090 GN=Hnrnph1 PE=1 SV=3	Hnrnph1	44		19.5	0.443182	#VALUE!
F6ZDS4	Nucleoprotein TPR OS=Mus musculus OX=10090 GN=Tpr PE=1 SV=1	Tpr	92		16	0.173913	#VALUE!
O70133	ATP-dependent RNA helicase A OS=Mus musculus OX=10090 GN=Dhx9 PE=1 SV=2	Dhx9	83		24	0.289157	#VALUE!
P49718	DNA replication licensing factor MCM5 OS=Mus musculus OX=10090 GN=Mcm5 PE=1 SV=2	Mcm5	58		18.5	0.318966	#VALUE!
P25206	DNA replication licensing factor MCM3 OS=Mus musculus OX=10090 GN=Mcm3 PE=1 SV=2	Mcm3	60		20	0.333333	#VALUE!
P80315	T-complex protein 1 subunit delta OS=Mus musculus OX=10090 GN=Cct4 PE=1 SV=3	Cct4	72		15.5	0.215278	#VALUE!
Q61024	Asparagine synthetase [glutamine-hydrolyzing] OS=Mus musculus OX=10090 GN=Asns PE=1 SV=3	Asns	50		15	0.3	#VALUE!
A2BE28	Ribosomal biogenesis protein LAS1L OS=Mus musculus OX=10090 GN=Las1l PE=1 SV=1	Las1l	30		17.5	0.583333	#VALUE!
P60122	RuvB-like 1 OS=Mus musculus OX=10090 GN=Ruvbl1 PE=1 SV=1	Ruvbl1	45		20.5	0.455556	#VALUE!
Q9JIF0	Protein arginine N-methyltransferase 1 OS=Mus musculus OX=10090 GN=Prmt1 PE=1 SV=1	Prmt1	28		14.5	0.517857	#VALUE!
P52624	Uridine phosphorylase 1 OS=Mus musculus OX=10090 GN=Upp1 PE=1 SV=2	Upp1	21		11	0.52381	#VALUE!
P30681	High mobility group protein B2 OS=Mus musculus OX=10090 GN=Hmgb2 PE=1 SV=3	Hmgb2	33		16	0.484848	#VALUE!
Q9ERK4	Exportin-2 OS=Mus musculus OX=10090 GN=Cse1l PE=1 SV=1	Cse1l	61		18	0.295082	#VALUE!
Q61881	DNA replication licensing factor MCM7 OS=Mus musculus OX=10090 GN=Mcm7 PE=1 SV=1	Mcm7	57		17	0.298246	#VALUE!
Q9WTM5	RuvB-like 2 OS=Mus musculus OX=10090 GN=Ruvbl2 PE=1 SV=3	Ruvbl2	53		18	0.339623	#VALUE!
Q9R190	Metastasis-associated protein MTA2 OS=Mus musculus OX=10090 GN=Mta2 PE=1 SV=1	Mta2	45		20	0.444444	#VALUE!
Q8JZM7	Parafibromin OS=Mus musculus OX=10090 GN=Cdc73 PE=1 SV=1	Cdc73	29		15	0.517241	#VALUE!
Q60668	Heterogeneous nuclear ribonucleoprotein D0 OS=Mus musculus OX=10090 GN=Hnrnpd PE=1 SV=2	Hnrnpd	48		15	0.3125	#VALUE!
O88712	C-terminal-binding protein 1 OS=Mus musculus OX=10090 GN=Ctbp1 PE=1 SV=2	Ctbp1	16		15.5	0.96875	#VALUE!
Q60973	Histone-binding protein RBBP7 OS=Mus musculus OX=10090 GN=Rbbp7 PE=1 SV=1	Rbbp7	25		16	0.64	#VALUE!
P52431	DNA polymerase delta catalytic subunit OS=Mus musculus OX=10090 GN=Pold1 PE=1 SV=2	Pold1	54		21	0.388889	#VALUE!
Q6P4S8	Integrator complex subunit 1 OS=Mus musculus OX=10090 GN=Ints1 PE=1 SV=2	Ints1	32		21.5	0.671875	#VALUE!
P49717	DNA replication licensing factor MCM4 OS=Mus musculus OX=10090 GN=Mcm4 PE=1 SV=1	Mcm4	45		16	0.355556	#VALUE!
Q9D0I9	Arginine--tRNA ligase, cytoplasmic OS=Mus musculus OX=10090 GN=Rars1 PE=1 SV=2	Rars1	61		14.5	0.237705	#VALUE!
Q99NB9	Splicing factor 3B subunit 1 OS=Mus musculus OX=10090 GN=Sf3b1 PE=1 SV=1	Sf3b1	60		12	0.2	#VALUE!
Q61191	Host cell factor 1 OS=Mus musculus OX=10090 GN=Hcfc1 PE=1 SV=2	Hcfc1	51		16.5	0.323529	#VALUE!
Q60520	Paired amphipathic helix protein Sin3a OS=Mus musculus OX=10090 GN=Sin3a PE=1 SV=3	Sin3a	36		14	0.388889	#VALUE!
P80317	T-complex protein 1 subunit zeta OS=Mus musculus OX=10090 GN=Cct6a PE=1 SV=3	Cct6a	53		13	0.245283	#VALUE!
Q8VIJ6	Splicing factor, proline- and glutamine-rich OS=Mus musculus OX=10090 GN=Sfpq PE=1 SV=1	Sfpq	49		19.5	0.397959	#VALUE!
Q9ESZ8	General transcription factor II-I OS=Mus musculus OX=10090 GN=Gtf2i PE=1 SV=3	Gtf2i	44		18.5	0.420455	#VALUE!
Q6ZQ88	Lysine-specific histone demethylase 1A OS=Mus musculus OX=10090 GN=Kdm1a PE=1 SV=2	Kdm1a	29		16	0.551724	#VALUE!
Q9DAW6	U4/U6 small nuclear ribonucleoprotein Prp4 OS=Mus musculus OX=10090 GN=Prpf4 PE=1 SV=1	Prpf4	31		15	0.483871	#VALUE!
P62983	Ubiquitin-40S ribosomal protein S27a OS=Mus musculus OX=10090 GN=Rps27a PE=1 SV=2	Rps27a	51		16.5	0.323529	#VALUE!
P60335	Poly(rC)-binding protein 1 OS=Mus musculus OX=10090 GN=Pcbp1 PE=1 SV=1	Pcbp1	39		14.5	0.371795	#VALUE!
P14733	Lamin-B1 OS=Mus musculus OX=10090 GN=Lmnb1 PE=1 SV=3	Lmnb1	144		13.5	0.09375	#VALUE!
Q8BK67	Protein RCC2 OS=Mus musculus OX=10090 GN=Rcc2 PE=1 SV=1	Rcc2	61		22	0.360656	#VALUE!
Q08943	FACT complex subunit SSRP1 OS=Mus musculus OX=10090 GN=Ssrp1 PE=1 SV=2	Ssrp1	43		17	0.395349	#VALUE!
Q91WJ8	Far upstream element-binding protein 1 OS=Mus musculus OX=10090 GN=Fubp1 PE=1 SV=1	Fubp1	43		12.5	0.290698	#VALUE!
P62827	GTP-binding nuclear protein Ran OS=Mus musculus OX=10090 GN=Ran PE=1 SV=3	Ran	37		19	0.513514	#VALUE!
O09106	Histone deacetylase 1 OS=Mus musculus OX=10090 GN=Hdac1 PE=1 SV=1	Hdac1	30		13.5	0.45	#VALUE!
P11440	Cyclin-dependent kinase 1 OS=Mus musculus OX=10090 GN=Cdk1 PE=1 SV=3	Cdk1	26		11	0.423077	#VALUE!
P01027	Complement C3 OS=Mus musculus OX=10090 GN=C3 PE=1 SV=3	C3			11.5	#VALUE!	#VALUE!
O35381	Acidic leucine-rich nuclear phosphoprotein 32 family member A OS=Mus musculus OX=10090 GN=Anp32a PE=1 SV=1	Anp32a	15		9.5	0.633333	#VALUE!
P58252	Elongation factor 2 OS=Mus musculus OX=10090 GN=Eef2 PE=1 SV=2	Eef2	72		14	0.194444	#VALUE!
P13864	DNA (cytosine-5)-methyltransferase 1 OS=Mus musculus OX=10090 GN=Dnmt1 PE=1 SV=5	Dnmt1	44		14.5	0.329545	#VALUE!
Q6A4J8	Ubiquitin carboxyl-terminal hydrolase 7 OS=Mus musculus OX=10090 GN=Usp7 PE=1 SV=1	Usp7	30		15	0.5	#VALUE!
Q9CSH3	Exosome complex exonuclease RRP44 OS=Mus musculus OX=10090 GN=Dis3 PE=1 SV=4	Dis3	32		16	0.5	#VALUE!
Q8C2Q3	RNA-binding protein 14 OS=Mus musculus OX=10090 GN=Rbm14 PE=1 SV=1	Rbm14	43		14	0.325581	#VALUE!
O88569	Heterogeneous nuclear ribonucleoproteins A2/B1 OS=Mus musculus OX=10090 GN=Hnrnpa2b1 PE=1 SV=2	Hnrnpa2b1	67		10	0.149254	#VALUE!
P33609	DNA polymerase alpha catalytic subunit OS=Mus musculus OX=10090 GN=Pola1 PE=1 SV=2	Pola1	16		11	0.6875	#VALUE!
A2A432	Cullin-4B OS=Mus musculus OX=10090 GN=Cul4b PE=1 SV=1	Cul4b	31		12.5	0.403226	#VALUE!
Q8BJY1	26S proteasome non-ATPase regulatory subunit 5 OS=Mus musculus OX=10090 GN=Psmd5 PE=1 SV=4	Psmd5	22		13	0.590909	#VALUE!
P17742	Peptidyl-prolyl cis-trans isomerase A OS=Mus musculus OX=10090 GN=Ppia PE=1 SV=2	Ppia	49		17.5	0.357143	#VALUE!
Q64511	DNA topoisomerase 2-beta OS=Mus musculus OX=10090 GN=Top2b PE=1 SV=2	Top2b	48		13	0.270833	#VALUE!
Q4VBE8	WD repeat-containing protein 18 OS=Mus musculus OX=10090 GN=Wdr18 PE=1 SV=1	Wdr18	18		11	0.611111	#VALUE!
P07356	Annexin A2 OS=Mus musculus OX=10090 GN=Anxa2 PE=1 SV=2	Anxa2	13		14	1.07692	#VALUE!
Q64378	Peptidyl-prolyl cis-trans isomerase FKBP5 OS=Mus musculus OX=10090 GN=Fkbp5 PE=1 SV=1	Fkbp5	16		8.5	0.53125	#VALUE!
Q9Z1N5	Spliceosome RNA helicase Ddx39b OS=Mus musculus OX=10090 GN=Ddx39b PE=1 SV=1	Ddx39b	38		14.5	0.381579	#VALUE!
P19096	Fatty acid synthase OS=Mus musculus OX=10090 GN=Fasn PE=1 SV=2	Fasn	52		11.5	0.221154	#VALUE!
Q6PDQ2	Chromodomain-helicase-DNA-binding protein 4 OS=Mus musculus OX=10090 GN=Chd4 PE=1 SV=1	Chd4	79		18.5	0.234177	#VALUE!
Q921M3	Splicing factor 3B subunit 3 OS=Mus musculus OX=10090 GN=Sf3b3 PE=1 SV=1	Sf3b3	64		14.5	0.226562	#VALUE!
P97311	DNA replication licensing factor MCM6 OS=Mus musculus OX=10090 GN=Mcm6 PE=1 SV=1	Mcm6	52		18	0.346154	#VALUE!
Q569Z5	Probable ATP-dependent RNA helicase DDX46 OS=Mus musculus OX=10090 GN=Ddx46 PE=1 SV=2	Ddx46	52		15	0.288462	#VALUE!
Q6P5D8	Structural maintenance of chromosomes flexible hinge domain-containing protein 1 OS=Mus musculus OX=10090 GN=Smchd1 PE=1 SV=2	Smchd1	25		17.5	0.7	#VALUE!
Q9CW03	Structural maintenance of chromosomes protein 3 OS=Mus musculus OX=10090 GN=Smc3 PE=1 SV=2	Smc3	36		10.5	0.291667	#VALUE!
Q6ZQ38	Cullin-associated NEDD8-dissociated protein 1 OS=Mus musculus OX=10090 GN=Cand1 PE=1 SV=2	Cand1	51		14	0.27451	#VALUE!
Q9JIK5	Nucleolar RNA helicase 2 OS=Mus musculus OX=10090 GN=Ddx21 PE=1 SV=3	Ddx21	60		16.5	0.275	#VALUE!
Q9CU62	Structural maintenance of chromosomes protein 1A OS=Mus musculus OX=10090 GN=Smc1a PE=1 SV=4	Smc1a	28		10.5	0.375	#VALUE!
Q5I043	Ubiquitin carboxyl-terminal hydrolase 28 OS=Mus musculus OX=10090 GN=Usp28 PE=1 SV=1	Usp28	24		10.5	0.4375	#VALUE!
Q9CRT8	Exportin-T OS=Mus musculus OX=10090 GN=Xpot PE=1 SV=3	Xpot	19		10	0.526316	#VALUE!
Q3U0V1	Far upstream element-binding protein 2 OS=Mus musculus OX=10090 GN=Khsrp PE=1 SV=2	Khsrp	53		12.5	0.235849	#VALUE!
Q9Z204	Heterogeneous nuclear ribonucleoproteins C1/C2 OS=Mus musculus OX=10090 GN=Hnrnpc PE=1 SV=1	Hnrnpc	48		10	0.208333	#VALUE!
Q9DCL9	Multifunctional protein ADE2 OS=Mus musculus OX=10090 GN=Paics PE=1 SV=4	Paics	26		11.5	0.442308	#VALUE!
Q60953	Protein PML OS=Mus musculus OX=10090 GN=Pml PE=1 SV=3	Pml	34		11	0.323529	#VALUE!
P52293	Importin subunit alpha-1 OS=Mus musculus OX=10090 GN=Kpna2 PE=1 SV=2	Kpna2	32		14	0.4375	#VALUE!
Q9WUK4	Replication factor C subunit 2 OS=Mus musculus OX=10090 GN=Rfc2 PE=1 SV=1	Rfc2	20		7.5	0.375	#VALUE!
Q61937	Nucleophosmin OS=Mus musculus OX=10090 GN=Npm1 PE=1 SV=1	Npm1	27		10.5	0.388889	#VALUE!
P06151	L-lactate dehydrogenase A chain OS=Mus musculus OX=10090 GN=Ldha PE=1 SV=3	Ldha	23		9.5	0.413043	#VALUE!
P14131	40S ribosomal protein S16 OS=Mus musculus OX=10090 GN=Rps16 PE=1 SV=4	Rps16	30		11.5	0.383333	#VALUE!
P63101	14-3-3 protein zeta/delta OS=Mus musculus OX=10090 GN=Ywhaz PE=1 SV=1	Ywhaz	16		9	0.5625	#VALUE!
Q8K4B0	Metastasis-associated protein MTA1 OS=Mus musculus OX=10090 GN=Mta1 PE=1 SV=1	Mta1	18		12.5	0.694444	#VALUE!
Q9QUM9	Proteasome subunit alpha type-6 OS=Mus musculus OX=10090 GN=Psma6 PE=1 SV=1	Psma6	16		8	0.5	#VALUE!
Q9Z130	Heterogeneous nuclear ribonucleoprotein D-like OS=Mus musculus OX=10090 GN=Hnrnpdl PE=1 SV=1	Hnrnpdl	33		10	0.30303	#VALUE!
Q921F2	TAR DNA-binding protein 43 OS=Mus musculus OX=10090 GN=Tardbp PE=1 SV=1	Tardbp	25		11.5	0.46	#VALUE!
Q9R0N0	Galactokinase OS=Mus musculus OX=10090 GN=Galk1 PE=1 SV=2	Galk1	13		8	0.615385	#VALUE!
Q01147	Cyclic AMP-responsive element-binding protein 1 OS=Mus musculus OX=10090 GN=Creb1 PE=1 SV=1	Creb1	1		10	10	#VALUE!
P70333	Heterogeneous nuclear ribonucleoprotein H2 OS=Mus musculus OX=10090 GN=Hnrnph2 PE=1 SV=1	Hnrnph2	25		10.5	0.42	#VALUE!
O08810	116 kDa U5 small nuclear ribonucleoprotein component OS=Mus musculus OX=10090 GN=Eftud2 PE=1 SV=1	Eftud2	69		17	0.246377	#VALUE!
P20152	Vimentin OS=Mus musculus OX=10090 GN=Vim PE=1 SV=3	Vim	75	12	11	0.146667	0.916667
Q3U1J4	DNA damage-binding protein 1 OS=Mus musculus OX=10090 GN=Ddb1 PE=1 SV=2	Ddb1	33		12	0.363636	#VALUE!
Q9EPU0	Regulator of nonsense transcripts 1 OS=Mus musculus OX=10090 GN=Upf1 PE=1 SV=2	Upf1	34		7.5	0.220588	#VALUE!
Q8CG48	Structural maintenance of chromosomes protein 2 OS=Mus musculus OX=10090 GN=Smc2 PE=1 SV=2	Smc2	46		11	0.23913	#VALUE!
Q8K2Z4	Condensin complex subunit 1 OS=Mus musculus OX=10090 GN=Ncapd2 PE=1 SV=2	Ncapd2	31		10.5	0.33871	#VALUE!
Q6A068	Cell division cycle 5-like protein OS=Mus musculus OX=10090 GN=Cdc5l PE=1 SV=2	Cdc5l	46		14.5	0.315217	#VALUE!
P37913	DNA ligase 1 OS=Mus musculus OX=10090 GN=Lig1 PE=1 SV=2	Lig1	33		12	0.363636	#VALUE!
Q8K310	Matrin-3 OS=Mus musculus OX=10090 GN=Matr3 PE=1 SV=1	Matr3	47	2	10.5	0.223404	5.25
Q91VR5	ATP-dependent RNA helicase DDX1 OS=Mus musculus OX=10090 GN=Ddx1 PE=1 SV=1	Ddx1	22		8	0.363636	#VALUE!
Q9Z1N2	Origin recognition complex subunit 1 OS=Mus musculus OX=10090 GN=Orc1 PE=1 SV=2	Orc1	25		8.5	0.34	#VALUE!
Q8CGF7	Transcription elongation regulator 1 OS=Mus musculus OX=10090 GN=Tcerg1 PE=1 SV=2	Tcerg1	36		9.5	0.263889	#VALUE!
Q62167	ATP-dependent RNA helicase DDX3X OS=Mus musculus OX=10090 GN=Ddx3x PE=1 SV=3	Ddx3x	48		11.5	0.239583	#VALUE!
Q9WUA2	Phenylalanine--tRNA ligase beta subunit OS=Mus musculus OX=10090 GN=Farsb PE=1 SV=2	Farsb	28		13	0.464286	#VALUE!
Q61753	D-3-phosphoglycerate dehydrogenase OS=Mus musculus OX=10090 GN=Phgdh PE=1 SV=3	Phgdh	30		8.5	0.283333	#VALUE!
Q9DBD5	Proline-, glutamic acid- and leucine-rich protein 1 OS=Mus musculus OX=10090 GN=Pelp1 PE=1 SV=2	Pelp1	32		16	0.5	#VALUE!
Q07832	Serine/threonine-protein kinase PLK1 OS=Mus musculus OX=10090 GN=Plk1 PE=1 SV=2	Plk1	22		13.5	0.613636	#VALUE!
P25444	40S ribosomal protein S2 OS=Mus musculus OX=10090 GN=Rps2 PE=1 SV=3	Rps2	45		8	0.177778	#VALUE!
Q6PDM2	Serine/arginine-rich splicing factor 1 OS=Mus musculus OX=10090 GN=Srsf1 PE=1 SV=3	Srsf1	44		10.5	0.238636	#VALUE!
P70372	ELAV-like protein 1 OS=Mus musculus OX=10090 GN=Elavl1 PE=1 SV=2	Elavl1	39		11	0.282051	#VALUE!
P33611	DNA polymerase alpha subunit B OS=Mus musculus OX=10090 GN=Pola2 PE=1 SV=2	Pola2	14		8.5	0.607143	#VALUE!
Q6ZPI0	Protein Jade-1 OS=Mus musculus OX=10090 GN=Jade1 PE=1 SV=2	Jade1	10		9.5	0.95	#VALUE!
P31266	Recombining binding protein suppressor of hairless OS=Mus musculus OX=10090 GN=Rbpj PE=1 SV=1	Rbpj	16		8.5	0.53125	#VALUE!
Q05CL8	La-related protein 7 OS=Mus musculus OX=10090 GN=Larp7 PE=1 SV=2	Larp7	14		10	0.714286	#VALUE!
P62192	26S proteasome regulatory subunit 4 OS=Mus musculus OX=10090 GN=Psmc1 PE=1 SV=1	Psmc1	24		9.5	0.395833	#VALUE!
P27641	X-ray repair cross-complementing protein 5 OS=Mus musculus OX=10090 GN=Xrcc5 PE=1 SV=4	Xrcc5	15		7	0.466667	#VALUE!
Q924K8	Metastasis-associated protein MTA3 OS=Mus musculus OX=10090 GN=Mta3 PE=1 SV=1	Mta3	19		11.5	0.605263	#VALUE!
P62830	60S ribosomal protein L23 OS=Mus musculus OX=10090 GN=Rpl23 PE=1 SV=1	Rpl23	28		9.5	0.339286	#VALUE!
Q8R326	Paraspeckle component 1 OS=Mus musculus OX=10090 GN=Pspc1 PE=1 SV=1	Pspc1	15		10	0.666667	#VALUE!
Q9CXW4	60S ribosomal protein L11 OS=Mus musculus OX=10090 GN=Rpl11 PE=1 SV=4	Rpl11	17		9.5	0.558824	#VALUE!
Q61990	Poly(rC)-binding protein 2 OS=Mus musculus OX=10090 GN=Pcbp2 PE=1 SV=1	Pcbp2	31		11.5	0.370968	#VALUE!
Q61171	Peroxiredoxin-2 OS=Mus musculus OX=10090 GN=Prdx2 PE=1 SV=3	Prdx2	13	1	8.5	0.653846	8.5
P15864	Histone H1.2 OS=Mus musculus OX=10090 GN=H1-2 PE=1 SV=2	H1-2	40		11	0.275	#VALUE!
P0C0S6	Histone H2A.Z OS=Mus musculus OX=10090 GN=H2az1 PE=1 SV=2	H2az1	44		8.5	0.193182	#VALUE!
Q6GSS7	Histone H2A type 2-A OS=Mus musculus OX=10090 GN=Hist2h2aa1 PE=1 SV=3	Hist2h2aa1	58		10	0.172414	#VALUE!
Q68FD5	Clathrin heavy chain 1 OS=Mus musculus OX=10090 GN=Cltc PE=1 SV=3	Cltc	113		11.5	0.10177	#VALUE!
Q8BKC5	Importin-5 OS=Mus musculus OX=10090 GN=Ipo5 PE=1 SV=3	Ipo5	58		12.5	0.215517	#VALUE!
Q91V92	ATP-citrate synthase OS=Mus musculus OX=10090 GN=Acly PE=1 SV=1	Acly	47		10.5	0.223404	#VALUE!
Q61316	Heat shock 70 kDa protein 4 OS=Mus musculus OX=10090 GN=Hspa4 PE=1 SV=1	Hspa4	56		13.5	0.241071	#VALUE!
Q9WVF7	DNA polymerase epsilon catalytic subunit A OS=Mus musculus OX=10090 GN=Pole PE=1 SV=3	Pole	20		14	0.7	#VALUE!
Q9EPU4	Cleavage and polyadenylation specificity factor subunit 1 OS=Mus musculus OX=10090 GN=Cpsf1 PE=1 SV=1	Cpsf1	20		8.5	0.425	#VALUE!
Q8CGY8	UDP-N-acetylglucosamine--peptide N-acetylglucosaminyltransferase 110 kDa subunit OS=Mus musculus OX=10090 GN=Ogt PE=1 SV=2	Ogt	29		13.5	0.465517	#VALUE!
Q8K298	Anillin OS=Mus musculus OX=10090 GN=Anln PE=1 SV=2	Anln	36		14	0.388889	#VALUE!
Q60848	Lymphocyte-specific helicase OS=Mus musculus OX=10090 GN=Hells PE=1 SV=2	Hells	26		11.5	0.442308	#VALUE!
Q03265	ATP synthase subunit alpha, mitochondrial OS=Mus musculus OX=10090 GN=Atp5f1a PE=1 SV=1	Atp5f1a	32	1	7	0.21875	7
P30416	Peptidyl-prolyl cis-trans isomerase FKBP4 OS=Mus musculus OX=10090 GN=Fkbp4 PE=1 SV=5	Fkbp4	34		11.5	0.338235	#VALUE!
Q9QYI3	DnaJ homolog subfamily C member 7 OS=Mus musculus OX=10090 GN=Dnajc7 PE=1 SV=2	Dnajc7	29		9	0.310345	#VALUE!
O35841	Apoptosis inhibitor 5 OS=Mus musculus OX=10090 GN=Api5 PE=1 SV=2	Api5	31		7.5	0.241935	#VALUE!
P05064	Fructose-bisphosphate aldolase A OS=Mus musculus OX=10090 GN=Aldoa PE=1 SV=2	Aldoa	42		9.5	0.22619	#VALUE!
P97496	SWI/SNF complex subunit SMARCC1 OS=Mus musculus OX=10090 GN=Smarcc1 PE=1 SV=2	Smarcc1	52		13.5	0.259615	#VALUE!
Q99J62	Replication factor C subunit 4 OS=Mus musculus OX=10090 GN=Rfc4 PE=1 SV=1	Rfc4	25		8.5	0.34	#VALUE!
F7BJB9	MORC family CW-type zinc finger protein 3 OS=Mus musculus OX=10090 GN=Morc3 PE=1 SV=1	Morc3	15		10	0.666667	#VALUE!
Q9QWT9	Kinesin-like protein KIFC1 OS=Mus musculus OX=10090 GN=Kifc1 PE=1 SV=2	Kifc1	27		10.5	0.388889	#VALUE!
Q8C854	Myelin expression factor 2 OS=Mus musculus OX=10090 GN=Myef2 PE=1 SV=1	Myef2	26		7	0.269231	#VALUE!
Q8BZ47	Zinc finger protein 609 OS=Mus musculus OX=10090 GN=Znf609 PE=1 SV=2	Znf609	3		10	3.33333	#VALUE!
Q91VM5	RNA binding motif protein, X-linked-like-1 OS=Mus musculus OX=10090 GN=Rbmxl1 PE=2 SV=1	Rbmxl1	32		8	0.25	#VALUE!
Q9EQU5	Protein SET OS=Mus musculus OX=10090 GN=Set PE=1 SV=1	Set	20		7	0.35	#VALUE!
Q8BK58	HSPB1-associated protein 1 OS=Mus musculus OX=10090 GN=Hspbap1 PE=1 SV=2	Hspbap1	13		7.5	0.576923	#VALUE!
P61965	WD repeat-containing protein 5 OS=Mus musculus OX=10090 GN=Wdr5 PE=1 SV=1	Wdr5	19		10	0.526316	#VALUE!
P35492	Histidine ammonia-lyase OS=Mus musculus OX=10090 GN=Hal PE=1 SV=1	Hal	15		8.5	0.566667	#VALUE!
Q9QXE7	F-box-like/WD repeat-containing protein TBL1X OS=Mus musculus OX=10090 GN=Tbl1x PE=1 SV=2	Tbl1x	8		7.5	0.9375	#VALUE!
O35345	Importin subunit alpha-7 OS=Mus musculus OX=10090 GN=Kpna6 PE=1 SV=2	Kpna6	15		8	0.533333	#VALUE!
P68254	14-3-3 protein theta OS=Mus musculus OX=10090 GN=Ywhaq PE=1 SV=1	Ywhaq	14		8.5	0.607143	#VALUE!
Q9EST5	Acidic leucine-rich nuclear phosphoprotein 32 family member B OS=Mus musculus OX=10090 GN=Anp32b PE=1 SV=1	Anp32b	18		7	0.388889	#VALUE!
Q91Z31	Polypyrimidine tract-binding protein 2 OS=Mus musculus OX=10090 GN=Ptbp2 PE=1 SV=2	Ptbp2	14		7	0.5	#VALUE!
Q60960	Importin subunit alpha-5 OS=Mus musculus OX=10090 GN=Kpna1 PE=1 SV=2	Kpna1	11		7.5	0.681818	#VALUE!
Q08122	Transducin-like enhancer protein 3 OS=Mus musculus OX=10090 GN=Tle3 PE=1 SV=3	Tle3	11		8.5	0.772727	#VALUE!
P61982	14-3-3 protein gamma OS=Mus musculus OX=10090 GN=Ywhag PE=1 SV=2	Ywhag	13		9	0.692308	#VALUE!
Q6PGB8	Probable global transcription activator SNF2L1 OS=Mus musculus OX=10090 GN=Smarca1 PE=1 SV=1	Smarca1	39		10	0.25641	#VALUE!
Q02105	Complement C1q subcomponent subunit C OS=Mus musculus OX=10090 GN=C1qc PE=1 SV=2	C1qc		2	8	#VALUE!	4
P43274	Histone H1.4 OS=Mus musculus OX=10090 GN=H1-4 PE=1 SV=2	H1-4	35		8.5	0.242857	#VALUE!
Q6PR54	Telomere-associated protein RIF1 OS=Mus musculus OX=10090 GN=Rif1 PE=1 SV=2	Rif1	102		16.5	0.161765	#VALUE!
Q62383	Transcription elongation factor SPT6 OS=Mus musculus OX=10090 GN=Supt6h PE=1 SV=2	Supt6h	37		8.5	0.22973	#VALUE!
Q922D8	C-1-tetrahydrofolate synthase, cytoplasmic OS=Mus musculus OX=10090 GN=Mthfd1 PE=1 SV=4	Mthfd1	32		7.5	0.234375	#VALUE!
P80313	T-complex protein 1 subunit eta OS=Mus musculus OX=10090 GN=Cct7 PE=1 SV=1	Cct7	55		9.5	0.172727	#VALUE!
Q9CZU3	Exosome RNA helicase MTR4 OS=Mus musculus OX=10090 GN=Mtrex PE=1 SV=1	Mtrex	32		11	0.34375	#VALUE!
P29341	Polyadenylate-binding protein 1 OS=Mus musculus OX=10090 GN=Pabpc1 PE=1 SV=2	Pabpc1	63		7.5	0.119048	#VALUE!
Q91YR7	Pre-mRNA-processing factor 6 OS=Mus musculus OX=10090 GN=Prpf6 PE=1 SV=1	Prpf6	38		12	0.315789	#VALUE!
P14148	60S ribosomal protein L7 OS=Mus musculus OX=10090 GN=Rpl7 PE=1 SV=2	Rpl7	45		7	0.155556	#VALUE!
Q9D8N0	Elongation factor 1-gamma OS=Mus musculus OX=10090 GN=Eef1g PE=1 SV=3	Eef1g	40		7.5	0.1875	#VALUE!
Q922V4	Pleiotropic regulator 1 OS=Mus musculus OX=10090 GN=Plrg1 PE=1 SV=1	Plrg1	32		10.5	0.328125	#VALUE!
Q6NV83	U2 snRNP-associated SURP motif-containing protein OS=Mus musculus OX=10090 GN=U2surp PE=1 SV=3	U2surp	32		8	0.25	#VALUE!
Q3URQ0	Testis-expressed protein 10 OS=Mus musculus OX=10090 GN=Tex10 PE=1 SV=1	Tex10	34		11.5	0.338235	#VALUE!
O55201	Transcription elongation factor SPT5 OS=Mus musculus OX=10090 GN=Supt5h PE=1 SV=1	Supt5h	18		7.5	0.416667	#VALUE!
Q80X82	Symplekin OS=Mus musculus OX=10090 GN=Sympk PE=1 SV=2	Sympk	24		8	0.333333	#VALUE!
Q3V0C5	Ubiquitin carboxyl-terminal hydrolase 48 OS=Mus musculus OX=10090 GN=Usp48 PE=1 SV=2	Usp48	20		10	0.5	#VALUE!
Q9Z2N8	Actin-like protein 6A OS=Mus musculus OX=10090 GN=Actl6a PE=1 SV=2	Actl6a	28		7.5	0.267857	#VALUE!
P35601	Replication factor C subunit 1 OS=Mus musculus OX=10090 GN=Rfc1 PE=1 SV=2	Rfc1	19		8	0.421053	#VALUE!
Q3V300	Kinesin-like protein KIF22 OS=Mus musculus OX=10090 GN=Kif22 PE=2 SV=2	Kif22	33		11.5	0.348485	#VALUE!
Q921E6	Polycomb protein EED OS=Mus musculus OX=10090 GN=Eed PE=1 SV=1	Eed	17		6.5	0.382353	#VALUE!
Q922U1	U4/U6 small nuclear ribonucleoprotein Prp3 OS=Mus musculus OX=10090 GN=Prpf3 PE=1 SV=1	Prpf3	25		11	0.44	#VALUE!
Q8C796	REST corepressor 2 OS=Mus musculus OX=10090 GN=Rcor2 PE=1 SV=1	Rcor2	20		11.5	0.575	#VALUE!
Q9DCD0	6-phosphogluconate dehydrogenase, decarboxylating OS=Mus musculus OX=10090 GN=Pgd PE=1 SV=3	Pgd	23		8.5	0.369565	#VALUE!
Q9WVG6	Histone-arginine methyltransferase CARM1 OS=Mus musculus OX=10090 GN=Carm1 PE=1 SV=2	Carm1	18		9	0.5	#VALUE!
Q3THS6	S-adenosylmethionine synthase isoform type-2 OS=Mus musculus OX=10090 GN=Mat2a PE=1 SV=2	Mat2a	14		7.5	0.535714	#VALUE!
Q3TZX8	Polynucleotide 5'-hydroxyl-kinase NOL9 OS=Mus musculus OX=10090 GN=Nol9 PE=1 SV=1	Nol9	18		7.5	0.416667	#VALUE!
Q9WVA3	Mitotic checkpoint protein BUB3 OS=Mus musculus OX=10090 GN=Bub3 PE=1 SV=2	Bub3	21		6	0.285714	#VALUE!
Q9QYJ0	DnaJ homolog subfamily A member 2 OS=Mus musculus OX=10090 GN=Dnaja2 PE=1 SV=1	Dnaja2	17		6	0.352941	#VALUE!
Q9CSN1	SNW domain-containing protein 1 OS=Mus musculus OX=10090 GN=Snw1 PE=1 SV=3	Snw1	14		6.5	0.464286	#VALUE!
Q91XU0	ATPase WRNIP1 OS=Mus musculus OX=10090 GN=Wrnip1 PE=1 SV=2	Wrnip1	9		7.5	0.833333	#VALUE!
P26369	Splicing factor U2AF 65 kDa subunit OS=Mus musculus OX=10090 GN=U2af2 PE=1 SV=3	U2af2	16		5.5	0.34375	#VALUE!
P02301	Histone H3.3C OS=Mus musculus OX=10090 GN=H3f3c PE=3 SV=3	H3f3c	37		6.5	0.175676	#VALUE!
Q921F4	Heterogeneous nuclear ribonucleoprotein L-like OS=Mus musculus OX=10090 GN=Hnrnpll PE=1 SV=3	Hnrnpll	15		9	0.6	#VALUE!
P56959	RNA-binding protein FUS OS=Mus musculus OX=10090 GN=Fus PE=1 SV=1	Fus	24		5	0.208333	#VALUE!
P45376	Aldo-keto reductase family 1 member B1 OS=Mus musculus OX=10090 GN=Akr1b1 PE=1 SV=3	Akr1b1	19		5	0.263158	#VALUE!
P62962	Profilin-1 OS=Mus musculus OX=10090 GN=Pfn1 PE=1 SV=2	Pfn1	17		6.5	0.382353	#VALUE!
Q00422	GA-binding protein alpha chain OS=Mus musculus OX=10090 GN=Gabpa PE=1 SV=2	Gabpa	8		6.5	0.8125	#VALUE!
Q9D1J3	SAP domain-containing ribonucleoprotein OS=Mus musculus OX=10090 GN=Sarnp PE=1 SV=3	Sarnp	14		4.5	0.321429	#VALUE!
O88271	Craniofacial development protein 1 OS=Mus musculus OX=10090 GN=Cfdp1 PE=1 SV=1	Cfdp1	13		6.5	0.5	#VALUE!
Q3TWW8	Serine/arginine-rich splicing factor 6 OS=Mus musculus OX=10090 GN=Srsf6 PE=1 SV=1	Srsf6	19		9	0.473684	#VALUE!
Q8BY71	Histone acetyltransferase type B catalytic subunit OS=Mus musculus OX=10090 GN=Hat1 PE=1 SV=1	Hat1	15		5.5	0.366667	#VALUE!
Q7TSF1	Desmoglein-1-beta OS=Mus musculus OX=10090 GN=Dsg1b PE=1 SV=1	Dsg1b	11	1	8.5	0.772727	8.5
P62137	Serine/threonine-protein phosphatase PP1-alpha catalytic subunit OS=Mus musculus OX=10090 GN=Ppp1ca PE=1 SV=1	Ppp1ca	28		6	0.214286	#VALUE!
Q8R2T8	General transcription factor 3C polypeptide 5 OS=Mus musculus OX=10090 GN=Gtf3c5 PE=2 SV=2	Gtf3c5	6		5	0.833333	#VALUE!
Q62093	Serine/arginine-rich splicing factor 2 OS=Mus musculus OX=10090 GN=Srsf2 PE=1 SV=4	Srsf2	11		5.5	0.5	#VALUE!
P16627	Heat shock 70 kDa protein 1-like OS=Mus musculus OX=10090 GN=Hspa1l PE=1 SV=4	Hspa1l	23		9.5	0.413043	#VALUE!
P97377	Cyclin-dependent kinase 2 OS=Mus musculus OX=10090 GN=Cdk2 PE=1 SV=2	Cdk2	12		6	0.5	#VALUE!
Q61646	Haptoglobin OS=Mus musculus OX=10090 GN=Hp PE=1 SV=1	Hp			5	#VALUE!	#VALUE!
P02088	Hemoglobin subunit beta-1 OS=Mus musculus OX=10090 GN=Hbb-b1 PE=1 SV=2	Hbb-b1	3	1	5.5	1.83333	5.5
E9Q7G0	Nuclear mitotic apparatus protein 1 OS=Mus musculus OX=10090 GN=Numa1 PE=1 SV=1	Numa1	66		9.5	0.143939	#VALUE!
P80314	T-complex protein 1 subunit beta OS=Mus musculus OX=10090 GN=Cct2 PE=1 SV=4	Cct2	78		6	0.0769231	#VALUE!
Q8CFI7	DNA-directed RNA polymerase II subunit RPB2 OS=Mus musculus OX=10090 GN=Polr2b PE=1 SV=2	Polr2b	34		9	0.264706	#VALUE!
Q6P5F9	Exportin-1 OS=Mus musculus OX=10090 GN=Xpo1 PE=1 SV=1	Xpo1	60		11	0.183333	#VALUE!
Q8BTI8	Serine/arginine repetitive matrix protein 2 OS=Mus musculus OX=10090 GN=Srrm2 PE=1 SV=3	Srrm2	67		6.5	0.0970149	#VALUE!
Q8BMJ2	Leucine--tRNA ligase, cytoplasmic OS=Mus musculus OX=10090 GN=Lars1 PE=1 SV=2	Lars1	40		7.5	0.1875	#VALUE!
Q3TKT4	Transcription activator BRG1 OS=Mus musculus OX=10090 GN=Smarca4 PE=1 SV=1	Smarca4	43		11	0.255814	#VALUE!
P27612	Phospholipase A-2-activating protein OS=Mus musculus OX=10090 GN=Plaa PE=1 SV=4	Plaa	29		8	0.275862	#VALUE!
Q924C1	Exportin-5 OS=Mus musculus OX=10090 GN=Xpo5 PE=1 SV=1	Xpo5	29		9.5	0.327586	#VALUE!
Q8BX17	Gem-associated protein 5 OS=Mus musculus OX=10090 GN=Gemin5 PE=1 SV=2	Gemin5	33		8.5	0.257576	#VALUE!
Q1HFZ0	RNA cytosine C(5)-methyltransferase NSUN2 OS=Mus musculus OX=10090 GN=Nsun2 PE=1 SV=2	Nsun2	38		10.5	0.276316	#VALUE!
Q01853	Transitional endoplasmic reticulum ATPase OS=Mus musculus OX=10090 GN=Vcp PE=1 SV=4	Vcp	38		5.5	0.144737	#VALUE!
A2APB8	Targeting protein for Xklp2 OS=Mus musculus OX=10090 GN=Tpx2 PE=1 SV=1	Tpx2	25		9	0.36	#VALUE!
P46935	E3 ubiquitin-protein ligase NEDD4 OS=Mus musculus OX=10090 GN=Nedd4 PE=1 SV=3	Nedd4	33		4.5	0.136364	#VALUE!
Q69ZR9	Protein TASOR OS=Mus musculus OX=10090 GN=Tasor PE=1 SV=2	Tasor	19		8	0.421053	#VALUE!
P97351	40S ribosomal protein S3a OS=Mus musculus OX=10090 GN=Rps3a PE=1 SV=3	Rps3a	46		5.5	0.119565	#VALUE!
Q7TMK9	Heterogeneous nuclear ribonucleoprotein Q OS=Mus musculus OX=10090 GN=Syncrip PE=1 SV=2	Syncrip	29		7.5	0.258621	#VALUE!
Q61466	SWI/SNF-related matrix-associated actin-dependent regulator of chromatin subfamily D member 1 OS=Mus musculus OX=10090 GN=Smarcd1 PE=1 SV=3	Smarcd1	28		6	0.214286	#VALUE!
Q8VH51	RNA-binding protein 39 OS=Mus musculus OX=10090 GN=Rbm39 PE=1 SV=2	Rbm39	38		10	0.263158	#VALUE!
Q9CXY6	Interleukin enhancer-binding factor 2 OS=Mus musculus OX=10090 GN=Ilf2 PE=1 SV=1	Ilf2	42		4.5	0.107143	#VALUE!
Q00PI9	Heterogeneous nuclear ribonucleoprotein U-like protein 2 OS=Mus musculus OX=10090 GN=Hnrnpul2 PE=1 SV=2	Hnrnpul2	24		6	0.25	#VALUE!
Q689Z5	Protein strawberry notch homolog 1 OS=Mus musculus OX=10090 GN=Sbno1 PE=1 SV=2	Sbno1	18		7	0.388889	#VALUE!
P59328	WD repeat and HMG-box DNA-binding protein 1 OS=Mus musculus OX=10090 GN=Wdhd1 PE=1 SV=2	Wdhd1	16		8.5	0.53125	#VALUE!
Q9EQ61	Pescadillo homolog OS=Mus musculus OX=10090 GN=Pes1 PE=1 SV=1	Pes1	21		5	0.238095	#VALUE!
Q99PP7	E3 ubiquitin-protein ligase TRIM33 OS=Mus musculus OX=10090 GN=Trim33 PE=1 SV=2	Trim33	26		7.5	0.288462	#VALUE!
Q09XV5	Chromodomain-helicase-DNA-binding protein 8 OS=Mus musculus OX=10090 GN=Chd8 PE=1 SV=1	Chd8	14		8.5	0.607143	#VALUE!
Q60737	Casein kinase II subunit alpha OS=Mus musculus OX=10090 GN=Csnk2a1 PE=1 SV=2	Csnk2a1	23		4	0.173913	#VALUE!
Q9D554	Splicing factor 3A subunit 3 OS=Mus musculus OX=10090 GN=Sf3a3 PE=1 SV=2	Sf3a3	19		6.5	0.342105	#VALUE!
Q8CCF0	U4/U6 small nuclear ribonucleoprotein Prp31 OS=Mus musculus OX=10090 GN=Prpf31 PE=1 SV=3	Prpf31	16		6.5	0.40625	#VALUE!
Q02248	Catenin beta-1 OS=Mus musculus OX=10090 GN=Ctnnb1 PE=1 SV=1	Ctnnb1	31	1	7	0.225806	7
Q8BFY9	Transportin-1 OS=Mus musculus OX=10090 GN=Tnpo1 PE=1 SV=2	Tnpo1	36		7.5	0.208333	#VALUE!
Q6WKZ8	E3 ubiquitin-protein ligase UBR2 OS=Mus musculus OX=10090 GN=Ubr2 PE=1 SV=2	Ubr2	1		7.5	7.5	#VALUE!
Q8K2A7	Integrator complex subunit 10 OS=Mus musculus OX=10090 GN=Ints10 PE=1 SV=3	Ints10	16		8	0.5	#VALUE!
O35654	DNA polymerase delta subunit 2 OS=Mus musculus OX=10090 GN=Pold2 PE=1 SV=2	Pold2	17		9.5	0.558824	#VALUE!
O70194	Eukaryotic translation initiation factor 3 subunit D OS=Mus musculus OX=10090 GN=Eif3d PE=1 SV=2	Eif3d	22		5.5	0.25	#VALUE!
Q8CGZ0	Calcium homeostasis endoplasmic reticulum protein OS=Mus musculus OX=10090 GN=Cherp PE=1 SV=1	Cherp	28		6.5	0.232143	#VALUE!
Q6ZQ73	Cullin-associated NEDD8-dissociated protein 2 OS=Mus musculus OX=10090 GN=Cand2 PE=1 SV=2	Cand2	9		4	0.444444	#VALUE!
P61290	Proteasome activator complex subunit 3 OS=Mus musculus OX=10090 GN=Psme3 PE=1 SV=1	Psme3	21		5	0.238095	#VALUE!
Q9D0L8	mRNA cap guanine-N7 methyltransferase OS=Mus musculus OX=10090 GN=Rnmt PE=1 SV=1	Rnmt	12		7	0.583333	#VALUE!
Q9JM05	E3 SUMO-protein ligase PIAS4 OS=Mus musculus OX=10090 GN=Pias4 PE=1 SV=2	Pias4	10		6.5	0.65	#VALUE!
Q9ER74	Sal-like protein 1 OS=Mus musculus OX=10090 GN=Sall1 PE=1 SV=1	Sall1	8		7.5	0.9375	#VALUE!
P62245	40S ribosomal protein S15a OS=Mus musculus OX=10090 GN=Rps15a PE=1 SV=2	Rps15a	33		8.5	0.257576	#VALUE!
P63158	High mobility group protein B1 OS=Mus musculus OX=10090 GN=Hmgb1 PE=1 SV=2	Hmgb1	30		9	0.3	#VALUE!
Q8R1M0	Abasic site processing protein HMCES OS=Mus musculus OX=10090 GN=Hmces PE=1 SV=1	Hmces	6		3.5	0.583333	#VALUE!
Q64674	Spermidine synthase OS=Mus musculus OX=10090 GN=Srm PE=1 SV=1	Srm	19		4	0.210526	#VALUE!
P62889	60S ribosomal protein L30 OS=Mus musculus OX=10090 GN=Rpl30 PE=1 SV=2	Rpl30	19		4.5	0.236842	#VALUE!
Q9Z2U0	Proteasome subunit alpha type-7 OS=Mus musculus OX=10090 GN=Psma7 PE=1 SV=1	Psma7	13		4.5	0.346154	#VALUE!
Q9EQ28	DNA polymerase delta subunit 3 OS=Mus musculus OX=10090 GN=Pold3 PE=1 SV=2	Pold3	12		6	0.5	#VALUE!
P62082	40S ribosomal protein S7 OS=Mus musculus OX=10090 GN=Rps7 PE=2 SV=1	Rps7	21		6	0.285714	#VALUE!
Q8K3A9	7SK snRNA methylphosphate capping enzyme OS=Mus musculus OX=10090 GN=Mepce PE=1 SV=2	Mepce	3		6.5	2.16667	#VALUE!
O88700	Bloom syndrome protein homolog OS=Mus musculus OX=10090 GN=Blm PE=1 SV=1	Blm	6		5.5	0.916667	#VALUE!
P97930	Thymidylate kinase OS=Mus musculus OX=10090 GN=Dtymk PE=1 SV=2	Dtymk	8		5.5	0.6875	#VALUE!
Q9CR57	60S ribosomal protein L14 OS=Mus musculus OX=10090 GN=Rpl14 PE=1 SV=3	Rpl14	30		6	0.2	#VALUE!
P18653	Ribosomal protein S6 kinase alpha-1 OS=Mus musculus OX=10090 GN=Rps6ka1 PE=1 SV=1	Rps6ka1	20		6	0.3	#VALUE!
P62301	40S ribosomal protein S13 OS=Mus musculus OX=10090 GN=Rps13 PE=1 SV=2	Rps13	21		6	0.285714	#VALUE!
Q9CQ65	S-methyl-5'-thioadenosine phosphorylase OS=Mus musculus OX=10090 GN=Mtap PE=1 SV=1	Mtap	11		6.5	0.590909	#VALUE!
P51881	ADP/ATP translocase 2 OS=Mus musculus OX=10090 GN=Slc25a5 PE=1 SV=3	Slc25a5	19		4	0.210526	#VALUE!
Q8CI33	CWF19-like protein 1 OS=Mus musculus OX=10090 GN=Cwf19l1 PE=1 SV=2	Cwf19l1	5		5	1	#VALUE!
P20263	POU domain, class 5, transcription factor 1 OS=Mus musculus OX=10090 GN=Pou5f1 PE=1 SV=1	Pou5f1	9		5.5	0.611111	#VALUE!
P01029	Complement C4-B OS=Mus musculus OX=10090 GN=C4b PE=1 SV=3	C4b			7	#VALUE!	#VALUE!
P70288	Histone deacetylase 2 OS=Mus musculus OX=10090 GN=Hdac2 PE=1 SV=1	Hdac2	20		9.5	0.475	#VALUE!
Q0VBK2	Keratin, type II cytoskeletal 80 OS=Mus musculus OX=10090 GN=Krt80 PE=1 SV=1	Krt80	4	1	5	1.25	5
P68510	14-3-3 protein eta OS=Mus musculus OX=10090 GN=Ywhah PE=1 SV=2	Ywhah	12		6.5	0.541667	#VALUE!
Q62441	Transducin-like enhancer protein 4 OS=Mus musculus OX=10090 GN=Tle4 PE=1 SV=4	Tle4	11		7	0.636364	#VALUE!
Q587J6	LINE-1 type transposase domain-containing protein 1 OS=Mus musculus OX=10090 GN=L1td1 PE=2 SV=1	L1td1	53		5.5	0.103774	#VALUE!
Q99P88	Nuclear pore complex protein Nup155 OS=Mus musculus OX=10090 GN=Nup155 PE=1 SV=1	Nup155	33		6.5	0.19697	#VALUE!
Q9Z1Q9	Valine--tRNA ligase OS=Mus musculus OX=10090 GN=Vars1 PE=1 SV=1	Vars1	39		4.5	0.115385	#VALUE!
P80316	T-complex protein 1 subunit epsilon OS=Mus musculus OX=10090 GN=Cct5 PE=1 SV=1	Cct5	53		6.5	0.122642	#VALUE!
Q8BJ71	Nuclear pore complex protein Nup93 OS=Mus musculus OX=10090 GN=Nup93 PE=1 SV=1	Nup93	40		7.5	0.1875	#VALUE!
Q8VDM4	26S proteasome non-ATPase regulatory subunit 2 OS=Mus musculus OX=10090 GN=Psmd2 PE=1 SV=1	Psmd2	33		6	0.181818	#VALUE!
Q9EPK7	Exportin-7 OS=Mus musculus OX=10090 GN=Xpo7 PE=1 SV=3	Xpo7	25		9	0.36	#VALUE!
Q8CG47	Structural maintenance of chromosomes protein 4 OS=Mus musculus OX=10090 GN=Smc4 PE=1 SV=1	Smc4	24		7	0.291667	#VALUE!
P70388	DNA repair protein RAD50 OS=Mus musculus OX=10090 GN=Rad50 PE=1 SV=1	Rad50	23		7.5	0.326087	#VALUE!
Q6A026	Sister chromatid cohesion protein PDS5 homolog A OS=Mus musculus OX=10090 GN=Pds5a PE=1 SV=3	Pds5a	29		9.5	0.327586	#VALUE!
Q80YV3	Transformation/transcription domain-associated protein OS=Mus musculus OX=10090 GN=Trrap PE=1 SV=2	Trrap	15		10.5	0.7	#VALUE!
O88477	Insulin-like growth factor 2 mRNA-binding protein 1 OS=Mus musculus OX=10090 GN=Igf2bp1 PE=1 SV=1	Igf2bp1	40		6	0.15	#VALUE!
O88508	DNA (cytosine-5)-methyltransferase 3A OS=Mus musculus OX=10090 GN=Dnmt3a PE=1 SV=2	Dnmt3a	49		9	0.183673	#VALUE!
Q8CFQ3	RNA helicase aquarius OS=Mus musculus OX=10090 GN=Aqr PE=1 SV=2	Aqr	23		9	0.391304	#VALUE!
Q8BG05	Heterogeneous nuclear ribonucleoprotein A3 OS=Mus musculus OX=10090 GN=Hnrnpa3 PE=1 SV=1	Hnrnpa3	55		3.5	0.0636364	#VALUE!
P63154	Crooked neck-like protein 1 OS=Mus musculus OX=10090 GN=Crnkl1 PE=1 SV=1	Crnkl1	26		7.5	0.288462	#VALUE!
Q9JLI8	Squamous cell carcinoma antigen recognized by T-cells 3 OS=Mus musculus OX=10090 GN=Sart3 PE=1 SV=1	Sart3	21		8	0.380952	#VALUE!
Q64012	RNA-binding protein Raly OS=Mus musculus OX=10090 GN=Raly PE=1 SV=3	Raly	38		5.5	0.144737	#VALUE!
Q80WE4	Kinesin-like protein KIF20B OS=Mus musculus OX=10090 GN=Kif20b PE=1 SV=3	Kif20b	15		7.5	0.5	#VALUE!
P32067	Lupus La protein homolog OS=Mus musculus OX=10090 GN=Ssb PE=1 SV=1	Ssb	28		8	0.285714	#VALUE!
P24788	Cyclin-dependent kinase 11B OS=Mus musculus OX=10090 GN=Cdk11b PE=1 SV=2	Cdk11b	30		4	0.133333	#VALUE!
P28658	Ataxin-10 OS=Mus musculus OX=10090 GN=Atxn10 PE=1 SV=2	Atxn10	21		4.5	0.214286	#VALUE!
P62242	40S ribosomal protein S8 OS=Mus musculus OX=10090 GN=Rps8 PE=1 SV=2	Rps8	42		6	0.142857	#VALUE!
Q99MR6	Serrate RNA effector molecule homolog OS=Mus musculus OX=10090 GN=Srrt PE=1 SV=1	Srrt	26		6	0.230769	#VALUE!
O35218	Cleavage and polyadenylation specificity factor subunit 2 OS=Mus musculus OX=10090 GN=Cpsf2 PE=1 SV=1	Cpsf2	17		7.5	0.441176	#VALUE!
P49312	Heterogeneous nuclear ribonucleoprotein A1 OS=Mus musculus OX=10090 GN=Hnrnpa1 PE=1 SV=2	Hnrnpa1	51		4.5	0.0882353	#VALUE!
Q9EPL8	Importin-7 OS=Mus musculus OX=10090 GN=Ipo7 PE=1 SV=2	Ipo7	20		5.5	0.275	#VALUE!
P25976	Nucleolar transcription factor 1 OS=Mus musculus OX=10090 GN=Ubtf PE=1 SV=1	Ubtf	20		7.5	0.375	#VALUE!
Q62315	Protein Jumonji OS=Mus musculus OX=10090 GN=Jarid2 PE=1 SV=1	Jarid2	18		4	0.222222	#VALUE!
A2A4P0	ATP-dependent RNA helicase DHX8 OS=Mus musculus OX=10090 GN=Dhx8 PE=2 SV=1	Dhx8	16		5.5	0.34375	#VALUE!
Q8VDF2	E3 ubiquitin-protein ligase UHRF1 OS=Mus musculus OX=10090 GN=Uhrf1 PE=1 SV=2	Uhrf1	16		5.5	0.34375	#VALUE!
Q3TYA6	M-phase phosphoprotein 8 OS=Mus musculus OX=10090 GN=Mphosph8 PE=1 SV=1	Mphosph8	19		6.5	0.342105	#VALUE!
P62334	26S proteasome regulatory subunit 10B OS=Mus musculus OX=10090 GN=Psmc6 PE=1 SV=1	Psmc6	26		3.5	0.134615	#VALUE!
Q8BG81	Polymerase delta-interacting protein 3 OS=Mus musculus OX=10090 GN=Poldip3 PE=1 SV=1	Poldip3	22		4	0.181818	#VALUE!
Q9JIH2	Nuclear pore complex protein Nup50 OS=Mus musculus OX=10090 GN=Nup50 PE=1 SV=3	Nup50	19		4.5	0.236842	#VALUE!
P17918	Proliferating cell nuclear antigen OS=Mus musculus OX=10090 GN=Pcna PE=1 SV=2	Pcna	23		4.5	0.195652	#VALUE!
Q5SUR0	Phosphoribosylformylglycinamidine synthase OS=Mus musculus OX=10090 GN=Pfas PE=1 SV=1	Pfas	12		5.5	0.458333	#VALUE!
B2RY56	RNA-binding protein 25 OS=Mus musculus OX=10090 GN=Rbm25 PE=1 SV=2	Rbm25	25		6	0.24	#VALUE!
P62281	40S ribosomal protein S11 OS=Mus musculus OX=10090 GN=Rps11 PE=1 SV=3	Rps11	30		6	0.2	#VALUE!
Q9D0F6	Replication factor C subunit 5 OS=Mus musculus OX=10090 GN=Rfc5 PE=1 SV=1	Rfc5	18		4	0.222222	#VALUE!
Q8VDP4	Cell cycle and apoptosis regulator protein 2 OS=Mus musculus OX=10090 GN=Ccar2 PE=1 SV=2	Ccar2	13		4.5	0.346154	#VALUE!
Q61033	Lamina-associated polypeptide 2, isoforms alpha/zeta OS=Mus musculus OX=10090 GN=Tmpo PE=1 SV=4	Tmpo	27		6	0.222222	#VALUE!
Q8VCD5	Mediator of RNA polymerase II transcription subunit 17 OS=Mus musculus OX=10090 GN=Med17 PE=1 SV=1	Med17	10		6	0.6	#VALUE!
Q8C1A5	Thimet oligopeptidase OS=Mus musculus OX=10090 GN=Thop1 PE=1 SV=1	Thop1	12		3.5	0.291667	#VALUE!
Q65Z40	Wings apart-like protein homolog OS=Mus musculus OX=10090 GN=Wapl PE=1 SV=2	Wapl	12		5.5	0.458333	#VALUE!
Q99LF4	RNA-splicing ligase RtcB homolog OS=Mus musculus OX=10090 GN=Rtcb PE=1 SV=1	Rtcb	20		6	0.3	#VALUE!
Q80Y84	Lysine-specific demethylase 5B OS=Mus musculus OX=10090 GN=Kdm5b PE=1 SV=1	Kdm5b	14		6.5	0.464286	#VALUE!
Q99JX7	Nuclear RNA export factor 1 OS=Mus musculus OX=10090 GN=Nxf1 PE=1 SV=3	Nxf1	16		6.5	0.40625	#VALUE!
Q8VCD7	Lysine-specific demethylase 4C OS=Mus musculus OX=10090 GN=Kdm4c PE=1 SV=1	Kdm4c	11		6.5	0.590909	#VALUE!
P62196	26S proteasome regulatory subunit 8 OS=Mus musculus OX=10090 GN=Psmc5 PE=1 SV=1	Psmc5	18		3.5	0.194444	#VALUE!
Q9D5V5	Cullin-5 OS=Mus musculus OX=10090 GN=Cul5 PE=1 SV=3	Cul5	10		5	0.5	#VALUE!
Q6KCD5	Nipped-B-like protein OS=Mus musculus OX=10090 GN=Nipbl PE=1 SV=1	Nipbl	9		5	0.555556	#VALUE!
P41230	Lysine-specific demethylase 5C OS=Mus musculus OX=10090 GN=Kdm5c PE=1 SV=4	Kdm5c	6		5.5	0.916667	#VALUE!
Q8BMB0	BRCA2-interacting transcriptional repressor EMSY OS=Mus musculus OX=10090 GN=Emsy PE=1 SV=2	Emsy	5		5.5	1.1	#VALUE!
Q8R3C0	Mini-chromosome maintenance complex-binding protein OS=Mus musculus OX=10090 GN=Mcmbp PE=1 SV=1	Mcmbp	13		7	0.538462	#VALUE!
Q9CXW3	Calcyclin-binding protein OS=Mus musculus OX=10090 GN=Cacybp PE=1 SV=1	Cacybp	16		3	0.1875	#VALUE!
Q9CQF3	Cleavage and polyadenylation specificity factor subunit 5 OS=Mus musculus OX=10090 GN=Nudt21 PE=1 SV=1	Nudt21	20		4	0.2	#VALUE!
A2A791	Zinc finger MYM-type protein 4 OS=Mus musculus OX=10090 GN=Zmym4 PE=1 SV=1	Zmym4	6		5	0.833333	#VALUE!
E9Q5G3	Kinesin-like protein KIF23 OS=Mus musculus OX=10090 GN=Kif23 PE=1 SV=1	Kif23	4		5	1.25	#VALUE!
Q61553	Fascin OS=Mus musculus OX=10090 GN=Fscn1 PE=1 SV=4	Fscn1	11		5.5	0.5	#VALUE!
P47963	60S ribosomal protein L13 OS=Mus musculus OX=10090 GN=Rpl13 PE=1 SV=3	Rpl13	35		5.5	0.157143	#VALUE!
Q9CWS4	Integrator complex subunit 11 OS=Mus musculus OX=10090 GN=Ints11 PE=1 SV=1	Ints11	7		6	0.857143	#VALUE!
P35441	Thrombospondin-1 OS=Mus musculus OX=10090 GN=Thbs1 PE=1 SV=1	Thbs1			6.5	#VALUE!	#VALUE!
P28352	DNA-(apurinic or apyrimidinic site) lyase OS=Mus musculus OX=10090 GN=Apex1 PE=1 SV=2	Apex1	10		3.5	0.35	#VALUE!
Q9R1P0	Proteasome subunit alpha type-4 OS=Mus musculus OX=10090 GN=Psma4 PE=1 SV=1	Psma4	15		4	0.266667	#VALUE!
Q8VHR5	Transcriptional repressor p66-beta OS=Mus musculus OX=10090 GN=Gatad2b PE=1 SV=1	Gatad2b	11		5	0.454545	#VALUE!
P35979	60S ribosomal protein L12 OS=Mus musculus OX=10090 GN=Rpl12 PE=1 SV=2	Rpl12	13		3.5	0.269231	#VALUE!
Q03147	Cyclin-dependent kinase 7 OS=Mus musculus OX=10090 GN=Cdk7 PE=1 SV=2	Cdk7	11		3.5	0.318182	#VALUE!
P14115	60S ribosomal protein L27a OS=Mus musculus OX=10090 GN=Rpl27a PE=1 SV=5	Rpl27a	17		4	0.235294	#VALUE!
Q6PCN7	Helicase-like transcription factor OS=Mus musculus OX=10090 GN=Hltf PE=1 SV=1	Hltf	6		4.5	0.75	#VALUE!
P11276	Fibronectin OS=Mus musculus OX=10090 GN=Fn1 PE=1 SV=4	Fn1			4.5	#VALUE!	#VALUE!
P84104	Serine/arginine-rich splicing factor 3 OS=Mus musculus OX=10090 GN=Srsf3 PE=1 SV=1	Srsf3	17		5.5	0.323529	#VALUE!
P63037	DnaJ homolog subfamily A member 1 OS=Mus musculus OX=10090 GN=Dnaja1 PE=1 SV=1	Dnaja1	13		6	0.461538	#VALUE!
Q9CQN1	Heat shock protein 75 kDa, mitochondrial OS=Mus musculus OX=10090 GN=Trap1 PE=1 SV=1	Trap1	15		4	0.266667	#VALUE!
P51410	60S ribosomal protein L9 OS=Mus musculus OX=10090 GN=Rpl9 PE=2 SV=2	Rpl9	10		4	0.4	#VALUE!
Q8BX09	Retinoblastoma-binding protein 5 OS=Mus musculus OX=10090 GN=Rbbp5 PE=1 SV=2	Rbbp5	6		4	0.666667	#VALUE!
A2RSY6	TRMT1-like protein OS=Mus musculus OX=10090 GN=Trmt1l PE=1 SV=1	Trmt1l	4		2.5	0.625	#VALUE!
P14602	Heat shock protein beta-1 OS=Mus musculus OX=10090 GN=Hspb1 PE=1 SV=3	Hspb1	12		3	0.25	#VALUE!
Q9JIB4	General transcription factor IIH subunit 2 OS=Mus musculus OX=10090 GN=Gtf2h2 PE=1 SV=1	Gtf2h2	4		3.5	0.875	#VALUE!
Q61176	Arginase-1 OS=Mus musculus OX=10090 GN=Arg1 PE=1 SV=1	Arg1	7		3.5	0.5	#VALUE!
Q8C5D8	E3 SUMO-protein ligase PIAS2 OS=Mus musculus OX=10090 GN=Pias2 PE=1 SV=2	Pias2	7		4.5	0.642857	#VALUE!
P48962	ADP/ATP translocase 1 OS=Mus musculus OX=10090 GN=Slc25a4 PE=1 SV=4	Slc25a4	15		3	0.2	#VALUE!
P62320	Small nuclear ribonucleoprotein Sm D3 OS=Mus musculus OX=10090 GN=Snrpd3 PE=1 SV=1	Snrpd3	17		4.5	0.264706	#VALUE!
Q61704	Inter-alpha-trypsin inhibitor heavy chain H3 OS=Mus musculus OX=10090 GN=Itih3 PE=1 SV=3	Itih3			4.5	#VALUE!	#VALUE!
P52430	Serum paraoxonase/arylesterase 1 OS=Mus musculus OX=10090 GN=Pon1 PE=1 SV=2	Pon1			4	#VALUE!	#VALUE!
P18654	Ribosomal protein S6 kinase alpha-3 OS=Mus musculus OX=10090 GN=Rps6ka3 PE=1 SV=2	Rps6ka3	17		4.5	0.264706	#VALUE!
Q8BFZ3	Beta-actin-like protein 2 OS=Mus musculus OX=10090 GN=Actbl2 PE=1 SV=1	Actbl2	52	26	6.5	0.125	0.25
Q8VDD5	Myosin-9 OS=Mus musculus OX=10090 GN=Myh9 PE=1 SV=4	Myh9	81	21	6.5	0.0802469	0.309524
Q8CGC7	Bifunctional glutamate/proline--tRNA ligase OS=Mus musculus OX=10090 GN=Eprs1 PE=1 SV=4	Eprs1	51		6.5	0.127451	#VALUE!
E9PVX6	Proliferation marker protein Ki-67 OS=Mus musculus OX=10090 GN=Mki67 PE=1 SV=1	Mki67	49		5.5	0.112245	#VALUE!
G5E870	E3 ubiquitin-protein ligase TRIP12 OS=Mus musculus OX=10090 GN=Trip12 PE=1 SV=1	Trip12	38		9.5	0.25	#VALUE!
P08775	DNA-directed RNA polymerase II subunit RPB1 OS=Mus musculus OX=10090 GN=Polr2a PE=1 SV=3	Polr2a	30		7.5	0.25	#VALUE!
Q9D8E6	60S ribosomal protein L4 OS=Mus musculus OX=10090 GN=Rpl4 PE=1 SV=3	Rpl4	55		4.5	0.0818182	#VALUE!
Q8K4Z5	Splicing factor 3A subunit 1 OS=Mus musculus OX=10090 GN=Sf3a1 PE=1 SV=1	Sf3a1	50		7	0.14	#VALUE!
Q80TP3	E3 ubiquitin-protein ligase UBR5 OS=Mus musculus OX=10090 GN=Ubr5 PE=1 SV=2	Ubr5	26		7.5	0.288462	#VALUE!
P57780	Alpha-actinin-4 OS=Mus musculus OX=10090 GN=Actn4 PE=1 SV=1	Actn4	77	7	3.5	0.0454545	0.5
P21619	Lamin-B2 OS=Mus musculus OX=10090 GN=Lmnb2 PE=1 SV=2	Lmnb2	61		4	0.0655738	#VALUE!
Q8BGQ7	Alanine--tRNA ligase, cytoplasmic OS=Mus musculus OX=10090 GN=Aars1 PE=1 SV=1	Aars1	39		4.5	0.115385	#VALUE!
B1AZI6	THO complex subunit 2 OS=Mus musculus OX=10090 GN=Thoc2 PE=1 SV=1	Thoc2	25		4	0.16	#VALUE!
Q9D6Z1	Nucleolar protein 56 OS=Mus musculus OX=10090 GN=Nop56 PE=1 SV=2	Nop56	41		5	0.121951	#VALUE!
Q3THK7	GMP synthase [glutamine-hydrolyzing] OS=Mus musculus OX=10090 GN=Gmps PE=1 SV=2	Gmps	26		8	0.307692	#VALUE!
O08528	Hexokinase-2 OS=Mus musculus OX=10090 GN=Hk2 PE=1 SV=1	Hk2	20		4	0.2	#VALUE!
Q8BG32	26S proteasome non-ATPase regulatory subunit 11 OS=Mus musculus OX=10090 GN=Psmd11 PE=1 SV=3	Psmd11	28		4.5	0.160714	#VALUE!
P14685	26S proteasome non-ATPase regulatory subunit 3 OS=Mus musculus OX=10090 GN=Psmd3 PE=1 SV=3	Psmd3	35		5	0.142857	#VALUE!
Q810A7	ATP-dependent RNA helicase DDX42 OS=Mus musculus OX=10090 GN=Ddx42 PE=1 SV=3	Ddx42	32		7.5	0.234375	#VALUE!
P12970	60S ribosomal protein L7a OS=Mus musculus OX=10090 GN=Rpl7a PE=1 SV=2	Rpl7a	56		4.5	0.0803571	#VALUE!
Q8R0G9	Nuclear pore complex protein Nup133 OS=Mus musculus OX=10090 GN=Nup133 PE=1 SV=2	Nup133	21		6.5	0.309524	#VALUE!
P47911	60S ribosomal protein L6 OS=Mus musculus OX=10090 GN=Rpl6 PE=1 SV=3	Rpl6	39		5	0.128205	#VALUE!
Q6ZWN5	40S ribosomal protein S9 OS=Mus musculus OX=10090 GN=Rps9 PE=1 SV=3	Rps9	42		5.5	0.130952	#VALUE!
Q8CI11	Guanine nucleotide-binding protein-like 3 OS=Mus musculus OX=10090 GN=Gnl3 PE=1 SV=2	Gnl3	23		5.5	0.23913	#VALUE!
Q99L45	Eukaryotic translation initiation factor 2 subunit 2 OS=Mus musculus OX=10090 GN=Eif2s2 PE=1 SV=1	Eif2s2	21		6.5	0.309524	#VALUE!
Q9Z1F9	SUMO-activating enzyme subunit 2 OS=Mus musculus OX=10090 GN=Uba2 PE=1 SV=1	Uba2	22		8	0.363636	#VALUE!
Q62376	U1 small nuclear ribonucleoprotein 70 kDa OS=Mus musculus OX=10090 GN=Snrnp70 PE=1 SV=2	Snrnp70	21		2.5	0.119048	#VALUE!
P57784	U2 small nuclear ribonucleoprotein A' OS=Mus musculus OX=10090 GN=Snrpa1 PE=1 SV=2	Snrpa1	24		3	0.125	#VALUE!
P61222	ATP-binding cassette sub-family E member 1 OS=Mus musculus OX=10090 GN=Abce1 PE=1 SV=1	Abce1	23		3.5	0.152174	#VALUE!
Q99ME9	Nucleolar GTP-binding protein 1 OS=Mus musculus OX=10090 GN=Gtpbp4 PE=1 SV=3	Gtpbp4	26		3.5	0.134615	#VALUE!
Q91YE5	Bromodomain adjacent to zinc finger domain protein 2A OS=Mus musculus OX=10090 GN=Baz2a PE=1 SV=2	Baz2a	17		3.5	0.205882	#VALUE!
Q8BP47	Asparagine--tRNA ligase, cytoplasmic OS=Mus musculus OX=10090 GN=NARS1 PE=1 SV=2	NARS1	21		5	0.238095	#VALUE!
O88491	Histone-lysine N-methyltransferase, H3 lysine-36 specific OS=Mus musculus OX=10090 GN=Nsd1 PE=1 SV=1	Nsd1	14		5.5	0.392857	#VALUE!
Q61687	Transcriptional regulator ATRX OS=Mus musculus OX=10090 GN=Atrx PE=1 SV=3	Atrx	17		5.5	0.323529	#VALUE!
Q8CHT3	Integrator complex subunit 5 OS=Mus musculus OX=10090 GN=Ints5 PE=2 SV=1	Ints5	11		6.5	0.590909	#VALUE!
Q8BGZ4	Cell division cycle protein 23 homolog OS=Mus musculus OX=10090 GN=Cdc23 PE=1 SV=2	Cdc23	14		7.5	0.535714	#VALUE!
Q9WVJ2	26S proteasome non-ATPase regulatory subunit 13 OS=Mus musculus OX=10090 GN=Psmd13 PE=1 SV=1	Psmd13	23		2	0.0869565	#VALUE!
Q9D8W5	26S proteasome non-ATPase regulatory subunit 12 OS=Mus musculus OX=10090 GN=Psmd12 PE=1 SV=4	Psmd12	23		3	0.130435	#VALUE!
P62754	40S ribosomal protein S6 OS=Mus musculus OX=10090 GN=Rps6 PE=1 SV=1	Rps6	29		3	0.103448	#VALUE!
P50431	Serine hydroxymethyltransferase, cytosolic OS=Mus musculus OX=10090 GN=Shmt1 PE=1 SV=3	Shmt1	15		3	0.2	#VALUE!
Q8R480	Nuclear pore complex protein Nup85 OS=Mus musculus OX=10090 GN=Nup85 PE=1 SV=1	Nup85	19		3.5	0.184211	#VALUE!
Q99LI7	Cleavage stimulation factor subunit 3 OS=Mus musculus OX=10090 GN=Cstf3 PE=1 SV=1	Cstf3	21		5.5	0.261905	#VALUE!
Q04692	SWI/SNF-related matrix-associated actin-dependent regulator of chromatin subfamily A containing DEAD/H box 1 OS=Mus musculus OX=10090 GN=Smarcad1 PE=1 SV=2	Smarcad1	17		6	0.352941	#VALUE!
Q3URK3	Methylcytosine dioxygenase TET1 OS=Mus musculus OX=10090 GN=Tet1 PE=1 SV=2	Tet1	12		6	0.5	#VALUE!
Q6PAL0	BEN domain-containing protein 3 OS=Mus musculus OX=10090 GN=Bend3 PE=1 SV=1	Bend3	11		6	0.545455	#VALUE!
P10711	Transcription elongation factor A protein 1 OS=Mus musculus OX=10090 GN=Tcea1 PE=1 SV=2	Tcea1	24		6.5	0.270833	#VALUE!
Q3UKJ7	WD40 repeat-containing protein SMU1 OS=Mus musculus OX=10090 GN=Smu1 PE=2 SV=2	Smu1	22		7	0.318182	#VALUE!
Q99LC2	Cleavage stimulation factor subunit 1 OS=Mus musculus OX=10090 GN=Cstf1 PE=1 SV=1	Cstf1	22		7.5	0.340909	#VALUE!
Q9CZD3	Glycine--tRNA ligase OS=Mus musculus OX=10090 GN=Gars1 PE=1 SV=1	Gars1	20		2	0.1	#VALUE!
Q91VI7	Ribonuclease inhibitor OS=Mus musculus OX=10090 GN=Rnh1 PE=1 SV=1	Rnh1	12		3	0.25	#VALUE!
P47962	60S ribosomal protein L5 OS=Mus musculus OX=10090 GN=Rpl5 PE=1 SV=3	Rpl5	22		3	0.136364	#VALUE!
Q6NZN0	RNA-binding protein 26 OS=Mus musculus OX=10090 GN=Rbm26 PE=1 SV=2	Rbm26	17		3	0.176471	#VALUE!
Q6PAL7	AT-hook DNA-binding motif-containing protein 1 OS=Mus musculus OX=10090 GN=Ahdc1 PE=1 SV=1	Ahdc1	14		4	0.285714	#VALUE!
Q80YQ2	Mediator of RNA polymerase II transcription subunit 23 OS=Mus musculus OX=10090 GN=Med23 PE=1 SV=2	Med23	10		4	0.4	#VALUE!
Q6ZQJ5	DNA replication ATP-dependent helicase/nuclease DNA2 OS=Mus musculus OX=10090 GN=Dna2 PE=1 SV=2	Dna2	9		5.5	0.611111	#VALUE!
Q9Z1X4	Interleukin enhancer-binding factor 3 OS=Mus musculus OX=10090 GN=Ilf3 PE=1 SV=2	Ilf3	30		6	0.2	#VALUE!
Q91X20	Set1/Ash2 histone methyltransferase complex subunit ASH2 OS=Mus musculus OX=10090 GN=Ash2l PE=1 SV=1	Ash2l	15		6	0.4	#VALUE!
Q3U9G9	Delta(14)-sterol reductase LBR OS=Mus musculus OX=10090 GN=Lbr PE=1 SV=2	Lbr	26		3.5	0.134615	#VALUE!
Q3UEB3	Poly(U)-binding-splicing factor PUF60 OS=Mus musculus OX=10090 GN=Puf60 PE=1 SV=2	Puf60	23		3.5	0.152174	#VALUE!
Q922P9	Putative oxidoreductase GLYR1 OS=Mus musculus OX=10090 GN=Glyr1 PE=1 SV=1	Glyr1	14		3.5	0.25	#VALUE!
Q8BNV1	tRNA (uracil-5-)-methyltransferase homolog A OS=Mus musculus OX=10090 GN=Trmt2a PE=1 SV=1	Trmt2a	11		3.5	0.318182	#VALUE!
Q9JJA4	Ribosome biogenesis protein WDR12 OS=Mus musculus OX=10090 GN=Wdr12 PE=1 SV=1	Wdr12	10		4	0.4	#VALUE!
P70399	TP53-binding protein 1 OS=Mus musculus OX=10090 GN=Tp53bp1 PE=1 SV=3	Tp53bp1	15		4	0.266667	#VALUE!
Q497V5	S1 RNA-binding domain-containing protein 1 OS=Mus musculus OX=10090 GN=Srbd1 PE=2 SV=3	Srbd1	12		4	0.333333	#VALUE!
Q9Z103	Activity-dependent neuroprotector homeobox protein OS=Mus musculus OX=10090 GN=Adnp PE=1 SV=2	Adnp	12		5	0.416667	#VALUE!
Q64127	Transcription intermediary factor 1-alpha OS=Mus musculus OX=10090 GN=Trim24 PE=1 SV=1	Trim24	20		5	0.25	#VALUE!
Q8K019	Bcl-2-associated transcription factor 1 OS=Mus musculus OX=10090 GN=Bclaf1 PE=1 SV=2	Bclaf1	18		5	0.277778	#VALUE!
Q80U70	Polycomb protein Suz12 OS=Mus musculus OX=10090 GN=Suz12 PE=1 SV=2	Suz12	18		6	0.333333	#VALUE!
Q6ZQF0	DNA topoisomerase 2-binding protein 1 OS=Mus musculus OX=10090 GN=Topbp1 PE=1 SV=2	Topbp1	6		6	1	#VALUE!
O70435	Proteasome subunit alpha type-3 OS=Mus musculus OX=10090 GN=Psma3 PE=1 SV=3	Psma3	15		3	0.2	#VALUE!
Q99MD9	Nuclear autoantigenic sperm protein OS=Mus musculus OX=10090 GN=Nasp PE=1 SV=2	Nasp	17		3	0.176471	#VALUE!
Q93092	Transaldolase OS=Mus musculus OX=10090 GN=Taldo1 PE=1 SV=2	Taldo1	12		3	0.25	#VALUE!
P61255	60S ribosomal protein L26 OS=Mus musculus OX=10090 GN=Rpl26 PE=1 SV=1	Rpl26	20		3	0.15	#VALUE!
O70475	UDP-glucose 6-dehydrogenase OS=Mus musculus OX=10090 GN=Ugdh PE=1 SV=1	Ugdh	11		3.5	0.318182	#VALUE!
Q99LD4	COP9 signalosome complex subunit 1 OS=Mus musculus OX=10090 GN=Gps1 PE=1 SV=1	Gps1	12		3.5	0.291667	#VALUE!
Q6P2K6	Serine/threonine-protein phosphatase 4 regulatory subunit 3A OS=Mus musculus OX=10090 GN=Ppp4r3a PE=1 SV=1	Ppp4r3a	10		4	0.4	#VALUE!
Q7TPR4	Alpha-actinin-1 OS=Mus musculus OX=10090 GN=Actn1 PE=1 SV=1	Actn1	45	7	4.5	0.1	0.642857
Q8JZK9	Hydroxymethylglutaryl-CoA synthase, cytoplasmic OS=Mus musculus OX=10090 GN=Hmgcs1 PE=1 SV=1	Hmgcs1	9		4.5	0.5	#VALUE!
Q8BJL0	SWI/SNF-related matrix-associated actin-dependent regulator of chromatin subfamily A-like protein 1 OS=Mus musculus OX=10090 GN=Smarcal1 PE=1 SV=1	Smarcal1	7		5	0.714286	#VALUE!
Q3TX08	tRNA (guanine(26)-N(2))-dimethyltransferase OS=Mus musculus OX=10090 GN=Trmt1 PE=1 SV=2	Trmt1	10		5.5	0.55	#VALUE!
Q8CHI8	E1A-binding protein p400 OS=Mus musculus OX=10090 GN=Ep400 PE=1 SV=3	Ep400	8		5.5	0.6875	#VALUE!
P49135	General transcription and DNA repair factor IIH helicase subunit XPB OS=Mus musculus OX=10090 GN=Ercc3 PE=2 SV=1	Ercc3	8		5.5	0.6875	#VALUE!
Q8C6P8	Zinc finger protein 57 OS=Mus musculus OX=10090 GN=Zfp57 PE=1 SV=1	Zfp57	16		6.5	0.40625	#VALUE!
Q64727	Vinculin OS=Mus musculus OX=10090 GN=Vcl PE=1 SV=4	Vcl	12		2	0.166667	#VALUE!
Q99L47	Hsc70-interacting protein OS=Mus musculus OX=10090 GN=St13 PE=1 SV=1	St13	14		3	0.214286	#VALUE!
Q8R2N2	U3 small nucleolar RNA-associated protein 4 homolog OS=Mus musculus OX=10090 GN=Utp4 PE=2 SV=3	Utp4	7		3	0.428571	#VALUE!
O08709	Peroxiredoxin-6 OS=Mus musculus OX=10090 GN=Prdx6 PE=1 SV=3	Prdx6	9		3.5	0.388889	#VALUE!
P20664	DNA primase small subunit OS=Mus musculus OX=10090 GN=Prim1 PE=1 SV=1	Prim1	10		3.5	0.35	#VALUE!
Q8R4X3	RNA-binding protein 12 OS=Mus musculus OX=10090 GN=Rbm12 PE=1 SV=3	Rbm12	11		3.5	0.318182	#VALUE!
Q69ZK6	Probable JmjC domain-containing histone demethylation protein 2C OS=Mus musculus OX=10090 GN=Jmjd1c PE=1 SV=3	Jmjd1c	8		4	0.5	#VALUE!
Q99KG3	RNA-binding protein 10 OS=Mus musculus OX=10090 GN=Rbm10 PE=1 SV=1	Rbm10	12		4.5	0.375	#VALUE!
Q9JLV6	Bifunctional polynucleotide phosphatase/kinase OS=Mus musculus OX=10090 GN=Pnkp PE=1 SV=2	Pnkp	12		5	0.416667	#VALUE!
Q9R1X4	Protein timeless homolog OS=Mus musculus OX=10090 GN=Timeless PE=1 SV=3	Timeless	7		5.5	0.785714	#VALUE!
Q8BFV2	PCI domain-containing protein 2 OS=Mus musculus OX=10090 GN=Pcid2 PE=1 SV=1	Pcid2	10		2	0.2	#VALUE!
Q07139	Protein ECT2 OS=Mus musculus OX=10090 GN=Ect2 PE=1 SV=2	Ect2	7		2.5	0.357143	#VALUE!
Q9CR16	Peptidyl-prolyl cis-trans isomerase D OS=Mus musculus OX=10090 GN=Ppid PE=1 SV=3	Ppid	13		3	0.230769	#VALUE!
P62264	40S ribosomal protein S14 OS=Mus musculus OX=10090 GN=Rps14 PE=1 SV=3	Rps14	15		3.5	0.233333	#VALUE!
P18760	Cofilin-1 OS=Mus musculus OX=10090 GN=Cfl1 PE=1 SV=3	Cfl1	12		3.5	0.291667	#VALUE!
O88286	Protein Wiz OS=Mus musculus OX=10090 GN=Wiz PE=1 SV=2	Wiz	10		3.5	0.35	#VALUE!
P63323	40S ribosomal protein S12 OS=Mus musculus OX=10090 GN=Rps12 PE=1 SV=2	Rps12	15		3.5	0.233333	#VALUE!
P39749	Flap endonuclease 1 OS=Mus musculus OX=10090 GN=Fen1 PE=1 SV=1	Fen1	11		4	0.363636	#VALUE!
Q8BMQ2	General transcription factor 3C polypeptide 4 OS=Mus musculus OX=10090 GN=Gtf3c4 PE=1 SV=2	Gtf3c4	8		4	0.5	#VALUE!
Q8CG46	Structural maintenance of chromosomes protein 5 OS=Mus musculus OX=10090 GN=Smc5 PE=1 SV=1	Smc5	6		4	0.666667	#VALUE!
Q8BP67	60S ribosomal protein L24 OS=Mus musculus OX=10090 GN=Rpl24 PE=1 SV=2	Rpl24	23		4.5	0.195652	#VALUE!
Q80UK8	Integrator complex subunit 2 OS=Mus musculus OX=10090 GN=Ints2 PE=1 SV=2	Ints2	6		4.5	0.75	#VALUE!
Q9CWH0	Developmental pluripotency-associated protein 2 OS=Mus musculus OX=10090 GN=Dppa2 PE=1 SV=1	Dppa2	14		4.5	0.321429	#VALUE!
Q6NVF9	Cleavage and polyadenylation specificity factor subunit 6 OS=Mus musculus OX=10090 GN=Cpsf6 PE=1 SV=1	Cpsf6	16		5	0.3125	#VALUE!
Q4FK66	Pre-mRNA-splicing factor 38A OS=Mus musculus OX=10090 GN=Prpf38a PE=1 SV=1	Prpf38a	14		2.5	0.178571	#VALUE!
P51949	CDK-activating kinase assembly factor MAT1 OS=Mus musculus OX=10090 GN=Mnat1 PE=1 SV=2	Mnat1	7		2.5	0.357143	#VALUE!
Q9DCE5	p21-activated protein kinase-interacting protein 1 OS=Mus musculus OX=10090 GN=Pak1ip1 PE=1 SV=2	Pak1ip1	10		3	0.3	#VALUE!
P97376	Protein FRG1 OS=Mus musculus OX=10090 GN=Frg1 PE=1 SV=2	Frg1	9		3	0.333333	#VALUE!
Q9EQQ9	Protein O-GlcNAcase OS=Mus musculus OX=10090 GN=Oga PE=1 SV=2	Oga	8		3	0.375	#VALUE!
Q9ESJ0	Exportin-4 OS=Mus musculus OX=10090 GN=Xpo4 PE=1 SV=2	Xpo4	11		4	0.363636	#VALUE!
Q6NZF1	Zinc finger CCCH domain-containing protein 11A OS=Mus musculus OX=10090 GN=Zc3h11a PE=1 SV=1	Zc3h11a	10		4	0.4	#VALUE!
Q9WVM1	Rac GTPase-activating protein 1 OS=Mus musculus OX=10090 GN=Racgap1 PE=1 SV=1	Racgap1	6		4	0.666667	#VALUE!
Q5SFM8	RNA-binding protein 27 OS=Mus musculus OX=10090 GN=Rbm27 PE=1 SV=3	Rbm27	12		4.5	0.375	#VALUE!
Q60596	DNA repair protein XRCC1 OS=Mus musculus OX=10090 GN=Xrcc1 PE=1 SV=2	Xrcc1	6		4.5	0.75	#VALUE!
Q8BL97	Serine/arginine-rich splicing factor 7 OS=Mus musculus OX=10090 GN=Srsf7 PE=1 SV=1	Srsf7	21		5.5	0.261905	#VALUE!
Q9JLF6	Protein-glutamine gamma-glutamyltransferase K OS=Mus musculus OX=10090 GN=Tgm1 PE=1 SV=2	Tgm1	7		5.5	0.785714	#VALUE!
Q9D0N7	Chromatin assembly factor 1 subunit B OS=Mus musculus OX=10090 GN=Chaf1b PE=1 SV=1	Chaf1b	9		2.5	0.277778	#VALUE!
P54923	[Protein ADP-ribosylarginine] hydrolase OS=Mus musculus OX=10090 GN=Adprh PE=1 SV=1	Adprh	8		2.5	0.3125	#VALUE!
Q922Y1	UBX domain-containing protein 1 OS=Mus musculus OX=10090 GN=Ubxn1 PE=1 SV=1	Ubxn1	7		3	0.428571	#VALUE!
Q91WQ5	TAF5-like RNA polymerase II p300/CBP-associated factor-associated factor 65 kDa subunit 5L OS=Mus musculus OX=10090 GN=Taf5l PE=2 SV=1	Taf5l	6		3	0.5	#VALUE!
O54734	Dolichyl-diphosphooligosaccharide--protein glycosyltransferase 48 kDa subunit OS=Mus musculus OX=10090 GN=Ddost PE=1 SV=2	Ddost	7		3	0.428571	#VALUE!
Q9CZM2	60S ribosomal protein L15 OS=Mus musculus OX=10090 GN=Rpl15 PE=1 SV=4	Rpl15	19		3.5	0.184211	#VALUE!
O70378	ER membrane protein complex subunit 8 OS=Mus musculus OX=10090 GN=Emc8 PE=1 SV=1	Emc8	7		3.5	0.5	#VALUE!
Q9JHI7	Exosome complex component RRP45 OS=Mus musculus OX=10090 GN=Exosc9 PE=1 SV=1	Exosc9	12		4.5	0.375	#VALUE!
Q60749	KH domain-containing, RNA-binding, signal transduction-associated protein 1 OS=Mus musculus OX=10090 GN=Khdrbs1 PE=1 SV=2	Khdrbs1	9		6	0.666667	#VALUE!
Q8C166	Copine-1 OS=Mus musculus OX=10090 GN=Cpne1 PE=1 SV=1	Cpne1	7		2	0.285714	#VALUE!
Q6PAV2	Probable E3 ubiquitin-protein ligase HERC4 OS=Mus musculus OX=10090 GN=Herc4 PE=1 SV=2	Herc4	1		2.5	2.5	#VALUE!
Q91Z53	Glyoxylate reductase/hydroxypyruvate reductase OS=Mus musculus OX=10090 GN=Grhpr PE=1 SV=1	Grhpr	5		2.5	0.5	#VALUE!
O08759	Ubiquitin-protein ligase E3A OS=Mus musculus OX=10090 GN=Ube3a PE=1 SV=2	Ube3a	3		3.5	1.16667	#VALUE!
Q3UZ18	Little elongation complex subunit 2 OS=Mus musculus OX=10090 GN=Ice2 PE=1 SV=2	Ice2	3		3.5	1.16667	#VALUE!
O55047	Serine/threonine-protein kinase tousled-like 2 OS=Mus musculus OX=10090 GN=Tlk2 PE=1 SV=2	Tlk2	8		4	0.5	#VALUE!
O09130	NFATC2-interacting protein OS=Mus musculus OX=10090 GN=Nfatc2ip PE=1 SV=1	Nfatc2ip	7		4.5	0.642857	#VALUE!
Q60931	Voltage-dependent anion-selective channel protein 3 OS=Mus musculus OX=10090 GN=Vdac3 PE=1 SV=1	Vdac3	5		2	0.4	#VALUE!
Q9CQI9	Mediator of RNA polymerase II transcription subunit 30 OS=Mus musculus OX=10090 GN=Med30 PE=1 SV=1	Med30	3		2	0.666667	#VALUE!
P23881	Transcription elongation factor A protein 3 OS=Mus musculus OX=10090 GN=Tcea3 PE=1 SV=3	Tcea3	6		3	0.5	#VALUE!
Q921I1	Serotransferrin OS=Mus musculus OX=10090 GN=Tf PE=1 SV=1	Tf			3	#VALUE!	#VALUE!
Q8VEH6	COBW domain-containing protein 1 OS=Mus musculus OX=10090 GN=Cbwd1 PE=1 SV=1	Cbwd1	5		3.5	0.7	#VALUE!
Q9CQJ4	E3 ubiquitin-protein ligase RING2 OS=Mus musculus OX=10090 GN=Rnf2 PE=1 SV=1	Rnf2	9		4.5	0.5	#VALUE!
P55258	Ras-related protein Rab-8A OS=Mus musculus OX=10090 GN=Rab8a PE=1 SV=2	Rab8a	10		4.5	0.45	#VALUE!
Q8BHJ5	F-box-like/WD repeat-containing protein TBL1XR1 OS=Mus musculus OX=10090 GN=Tbl1xr1 PE=1 SV=1	Tbl1xr1	7		5	0.714286	#VALUE!
O88574	Histone deacetylase complex subunit SAP30 OS=Mus musculus OX=10090 GN=Sap30 PE=1 SV=1	Sap30	3		2.5	0.833333	#VALUE!
O88907	E3 SUMO-protein ligase PIAS1 OS=Mus musculus OX=10090 GN=Pias1 PE=1 SV=2	Pias1	5		3.5	0.7	#VALUE!
P10639	Thioredoxin OS=Mus musculus OX=10090 GN=Txn PE=1 SV=3	Txn	2		3.5	1.75	#VALUE!
Q8BT60	Copine-3 OS=Mus musculus OX=10090 GN=Cpne3 PE=1 SV=2	Cpne3	4		4	1	#VALUE!
P62821	Ras-related protein Rab-1A OS=Mus musculus OX=10090 GN=Rab1A PE=1 SV=3	Rab1A	9		4.5	0.5	#VALUE!
Q8C0V0	Serine/threonine-protein kinase tousled-like 1 OS=Mus musculus OX=10090 GN=Tlk1 PE=1 SV=2	Tlk1	6		4.5	0.75	#VALUE!
Q6PDG5	SWI/SNF complex subunit SMARCC2 OS=Mus musculus OX=10090 GN=Smarcc2 PE=1 SV=2	Smarcc2	20		5.5	0.275	#VALUE!
O08807	Peroxiredoxin-4 OS=Mus musculus OX=10090 GN=Prdx4 PE=1 SV=1	Prdx4	13		5.5	0.423077	#VALUE!
Q9JHU4	Cytoplasmic dynein 1 heavy chain 1 OS=Mus musculus OX=10090 GN=Dync1h1 PE=1 SV=2	Dync1h1	86		3.5	0.0406977	#VALUE!
Q8BTM8	Filamin-A OS=Mus musculus OX=10090 GN=Flna PE=1 SV=5	Flna	113		6.5	0.0575221	#VALUE!
Q9ERU9	E3 SUMO-protein ligase RanBP2 OS=Mus musculus OX=10090 GN=Ranbp2 PE=1 SV=2	Ranbp2	69		3	0.0434783	#VALUE!
Q80X90	Filamin-B OS=Mus musculus OX=10090 GN=Flnb PE=1 SV=3	Flnb	61		4	0.0655738	#VALUE!
Q8BU30	Isoleucine--tRNA ligase, cytoplasmic OS=Mus musculus OX=10090 GN=Iars1 PE=1 SV=2	Iars1	46		4	0.0869565	#VALUE!
Q8CJF7	Protein ELYS OS=Mus musculus OX=10090 GN=Ahctf1 PE=1 SV=1	Ahctf1	33		3.5	0.106061	#VALUE!
P48678	Prelamin-A/C OS=Mus musculus OX=10090 GN=Lmna PE=1 SV=2	Lmna	64		4	0.0625	#VALUE!
P26039	Talin-1 OS=Mus musculus OX=10090 GN=Tln1 PE=1 SV=2	Tln1	47		2.5	0.0531915	#VALUE!
Q61879	Myosin-10 OS=Mus musculus OX=10090 GN=Myh10 PE=1 SV=2	Myh10	59		3.5	0.059322	#VALUE!
Q922B2	Aspartate--tRNA ligase, cytoplasmic OS=Mus musculus OX=10090 GN=Dars1 PE=1 SV=2	Dars1	48		4.5	0.09375	#VALUE!
Q6NS46	Protein RRP5 homolog OS=Mus musculus OX=10090 GN=Pdcd11 PE=1 SV=2	Pdcd11	31		4	0.129032	#VALUE!
Q60864	Stress-induced-phosphoprotein 1 OS=Mus musculus OX=10090 GN=Stip1 PE=1 SV=1	Stip1	36		5	0.138889	#VALUE!
P09411	Phosphoglycerate kinase 1 OS=Mus musculus OX=10090 GN=Pgk1 PE=1 SV=4	Pgk1	39		7	0.179487	#VALUE!
P56480	ATP synthase subunit beta, mitochondrial OS=Mus musculus OX=10090 GN=Atp5f1b PE=1 SV=2	Atp5f1b	34		2	0.0588235	#VALUE!
A2BH40	AT-rich interactive domain-containing protein 1A OS=Mus musculus OX=10090 GN=Arid1a PE=1 SV=1	Arid1a	30		3	0.1	#VALUE!
Q8BH74	Nuclear pore complex protein Nup107 OS=Mus musculus OX=10090 GN=Nup107 PE=1 SV=1	Nup107	24		4	0.166667	#VALUE!
P70168	Importin subunit beta-1 OS=Mus musculus OX=10090 GN=Kpnb1 PE=1 SV=2	Kpnb1	40		5	0.125	#VALUE!
Q8R1B4	Eukaryotic translation initiation factor 3 subunit C OS=Mus musculus OX=10090 GN=Eif3c PE=1 SV=1	Eif3c	32		2.5	0.078125	#VALUE!
P33174	Chromosome-associated kinesin KIF4 OS=Mus musculus OX=10090 GN=Kif4 PE=1 SV=3	Kif4	18		6.5	0.361111	#VALUE!
Q9JKK8	Serine/threonine-protein kinase ATR OS=Mus musculus OX=10090 GN=Atr PE=1 SV=2	Atr	7		9	1.28571	#VALUE!
O55143	Sarcoplasmic/endoplasmic reticulum calcium ATPase 2 OS=Mus musculus OX=10090 GN=Atp2a2 PE=1 SV=2	Atp2a2	16		2.5	0.15625	#VALUE!
Q9Z0N1	Eukaryotic translation initiation factor 2 subunit 3, X-linked OS=Mus musculus OX=10090 GN=Eif2s3x PE=1 SV=2	Eif2s3x	26		3.5	0.134615	#VALUE!
Q04750	DNA topoisomerase 1 OS=Mus musculus OX=10090 GN=Top1 PE=1 SV=2	Top1	20		4	0.2	#VALUE!
P20029	Endoplasmic reticulum chaperone BiP OS=Mus musculus OX=10090 GN=Hspa5 PE=1 SV=3	Hspa5	29		4.5	0.155172	#VALUE!
Q9QXK7	Cleavage and polyadenylation specificity factor subunit 3 OS=Mus musculus OX=10090 GN=Cpsf3 PE=1 SV=2	Cpsf3	19		6.5	0.342105	#VALUE!
P38647	Stress-70 protein, mitochondrial OS=Mus musculus OX=10090 GN=Hspa9 PE=1 SV=3	Hspa9	25		2	0.08	#VALUE!
Q922K7	Probable 28S rRNA (cytosine-C(5))-methyltransferase OS=Mus musculus OX=10090 GN=Nop2 PE=1 SV=1	Nop2	21		2.5	0.119048	#VALUE!
Q9DBR1	5'-3' exoribonuclease 2 OS=Mus musculus OX=10090 GN=Xrn2 PE=1 SV=1	Xrn2	17		3	0.176471	#VALUE!
Q9DBE9	pre-rRNA 2'-O-ribose RNA methyltransferase FTSJ3 OS=Mus musculus OX=10090 GN=Ftsj3 PE=1 SV=1	Ftsj3	18		3	0.166667	#VALUE!
Q61216	Double-strand break repair protein MRE11 OS=Mus musculus OX=10090 GN=Mre11 PE=1 SV=1	Mre11	21		5.5	0.261905	#VALUE!
Q6PE01	U5 small nuclear ribonucleoprotein 40 kDa protein OS=Mus musculus OX=10090 GN=Snrnp40 PE=1 SV=1	Snrnp40	24		2	0.0833333	#VALUE!
Q91VN6	Probable ATP-dependent RNA helicase DDX41 OS=Mus musculus OX=10090 GN=Ddx41 PE=1 SV=2	Ddx41	18		3	0.166667	#VALUE!
Q9JK30	Origin recognition complex subunit 3 OS=Mus musculus OX=10090 GN=Orc3 PE=1 SV=1	Orc3	18		3.5	0.194444	#VALUE!
O88509	DNA (cytosine-5)-methyltransferase 3B OS=Mus musculus OX=10090 GN=Dnmt3b PE=1 SV=2	Dnmt3b	32		4	0.125	#VALUE!
P56960	Exosome component 10 OS=Mus musculus OX=10090 GN=Exosc10 PE=1 SV=2	Exosc10	14		4	0.285714	#VALUE!
Q8K368	Fanconi anemia group I protein homolog OS=Mus musculus OX=10090 GN=Fanci PE=1 SV=2	Fanci	12		4	0.333333	#VALUE!
Q6DFW4	Nucleolar protein 58 OS=Mus musculus OX=10090 GN=Nop58 PE=1 SV=1	Nop58	27		4.5	0.166667	#VALUE!
P53995	Anaphase-promoting complex subunit 1 OS=Mus musculus OX=10090 GN=Anapc1 PE=1 SV=2	Anapc1	13		5.5	0.423077	#VALUE!
Q9JL70	Fanconi anemia group A protein homolog OS=Mus musculus OX=10090 GN=Fanca PE=2 SV=2	Fanca	10		5.5	0.55	#VALUE!
Q6PCM1	Lysine-specific demethylase 3A OS=Mus musculus OX=10090 GN=Kdm3a PE=1 SV=1	Kdm3a	11		6	0.545455	#VALUE!
Q7TQK1	Integrator complex subunit 7 OS=Mus musculus OX=10090 GN=Ints7 PE=1 SV=1	Ints7	11		6	0.545455	#VALUE!
Q9CU65	Zinc finger MYM-type protein 2 OS=Mus musculus OX=10090 GN=Zmym2 PE=1 SV=3	Zmym2	4		7.5	1.875	#VALUE!
Q6ZPR5	Sphingomyelin phosphodiesterase 4 OS=Mus musculus OX=10090 GN=Smpd4 PE=1 SV=2	Smpd4	14		2	0.142857	#VALUE!
Q8BSQ9	Protein polybromo-1 OS=Mus musculus OX=10090 GN=Pbrm1 PE=1 SV=4	Pbrm1	13		2.5	0.192308	#VALUE!
Q91YQ5	Dolichyl-diphosphooligosaccharide--protein glycosyltransferase subunit 1 OS=Mus musculus OX=10090 GN=Rpn1 PE=1 SV=1	Rpn1	20		3	0.15	#VALUE!
Q9DCD2	Pre-mRNA-splicing factor SYF1 OS=Mus musculus OX=10090 GN=Xab2 PE=1 SV=1	Xab2	15		4	0.266667	#VALUE!
Q4VA53	Sister chromatid cohesion protein PDS5 homolog B OS=Mus musculus OX=10090 GN=Pds5b PE=1 SV=1	Pds5b	11		4.5	0.409091	#VALUE!
Q9Z315	U4/U6.U5 tri-snRNP-associated protein 1 OS=Mus musculus OX=10090 GN=Sart1 PE=1 SV=1	Sart1	21		4.5	0.214286	#VALUE!
Q7TPD0	Integrator complex subunit 3 OS=Mus musculus OX=10090 GN=Ints3 PE=1 SV=2	Ints3	14		4.5	0.321429	#VALUE!
P13439	Uridine 5'-monophosphate synthase OS=Mus musculus OX=10090 GN=Umps PE=1 SV=3	Umps	12		7.5	0.625	#VALUE!
Q6ZWX6	Eukaryotic translation initiation factor 2 subunit 1 OS=Mus musculus OX=10090 GN=Eif2s1 PE=1 SV=3	Eif2s1	25		2.5	0.1	#VALUE!
Q61584	Fragile X mental retardation syndrome-related protein 1 OS=Mus musculus OX=10090 GN=Fxr1 PE=1 SV=2	Fxr1	22		3.5	0.159091	#VALUE!
Q3U821	WD repeat-containing protein 75 OS=Mus musculus OX=10090 GN=Wdr75 PE=1 SV=1	Wdr75	12		3.5	0.291667	#VALUE!
Q91XI1	tRNA-dihydrouridine(47) synthase [NAD(P)(+)]-like OS=Mus musculus OX=10090 GN=Dus3l PE=1 SV=1	Dus3l	14		4.5	0.321429	#VALUE!
Q8CIM8	Integrator complex subunit 4 OS=Mus musculus OX=10090 GN=Ints4 PE=1 SV=1	Ints4	9		5.5	0.611111	#VALUE!
P23475	X-ray repair cross-complementing protein 6 OS=Mus musculus OX=10090 GN=Xrcc6 PE=1 SV=5	Xrcc6	13		6	0.461538	#VALUE!
Q9D0I8	mRNA turnover protein 4 homolog OS=Mus musculus OX=10090 GN=Mrto4 PE=1 SV=1	Mrto4	10		1.5	0.15	#VALUE!
P47757	F-actin-capping protein subunit beta OS=Mus musculus OX=10090 GN=Capzb PE=1 SV=3	Capzb	15		3	0.2	#VALUE!
O55234	Proteasome subunit beta type-5 OS=Mus musculus OX=10090 GN=Psmb5 PE=1 SV=3	Psmb5	20		3.5	0.175	#VALUE!
Q8VE37	Regulator of chromosome condensation OS=Mus musculus OX=10090 GN=Rcc1 PE=1 SV=1	Rcc1	16		3.5	0.21875	#VALUE!
P56399	Ubiquitin carboxyl-terminal hydrolase 5 OS=Mus musculus OX=10090 GN=Usp5 PE=1 SV=1	Usp5	10		3.5	0.35	#VALUE!
Q569Z6	Thyroid hormone receptor-associated protein 3 OS=Mus musculus OX=10090 GN=Thrap3 PE=1 SV=1	Thrap3	17		3.5	0.205882	#VALUE!
Q8QZV7	Integrator complex subunit 13 OS=Mus musculus OX=10090 GN=IntS13 PE=1 SV=2	IntS13	10		3.5	0.35	#VALUE!
Q8BUI3	Leucine-rich repeat and WD repeat-containing protein 1 OS=Mus musculus OX=10090 GN=LRWD1 PE=2 SV=1	LRWD1	15		5	0.333333	#VALUE!
Q8R349	Cell division cycle protein 16 homolog OS=Mus musculus OX=10090 GN=Cdc16 PE=1 SV=1	Cdc16	10		5	0.5	#VALUE!
Q8BW72	Lysine-specific demethylase 4A OS=Mus musculus OX=10090 GN=Kdm4a PE=1 SV=3	Kdm4a	8		5.5	0.6875	#VALUE!
P97386	DNA ligase 3 OS=Mus musculus OX=10090 GN=Lig3 PE=1 SV=2	Lig3	9		6	0.666667	#VALUE!
Q9DCH4	Eukaryotic translation initiation factor 3 subunit F OS=Mus musculus OX=10090 GN=Eif3f PE=1 SV=2	Eif3f	15		1.5	0.1	#VALUE!
P54823	Probable ATP-dependent RNA helicase DDX6 OS=Mus musculus OX=10090 GN=Ddx6 PE=1 SV=1	Ddx6	18		1.5	0.0833333	#VALUE!
P47791	Glutathione reductase, mitochondrial OS=Mus musculus OX=10090 GN=Gsr PE=1 SV=3	Gsr	8		1.5	0.1875	#VALUE!
Q5SSI6	U3 small nucleolar RNA-associated protein 18 homolog OS=Mus musculus OX=10090 GN=Utp18 PE=1 SV=1	Utp18	10		2	0.2	#VALUE!
Q8VDM6	Heterogeneous nuclear ribonucleoprotein U-like protein 1 OS=Mus musculus OX=10090 GN=Hnrnpul1 PE=1 SV=1	Hnrnpul1	11		2	0.181818	#VALUE!
P46460	Vesicle-fusing ATPase OS=Mus musculus OX=10090 GN=Nsf PE=1 SV=2	Nsf	13		2	0.153846	#VALUE!
Q99MJ9	ATP-dependent RNA helicase DDX50 OS=Mus musculus OX=10090 GN=Ddx50 PE=2 SV=1	Ddx50	10		2	0.2	#VALUE!
Q9D2E2	Target of EGR1 protein 1 OS=Mus musculus OX=10090 GN=Toe1 PE=1 SV=1	Toe1	11		2	0.181818	#VALUE!
P62317	Small nuclear ribonucleoprotein Sm D2 OS=Mus musculus OX=10090 GN=Snrpd2 PE=1 SV=1	Snrpd2	19		2.5	0.131579	#VALUE!
Q9DBJ1	Phosphoglycerate mutase 1 OS=Mus musculus OX=10090 GN=Pgam1 PE=1 SV=3	Pgam1	12		2.5	0.208333	#VALUE!
Q9JJY4	Probable ATP-dependent RNA helicase DDX20 OS=Mus musculus OX=10090 GN=Ddx20 PE=1 SV=2	Ddx20	13		2.5	0.192308	#VALUE!
P63085	Mitogen-activated protein kinase 1 OS=Mus musculus OX=10090 GN=Mapk1 PE=1 SV=3	Mapk1	19		2.5	0.131579	#VALUE!
P17751	Triosephosphate isomerase OS=Mus musculus OX=10090 GN=Tpi1 PE=1 SV=4	Tpi1	19		3	0.157895	#VALUE!
Q8BWY3	Eukaryotic peptide chain release factor subunit 1 OS=Mus musculus OX=10090 GN=Etf1 PE=1 SV=4	Etf1	13		3	0.230769	#VALUE!
Q9CWL8	Beta-catenin-like protein 1 OS=Mus musculus OX=10090 GN=Ctnnbl1 PE=1 SV=1	Ctnnbl1	11		3	0.272727	#VALUE!
Q8BQM4	HEAT repeat-containing protein 3 OS=Mus musculus OX=10090 GN=Heatr3 PE=1 SV=1	Heatr3	12		3.5	0.291667	#VALUE!
Q91YE6	Importin-9 OS=Mus musculus OX=10090 GN=Ipo9 PE=1 SV=3	Ipo9	13		3.5	0.269231	#VALUE!
P62918	60S ribosomal protein L8 OS=Mus musculus OX=10090 GN=Rpl8 PE=1 SV=2	Rpl8	20		3.5	0.175	#VALUE!
P35123	Ubiquitin carboxyl-terminal hydrolase 4 OS=Mus musculus OX=10090 GN=Usp4 PE=1 SV=3	Usp4	10		3.5	0.35	#VALUE!
Q91VU7	Pseudouridylate synthase 7 homolog OS=Mus musculus OX=10090 GN=Pus7 PE=2 SV=2	Pus7	9		4	0.444444	#VALUE!
Q6ZPY7	Lysine-specific demethylase 3B OS=Mus musculus OX=10090 GN=Kdm3b PE=1 SV=2	Kdm3b	8		4	0.5	#VALUE!
P57776	Elongation factor 1-delta OS=Mus musculus OX=10090 GN=Eef1d PE=1 SV=3	Eef1d	24		1.5	0.0625	#VALUE!
Q9D753	Exosome complex component RRP43 OS=Mus musculus OX=10090 GN=Exosc8 PE=1 SV=1	Exosc8	8		1.5	0.1875	#VALUE!
P14869	60S acidic ribosomal protein P0 OS=Mus musculus OX=10090 GN=Rplp0 PE=1 SV=3	Rplp0	16		2	0.125	#VALUE!
Q9Z2D8	Methyl-CpG-binding domain protein 3 OS=Mus musculus OX=10090 GN=Mbd3 PE=1 SV=1	Mbd3	9		2	0.222222	#VALUE!
Q2YDW2	Protein misato homolog 1 OS=Mus musculus OX=10090 GN=Msto1 PE=1 SV=1	Msto1	11		2.5	0.227273	#VALUE!
Q8K4F6	Probable 28S rRNA (cytosine-C(5))-methyltransferase OS=Mus musculus OX=10090 GN=Nsun5 PE=2 SV=2	Nsun5	8		2.5	0.3125	#VALUE!
Q9Z110	Delta-1-pyrroline-5-carboxylate synthase OS=Mus musculus OX=10090 GN=Aldh18a1 PE=1 SV=2	Aldh18a1	12		2.5	0.208333	#VALUE!
Q8C0C7	Phenylalanine--tRNA ligase alpha subunit OS=Mus musculus OX=10090 GN=Farsa PE=1 SV=1	Farsa	12		2.5	0.208333	#VALUE!
P43275	Histone H1.1 OS=Mus musculus OX=10090 GN=H1-1 PE=1 SV=2	H1-1	32		3	0.09375	#VALUE!
P40201	Chromodomain-helicase-DNA-binding protein 1 OS=Mus musculus OX=10090 GN=Chd1 PE=1 SV=3	Chd1	9		3	0.333333	#VALUE!
P62717	60S ribosomal protein L18a OS=Mus musculus OX=10090 GN=Rpl18a PE=1 SV=1	Rpl18a	19		3	0.157895	#VALUE!
P61358	60S ribosomal protein L27 OS=Mus musculus OX=10090 GN=Rpl27 PE=1 SV=2	Rpl27	15		3	0.2	#VALUE!
A2ABV5	Mediator of RNA polymerase II transcription subunit 14 OS=Mus musculus OX=10090 GN=Med14 PE=1 SV=1	Med14	5		3.5	0.7	#VALUE!
Q5SVQ0	Histone acetyltransferase KAT7 OS=Mus musculus OX=10090 GN=Kat7 PE=1 SV=1	Kat7	18		4	0.222222	#VALUE!
Q9CX86	Heterogeneous nuclear ribonucleoprotein A0 OS=Mus musculus OX=10090 GN=Hnrnpa0 PE=1 SV=1	Hnrnpa0	30		4.5	0.15	#VALUE!
O09000	Nuclear receptor coactivator 3 OS=Mus musculus OX=10090 GN=Ncoa3 PE=1 SV=2	Ncoa3	2		4.5	2.25	#VALUE!
Q9Z1M8	Protein Red OS=Mus musculus OX=10090 GN=Ik PE=1 SV=2	Ik	11		5.5	0.5	#VALUE!
Q9D902	General transcription factor IIE subunit 2 OS=Mus musculus OX=10090 GN=Gtf2e2 PE=1 SV=2	Gtf2e2	9		1.5	0.166667	#VALUE!
Q8R3N1	Nucleolar protein 14 OS=Mus musculus OX=10090 GN=Nop14 PE=1 SV=2	Nop14	9		2	0.222222	#VALUE!
Q8BHY2	Nucleolar complex protein 4 homolog OS=Mus musculus OX=10090 GN=Noc4l PE=2 SV=1	Noc4l	9		2	0.222222	#VALUE!
Q9JMH6	Thioredoxin reductase 1, cytoplasmic OS=Mus musculus OX=10090 GN=Txnrd1 PE=1 SV=3	Txnrd1	7		2	0.285714	#VALUE!
O88796	Ribonuclease P protein subunit p30 OS=Mus musculus OX=10090 GN=Rpp30 PE=1 SV=1	Rpp30	8		2	0.25	#VALUE!
Q99K85	Phosphoserine aminotransferase OS=Mus musculus OX=10090 GN=Psat1 PE=1 SV=1	Psat1	13		2.5	0.192308	#VALUE!
Q8R0F6	Integrin-linked kinase-associated serine/threonine phosphatase 2C OS=Mus musculus OX=10090 GN=Ilkap PE=1 SV=1	Ilkap	9		2.5	0.277778	#VALUE!
Q8C092	Transcription initiation factor TFIID subunit 5 OS=Mus musculus OX=10090 GN=Taf5 PE=1 SV=1	Taf5	6		2.5	0.416667	#VALUE!
Q80V62	Fanconi anemia group D2 protein homolog OS=Mus musculus OX=10090 GN=Fancd2 PE=1 SV=2	Fancd2	6		2.5	0.416667	#VALUE!
Q99NG0	Helicase ARIP4 OS=Mus musculus OX=10090 GN=Rad54l2 PE=1 SV=1	Rad54l2	3		2.5	0.833333	#VALUE!
Q9EPQ8	Transcription factor 20 OS=Mus musculus OX=10090 GN=Tcf20 PE=1 SV=3	Tcf20	5		2.5	0.5	#VALUE!
Q8K4P0	pre-mRNA 3' end processing protein WDR33 OS=Mus musculus OX=10090 GN=Wdr33 PE=1 SV=1	Wdr33	11		2.5	0.227273	#VALUE!
A6PWY4	WD repeat-containing protein 76 OS=Mus musculus OX=10090 GN=Wdr76 PE=1 SV=1	Wdr76	8		3	0.375	#VALUE!
P63242	Eukaryotic translation initiation factor 5A-1 OS=Mus musculus OX=10090 GN=Eif5a PE=1 SV=2	Eif5a	13		3	0.230769	#VALUE!
Q61074	Protein phosphatase 1G OS=Mus musculus OX=10090 GN=Ppm1g PE=1 SV=3	Ppm1g	8		3	0.375	#VALUE!
Q7TSG2	RNA polymerase II subunit A C-terminal domain phosphatase OS=Mus musculus OX=10090 GN=Ctdp1 PE=1 SV=1	Ctdp1	5		3	0.6	#VALUE!
P33610	DNA primase large subunit OS=Mus musculus OX=10090 GN=Prim2 PE=1 SV=1	Prim2	10		3.5	0.35	#VALUE!
P84099	60S ribosomal protein L19 OS=Mus musculus OX=10090 GN=Rpl19 PE=1 SV=1	Rpl19	14		3.5	0.25	#VALUE!
Q923E4	NAD-dependent protein deacetylase sirtuin-1 OS=Mus musculus OX=10090 GN=Sirt1 PE=1 SV=2	Sirt1	3		3.5	1.16667	#VALUE!
Q9D6T0	Nitric oxide synthase-interacting protein OS=Mus musculus OX=10090 GN=Nosip PE=1 SV=1	Nosip	7		3.5	0.5	#VALUE!
Q7JJ13	Bromodomain-containing protein 2 OS=Mus musculus OX=10090 GN=Brd2 PE=1 SV=1	Brd2	12		4	0.333333	#VALUE!
Q61686	Chromobox protein homolog 5 OS=Mus musculus OX=10090 GN=Cbx5 PE=1 SV=1	Cbx5	12		4.5	0.375	#VALUE!
Q8R2S9	Actin-related protein 8 OS=Mus musculus OX=10090 GN=Actr8 PE=2 SV=1	Actr8	8		4.5	0.5625	#VALUE!
Q6NZL6	Tonsoku-like protein OS=Mus musculus OX=10090 GN=Tonsl PE=1 SV=2	Tonsl	4		4.5	1.125	#VALUE!
Q8K3X4	Probable E3 ubiquitin-protein ligase IRF2BPL OS=Mus musculus OX=10090 GN=Irf2bpl PE=1 SV=1	Irf2bpl	8		6	0.75	#VALUE!
Q8C1B7	Septin-11 OS=Mus musculus OX=10090 GN=Septin11 PE=1 SV=4	Septin11	13		1.5	0.115385	#VALUE!
Q62193	Replication protein A 32 kDa subunit OS=Mus musculus OX=10090 GN=Rpa2 PE=1 SV=1	Rpa2	5		1.5	0.3	#VALUE!
Q9Z1B5	Mitotic spindle assembly checkpoint protein MAD2A OS=Mus musculus OX=10090 GN=Mad2l1 PE=1 SV=2	Mad2l1	6		1.5	0.25	#VALUE!
Q3UMC0	ATPase family protein 2 homolog OS=Mus musculus OX=10090 GN=Spata5 PE=1 SV=2	Spata5	11		2	0.181818	#VALUE!
Q9Z1D1	Eukaryotic translation initiation factor 3 subunit G OS=Mus musculus OX=10090 GN=Eif3g PE=1 SV=2	Eif3g	11		2	0.181818	#VALUE!
Q3V1V3	ESF1 homolog OS=Mus musculus OX=10090 GN=Esf1 PE=1 SV=1	Esf1	4		2	0.5	#VALUE!
Q99LB6	Methionine adenosyltransferase 2 subunit beta OS=Mus musculus OX=10090 GN=Mat2b PE=1 SV=1	Mat2b	6		2	0.333333	#VALUE!
Q9Z0H3	SWI/SNF-related matrix-associated actin-dependent regulator of chromatin subfamily B member 1 OS=Mus musculus OX=10090 GN=Smarcb1 PE=1 SV=1	Smarcb1	5		2	0.4	#VALUE!
P46467	Vacuolar protein sorting-associated protein 4B OS=Mus musculus OX=10090 GN=Vps4b PE=1 SV=2	Vps4b	8		2	0.25	#VALUE!
A2AQ19	RNA polymerase-associated protein RTF1 homolog OS=Mus musculus OX=10090 GN=Rtf1 PE=1 SV=1	Rtf1	6		2	0.333333	#VALUE!
Q6IE82	Protein Jade-3 OS=Mus musculus OX=10090 GN=Jade3 PE=1 SV=1	Jade3	4		2	0.5	#VALUE!
Q8K2T8	RNA polymerase II-associated factor 1 homolog OS=Mus musculus OX=10090 GN=Paf1 PE=1 SV=1	Paf1	9		2.5	0.277778	#VALUE!
Q8K3Y3	Protein lin-28 homolog A OS=Mus musculus OX=10090 GN=Lin28a PE=1 SV=1	Lin28a	14		2.5	0.178571	#VALUE!
P97770	THUMP domain-containing protein 3 OS=Mus musculus OX=10090 GN=Thumpd3 PE=1 SV=1	Thumpd3	9		2.5	0.277778	#VALUE!
Q9D168	Integrator complex subunit 12 OS=Mus musculus OX=10090 GN=Ints12 PE=1 SV=1	Ints12	5		2.5	0.5	#VALUE!
P08113	Endoplasmin OS=Mus musculus OX=10090 GN=Hsp90b1 PE=1 SV=2	Hsp90b1	13		3	0.230769	#VALUE!
O70157	DNA topoisomerase 3-alpha OS=Mus musculus OX=10090 GN=Top3a PE=2 SV=1	Top3a	7		3	0.428571	#VALUE!
Q80UW8	DNA-directed RNA polymerases I, II, and III subunit RPABC1 OS=Mus musculus OX=10090 GN=Polr2e PE=1 SV=1	Polr2e	12		3	0.25	#VALUE!
P28704	Retinoic acid receptor RXR-beta OS=Mus musculus OX=10090 GN=Rxrb PE=1 SV=2	Rxrb	6		3	0.5	#VALUE!
Q9JK91	DNA mismatch repair protein Mlh1 OS=Mus musculus OX=10090 GN=Mlh1 PE=1 SV=2	Mlh1	8		3	0.375	#VALUE!
Q6DID3	SR-related and CTD-associated factor 8 OS=Mus musculus OX=10090 GN=Scaf8 PE=1 SV=1	Scaf8	12		3	0.25	#VALUE!
Q9JLZ6	Hypermethylated in cancer 2 protein OS=Mus musculus OX=10090 GN=Hic2 PE=2 SV=4	Hic2	5		3	0.6	#VALUE!
O09167	60S ribosomal protein L21 OS=Mus musculus OX=10090 GN=Rpl21 PE=1 SV=3	Rpl21	14		3.5	0.25	#VALUE!
O35326	Serine/arginine-rich splicing factor 5 OS=Mus musculus OX=10090 GN=Srsf5 PE=1 SV=2	Srsf5	11		3.5	0.318182	#VALUE!
E9Q286	Little elongation complex subunit 1 OS=Mus musculus OX=10090 GN=Ice1 PE=1 SV=1	Ice1	4		3.5	0.875	#VALUE!
Q61539	Steroid hormone receptor ERR2 OS=Mus musculus OX=10090 GN=Esrrb PE=1 SV=2	Esrrb	14		3.5	0.25	#VALUE!
Q8BYH8	Chromodomain-helicase-DNA-binding protein 9 OS=Mus musculus OX=10090 GN=Chd9 PE=1 SV=2	Chd9	8		4.5	0.5625	#VALUE!
Q9D358	Low molecular weight phosphotyrosine protein phosphatase OS=Mus musculus OX=10090 GN=Acp1 PE=1 SV=3	Acp1	11		4.5	0.409091	#VALUE!
P23198	Chromobox protein homolog 3 OS=Mus musculus OX=10090 GN=Cbx3 PE=1 SV=2	Cbx3	15		6	0.4	#VALUE!
Q99J95	Cyclin-dependent kinase 9 OS=Mus musculus OX=10090 GN=Cdk9 PE=1 SV=1	Cdk9	16		6.5	0.40625	#VALUE!
P97355	Spermine synthase OS=Mus musculus OX=10090 GN=Sms PE=1 SV=1	Sms	6		1.5	0.25	#VALUE!
Q9CZ04	COP9 signalosome complex subunit 7a OS=Mus musculus OX=10090 GN=Cops7a PE=1 SV=2	Cops7a	6		1.5	0.25	#VALUE!
Q9JJI8	60S ribosomal protein L38 OS=Mus musculus OX=10090 GN=Rpl38 PE=1 SV=3	Rpl38	10		1.5	0.15	#VALUE!
Q6PB97	F-box/LRR-repeat protein 19 OS=Mus musculus OX=10090 GN=Fbxl19 PE=2 SV=1	Fbxl19	4		1.5	0.375	#VALUE!
Q8C052	Microtubule-associated protein 1S OS=Mus musculus OX=10090 GN=Map1s PE=1 SV=2	Map1s	6		1.5	0.25	#VALUE!
P70677	Caspase-3 OS=Mus musculus OX=10090 GN=Casp3 PE=1 SV=1	Casp3	9		1.5	0.166667	#VALUE!
Q4FZF3	Probable ATP-dependent RNA helicase DDX49 OS=Mus musculus OX=10090 GN=Ddx49 PE=2 SV=1	Ddx49	5		2	0.4	#VALUE!
Q8CCS6	Polyadenylate-binding protein 2 OS=Mus musculus OX=10090 GN=Pabpn1 PE=1 SV=3	Pabpn1	6		2	0.333333	#VALUE!
O35593	26S proteasome non-ATPase regulatory subunit 14 OS=Mus musculus OX=10090 GN=Psmd14 PE=1 SV=2	Psmd14	7		2	0.285714	#VALUE!
Q8BHG9	CGG triplet repeat-binding protein 1 OS=Mus musculus OX=10090 GN=Cggbp1 PE=1 SV=1	Cggbp1	5		2	0.4	#VALUE!
P70362	Ubiquitin recognition factor in ER-associated degradation protein 1 OS=Mus musculus OX=10090 GN=Ufd1 PE=1 SV=2	Ufd1	5		2	0.4	#VALUE!
Q6PG16	Holliday junction recognition protein OS=Mus musculus OX=10090 GN=Hjurp PE=1 SV=1	Hjurp	4		2.5	0.625	#VALUE!
Q9D0D5	General transcription factor IIE subunit 1 OS=Mus musculus OX=10090 GN=Gtf2e1 PE=1 SV=1	Gtf2e1	8		2.5	0.3125	#VALUE!
Q9R0P5	Destrin OS=Mus musculus OX=10090 GN=Dstn PE=1 SV=3	Dstn	9		2.5	0.277778	#VALUE!
Q80ZK9	WD and tetratricopeptide repeats protein 1 OS=Mus musculus OX=10090 GN=Wdtc1 PE=1 SV=1	Wdtc1	5		2.5	0.5	#VALUE!
P26040	Ezrin OS=Mus musculus OX=10090 GN=Ezr PE=1 SV=3	Ezr	24		3	0.125	#VALUE!
P15331	Peripherin OS=Mus musculus OX=10090 GN=Prph PE=1 SV=2	Prph	16		3	0.1875	#VALUE!
P26041	Moesin OS=Mus musculus OX=10090 GN=Msn PE=1 SV=3	Msn	23		3	0.130435	#VALUE!
Q8BRB7	Histone acetyltransferase KAT6B OS=Mus musculus OX=10090 GN=Kat6b PE=1 SV=3	Kat6b	6		3	0.5	#VALUE!
P67984	60S ribosomal protein L22 OS=Mus musculus OX=10090 GN=Rpl22 PE=1 SV=2	Rpl22	10		3	0.3	#VALUE!
Q9Z179	SHC SH2 domain-binding protein 1 OS=Mus musculus OX=10090 GN=Shcbp1 PE=1 SV=1	Shcbp1	4		3	0.75	#VALUE!
Q8R3Y8	Interferon regulatory factor 2-binding protein 1 OS=Mus musculus OX=10090 GN=Irf2bp1 PE=1 SV=2	Irf2bp1	4		5	1.25	#VALUE!
O55131	Septin-7 OS=Mus musculus OX=10090 GN=Septin7 PE=1 SV=1	Septin7	8		1.5	0.1875	#VALUE!
Q91VK1	Basic leucine zipper and W2 domain-containing protein 2 OS=Mus musculus OX=10090 GN=Bzw2 PE=1 SV=1	Bzw2	7		1.5	0.214286	#VALUE!
Q8C0R0	Ubiquitin carboxyl-terminal hydrolase 37 OS=Mus musculus OX=10090 GN=Usp37 PE=1 SV=1	Usp37	4		1.5	0.375	#VALUE!
Q924Z6	Exportin-6 OS=Mus musculus OX=10090 GN=Xpo6 PE=1 SV=2	Xpo6	2		1.5	0.75	#VALUE!
Q8K3W0	BRISC and BRCA1-A complex member 2 OS=Mus musculus OX=10090 GN=Babam2 PE=1 SV=2	Babam2	3		1.5	0.5	#VALUE!
Q5DTW7	Retroelement silencing factor 1 OS=Mus musculus OX=10090 GN=Resf1 PE=1 SV=2	Resf1	3		2	0.666667	#VALUE!
Q7TSH3	Zinc finger protein 516 OS=Mus musculus OX=10090 GN=Znf516 PE=1 SV=1	Znf516	1		2	2	#VALUE!
Q9WVL5	MORC family CW-type zinc finger protein 1 OS=Mus musculus OX=10090 GN=Morc1 PE=2 SV=1	Morc1	4		2	0.5	#VALUE!
P01942	Hemoglobin subunit alpha OS=Mus musculus OX=10090 GN=Hba PE=1 SV=2	Hba	1		2	2	#VALUE!
Q11136	Xaa-Pro dipeptidase OS=Mus musculus OX=10090 GN=Pepd PE=1 SV=3	Pepd	2		2	1	#VALUE!
Q9CZ30	Obg-like ATPase 1 OS=Mus musculus OX=10090 GN=Ola1 PE=1 SV=1	Ola1	5		2	0.4	#VALUE!
Q9CT10	Ran-binding protein 3 OS=Mus musculus OX=10090 GN=Ranbp3 PE=1 SV=2	Ranbp3	5		2	0.4	#VALUE!
Q9CWW7	CXXC-type zinc finger protein 1 OS=Mus musculus OX=10090 GN=Cxxc1 PE=1 SV=1	Cxxc1	3		2.5	0.833333	#VALUE!
E9Q414	Apolipoprotein B-100 OS=Mus musculus OX=10090 GN=Apob PE=1 SV=1	Apob			2.5	#VALUE!	#VALUE!
Q61233	Plastin-2 OS=Mus musculus OX=10090 GN=Lcp1 PE=1 SV=4	Lcp1			2.5	#VALUE!	#VALUE!
O35344	Importin subunit alpha-4 OS=Mus musculus OX=10090 GN=Kpna3 PE=1 SV=1	Kpna3	10		3	0.3	#VALUE!
Q9CWK3	CD2 antigen cytoplasmic tail-binding protein 2 OS=Mus musculus OX=10090 GN=Cd2bp2 PE=1 SV=1	Cd2bp2	4		3	0.75	#VALUE!
Q6P5G6	UBX domain-containing protein 7 OS=Mus musculus OX=10090 GN=Ubxn7 PE=1 SV=2	Ubxn7	4		3	0.75	#VALUE!
P59178	Lethal(3)malignant brain tumor-like protein 2 OS=Mus musculus OX=10090 GN=L3mbtl2 PE=1 SV=2	L3mbtl2	4		3.5	0.875	#VALUE!
Q9Z2Z9	Glutamine--fructose-6-phosphate aminotransferase [isomerizing] 2 OS=Mus musculus OX=10090 GN=Gfpt2 PE=1 SV=3	Gfpt2	7		3.5	0.5	#VALUE!
Q9EST1	Gasdermin-A OS=Mus musculus OX=10090 GN=Gsdma PE=2 SV=1	Gsdma	5		3.5	0.7	#VALUE!
Q99K43	Protein regulator of cytokinesis 1 OS=Mus musculus OX=10090 GN=Prc1 PE=1 SV=2	Prc1	9		4	0.444444	#VALUE!
Q99J09	Methylosome protein 50 OS=Mus musculus OX=10090 GN=Wdr77 PE=1 SV=1	Wdr77	5		2	0.4	#VALUE!
P57724	Poly(rC)-binding protein 4 OS=Mus musculus OX=10090 GN=Pcbp4 PE=1 SV=1	Pcbp4	8		1.5	0.1875	#VALUE!
P47754	F-actin-capping protein subunit alpha-2 OS=Mus musculus OX=10090 GN=Capza2 PE=1 SV=3	Capza2	7		1.5	0.214286	#VALUE!
Q7TNB8	Protein strawberry notch homolog 2 OS=Mus musculus OX=10090 GN=Sbno2 PE=1 SV=1	Sbno2	5		2	0.4	#VALUE!
Q6PFR5	Transformer-2 protein homolog alpha OS=Mus musculus OX=10090 GN=Tra2a PE=1 SV=1	Tra2a	9		2	0.222222	#VALUE!
P97427	Dihydropyrimidinase-related protein 1 OS=Mus musculus OX=10090 GN=Crmp1 PE=1 SV=1	Crmp1	5		2	0.4	#VALUE!
Q5EG47	5'-AMP-activated protein kinase catalytic subunit alpha-1 OS=Mus musculus OX=10090 GN=Prkaa1 PE=1 SV=2	Prkaa1	2		2	1	#VALUE!
P97480	Eyes absent homolog 3 OS=Mus musculus OX=10090 GN=Eya3 PE=1 SV=2	Eya3	3		2	0.666667	#VALUE!
Q0VBD2	Protein MCM10 homolog OS=Mus musculus OX=10090 GN=Mcm10 PE=1 SV=1	Mcm10			2	#VALUE!	#VALUE!
P06684	Complement C5 OS=Mus musculus OX=10090 GN=C5 PE=1 SV=2	C5			2	#VALUE!	#VALUE!
Q01768	Nucleoside diphosphate kinase B OS=Mus musculus OX=10090 GN=Nme2 PE=1 SV=1	Nme2	18		2.5	0.138889	#VALUE!
P45481	Histone lysine acetyltransferase CREBBP OS=Mus musculus OX=10090 GN=Crebbp PE=1 SV=3	Crebbp	6		2.5	0.416667	#VALUE!
Q9D1P2	Histone acetyltransferase KAT8 OS=Mus musculus OX=10090 GN=Kat8 PE=1 SV=1	Kat8	4		2.5	0.625	#VALUE!
P21614	Vitamin D-binding protein OS=Mus musculus OX=10090 GN=Gc PE=1 SV=2	Gc			2.5	#VALUE!	#VALUE!
P26043	Radixin OS=Mus musculus OX=10090 GN=Rdx PE=1 SV=3	Rdx	23		3	0.130435	#VALUE!
A2AJK6	Chromodomain-helicase-DNA-binding protein 7 OS=Mus musculus OX=10090 GN=Chd7 PE=1 SV=1	Chd7	5		3	0.6	#VALUE!
Q5DTM8	E3 ubiquitin-protein ligase BRE1A OS=Mus musculus OX=10090 GN=Rnf20 PE=1 SV=2	Rnf20	3		3	1	#VALUE!
Q8C0P0	Serine/threonine-protein kinase greatwall OS=Mus musculus OX=10090 GN=Mastl PE=2 SV=2	Mastl	6		3	0.5	#VALUE!
P35279	Ras-related protein Rab-6A OS=Mus musculus OX=10090 GN=Rab6a PE=1 SV=4	Rab6a	7		3	0.428571	#VALUE!
Q9WTJ4	Flt3-interacting zinc finger protein 1 OS=Mus musculus OX=10090 GN=Fiz1 PE=1 SV=1	Fiz1	4		3	0.75	#VALUE!
Q99LG2	Transportin-2 OS=Mus musculus OX=10090 GN=Tnpo2 PE=1 SV=1	Tnpo2	18		4	0.222222	#VALUE!
Q9QXS1	Plectin OS=Mus musculus OX=10090 GN=Plec PE=1 SV=3	Plec	153		3	0.0196078	#VALUE!
Q7TPV4	Myb-binding protein 1A OS=Mus musculus OX=10090 GN=Mybbp1a PE=1 SV=2	Mybbp1a	77		2.5	0.0324675	#VALUE!
B2RQC6	CAD protein OS=Mus musculus OX=10090 GN=Cad PE=1 SV=1	Cad	36		5.5	0.152778	#VALUE!
Q68FL6	Methionine--tRNA ligase, cytoplasmic OS=Mus musculus OX=10090 GN=Mars1 PE=1 SV=1	Mars1	40		3.5	0.0875	#VALUE!
Q9Z0W3	Nuclear pore complex protein Nup160 OS=Mus musculus OX=10090 GN=Nup160 PE=1 SV=2	Nup160	31		4	0.129032	#VALUE!
P23116	Eukaryotic translation initiation factor 3 subunit A OS=Mus musculus OX=10090 GN=Eif3a PE=1 SV=5	Eif3a	48		2	0.0416667	#VALUE!
Q64737	Trifunctional purine biosynthetic protein adenosine-3 OS=Mus musculus OX=10090 GN=Gart PE=1 SV=3	Gart	31		4.5	0.145161	#VALUE!
Q8K224	RNA cytidine acetyltransferase OS=Mus musculus OX=10090 GN=Nat10 PE=1 SV=1	Nat10	23		3	0.130435	#VALUE!
Q7TMY8	E3 ubiquitin-protein ligase HUWE1 OS=Mus musculus OX=10090 GN=Huwe1 PE=1 SV=5	Huwe1	20		4	0.2	#VALUE!
Q6PFD9	Nuclear pore complex protein Nup98-Nup96 OS=Mus musculus OX=10090 GN=Nup98 PE=1 SV=2	Nup98	35		2.5	0.0714286	#VALUE!
P27659	60S ribosomal protein L3 OS=Mus musculus OX=10090 GN=Rpl3 PE=1 SV=3	Rpl3	42		6	0.142857	#VALUE!
P17426	AP-2 complex subunit alpha-1 OS=Mus musculus OX=10090 GN=Ap2a1 PE=1 SV=1	Ap2a1	35		1.5	0.0428571	#VALUE!
P46471	26S proteasome regulatory subunit 7 OS=Mus musculus OX=10090 GN=Psmc2 PE=1 SV=5	Psmc2	30		2.5	0.0833333	#VALUE!
P24547	Inosine-5'-monophosphate dehydrogenase 2 OS=Mus musculus OX=10090 GN=Impdh2 PE=1 SV=2	Impdh2	31		2.5	0.0806452	#VALUE!
Q921N6	Probable ATP-dependent RNA helicase DDX27 OS=Mus musculus OX=10090 GN=Ddx27 PE=1 SV=3	Ddx27	23		2.5	0.108696	#VALUE!
Q8QZY1	Eukaryotic translation initiation factor 3 subunit L OS=Mus musculus OX=10090 GN=Eif3l PE=1 SV=1	Eif3l	25		3	0.12	#VALUE!
Q9Z277	Tyrosine-protein kinase BAZ1B OS=Mus musculus OX=10090 GN=Baz1b PE=1 SV=2	Baz1b	19		2	0.105263	#VALUE!
Q9JIX8	Apoptotic chromatin condensation inducer in the nucleus OS=Mus musculus OX=10090 GN=Acin1 PE=1 SV=3	Acin1	28		4.5	0.160714	#VALUE!
P17427	AP-2 complex subunit alpha-2 OS=Mus musculus OX=10090 GN=Ap2a2 PE=1 SV=2	Ap2a2	34		1.5	0.0441176	#VALUE!
P50580	Proliferation-associated protein 2G4 OS=Mus musculus OX=10090 GN=Pa2g4 PE=1 SV=3	Pa2g4	22		2	0.0909091	#VALUE!
Q3TXS7	26S proteasome non-ATPase regulatory subunit 1 OS=Mus musculus OX=10090 GN=Psmd1 PE=1 SV=1	Psmd1	24		2.5	0.104167	#VALUE!
Q02053	Ubiquitin-like modifier-activating enzyme 1 OS=Mus musculus OX=10090 GN=Uba1 PE=1 SV=1	Uba1	30		3.5	0.116667	#VALUE!
Q9R1C7	Pre-mRNA-processing factor 40 homolog A OS=Mus musculus OX=10090 GN=Prpf40a PE=1 SV=1	Prpf40a	28		4.5	0.160714	#VALUE!
Q6PDI5	Proteasome adapter and scaffold protein ECM29 OS=Mus musculus OX=10090 GN=Ecpas PE=1 SV=3	Ecpas	14		1.5	0.107143	#VALUE!
P54775	26S proteasome regulatory subunit 6B OS=Mus musculus OX=10090 GN=Psmc4 PE=1 SV=2	Psmc4	21		2	0.0952381	#VALUE!
Q61550	Double-strand-break repair protein rad21 homolog OS=Mus musculus OX=10090 GN=Rad21 PE=1 SV=3	Rad21	23		4.5	0.195652	#VALUE!
Q922S8	Kinesin-like protein KIF2C OS=Mus musculus OX=10090 GN=Kif2c PE=1 SV=1	Kif2c	21		5.5	0.261905	#VALUE!
Q8BVY0	Ribosomal L1 domain-containing protein 1 OS=Mus musculus OX=10090 GN=Rsl1d1 PE=1 SV=1	Rsl1d1	18		2	0.111111	#VALUE!
P46660	Alpha-internexin OS=Mus musculus OX=10090 GN=Ina PE=1 SV=3	Ina	23	1	2	0.0869565	2
Q9ESX5	H/ACA ribonucleoprotein complex subunit DKC1 OS=Mus musculus OX=10090 GN=Dkc1 PE=1 SV=4	Dkc1	20		2.5	0.125	#VALUE!
Q8BIW9	Chromosome transmission fidelity protein 18 homolog OS=Mus musculus OX=10090 GN=Chtf18 PE=1 SV=2	Chtf18	14		3	0.214286	#VALUE!
Q3TIX9	U4/U6.U5 tri-snRNP-associated protein 2 OS=Mus musculus OX=10090 GN=Usp39 PE=1 SV=2	Usp39	18		3.5	0.194444	#VALUE!
Q9ES00	Ubiquitin conjugation factor E4 B OS=Mus musculus OX=10090 GN=Ube4b PE=1 SV=3	Ube4b	11		3.5	0.318182	#VALUE!
Q8CH18	Cell division cycle and apoptosis regulator protein 1 OS=Mus musculus OX=10090 GN=Ccar1 PE=1 SV=1	Ccar1	15		4	0.266667	#VALUE!
Q5SUQ9	CST complex subunit CTC1 OS=Mus musculus OX=10090 GN=Ctc1 PE=1 SV=2	Ctc1	6		5	0.833333	#VALUE!
Q8JZX4	Splicing factor 45 OS=Mus musculus OX=10090 GN=Rbm17 PE=1 SV=1	Rbm17	24		5.5	0.229167	#VALUE!
Q8K363	ATP-dependent RNA helicase DDX18 OS=Mus musculus OX=10090 GN=Ddx18 PE=1 SV=1	Ddx18	18		1	0.0555556	#VALUE!
P39447	Tight junction protein ZO-1 OS=Mus musculus OX=10090 GN=Tjp1 PE=1 SV=2	Tjp1	15		1	0.0666667	#VALUE!
Q9CPY7	Cytosol aminopeptidase OS=Mus musculus OX=10090 GN=Lap3 PE=1 SV=3	Lap3	11		1	0.0909091	#VALUE!
Q7TT37	Elongator complex protein 1 OS=Mus musculus OX=10090 GN=Elp1 PE=1 SV=2	Elp1	13		1.5	0.115385	#VALUE!
Q8BFQ4	WD repeat-containing protein 82 OS=Mus musculus OX=10090 GN=Wdr82 PE=1 SV=1	Wdr82	12		1.5	0.125	#VALUE!
Q5SWD9	Pre-rRNA-processing protein TSR1 homolog OS=Mus musculus OX=10090 GN=Tsr1 PE=1 SV=1	Tsr1	13		2	0.153846	#VALUE!
Q8R323	Replication factor C subunit 3 OS=Mus musculus OX=10090 GN=Rfc3 PE=1 SV=1	Rfc3	15		2	0.133333	#VALUE!
Q3UYV9	Nuclear cap-binding protein subunit 1 OS=Mus musculus OX=10090 GN=Ncbp1 PE=1 SV=2	Ncbp1	16		2.5	0.15625	#VALUE!
A2AIV2	Protein virilizer homolog OS=Mus musculus OX=10090 GN=Virma PE=1 SV=1	Virma	11		3	0.272727	#VALUE!
P14206	40S ribosomal protein SA OS=Mus musculus OX=10090 GN=Rpsa PE=1 SV=4	Rpsa	26		3.5	0.134615	#VALUE!
Q8BZH4	Pogo transposable element with ZNF domain OS=Mus musculus OX=10090 GN=Pogz PE=1 SV=2	Pogz	12		5	0.416667	#VALUE!
Q6PCM2	Integrator complex subunit 6 OS=Mus musculus OX=10090 GN=Ints6 PE=1 SV=1	Ints6	12		6.5	0.541667	#VALUE!
P19253	60S ribosomal protein L13a OS=Mus musculus OX=10090 GN=Rpl13a PE=1 SV=4	Rpl13a	26		1	0.0384615	#VALUE!
Q61598	Rab GDP dissociation inhibitor beta OS=Mus musculus OX=10090 GN=Gdi2 PE=1 SV=1	Gdi2	20		1.5	0.075	#VALUE!
Q80Y44	Probable ATP-dependent RNA helicase DDX10 OS=Mus musculus OX=10090 GN=Ddx10 PE=1 SV=2	Ddx10	12		1.5	0.125	#VALUE!
Q80Y81	Zinc phosphodiesterase ELAC protein 2 OS=Mus musculus OX=10090 GN=Elac2 PE=1 SV=1	Elac2	9		1.5	0.166667	#VALUE!
Q9CPN8	Insulin-like growth factor 2 mRNA-binding protein 3 OS=Mus musculus OX=10090 GN=Igf2bp3 PE=1 SV=1	Igf2bp3	18		2	0.111111	#VALUE!
Q8BHB4	WD repeat-containing protein 3 OS=Mus musculus OX=10090 GN=Wdr3 PE=1 SV=1	Wdr3	10		2	0.2	#VALUE!
Q9R1P4	Proteasome subunit alpha type-1 OS=Mus musculus OX=10090 GN=Psma1 PE=1 SV=1	Psma1	16		2	0.125	#VALUE!
E9Q5C9	Nucleolar and coiled-body phosphoprotein 1 OS=Mus musculus OX=10090 GN=Nolc1 PE=1 SV=1	Nolc1	17		2	0.117647	#VALUE!
Q9R1T2	SUMO-activating enzyme subunit 1 OS=Mus musculus OX=10090 GN=Sae1 PE=1 SV=1	Sae1	12		2	0.166667	#VALUE!
P24527	Leukotriene A-4 hydrolase OS=Mus musculus OX=10090 GN=Lta4h PE=1 SV=4	Lta4h	8		2.5	0.3125	#VALUE!
Q9WU62	Inner centromere protein OS=Mus musculus OX=10090 GN=Incenp PE=1 SV=2	Incenp	14		3	0.214286	#VALUE!
Q8C9B9	Death-inducer obliterator 1 OS=Mus musculus OX=10090 GN=Dido1 PE=1 SV=4	Dido1	11		3	0.272727	#VALUE!
Q8CEC6	Peptidylprolyl isomerase domain and WD repeat-containing protein 1 OS=Mus musculus OX=10090 GN=Ppwd1 PE=1 SV=2	Ppwd1	15		3	0.2	#VALUE!
P70698	CTP synthase 1 OS=Mus musculus OX=10090 GN=Ctps1 PE=1 SV=2	Ctps1	13		1	0.0769231	#VALUE!
Q8K1M6	Dynamin-1-like protein OS=Mus musculus OX=10090 GN=Dnm1l PE=1 SV=2	Dnm1l	16		1	0.0625	#VALUE!
O55029	Coatomer subunit beta' OS=Mus musculus OX=10090 GN=Copb2 PE=1 SV=2	Copb2	10		1	0.1	#VALUE!
Q9WUV0	Origin recognition complex subunit 5 OS=Mus musculus OX=10090 GN=Orc5 PE=2 SV=1	Orc5	10		1.5	0.15	#VALUE!
Q99L48	60S ribosomal export protein NMD3 OS=Mus musculus OX=10090 GN=Nmd3 PE=1 SV=1	Nmd3	9		1.5	0.166667	#VALUE!
Q9CQM9	Glutaredoxin-3 OS=Mus musculus OX=10090 GN=Glrx3 PE=1 SV=1	Glrx3	14		1.5	0.107143	#VALUE!
P97379	Ras GTPase-activating protein-binding protein 2 OS=Mus musculus OX=10090 GN=G3bp2 PE=1 SV=2	G3bp2	11		1.5	0.136364	#VALUE!
Q8BU03	Periodic tryptophan protein 2 homolog OS=Mus musculus OX=10090 GN=Pwp2 PE=1 SV=1	Pwp2	9		1.5	0.166667	#VALUE!
Q9CPR4	60S ribosomal protein L17 OS=Mus musculus OX=10090 GN=Rpl17 PE=1 SV=3	Rpl17	20		2	0.1	#VALUE!
Q61655	ATP-dependent RNA helicase DDX19A OS=Mus musculus OX=10090 GN=Ddx19a PE=1 SV=2	Ddx19a	11		2	0.181818	#VALUE!
Q8R3N6	THO complex subunit 1 OS=Mus musculus OX=10090 GN=Thoc1 PE=1 SV=1	Thoc1	11		2	0.181818	#VALUE!
Q9CXF7	Chromodomain-helicase-DNA-binding protein 1-like OS=Mus musculus OX=10090 GN=Chd1l PE=1 SV=1	Chd1l	8		2	0.25	#VALUE!
Q9D4H8	Cullin-2 OS=Mus musculus OX=10090 GN=Cul2 PE=1 SV=2	Cul2	13		2.5	0.192308	#VALUE!
Q91WM3	U3 small nucleolar RNA-interacting protein 2 OS=Mus musculus OX=10090 GN=Rrp9 PE=1 SV=1	Rrp9	7		2.5	0.357143	#VALUE!
Q76MZ3	Serine/threonine-protein phosphatase 2A 65 kDa regulatory subunit A alpha isoform OS=Mus musculus OX=10090 GN=Ppp2r1a PE=1 SV=3	Ppp2r1a	17		3	0.176471	#VALUE!
Q80YV2	Nuclear-interacting partner of ALK OS=Mus musculus OX=10090 GN=Zc3hc1 PE=1 SV=1	Zc3hc1	12		3	0.25	#VALUE!
A2AWL7	MAX gene-associated protein OS=Mus musculus OX=10090 GN=Mga PE=2 SV=1	Mga	6		3	0.5	#VALUE!
Q8BTW3	Exosome complex component MTR3 OS=Mus musculus OX=10090 GN=Exosc6 PE=1 SV=1	Exosc6	9		3	0.333333	#VALUE!
P97452	Ribosome biogenesis protein BOP1 OS=Mus musculus OX=10090 GN=Bop1 PE=1 SV=1	Bop1	10		3.5	0.35	#VALUE!
P97313	DNA-dependent protein kinase catalytic subunit OS=Mus musculus OX=10090 GN=Prkdc PE=1 SV=3	Prkdc	6		3.5	0.583333	#VALUE!
Q7TNV0	Protein DEK OS=Mus musculus OX=10090 GN=Dek PE=1 SV=1	Dek	17		4	0.235294	#VALUE!
Q60974	Nuclear receptor corepressor 1 OS=Mus musculus OX=10090 GN=Ncor1 PE=1 SV=1	Ncor1	6		5.5	0.916667	#VALUE!
Q9D0T1	NHP2-like protein 1 OS=Mus musculus OX=10090 GN=Snu13 PE=1 SV=4	Snu13	16		1.5	0.09375	#VALUE!
Q8BZQ7	Anaphase-promoting complex subunit 2 OS=Mus musculus OX=10090 GN=Anapc2 PE=1 SV=2	Anapc2	7		1.5	0.214286	#VALUE!
Q11011	Puromycin-sensitive aminopeptidase OS=Mus musculus OX=10090 GN=Npepps PE=1 SV=2	Npepps	8		1.5	0.1875	#VALUE!
Q9CW46	Ribonucleoprotein PTB-binding 1 OS=Mus musculus OX=10090 GN=Raver1 PE=1 SV=2	Raver1	9		1.5	0.166667	#VALUE!
Q60710	Deoxynucleoside triphosphate triphosphohydrolase SAMHD1 OS=Mus musculus OX=10090 GN=Samhd1 PE=1 SV=3	Samhd1	9		1.5	0.166667	#VALUE!
Q99NF8	Ran-binding protein 17 OS=Mus musculus OX=10090 GN=Ranbp17 PE=1 SV=1	Ranbp17	6		1.5	0.25	#VALUE!
P43276	Histone H1.5 OS=Mus musculus OX=10090 GN=H1-5 PE=1 SV=2	H1-5	19		2	0.105263	#VALUE!
P62751	60S ribosomal protein L23a OS=Mus musculus OX=10090 GN=Rpl23a PE=1 SV=1	Rpl23a	15		2	0.133333	#VALUE!
Q91W96	Anaphase-promoting complex subunit 4 OS=Mus musculus OX=10090 GN=Anapc4 PE=1 SV=1	Anapc4	7		2	0.285714	#VALUE!
Q80W00	Serine/threonine-protein phosphatase 1 regulatory subunit 10 OS=Mus musculus OX=10090 GN=Ppp1r10 PE=1 SV=1	Ppp1r10	15		2	0.133333	#VALUE!
Q80TE0	RNA polymerase II-associated protein 1 OS=Mus musculus OX=10090 GN=Rpap1 PE=1 SV=2	Rpap1	10		2	0.2	#VALUE!
Q0VBL3	RNA-binding protein 15 OS=Mus musculus OX=10090 GN=Rbm15 PE=1 SV=1	Rbm15	12		2	0.166667	#VALUE!
Q8BHS3	Pre-mRNA-splicing factor RBM22 OS=Mus musculus OX=10090 GN=Rbm22 PE=1 SV=1	Rbm22	8		2	0.25	#VALUE!
Q6NZB0	DnaJ homolog subfamily C member 8 OS=Mus musculus OX=10090 GN=Dnajc8 PE=1 SV=2	Dnajc8	10		2	0.2	#VALUE!
P28659	CUGBP Elav-like family member 1 OS=Mus musculus OX=10090 GN=Celf1 PE=1 SV=2	Celf1	16		2.5	0.15625	#VALUE!
Q9WTX8	Mitotic spindle assembly checkpoint protein MAD1 OS=Mus musculus OX=10090 GN=Mad1l1 PE=1 SV=1	Mad1l1	11		2.5	0.227273	#VALUE!
Q9EST4	Proteasome assembly chaperone 2 OS=Mus musculus OX=10090 GN=Psmg2 PE=1 SV=1	Psmg2	9		2.5	0.277778	#VALUE!
Q6IQX8	Zinc finger protein 219 OS=Mus musculus OX=10090 GN=Znf219 PE=1 SV=1	Znf219	6		3.5	0.583333	#VALUE!
Q80TR8	DDB1- and CUL4-associated factor 1 OS=Mus musculus OX=10090 GN=Dcaf1 PE=1 SV=4	Dcaf1	6		3.5	0.583333	#VALUE!
P97929	Breast cancer type 2 susceptibility protein homolog OS=Mus musculus OX=10090 GN=Brca2 PE=1 SV=2	Brca2			3.5	#VALUE!	#VALUE!
Q9CWX9	Probable ATP-dependent RNA helicase DDX47 OS=Mus musculus OX=10090 GN=Ddx47 PE=2 SV=2	Ddx47	11		4	0.363636	#VALUE!
P60867	40S ribosomal protein S20 OS=Mus musculus OX=10090 GN=Rps20 PE=1 SV=1	Rps20	16		5	0.3125	#VALUE!
Q9WUA3	ATP-dependent 6-phosphofructokinase, platelet type OS=Mus musculus OX=10090 GN=Pfkp PE=1 SV=1	Pfkp	13		1	0.0769231	#VALUE!
O09061	Proteasome subunit beta type-1 OS=Mus musculus OX=10090 GN=Psmb1 PE=1 SV=1	Psmb1	8		1	0.125	#VALUE!
O70422	General transcription factor IIH subunit 4 OS=Mus musculus OX=10090 GN=Gtf2h4 PE=1 SV=1	Gtf2h4	6		1	0.166667	#VALUE!
O54984	ATPase Asna1 OS=Mus musculus OX=10090 GN=Asna1 PE=1 SV=2	Asna1	10		1	0.1	#VALUE!
Q99LS3	Phosphoserine phosphatase OS=Mus musculus OX=10090 GN=Psph PE=1 SV=1	Psph	12		1	0.0833333	#VALUE!
Q8C5N3	Pre-mRNA-splicing factor CWC22 homolog OS=Mus musculus OX=10090 GN=Cwc22 PE=1 SV=1	Cwc22	10		1	0.1	#VALUE!
P49722	Proteasome subunit alpha type-2 OS=Mus musculus OX=10090 GN=Psma2 PE=1 SV=3	Psma2	8		1.5	0.1875	#VALUE!
Q99MU3	Double-stranded RNA-specific adenosine deaminase OS=Mus musculus OX=10090 GN=Adar PE=1 SV=2	Adar	5		1.5	0.3	#VALUE!
Q8CH02	SURP and G-patch domain-containing protein 1 OS=Mus musculus OX=10090 GN=Sugp1 PE=1 SV=1	Sugp1	7		1.5	0.214286	#VALUE!
Q8BKT7	THO complex subunit 5 homolog OS=Mus musculus OX=10090 GN=Thoc5 PE=1 SV=2	Thoc5	10		1.5	0.15	#VALUE!
Q9WVB0	RNA-binding protein with multiple splicing OS=Mus musculus OX=10090 GN=Rbpms PE=1 SV=2	Rbpms	13		1.5	0.115385	#VALUE!
P61327	Protein mago nashi homolog OS=Mus musculus OX=10090 GN=Magoh PE=2 SV=1	Magoh	9		1.5	0.166667	#VALUE!
Q8R3C6	Probable RNA-binding protein 19 OS=Mus musculus OX=10090 GN=Rbm19 PE=1 SV=1	Rbm19	7		1.5	0.214286	#VALUE!
P41105	60S ribosomal protein L28 OS=Mus musculus OX=10090 GN=Rpl28 PE=1 SV=2	Rpl28	6		1.5	0.25	#VALUE!
Q8R0A0	General transcription factor IIF subunit 2 OS=Mus musculus OX=10090 GN=Gtf2f2 PE=1 SV=1	Gtf2f2	9		1.5	0.166667	#VALUE!
Q60862	Origin recognition complex subunit 2 OS=Mus musculus OX=10090 GN=Orc2 PE=1 SV=1	Orc2	9		1.5	0.166667	#VALUE!
P52432	DNA-directed RNA polymerases I and III subunit RPAC1 OS=Mus musculus OX=10090 GN=Polr1c PE=1 SV=3	Polr1c	7		2	0.285714	#VALUE!
P35980	60S ribosomal protein L18 OS=Mus musculus OX=10090 GN=Rpl18 PE=1 SV=3	Rpl18	25		2	0.08	#VALUE!
Q91WM1	Spermatid perinuclear RNA-binding protein OS=Mus musculus OX=10090 GN=Strbp PE=1 SV=1	Strbp	13		2	0.153846	#VALUE!
Q6P2B1	Transportin-3 OS=Mus musculus OX=10090 GN=Tnpo3 PE=1 SV=1	Tnpo3	10		2	0.2	#VALUE!
P97329	Kinesin-like protein KIF20A OS=Mus musculus OX=10090 GN=Kif20a PE=1 SV=1	Kif20a	8		2	0.25	#VALUE!
Q02395	Metal-response element-binding transcription factor 2 OS=Mus musculus OX=10090 GN=Mtf2 PE=1 SV=2	Mtf2	15		2	0.133333	#VALUE!
Q8VCG3	WD repeat-containing protein 74 OS=Mus musculus OX=10090 GN=Wdr74 PE=2 SV=1	Wdr74	8		2	0.25	#VALUE!
P58501	PAX3- and PAX7-binding protein 1 OS=Mus musculus OX=10090 GN=Paxbp1 PE=1 SV=3	Paxbp1	10		2	0.2	#VALUE!
Q9WTX6	Cullin-1 OS=Mus musculus OX=10090 GN=Cul1 PE=1 SV=1	Cul1	7		2	0.285714	#VALUE!
Q9D824	Pre-mRNA 3'-end-processing factor FIP1 OS=Mus musculus OX=10090 GN=Fip1l1 PE=1 SV=1	Fip1l1	14		2.5	0.178571	#VALUE!
Q3U319	E3 ubiquitin-protein ligase BRE1B OS=Mus musculus OX=10090 GN=Rnf40 PE=1 SV=2	Rnf40	5		2.5	0.5	#VALUE!
Q8K327	Chromosome alignment-maintaining phosphoprotein 1 OS=Mus musculus OX=10090 GN=Champ1 PE=1 SV=1	Champ1	6		2.5	0.416667	#VALUE!
P70122	Ribosome maturation protein SBDS OS=Mus musculus OX=10090 GN=Sbds PE=1 SV=4	Sbds	7		2.5	0.357143	#VALUE!
Q6DFV1	Condensin-2 complex subunit G2 OS=Mus musculus OX=10090 GN=Ncapg2 PE=1 SV=2	Ncapg2	6		3	0.5	#VALUE!
O35280	Serine/threonine-protein kinase Chk1 OS=Mus musculus OX=10090 GN=Chek1 PE=1 SV=2	Chek1	8		3	0.375	#VALUE!
Q69ZX6	ATPase MORC2A OS=Mus musculus OX=10090 GN=Morc2a PE=1 SV=2	Morc2a	7		3	0.428571	#VALUE!
Q921I9	Exosome complex component RRP41 OS=Mus musculus OX=10090 GN=Exosc4 PE=1 SV=3	Exosc4	8		1	0.125	#VALUE!
O88379	Bromodomain adjacent to zinc finger domain protein 1A OS=Mus musculus OX=10090 GN=Baz1a PE=1 SV=3	Baz1a	6		1	0.166667	#VALUE!
Q6P3Y5	Zinc finger protein 280C OS=Mus musculus OX=10090 GN=Znf280c PE=1 SV=1	Znf280c	4		1	0.25	#VALUE!
Q02614	SAP30-binding protein OS=Mus musculus OX=10090 GN=Sap30bp PE=1 SV=2	Sap30bp	6		1	0.166667	#VALUE!
Q9CRA8	Exosome complex component RRP46 OS=Mus musculus OX=10090 GN=Exosc5 PE=1 SV=1	Exosc5	7		1	0.142857	#VALUE!
Q9D666	SUN domain-containing protein 1 OS=Mus musculus OX=10090 GN=Sun1 PE=1 SV=2	Sun1	10		1	0.1	#VALUE!
Q9D051	Pyruvate dehydrogenase E1 component subunit beta, mitochondrial OS=Mus musculus OX=10090 GN=Pdhb PE=1 SV=1	Pdhb	7		1	0.142857	#VALUE!
Q3TWF6	WD repeat-containing protein 70 OS=Mus musculus OX=10090 GN=Wdr70 PE=1 SV=1	Wdr70	6		1	0.166667	#VALUE!
Q91Z49	UAP56-interacting factor OS=Mus musculus OX=10090 GN=Fyttd1 PE=1 SV=1	Fyttd1	8		1	0.125	#VALUE!
Q8VI33	Transcription initiation factor TFIID subunit 9 OS=Mus musculus OX=10090 GN=Taf9 PE=1 SV=1	Taf9	7		1	0.142857	#VALUE!
O70251	Elongation factor 1-beta OS=Mus musculus OX=10090 GN=Eef1b PE=1 SV=5	Eef1b	9		1	0.111111	#VALUE!
A2ADY9	Protein DDI1 homolog 2 OS=Mus musculus OX=10090 GN=Ddi2 PE=1 SV=1	Ddi2	7		1	0.142857	#VALUE!
Q9DB05	Alpha-soluble NSF attachment protein OS=Mus musculus OX=10090 GN=Napa PE=1 SV=1	Napa	5		1	0.2	#VALUE!
Q9D868	Peptidyl-prolyl cis-trans isomerase H OS=Mus musculus OX=10090 GN=Ppih PE=1 SV=1	Ppih	5		1	0.2	#VALUE!
Q8CDN6	Thioredoxin-like protein 1 OS=Mus musculus OX=10090 GN=Txnl1 PE=1 SV=3	Txnl1	6		1	0.166667	#VALUE!
O70325	Phospholipid hydroperoxide glutathione peroxidase OS=Mus musculus OX=10090 GN=Gpx4 PE=1 SV=4	Gpx4	6		1	0.166667	#VALUE!
P97477	Aurora kinase A OS=Mus musculus OX=10090 GN=Aurka PE=1 SV=1	Aurka	9		1.5	0.166667	#VALUE!
Q8VHK9	ATP-dependent DNA/RNA helicase DHX36 OS=Mus musculus OX=10090 GN=Dhx36 PE=1 SV=2	Dhx36	6		1.5	0.25	#VALUE!
Q62311	Transcription initiation factor TFIID subunit 6 OS=Mus musculus OX=10090 GN=Taf6 PE=1 SV=1	Taf6	8		1.5	0.1875	#VALUE!
Q9QX47	Protein SON OS=Mus musculus OX=10090 GN=Son PE=1 SV=2	Son	10		1.5	0.15	#VALUE!
Q6NZR2	Myb/SANT-like DNA-binding domain-containing protein 2 OS=Mus musculus OX=10090 GN=Msantd2 PE=1 SV=1	Msantd2	6		1.5	0.25	#VALUE!
Q8CIB9	N-acetyltransferase ESCO2 OS=Mus musculus OX=10090 GN=Esco2 PE=2 SV=3	Esco2	6		1.5	0.25	#VALUE!
P00375	Dihydrofolate reductase OS=Mus musculus OX=10090 GN=Dhfr PE=1 SV=3	Dhfr	4		1.5	0.375	#VALUE!
A2AGH6	Mediator of RNA polymerase II transcription subunit 12 OS=Mus musculus OX=10090 GN=Med12 PE=1 SV=1	Med12	3		1.5	0.5	#VALUE!
Q6NVF4	DNA helicase B OS=Mus musculus OX=10090 GN=Helb PE=1 SV=2	Helb	4		1.5	0.375	#VALUE!
Q61029	Lamina-associated polypeptide 2, isoforms beta/delta/epsilon/gamma OS=Mus musculus OX=10090 GN=Tmpo PE=1 SV=4	Tmpo	19		2	0.105263	#VALUE!
Q80VD1	Protein FAM98B OS=Mus musculus OX=10090 GN=Fam98b PE=1 SV=1	Fam98b	12		2	0.166667	#VALUE!
Q920E5	Farnesyl pyrophosphate synthase OS=Mus musculus OX=10090 GN=Fdps PE=1 SV=1	Fdps	6		2	0.333333	#VALUE!
P83917	Chromobox protein homolog 1 OS=Mus musculus OX=10090 GN=Cbx1 PE=1 SV=1	Cbx1	10		2	0.2	#VALUE!
O54956	DNA polymerase epsilon subunit 2 OS=Mus musculus OX=10090 GN=Pole2 PE=2 SV=2	Pole2	5		2	0.4	#VALUE!
Q922L6	Negative elongation factor D OS=Mus musculus OX=10090 GN=Nelfcd PE=1 SV=2	Nelfcd	6		2	0.333333	#VALUE!
Q6PIJ4	Nuclear factor related to kappa-B-binding protein OS=Mus musculus OX=10090 GN=Nfrkb PE=1 SV=1	Nfrkb	5		2	0.4	#VALUE!
Q8CIG3	Lysine-specific histone demethylase 1B OS=Mus musculus OX=10090 GN=Kdm1b PE=1 SV=1	Kdm1b	4		2	0.5	#VALUE!
P16460	Argininosuccinate synthase OS=Mus musculus OX=10090 GN=Ass1 PE=1 SV=1	Ass1	10		2	0.2	#VALUE!
Q61183	Poly(A) polymerase alpha OS=Mus musculus OX=10090 GN=Papola PE=1 SV=4	Papola	6		2.5	0.416667	#VALUE!
Q61188	Histone-lysine N-methyltransferase EZH2 OS=Mus musculus OX=10090 GN=Ezh2 PE=1 SV=2	Ezh2	8		2.5	0.3125	#VALUE!
Q99J36	THUMP domain-containing protein 1 OS=Mus musculus OX=10090 GN=Thumpd1 PE=1 SV=1	Thumpd1	8		2.5	0.3125	#VALUE!
Q62158	Zinc finger protein RFP OS=Mus musculus OX=10090 GN=Trim27 PE=1 SV=2	Trim27	9		2.5	0.277778	#VALUE!
O88554	Poly [ADP-ribose] polymerase 2 OS=Mus musculus OX=10090 GN=Parp2 PE=1 SV=3	Parp2	8		2.5	0.3125	#VALUE!
Q6DID5	PWWP domain-containing DNA repair factor 3A OS=Mus musculus OX=10090 GN=Pwwp3a PE=1 SV=1	Pwwp3a	6		2.5	0.416667	#VALUE!
[truncated: 125 more rows]

## Sheet: ZBTB7A ChIP-MS
Accession.Number	Identified.Proteins	Gene Symbol	Input	GFP	ZBTB7A	ZBTB7A/Input	ZBTB7A/GFP	Category
[truncated: 985 more rows]

[truncated: 4 more sheets: ZBTB7B ChIP-MS, ZBTB11 ChIP-MS, ZBTB21 ChIP-MS, ZBTB35 ChIP-MS]
