# Supplementary material for: Multiomic analysis of cohesin reveals that ZBTB transcription factors contribute to chromatin interactions
Source: Nucleic Acids Res. 2023 Jun 2;51(13):6784–805. doi: 10.1093/nar/gkad401 (PMC10359638; doi:10.1093/nar/gkad401)
Supplement: gkad401_Supplemental_Files [file gkad401_supplemental_files.zip › Table S3.xlsx]

## Sheet: Sheet1
Table S3. ZBTB ChIP-Seq peaks.
# IDR < 0.05 and excluding blacklist regions
ZBTB21 peaks in mES				ZBTB21 peaks in HEK293T				ZBTB7A peaks in HEK293T				ZBTB7B peaks in HEK293T				ZBTB11 peaks in HEK293T				ZBTB35 peaks in HEK293T
chr2	25331377	25333779		chr7	140624718	140625175		chr12	133363831	133364733		chr1	202777399	202777786		chr19	58837783	58839233		chr3	16306144	16307057
chr8	123948379	123950661		chr19	10526594	10528239		chr20	60877008	60877747		chr1	211432224	211433288		chr1	63988619	63990042		chrX	103401011	103402048
chr17	47609849	47612156		chr16	19079009	19079602		chr12	124395832	124397595		chrX	73163995	73164353		chr1	183440219	183441611		chr16	2021502	2022997
chr5	112341301	112343827		chr20	44600172	44601327		chr10	134232981	134233682		chr11	112831786	112832444		chr16	89307113	89308094		chr4	120375656	120376152
chr10	78411962	78413886		chr14	23387841	23388476		chr11	1372782	1373284		chr12	133363821	133364724		chr14	24657206	24658456		chr1	32109844	32111058
chr8	70301666	70304123		chr5	137672873	137673960		chrX	73070519	73070867		chr22	38852039	38852769		chr1	234508947	234510337		chr12	120883807	120884718
chr5	109549939	109559323		chr16	2770864	2771814		chr1	151431690	151432113		chr2	55646447	55647212		chr15	75660261	75661339		chr17	685099	686288
chr8	105899772	105901760		chr12	110010794	110011312		chr17	45726572	45727927		chr7	158856419	158857016		chr15	90436802	90437920		chr10	103911215	103912786
chr14	55680589	55682466		chr1	32109907	32110993		chr12	53297091	53297809		chr12	56551333	56552020		chr1	44678810	44680177		chr2	27712223	27713001
chr9	124422465	124426218		chr11	77184813	77186225		chr7	855503	856085		chr11	120206369	120207028		chr11	64863180	64864330		chr1	70670972	70671890
chr2	69721371	69723861		chr6	144416500	144416944		chr12	56551275	56552026		chr9	21994145	21994696		chr19	41815784	41816674		chr10	104628794	104629616
chr9	21160616	21162661		chr2	19547938	19548458		chr13	72440814	72441854		chr21	45161305	45161663		chr1	11321859	11323353		chr16	71842554	71843479
chr5	36747618	36749320		chr2	207139119	207139616		chr9	82185264	82186132		chr14	23451156	23452257		chrX	103400978	103401818		chr7	66309533	66310213
chr8	72491657	72493433		chr19	14117033	14118179		chr2	9877279	9877865		chr17	48277621	48278512		chr1	212964622	212965560		chr4	153457050	153457604
chr19	6083890	6085818		chr16	31044076	31045404		chr16	1307162	1309644		chr1	32083413	32084176		chr11	57508487	57509758		chr1	228296739	228297584
chr7	45717191	45719099		chr6	143381197	143382213		chr19	46009628	46010676		chr14	105956007	105956794		chr21	45147576	45149520		chr19	36119529	36120498
chr12	116280104	116282328		chr19	51014588	51015445		chr16	817961	818754		chr17	45726554	45728376		chr6	131948862	131949675		chr17	36980945	36982006
chr8	81013858	81015951		chr12	123380672	123381140		chr8	67340636	67341046		chr20	60877005	60877823		chr15	64679685	64680519		chr11	4115615	4116507
chr15	98566836	98568330		chr11	3818779	3819542		chr12	69202503	69202794		chr16	447657	448126		chr10	134777818	134779753		chr2	29092325	29093689
chr17	71597618	71599599		chr1	70820232	70821000		chr1	151043272	151043891		chr18	29523222	29523602		chr1	179851024	179852961		chr7	73097426	73098211
chr17	27819115	27821606		chr16	2732253	2732573		chr20	3189443	3190455		chr13	78271401	78271840		chr1	38455099	38456176		chr4	8442088	8442948
chr11	102284353	102285782		chr1	936140	937011		chr16	2961500	2961836		chr9	116102341	116102830		chr16	2732184	2732631		chr14	23775647	23776450
chr10	58446286	58447502		chr9	102583962	102584513		chr20	61798557	61798924		chr8	67340610	67341054		chr1	160312512	160313630		chr1	186344181	186345494
chr17	30575322	30577462		chr6	143264908	143265939		chr17	4607249	4607756		chr13	114864810	114865573		chr4	106629429	106630550		chr11	67374006	67374796
chr17	36957669	36960066		chr6	38607729	38608272		chr12	6936772	6937536		chr12	12419885	12420300		chrX	73163856	73164573		chr17	47784825	47785958
chr5	124030870	124033068		chr17	42263953	42264572		chr20	307439	307820		chr17	3657819	3658313		chr9	35102405	35103461		chr15	66678767	66679284
chr15	78876090	78878209		chr19	50979040	50980047		chr1	154972703	154976179		chr12	49454212	49455274		chr12	121124252	121125044		chr6	17706766	17707530
chr11	75171466	75174355		chr6	31939240	31940354		chr8	67976925	67977288		chr6	131949046	131949577		chr17	61677579	61678506		chr7	139025918	139026747
chr13	75706920	75708980		chr2	74780592	74781760		chr8	30014072	30014561		chr20	1099007	1099371		chr19	59030072	59031948		chr20	42285659	42286953
chr2	155274990	155277812		chr6	15248817	15249704		chr16	25269252	25270032		chr19	56652619	56653425		chr1	150459066	150460550		chr17	42976498	42977490
chr4	155704426	155706131		chr19	8454673	8455051		chr16	4393861	4395520		chr9	135819413	135820630		chr21	33983757	33985506		chr1	9488751	9489525
chr4	155624019	155625620		chrX	48432411	48432883		chr9	127532271	127533265		chr11	1372814	1373355		chr15	68569349	68570439		chr2	109335531	109336230
chr3	127552546	127555154		chr12	58138153	58138827		chr19	13261420	13262880		chr11	18127145	18127934		chr2	61243892	61245517		chr17	17941965	17942898
chr6	146724115	146726136		chr6	139455884	139456286		chr16	28304012	28304465		chr1	228296898	228298007		chr22	22336625	22337506		chr6	43026871	43027649
chr5	24840893	24843544		chr5	95297651	95298122		chr6	12011215	12011661		chr1	180991104	180992408		chr6	28192704	28193774		chr11	67195714	67196236
chr15	73067071	73068325		chr19	46087897	46088538		chr7	91762859	91763370		chr5	40834977	40835684		chr5	40834856	40835910		chr3	128598135	128598731
chr5	76904960	76906199		chr1	46806124	46806984		chr2	61108071	61108491		chr14	71787084	71787730		chr1	180471072	180472819		chr10	70939471	70940333
chr4	94602399	94603851		chr6	126277673	126278367		chr1	87800244	87801016		chr16	30133721	30134887		chr12	7079367	7080418		chr4	119512585	119513046
chr13	54686749	54688839		chr11	2421410	2421955		chr11	118122574	118123003		chr5	172483893	172484713		chr11	3400121	3400675		chr16	67260591	67261781
chr10	80140771	80142757		chr12	64615653	64616664		chr18	28680977	28681300		chr9	35102983	35103268		chr22	24951051	24952323		chr4	13629211	13629941
chr5	114442175	114444955		chr9	34665867	34666369		chr1	151162110	151162762		chr10	562683	563245		chr12	109914373	109915923		chr8	82753808	82755211
chr14	120477118	120478366		chr11	4115855	4116414		chr17	46103843	46104141		chr22	22336892	22337374		chr5	169010661	169011265		chr5	139943939	139944629
chr7	97787364	97789793		chr7	99149440	99150000		chr9	140445109	140446105		chr1	42800758	42801354		chr1	163291292	163292308		chr7	23221314	23222061
chr7	102440989	102442539		chr19	2702858	2703225		chr7	139026092	139026698		chr18	29672247	29672731		chr16	2891805	2893004		chr10	93683189	93684198
chr5	108311961	108313883		chr6	53213546	53214096		chr13	88325729	88326139		chr3	5019961	5021439		chr1	205179642	205181475		chr8	125486457	125487245
chr5	31290421	31291865		chr5	175964508	175965201		chr17	46692091	46692398		chr14	81686840	81687309		chr3	127842014	127843608		chr19	49122229	49123325
chr12	3234824	3239111		chr12	56915410	56915750		chr17	36904483	36904898		chr1	212838488	212839027		chr9	88968632	88969806		chr4	107236796	107238130
chr9	59484824	59487917		chr20	30134880	30135288		chr1	89149737	89150992		chr1	151042998	151043872		chr2	232650668	232651748		chr3	10067815	10068592
chr7	16097822	16099413		chr19	13056193	13056598		chr3	193993071	193993841		chr1	228565404	228566452		chr11	77790185	77791235		chr1	40626713	40627537
chr14	59597078	59598593		chr14	36278399	36278778		chr7	5463312	5463852		chr13	114765125	114765934		chr7	128694267	128695532		chr16	87799340	87800097
chr11	101551229	101553265		chrX	47092114	47093487		chr2	55277446	55278241		chr19	459930	460668		chr18	67872613	67873852		chr2	68289605	68290506
chr6	131292272	131293801		chr7	1457932	1458795		chr12	132568963	132569475		chr19	4065958	4067045		chr17	42091570	42092673		chr9	6015351	6015993
chr10	17946962	17949407		chr9	99382088	99382393		chr1	154946282	154946739		chrX	132549571	132550267		chr5	442597	444377		chr20	18447233	18448456
chr7	44466737	44468533		chr14	75179467	75180028		chr1	150848479	150849194		chr7	143077357	143078399		chr11	43901871	43903259		chr3	10028270	10029003
chr8	34154118	34155457		chr2	172778516	172779388		chr2	112655675	112656047		chr17	81026585	81027464		chr10	104178113	104181379		chr16	1470083	1471506
chr2	168979793	168981773		chr7	6616909	6617449		chr19	4120983	4122284		chr17	57696429	57697393		chr3	15468539	15469753		chr11	809075	810082
chr7	38270518	38271923		chr13	31191339	31192451		chr16	30133721	30134803		chr9	138882398	138882702		chr2	99797025	99798067		chr17	33914005	33914990
chr16	22008689	22010311		chr6	28457177	28458048		chr1	150241217	150242050		chr16	71842621	71843429		chr12	133405384	133406069		chr11	60609201	60609845
chr6	21948600	21950786		chr6	27439880	27440920		chr1	65886377	65886789		chr1	93544493	93544900		chr5	102455462	102456695		chr12	10765892	10766693
chr12	100179169	100181923		chr12	72233207	72233814		chr8	37552357	37552943		chr9	134268955	134269556		chr1	28655309	28655837		chr12	108079248	108080122
chr5	112325955	112327024		chr16	85045057	85045680		chr17	38375827	38376185		chr15	75742599	75743677		chr6	28554739	28555444		chr12	132628815	132629746
chr5	139483689	139485051		chr2	170440696	170441215		chr9	20622004	20622343		chr21	47401165	47401632		chr9	136283044	136283606		chr1	228327378	228328031
chr16	17921312	17922888		chr1	228327430	228328003		chr2	70351251	70351568		chr6	166863344	166864568		chrX	19001961	19003453		chr7	150923895	150924898
chr9	44964923	44966117		chr8	145681627	145682740		chr12	54810889	54812726		chr22	21921739	21921997		chr12	48499368	48500588		chr3	9004721	9005452
chr12	55819837	55822114		chr6	28410960	28411540		chr13	114864820	114865677		chr4	1750319	1750901		chr19	37959719	37961000		chr12	124117967	124118647
chr8	84840107	84841971		chr1	231664447	231664861		chrX	139014976	139015700		chr19	46009683	46010869		chr1	218458010	218458972		chr16	20752490	20753442
chr2	36135501	36137266		chr7	25164326	25165476		chr19	4065965	4066521		chr1	23670486	23671255		chr5	139555186	139556139		chr7	140624685	140625229
chr5	25221763	25223796		chr17	7747136	7747961		chr16	3013497	3014864		chr2	242830016	242830679		chr20	2450365	2451997		chr12	6771826	6772793
chr11	53299478	53301821		chrX	15693173	15693944		chr17	47072728	47075668		chr12	2113096	2113884		chr2	200819813	200820871		chr2	62115414	62117097
chr6	83506246	83507842		chr5	78810171	78810873		chr20	523631	524079		chr6	159239471	159240101		chr14	89017432	89018731		chr9	125026860	125027831
chr7	102209402	102211157		chr18	54305782	54306405		chr8	77595200	77595780		chr16	1093555	1094280		chr2	71356784	71358262		chr17	4606947	4608028
chr11	69372763	69374514		chr6	28048540	28049349		chr16	447657	448088		chr16	1152234	1152834		chr15	71183969	71185458		chr1	19536309	19537195
chr17	24707037	24708361		chr11	111749428	111750247		chr14	71787098	71787725		chr1	27648545	27649029		chr11	73490250	73491045		chr13	39611893	39613193
chr2	15054621	15056172		chr19	47616628	47617316		chr2	27651122	27651431		chr17	30771188	30771536		chr14	74352993	74354424		chr13	45563396	45564767
chr11	83301992	83303938		chr7	1560102	1560765		chrX	128656427	128656900		chr16	1728159	1729026		chr2	63815089	63816603		chrX	48979610	48981155
chr3	65665441	65666930		chr3	101546345	101546818		chr21	34915358	34915836		chr21	44845776	44846690		chr8	144363494	144364215		chr19	54618553	54619422
chr19	24961190	24961948		chr1	42800985	42801276		chr4	2009740	2010694		chr9	86535842	86536456		chr17	30668393	30669501		chr1	1590297	1590852
chr5	31697212	31699449		chr10	111721364	111721831		chr5	149838354	149838908		chr16	88778911	88779477		chr11	73498599	73499451		chr10	74927297	74928279
chr9	21001771	21003586		chr17	33914102	33914848		chr6	44094605	44095090		chr7	152160911	152161287		chr3	53380471	53382350		chr10	116697735	116698526
chr11	72214605	72216477		chr12	82752106	82752946		chr19	56652619	56653425		chr1	151431600	151432104		chr20	34823790	34824773		chr1	52344151	52345313
chr2	31973978	31975002		chr1	154908985	154910040		chr19	50180135	50181878		chr1	109642615	109643349		chr18	33551977	33552977		chr5	37370939	37371598
chr6	113530720	113532073		chr19	38864894	38865386		chr21	46975254	46976276		chr11	65292108	65292458		chr1	205090756	205091695		chr2	70369314	70370250
chr13	93302552	93305283		chr7	42277665	42278189		chr7	151572899	151573274		chr17	79935775	79936120		chr19	11038848	11039623		chr11	67275672	67276671
chr1	185362458	185364366		chr7	33761999	33762692		chr10	52382892	52383206		chr1	16494057	16494417		chr14	69290241	69291974		chr3	14692790	14693521
chr4	130106792	130108826		chr2	170440011	170440279		chr11	112831764	112832518		chr11	57225480	57226060		chr1	161368852	161370282		chr4	4543122	4544235
chr6	91440466	91441685		chr12	2921613	2922240		chr2	242830016	242830712		chr1	212780965	212782374		chr6	28048453	28049349		chr4	113557766	113558860
chr16	97961412	97963306		chr6	1671391	1671739		chr21	38445057	38445404		chr5	102898186	102898836		chr22	38082058	38083273		chr17	40984806	40985755
chr12	33428721	33430855		chr17	61850870	61851467		chr13	78271417	78271769		chr12	58132326	58132933		chr2	197663846	197664739		chr21	30396560	30397557
chr3	87929733	87930772		chr21	43430147	43430534		chr1	150898652	150899365		chrX	131351332	131352412		chr21	26979096	26980796		chr21	45759163	45759942
chr8	60992515	60993925		chr2	28113693	28114560		chr13	64929831	64930132		chr12	49182803	49183594		chr11	46721710	46723113		chr5	61708226	61709260
chr4	121214436	121215526		chr1	211432324	211432597		chr13	84456487	84456818		chr19	1049180	1050022		chr16	12897071	12897970		chr6	126277566	126278512
chr11	69979451	69981192		chrX	117901718	117902044		chr7	150779334	150780427		chr7	91762862	91763379		chr11	62358303	62360042		chr1	32670965	32671628
chr9	77915673	77918783		chr4	187125291	187125903		chr13	77566463	77566732		chrX	73070523	73071022		chr1	40723090	40724361		chr8	102217884	102218379
chr8	71370799	71372095		chr9	88897569	88897961		chr16	31007744	31008705		chr19	46476812	46477180		chr14	105957101	105958197		chr1	45240660	45241770
chr6	125038773	125040454		chr1	115124248	115124636		chr12	30848402	30848839		chr10	43904282	43905034		chr17	49230317	49231851		chr9	32572522	32573584
chr18	75005402	75006272		chr3	141594388	141595270		chr18	20139149	20139665		chr9	34664960	34665635		chr2	32390522	32391368		chr14	102414187	102414684
chr4	134243997	134246644		chr14	50329579	50330345		chr14	24836135	24836796		chr1	63988840	63989203		chr17	74733029	74733973		chr17	41276900	41278118
chr8	69624701	69625894		chr14	55738553	55739054		chr16	89307437	89307896		chr4	559868	560592		chr20	57225930	57227567		chr1	1655566	1656142
chr8	123041244	123043226		chr6	44354564	44355374		chr5	141230058	141230527		chr3	42641962	42642851		chr19	19302637	19304062		chr2	237994045	237995031
chr18	76692372	76695658		chr1	156698412	156699061		chr11	63581118	63581838		chr7	5463277	5464087		chr1	224517466	224518567		chr12	112279530	112279998
chr8	3620896	3621837		chr3	99535979	99536982		chr12	124018748	124019204		chr17	48943477	48944915		chr16	87984244	87985088		chr5	134073441	134074694
chr17	33759481	33761095		chrX	103401420	103401727		chrX	132549568	132550221		chr1	160370033	160370529		chr19	1383492	1384413		chr17	57642445	57643631
chr15	84104376	84106643		chr22	31451599	31451987		chr17	73452201	73453223		chr11	555119	555781		chr19	2739208	2740523		chr1	53703717	53704433
chr1	75478542	75480566		chr7	65878407	65878839		chr5	87564828	87565268		chr11	36531852	36532203		chr3	33839731	33840750		chr1	222817288	222818186
chr5	124578464	124579756		chr3	42632094	42632689		chr2	38978545	38979205		chr16	29816069	29817623		chrX	49091485	49092341		chr7	107204010	107204719
chr2	25271796	25273610		chr17	43324899	43325216		chr16	71842958	71843400		chr21	40685260	40685875		chr19	17447321	17449613		chr5	5421977	5423542
chr16	43889140	43890341		chr1	151253698	151254476		chr11	46142093	46143032		chr6	12011229	12011937		chr18	31020120	31020561		chr7	89975718	89976511
chr17	46645517	46646835		chr3	47323419	47324439		chr6	154832605	154832931		chr1	2477322	2478380		chr21	38639330	38640281		chrX	152735972	152736675
chr1	150392354	150393625		chr19	50879448	50880013		chr14	102976561	102977517		chr19	55628081	55628645		chr11	1283559	1284897		chr17	17379980	17380724
chr12	31654264	31655489		chr6	28710470	28711219		chr6	110650712	110651053		chr1	228594780	228595399		chr8	22461577	22463015		chr12	82751884	82752957
chr8	123373212	123375206		chr7	30778293	30778987		chr15	69112145	69112959		chr5	137090108	137090415		chr7	99678479	99679915		chr12	49109946	49110941
chr13	53376530	53377742		chr1	234859820	234860161		chr17	46703473	46704476		chr8	142085456	142086004		chr6	30875588	30877294		chr16	2014642	2015287
chr14	8079685	8081478		chr3	127842730	127843148		chr13	114765229	114766209		chr1	64971001	64971539		chr12	121789578	121790767		chr6	41888444	41889679
chr11	97765823	97767165		chr3	47062982	47063319		chr2	145274941	145275716		chr18	33552222	33552769		chr1	33592541	33593503		chr19	16683241	16683613
chr8	79710945	79712190		chr3	48700519	48701723		chr15	78423994	78424349		chr8	11058887	11059472		chr3	47205350	47206351		chr22	21355718	21356774
chr11	6475946	6476759		chr3	13504683	13505460		chr16	1992581	1993493		chr8	90996426	90996765		chr19	45582015	45583310		chr17	56296241	56296885
chr4	40702283	40704616		chr7	23429926	23430312		chr5	78908175	78908712		chr9	139249699	139250807		chrX	119076958	119078252		chr2	105953573	105954397
chr13	21944232	21946643		chr6	136481591	136481911		chr17	60730135	60730638		chr1	31627980	31628316		chr1	145096068	145097009		chr2	190305577	190306603
chr10	128492943	128495133		chr4	73935380	73935868		chr12	54410368	54410703		chr2	225449964	225450732		chr1	27648316	27649700		chr16	86588431	86589548
chr15	101245895	101247557		chr1	207494382	207494983		chr14	95236280	95237093		chr9	130571668	130572783		chr10	114205646	114207990		chr9	26946548	26947758
chr1	134454297	134456337		chr1	229356926	229357268		chr19	2016000	2016415		chr1	161696584	161697390		chr11	8710128	8711143		chr17	74722083	74723138
chr17	36951121	36952192		chr19	5790739	5791431		chr7	5465108	5466129		chr15	80444829	80445757		chr16	2653169	2653838		chr20	32699805	32700620
chr1	180850417	180851903		chr6	42847642	42848069		chr6	160255040	160255406		chr9	140445093	140446140		chr22	36924643	36925615		chr16	2317966	2319093
chr15	89355045	89356967		chr8	118532798	118533546		chr15	77713496	77713808		chr1	154298295	154299069		chr2	224821744	224822759		chr22	24058848	24059988
chr17	31855007	31856727		chr8	67578936	67579518		chr1	32816511	32817143		chr3	185216200	185216920		chr16	30545946	30546551		chr1	12039907	12040908
chr15	79687093	79688802		chr3	184429928	184430387		chr13	74561787	74562175		chr15	48623966	48624452		chr17	56594936	56596231		chr3	44802604	44803797
chr7	143068611	143069751		chr6	157505650	157505979		chr19	30185700	30186177		chr1	185126231	185126832		chr19	56154398	56156039		chr10	103542566	103543724
chr13	46727169	46728384		chr19	4791251	4791805		chr8	101962606	101963397		chr9	129622398	129622795		chr4	77068944	77070036		chr10	38145943	38147089
chr3	158036070	158037122		chr2	61108081	61108482		chr22	50712773	50713250		chr16	89307437	89307870		chr16	67906364	67907776		chr2	27579347	27580115
chr4	32656410	32657667		chr6	160255084	160255406		chr19	11592625	11593604		chr19	17445570	17446055		chr1	100434865	100436459		chr3	48342377	48343334
chr13	55470818	55473821		chr1	8585785	8586248		chr12	271793	272530		chr11	67140958	67141684		chr1	40505320	40507174		chr20	25676509	25677987
chr6	87838176	87839374		chr9	100684380	100684775		chrX	40014324	40015358		chr17	1864520	1864828		chr8	145132288	145134371		chr19	30096602	30097706
chr9	113740807	113742697		chr3	50231882	50232588		chr10	562687	563151		chr4	2538099	2538493		chr4	26584833	26586462		chr21	44527483	44528492
chr15	89122637	89123874		chr12	105955903	105956541		chr14	73924312	73925412		chr2	128432816	128433385		chr5	133967790	133968882		chr1	110949872	110951041
chr10	91123109	91124633		chr1	240939351	240939743		chr21	46754765	46755122		chr11	118306440	118307191		chr1	151881620	151882561		chr5	70751169	70751928
chr8	25550755	25551555		chr1	87800483	87800936		chr4	86396844	86397145		chr8	103424771	103425273		chrX	100074504	100075681		chrX	48659267	48660712
chr6	122339362	122341577		chr16	70380567	70380917		chr17	54673022	54673482		chr11	14913207	14914002		chr2	3622465	3623047		chr9	86322666	86323546
chr13	64273439	64276244		chr4	7063737	7064058		chr6	42847642	42848070		chr9	116163218	116163893		chr12	89919263	89920269		chr16	75589127	75589720
chr13	23423339	23425653		chr6	143205964	143206854		chr16	56390462	56390866		chr3	132441504	132442022		chr15	76195944	76197146		chr12	56862005	56862576
chr10	61679762	61681420		chr7	28449867	28450806		chr8	74883878	74884385		chr7	151572866	151573360		chr11	47269945	47271331		chr16	68056641	68057539
chr13	49652124	49653595		chr5	177019403	177019685		chr6	7543172	7543478		chr22	28197430	28198521		chr17	40925063	40926249		chr11	126138442	126139271
chr5	29734798	29736737		chr7	27183695	27184052		chr19	34285541	34286667		chr9	139422682	139423509		chr16	81110026	81111358		chr9	94877176	94877980
chr7	19226855	19228908		chr9	33001403	33001847		chr13	64688188	64688512		chr1	182991978	182992534		chr21	30364430	30365705		chr11	65337428	65338868
chr8	121107868	121108818		chr6	154832635	154832921		chr12	12419182	12419564		chr7	149468572	149470040		chr17	73007724	73009426		chr1	1447015	1447580
chr2	34801510	34802424		chr6	134368903	134369385		chr5	92948270	92948639		chr11	118307543	118308703		chr9	116102326	116103072		chr14	24768416	24769423
chr11	87403272	87405401		chr11	60929172	60929452		chr7	73014632	73015404		chr3	53381531	53381812		chr19	3149802	3151632		chr22	50682907	50684070
chr9	21366719	21368559		chr3	66683287	66683680		chr13	67390296	67390592		chr4	83205982	83206458		chr14	76803201	76804710		chr9	71394531	71395254
chr13	24799861	24802237		chr3	23824690	23825087		chrX	44401701	44402635		chr19	1652674	1653546		chr19	12720667	12722504		chr3	101405241	101406306
chr11	100319461	100321157		chr7	30110807	30111084		chrX	112083915	112084648		chr17	47928905	47929425		chr6	123110609	123111432		chr20	44420146	44420716
chr3	36065368	36066852		chr3	31288423	31288828		chr12	122237351	122238049		chr16	25269251	25269990		chr10	122610306	122611341		chr16	81348134	81348875
chr5	65954851	65956674		chr7	11584142	11584436		chr4	775446	776239		chr19	35605404	35606239		chr1	227922312	227924165		chr19	57751721	57752502
chr13	107889894	107891728		chr6	34664380	34665049		chr13	95252988	95253814		chr15	96896857	96897526		chr15	65902705	65903984		chr11	34126515	34127458
chr18	12971556	12974778		chr14	75725858	75726283		chr15	48623972	48624449		chr1	212965046	212965433		chr20	31988839	31989705		chr7	45150963	45151868
chr11	118289850	118290918		chr3	112883826	112884137		chr8	73449974	73450250		chr17	39968290	39968646		chr2	233414984	233416150		chr7	105221567	105222303
chr13	59769141	59771286		chr14	55737780	55738100		chr4	1946952	1947247		chr1	33282815	33284056		chr15	85258563	85259848		chr18	76829052	76829476
chr17	24168057	24170203		chr11	10339166	10339502		chr7	135194525	135195429		chr2	27651124	27651462		chr17	40168946	40170198		chr16	1358649	1359444
chr6	83032302	83034404		chr11	12714095	12714456		chr10	22609868	22610323		chr19	2164122	2164403		chr1	110434943	110435729		chr3	50388067	50388732
chr5	135063614	135064425		chr12	123380091	123380354		chr3	38066118	38066835		chr17	48046236	48046947		chr11	62528838	62529678		chr11	108337803	108338788
chr5	115340487	115341627		chr2	98630686	98631108		chr10	121249114	121250161		chr9	82185309	82186113		chr14	58893274	58895664		chr17	72869038	72870275
chr8	105700326	105702323		chr3	47554158	47554439		chr11	118307555	118308842		chr12	57608134	57608564		chr20	62289425	62290596		chr4	57253195	57254059
chr2	120608745	120609834		chr16	89307457	89307894		chr19	665055	665360		chr17	76136422	76136927		chr1	19201044	19202424		chr20	33264412	33265427
chr7	30649452	30650461		chr22	17602274	17602624		chr19	550207	550622		chr12	49739296	49741713		chr7	127983403	127984350		chr7	102036343	102037334
chr9	119321184	119323557		chr12	71149740	71150051		chr6	13574777	13575568		chr2	172016176	172016893		chr3	128879239	128880659		chr10	18939981	18940817
chr16	18248252	18249929		chrX	122375420	122375674		chr5	60457814	60458744		chr19	34625164	34625758		chr4	78783186	78784578		chr19	18043122	18044354
chr12	73964162	73965161		chr17	49123940	49124281		chr6	135501609	135502006		chr1	115259001	115259498		chr19	54463676	54465674		chr4	122744754	122745476
chr1	55052025	55053443		chr8	125486451	125487189		chr4	76597767	76598609		chr14	90849102	90850095		chr1	224301504	224302820		chr8	10697159	10697824
chr2	156064946	156066575		chr19	1021604	1021976		chr1	110034896	110035272		chr15	99191104	99191640		chr16	31084928	31086432		chr1	245134038	245134679
chr9	122950141	122951582		chr1	71546350	71546997		chr3	169684384	169685084		chr22	51112304	51112683		chrX	71791941	71793532		chr1	89149579	89150975
chr14	55559812	55561089		chr8	23385678	23386731		chr16	30662149	30662670		chr4	79696818	79697368		chr18	77179956	77181171		chr5	173043504	173043983
chr5	32712591	32714436		chr1	150601243	150602336		chr16	3786063	3786483		chr12	122018158	122018672		chr15	49447233	49448332		chr4	103940592	103941173
chr9	44066521	44067764		chr5	174808094	174808430		chr14	69259704	69260228		chr16	3108429	3109691		chrX	153775268	153776773		chr6	126661078	126661525
chr8	69715929	69717207		chr15	75052852	75053124		chr3	196158950	196159372		chr9	104211406	104211831		chr17	60004661	60005466		chr10	74114154	74115508
chr5	65390988	65391947		chr3	154041903	154042528		chr7	1408830	1409428		chr19	6458928	6460742		chr4	120221048	120222116		chr8	95565498	95566708
chrX	74254396	74255861		chr13	30415844	30416177		chr19	38852632	38853017		chr1	228086516	228087155		chr11	47599875	47601210		chr16	19078283	19079615
chr9	20887721	20888883		chr3	42488394	42489245		chr13	88323357	88324023		chr17	655490	656051		chr11	2420972	2422503		chr1	47644604	47645118
chr14	75283848	75285051		chr2	235959494	235959976		chr16	1980197	1980645		chr6	166795318	166796059		chr13	31191268	31192618		chr14	23387947	23388497
chr2	127443969	127445107		chr8	81639631	81640009		chr19	3366104	3367345		chr12	6798351	6799124		chr7	40173806	40174880		chr11	65819342	65820231
chr11	52395831	52397439		chrX	127244736	127245044		chr5	177019408	177019694		chr1	26231948	26233492		chr5	176738024	176739098		chr19	47986978	47987919
chr10	128546286	128548182		chr1	226254455	226254719		chrX	139424636	139425028		chr8	145910302	145910755		chr9	98637268	98638771		chr6	150325534	150327236
chr10	13008176	13009000		chrX	130201279	130201554		chr13	62328171	62328443		chr19	5293301	5294052		chr3	196013964	196015264		chr20	23338361	23339028
chr19	46075153	46076880		chrX	102145266	102145788		chr10	103879333	103879791		chr19	16607284	16607569		chr20	34541576	34543066		chr14	32030266	32031030
chr5	134266110	134267622		chr17	76836929	76837251		chr16	66637983	66638451		chr16	28303996	28304470		chr19	55790975	55791809		chr3	119182042	119182722
chr6	120835687	120836972		chr7	41068622	41069197		chr11	926267	926619		chr19	5436321	5437287		chr7	138817916	138818943		chr2	61991000	61991841
chr13	119631549	119632414		chr6	3007061	3007464		chr19	12893225	12894696		chr16	30032722	30033303		chr5	176777828	176779118		chr12	133757729	133758635
chr11	59162612	59164116		chr1	226189818	226190159		chr14	21905036	21905541		chr5	179517118	179517646		chr7	48018601	48019638		chr18	267410	268633
chr13	100103536	100104351		chr3	14173608	14173963		chr5	132362371	132362651		chr19	3572902	3574363		chr10	15001280	15002267		chr3	51533175	51534455
chr19	53740486	53741372		chr17	20119795	20120070		chr19	38999457	38999799		chr2	176994205	176994769		chr12	54582424	54583125		chr17	38082891	38084435
chr9	120000859	120002654		chr6	132722936	132723344		chr8	142085744	142085993		chr19	7917714	7918486		chr11	118122402	118123196		chr4	123073177	123073555
chr12	84416856	84417675		chr1	4052058	4052946		chr12	122242481	122244466		chr7	139650225	139650599		chr1	241987033	241988117		chr17	37009781	37010630
chr11	30197534	30198951		chr16	4588790	4589111		chr6	1613940	1614827		chr11	65189072	65190842		chr8	67578567	67580207		chr17	4046252	4047713
chr2	103760875	103761786		chr7	51674014	51674606		chr17	74067986	74068332		chr20	307337	308911		chr13	100150549	100151217		chr18	77438784	77439951
chr11	78163658	78166316		chr1	203296863	203297259		chr3	169379683	169381309		chr2	112655631	112656041		chr1	173683711	173684599		chr20	18268591	18269728
chr6	86471732	86473186		chr1	231114619	231115277		chr7	100271555	100272401		chr9	124412460	124413182		chr2	198380170	198380879		chr13	41706639	41707399
chr2	164910652	164912288		chr12	124498725	124499032		chr7	73867589	73867970		chr3	169379856	169380855		chr17	41622485	41623776		chr3	11313699	11314379
chr19	4012320	4013220		chrX	149818893	149819154		chr1	156355257	156355584		chr16	29818887	29819876		chr17	72426633	72428485		chr19	3626066	3627235
chr8	66859770	66861328		chrX	18120010	18120339		chr14	102227290	102227706		chr11	1853338	1854284		chr1	226111237	226112559		chr22	32057866	32058468
chr11	121353856	121354799		chr6	140170863	140171190		chr8	104510781	104511878		chr15	89089629	89089930		chr13	73356015	73356685		chr3	99535988	99537183
chr2	167776011	167778633		chrX	134186225	134186621		chr11	65738810	65739337		chr2	64751182	64751832		chr20	43103969	43105288		chr19	52531255	52532317
chr8	25596800	25598408		chr3	72782167	72782503		chr6	36164785	36165069		chr2	160568586	160569581		chr14	39572394	39572851		chr12	101801142	101802076
chr3	106721189	106722730		chr5	5339688	5340081		chr1	32687359	32687663		chr9	140397137	140397482		chr4	164415338	164416469		chr3	196295073	196295592
chr19	4162965	4163750		chr6	2865100	2865577		chr11	555121	555442		chr1	226374350	226374965		chr17	63119063	63119750		chr14	50582745	50583652
chr13	41000371	41001638		chr6	10465950	10466674		chr1	10534946	10535227		chr12	117348526	117349201		chr2	230784936	230787973		chr2	96068180	96068901
chr3	130729474	130731027		chr3	46294241	46294714		chr20	61071588	61071931		chr10	52382885	52383235		chr11	47429523	47430604		chr1	151735383	151736435
chr4	108578805	108579834		chr10	886055	886319		chr21	37507758	37508371		chr12	6936760	6937532		chr4	78977002	78979254		chr1	24104435	24104940
chr11	62280772	62282397		chr12	6771807	6772696		chr6	31588457	31589081		chr20	17549906	17550547		chr17	17990912	17991739		chr19	36103378	36103957
chr6	38533253	38534212		chr7	27224408	27225373		chr17	73850539	73851433		chr20	61506137	61507068		chr19	35167820	35168643		chr7	1177844	1178404
chr15	56692033	56693691		chr3	58292589	58292939		chr10	134799257	134800408		chr2	241862588	241863148		chr19	49313584	49314491		chr7	55433628	55434310
chr11	43747386	43748648		chr9	125026902	125027585		chr14	23539418	23539707		chr9	108006518	108006890		chr1	1309343	1311130		chr8	74883439	74885198
chr1	75262912	75265189		chr13	67626925	67627181		chr1	42800781	42801315		chr1	54303599	54304283		chr22	38453054	38453908		chr20	277780	278284
chr11	103697289	103698598		chr1	52869834	52870303		chr17	46230840	46231159		chr12	56401241	56401902		chr11	123611768	123612638		chr6	144416517	144417008
chr6	39591361	39593265		chr12	107161833	107162092		chr12	117037301	117037681		chr10	112679256	112679586		chr6	159420428	159421729		chr22	19434858	19436091
chr11	59191273	59192223		chr3	49906173	49906634		chr19	49338585	49340071		chr2	135675789	135676118		chr12	3982038	3982906		chr10	111985403	111986186
chr5	110652944	110653901		chr3	52029474	52030115		chr16	9184867	9185257		chr9	36257864	36258693		chr8	27168209	27169375		chr8	146276603	146278132
chr2	165860957	165862438		chr18	31567970	31568662		chr11	64038903	64039353		chr12	122237205	122238261		chrX	21857238	21858461		chr3	128369373	128370057
chr9	124281232	124282355		chr19	6459777	6460740		chr13	88324128	88324684		chr1	179198033	179198640		chr19	9731588	9732361		chr14	99947378	99948294
chr7	112678309	112680306		chr3	69915705	69915981		chrX	139176547	139176844		chr19	4120990	4122276		chr19	46118809	46119944		chrX	20159574	20160403
chr1	156034756	156036940		chr6	155575207	155575882		chr1	54587327	54588105		chr16	78133241	78134040		chr15	38746049	38747519		chr22	42353611	42354143
chr7	139387842	139389534		chr1	231869607	231869946		chr17	46019665	46019975		chr17	49198337	49198671		chr19	10675813	10677319		chr1	1510193	1510666
chrX	8251781	8253177		chr7	2941170	2941459		chr7	27200645	27201404		chr12	53297175	53297809		chr17	73389583	73390849		chr19	44100257	44101002
chr8	109737148	109738310		chr3	71633033	71634148		chr4	2846047	2846369		chr12	124395832	124397307		chr11	64037134	64038360		chr7	87563175	87563798
chr2	181600381	181602100		chr19	1940216	1940913		chrX	45629386	45629901		chr4	1769385	1769876		chr19	56165066	56166624		chr10	85898710	85899958
chr18	80933423	80934454		chr1	23866182	23866691		chr17	39968291	39968642		chr16	29827232	29827967		chr11	59577757	59578788		chr11	62606506	62607424
chr2	30981535	30982551		chr22	42017084	42017433		chr16	28874802	28875627		chr17	45144602	45144940		chr1	10002941	10003857		chr7	19748412	19749005
chr8	84065796	84067711		chr3	39219213	39219748		chr1	211432285	211432584		chr15	75871758	75872207		chr6	143771201	143772466		chr20	36661434	36662192
chr8	70673033	70674180		chr6	149360781	149361191		chr7	73684106	73684693		chr11	64794650	64795486		chr18	32957040	32957677		chr2	110962238	110963221
chr8	110216993	110218370		chr3	44165050	44165592		chr2	111880527	111880832		chr12	212675	213327		chr1	110753631	110754240		chrX	67718389	67719083
chr11	6372453	6373387		chr4	110255493	110255925		chrX	129064986	129066329		chr17	38296354	38296613		chr12	53714745	53715783		chr4	20701711	20702323
chr17	25183870	25185000		chr6	90927780	90928202		chr19	42820246	42821063		chr9	130660944	130661740		chr12	106751275	106752334		chr19	10362242	10363475
chr16	31948034	31949095		chr6	139820548	139820839		chr2	173796466	173796741		chr19	924725	926510		chr20	43594685	43596036		chr16	25118151	25118707
chr8	4677297	4678921		chr5	95613707	95614217		chr4	105412975	105413399		chr17	43238086	43238943		chr19	46144097	46145889		chr19	35224867	35225682
chr18	5333646	5335169		chr1	87399710	87400207		chr7	155532227	155532602		chr19	50180135	50181065		chr1	236957870	236960162		chr4	122722006	122723008
chr18	60773819	60775285		chr16	75035798	75036110		chr16	16267080	16267412		chr13	52026566	52027320		chr9	95087154	95088153		chr15	73075636	73076453
chr2	169005252	169007272		chr3	73897872	73898187		chr20	1166199	1166608		chr6	114180267	114180939		chr20	34638773	34639674		chr21	44394116	44394828
chr11	120916433	120917158		chrX	119596412	119596725		chr7	132937839	132938111		chr9	132222256	132222687		chr19	17420123	17421610		chr9	2843851	2844482
chr14	79586578	79588093		chr7	5280101	5280379		chr4	1630369	1630834		chr15	90686505	90686807		chr2	74681753	74683722		chr9	134000772	134001229
chr18	66457355	66459857		chr3	66139130	66139606		chrX	152599780	152600855		chr19	40949791	40950875		chr20	34129540	34130440		chr10	94049709	94051026
chr8	106010711	106011963		chr12	51739716	51739983		chr1	67896090	67896863		chr1	118148292	118149563		chr11	68670775	68672274		chr17	78388459	78389706
chr4	56801766	56803395		chr13	50812392	50812796		chr21	48054975	48055281		chr22	38668186	38668699		chr4	84376392	84377531		chr8	42195434	42196442
chr14	47472237	47474273		chr3	32644323	32644716		chr1	31846408	31846678		chr14	76044730	76045144		chr19	12662084	12662807		chr2	202506829	202507986
chr5	121561983	121563013		chrX	139662847	139663133		chr1	31654833	31655424		chr2	70351253	70351526		chr6	28072237	28072872		chr11	64889240	64890271
chr10	121738848	121740661		chrX	147683964	147684227		chr14	102770941	102771543		chr1	201123176	201123608		chr1	150038678	150040224		chr12	104350666	104351627
chr5	147761137	147762211		chr3	187998082	187998356		chr17	38497954	38498723		chr4	18023348	18023911		chr5	100236297	100237028		chr6	170863069	170863825
chr9	36767064	36768607		chrX	73163999	73164252		chr19	18541799	18542140		chr4	140098021	140098750		chr22	50781936	50782559		chr10	70286751	70287981
chr2	155380722	155382850		chr10	53459217	53459972		chr2	182548486	182549094		chr2	1747389	1747954		chr1	207226068	207227010		chrX	16804300	16805077
chr13	8995204	8996849		chr17	41115940	41116787		chr2	211035332	211035961		chr16	87887406	87887711		chr13	41345022	41345793		chr2	88990732	88991501
chr9	106821584	106822420		chr5	70751211	70751986		chr19	45754747	45755786		chr19	55657681	55658388		chr1	203651701	203652794		chr15	65426034	65426529
chr15	81859055	81860222		chr14	50328582	50329153		chr12	123379551	123380363		chrX	101853925	101854466		chr4	41217870	41218969		chr10	105881296	105882228
chr18	34758425	34760155		chr4	77997037	77997683		chr17	46671178	46671478		chr5	55290900	55291180		chr19	4246490	4247889		chr6	160940853	160941616
chr2	112367068	112368759		chr1	155974655	155974983		chr16	30937626	30938037		chr6	154832628	154832931		chr22	20193854	20194987		chr12	6798327	6799161
chr7	15945392	15946416		chr6	130016736	130017026		chr1	33647079	33647659		chr1	197170029	197170778		chr16	28936702	28937435		chr9	140082646	140083292
chr11	77077804	77079088		chr1	24637567	24638109		chr14	53196867	53197422		chr8	21776727	21777068		chr4	71553614	71554972		chr3	57582828	57583792
chr14	54893393	54894421		chr12	12715154	12715674		chr3	23824769	23825087		chr1	21022805	21023725		chrX	108779714	108780642		chr6	34725018	34725486
chr19	10948633	10949816		chr3	58291838	58292213		chr20	3454570	3454889		chr21	48054982	48055391		chr3	193309940	193311349		chr12	122710311	122710893
chr14	32085046	32086493		chr5	131892220	131892500		chr2	27603018	27603448		chr10	103329658	103330204		chr11	46957877	46958834		chr4	164087762	164088415
chr12	102743200	102744391		chr1	26495859	26496609		chr1	89458475	89459020		chr17	1082104	1082945		chr12	7070077	7071915		chr12	46383516	46384757
chr8	60982643	60984180		chr1	71211101	71211482		chrX	139846520	139846835		chr17	38497873	38498732		chr2	24298854	24300208		chr7	156685898	156686270
chr8	84269836	84271020		chr12	116037029	116037831		chr11	111309757	111310381		chr8	71314155	71315085		chr14	103850883	103851896		chr8	37593710	37594636
chr5	125388558	125390217		chr6	7996667	7997003		chr16	30109248	30109557		chr2	61921918	61922347		chr9	131643786	131645896		chr2	65356536	65358077
chr7	24530055	24531055		chr16	30109305	30109542		chr5	65440395	65440786		chr17	8029172	8029442		chr7	141437817	141438627		chr16	790288	791633
chr19	11965056	11965869		chr1	234073618	234073896		chr17	27071898	27072625		chr17	7747079	7748400		chr1	160000725	160002888		chr8	22461743	22462362
chr9	108048601	108049783		chr1	232077798	232078056		chr13	95091880	95092192		chr19	5804122	5804993		chr1	172412822	172413691		chr10	43950703	43951514
chr3	116346876	116348194		chrX	106888874	106889195		chr18	34644200	34644671		chr17	16945267	16945615		chr1	24397171	24397958		chr14	100150027	100150470
chr12	59218626	59220274		chr12	89919410	89920297		chrX	123094300	123095938		chr18	19748922	19749360		chr20	33999348	34000159		chr5	57878502	57879116
chr11	76242925	76244532		chr3	15744046	15744332		chr1	62190602	62191004		chr19	11592470	11593711		chr11	111944626	111945691		chr12	98987224	98987725
chr12	69158340	69160046		chr8	82754224	82755011		chr17	48943964	48945172		chr7	101458384	101458888		chr3	50606180	50607293		chr1	173793385	173794613
chr4	116052435	116054051		chr1	241582444	241582702		chr19	46850500	46851104		chr6	7543173	7543483		chr8	100024468	100025926		chr12	76953096	76953813
chr17	24211725	24212873		chr1	210546635	210547158		chr1	54872292	54873477		chr22	51001018	51001562		chr6	28367001	28367994		chr9	97488615	97489203
chr13	67524741	67526480		chr6	17705809	17706078		chr6	146865258	146865916		chr17	46125707	46126700		chr11	8008082	8008971		chr11	111749378	111750404
chr2	166904949	166906436		chr3	40900176	40900676		chr2	3652966	3653412		chr22	50712846	50713306		chr17	48228403	48230091		chr2	170440752	170441314
chr7	96951135	96952126		chr3	79527280	79527538		chr17	46690912	46691271		chr9	21396059	21396427		chr1	156697677	156699087		chr3	122920493	122921041
chr6	4086534	4087321		chr6	5971312	5971653		chr16	2009613	2010210		chr16	30662149	30662734		chr10	95461543	95462761		chr7	91763652	91764314
chr10	115251022	115251751		chr6	158909759	158910197		chr17	47572966	47573621		chr22	41347019	41348083		chr5	140043901	140044976		chr12	58176371	58176772
chr2	119288289	119289315		chrX	48397598	48398028		chr17	46673330	46673759		chr11	62312430	62313955		chr10	102504071	102505331		chr1	110880816	110882166
chr2	180589036	180590514		chrX	154207751	154208075		chr11	9385539	9386047		chr3	48754055	48754381		chr5	148724423	148725457		chr16	3333088	3333620
chr4	153396390	153398147		chr6	131949004	131949585		chrX	129115062	129116441		chr8	41909419	41910220		chr11	118971893	118973429		chr6	26596849	26597795
chr7	118532611	118533646		chr6	144318826	144319094		chrX	94892851	94893220		chr5	154062095	154062879		chr13	114102912	114104330		chr10	103113261	103114603
chr1	63200148	63201902		chr1	114471806	114472270		chr20	30191908	30192354		chr3	49169952	49170701		chrX	40594288	40595726		chr1	94344488	94345047
chr3	90079242	90080671		chr2	118572035	118572320		chr1	2517271	2517651		chr19	3366104	3368347		chr19	37157298	37158160		chr4	2420508	2420983
chr10	81182477	81183311		chr1	164918308	164918764		chr1	85724751	85725672		chr15	89877858	89878478		chr9	71789170	71789858		chr10	17271680	17272804
chr5	33936025	33936774		chr6	165598025	165598377		chr1	117034900	117035193		chr17	46048014	46048681		chr5	175815044	175816384		chr9	21994373	21995582
chr10	128336878	128338765		chr12	6937064	6937520		chr7	22122719	22123034		chr4	1630102	1630999		chr12	104350546	104351361		chr7	141437641	141438551
chr3	157946403	157947888		chr19	50837286	50837854		chr2	225450185	225450731		chr11	67381696	67382026		chr1	46806046	46807660		chr20	2644462	2645201
chr6	86438270	86439117		chr1	235126425	235126686		chr4	93225360	93225662		chr11	69455532	69457137		chr14	20922790	20924160		chr9	37079366	37080138
chr7	4684335	4685515		chr3	9185073	9185448		chr5	115420645	115421424		chr11	64038903	64039344		chr4	144105531	144106284		chr9	88969070	88969466
chr13	23432409	23433462		chr2	88927464	88927923		chr12	2113067	2113781		chr11	67981294	67981769		chr22	19419212	19420399		chr10	70480487	70481228
chr6	51468780	51470759		chr22	31575563	31575884		chr15	44828881	44829165		chr12	132568932	132569434		chr12	75904635	75905729		chr6	135375773	135376228
chr1	37429503	37430556		chr8	95003684	95004515		chr2	145281316	145282415		chr6	150463682	150464142		chr6	15661885	15663227		chr6	91296750	91297232
chr13	21995014	21997378		chr6	139969538	139969838		chr16	602694	603552		chr1	173837210	173837853		chr11	65337405	65338886		chr3	47422084	47423302
chr5	104108323	104109656		chr7	2019325	2019901		chr19	18390023	18390868		chr12	57853557	57854054		chr9	95431884	95433004		chr11	20408472	20409082
chr11	59208016	59208796		chr11	126138399	126139256		chr1	197170135	197170485		chr9	131534057	131534539		chr7	155251775	155252567		chr11	117049167	117049768
chr4	139380167	139381562		chr1	181827677	181827942		chr2	145279454	145279855		chr9	139743333	139744383		chr19	59065662	59067051		chr9	86535650	86536525
chr9	121710069	121710689		chr3	18512589	18512964		chr20	61506000	61506692		chr9	133454600	133454897		chr6	126307293	126308444		chr15	90198443	90199019
chr10	117909206	117910967		chr3	23372994	23373335		chr2	121832312	121833245		chr19	59084227	59084717		chr1	111681744	111682613		chr7	96746657	96747093
chr16	91495928	91496821		chr5	58654524	58654849		chr2	3752048	3752513		chr21	45160730	45161027		chr7	25219438	25220531		chrX	118698958	118699970
chr7	132930716	132931389		chr3	23872042	23872437		chr3	49711303	49711676		chr1	220267254	220268294		chr2	105953740	105954464		chr3	53163533	53164818
chr2	34825837	34826779		chr5	54274448	54274737		chr7	25989436	25990507		chr19	2163534	2163800		chr5	59995456	59996535		chr19	19030139	19030734
chr5	113772525	113773081		chr6	15945298	15945570		chr17	73043585	73044038		chr19	19496854	19497587		chr22	35887136	35888358		chr4	2010059	2011186
chr19	6057572	6058212		chr6	696270	696648		chr13	67585036	67585340		chr13	77566442	77566713		chr16	68269947	68272066		chr6	28048397	28049300
chr6	149188125	149189137		chr1	28240501	28241694		chr17	54674790	54675073		chr22	24950754	24952207		chr22	32599488	32600759		chr2	202315950	202316420
chr8	71922218	71923471		chr3	14519187	14519637		chr12	54371801	54372408		chr1	229407272	229407487		chr12	109489868	109491320		chr12	93323216	93323593
chr6	50565925	50567559		chr4	69215055	69215390		chr13	42622167	42622567		chr10	76585306	76586360		chr1	227126935	227127822		chr5	177580228	177581284
chr8	70873143	70873942		chr1	85724765	85725672		chr3	157824109	157824904		chr8	104511217	104511864		chr17	16120169	16121259		chr15	51973379	51973888
chrX	8145087	8146613		chr1	237056913	237057205		chr19	18314996	18316289		chr17	73510957	73512575		chr1	15852989	15853943		chr17	42852679	42853448
chr15	80254348	80256071		chr14	90849121	90850075		chr7	150573825	150574112		chr9	139916496	139917073		chr19	12778726	12781463		chr22	41864752	41865889
chr4	107879533	107880131		chr15	66678927	66679252		chr6	170469101	170470653		chr9	139591045	139591449		chr14	70825878	70826752		chr8	104426675	104427821
chr6	119344892	119345824		chr17	8151274	8151586		chr20	57226764	57227556		chr19	14017140	14017443		chr9	131084442	131085387		chr22	41252757	41253611
chr17	24414054	24415627		chr18	30218138	30218386		chr9	86571612	86571885		chr10	13570038	13570333		chr1	85514119	85514573		chr1	113161750	113162599
chr4	40267726	40270610		chr6	161627127	161627406		chr4	7063738	7064085		chr9	136324631	136325226		chr19	56146002	56147006		chr11	66112288	66112797
chr5	113580397	113581248		chr8	125091879	125092251		chr12	21927313	21928350		chr11	63581178	63581801		chr5	171433229	171434774		chr19	45004199	45005089
chr11	98586612	98588705		chr1	161196013	161196384		chrX	130201265	130201563		chr1	115212162	115212771		chr9	135905457	135906596		chr11	18655691	18656415
chr5	122636912	122638339		chr9	91925632	91925908		chrX	54834115	54835933		chr9	140273983	140275087		chr7	75676637	75677531		chr3	113774890	113775882
chr8	71366508	71368168		chr1	61167196	61167465		chr1	65211208	65211695		chr2	47403409	47403959		chr8	99837317	99837985		chr20	34287185	34287623
chr15	79971927	79972726		chr12	58334362	58335162		chr16	11624004	11624330		chr1	27021833	27022480		chr3	114009327	114010875		chr2	10829914	10830340
chr4	41348586	41349831		chr2	27651125	27651405		chr17	27139553	27139821		chr1	205781389	205782559		chr2	201935455	201937266		chr5	71615669	71616509
chr9	108560073	108560940		chr6	13080142	13080428		chr17	36571685	36572060		chr9	140317602	140317862		chrX	119378388	119379560		chr8	144623033	144624273
chr17	27839570	27840443		chr6	153086436	153086752		chr2	71558970	71559851		chr14	103057812	103059075		chr8	37706908	37707960		chr1	153700051	153700585
chr19	42135927	42137148		chr6	158271142	158271429		chr20	62612740	62613030		chr5	81046473	81047553		chr22	39928240	39929318		chr2	241525572	241526155
chr11	94520927	94521839		chr8	101522153	101522817		chr19	984610	984980		chr12	49736153	49736927		chr1	156710218	156711569		chr11	118229896	118230594
chr9	124441547	124443014		chr14	23539420	23539698		chr6	33265781	33267036		chr17	73585359	73586119		chr17	40984873	40986342		chr3	101280378	101281105
chr14	75844886	75846049		chr7	50852986	50853386		chr10	134263021	134263807		chr19	47730114	47731318		chr17	8059937	8060574		chr14	91976502	91977487
chr9	103207635	103208387		chr10	99160855	99161260		chr12	24102446	24102819		chr16	1992628	1993509		chr1	33937967	33938882		chr21	40751955	40752691
chr16	93982128	93983434		chr2	208394703	208394992		chr7	86782116	86782750		chr5	56469074	56469728		chr7	96746540	96747374		chr11	9482033	9482697
chr1	63272179	63274201		chr3	53694814	53695119		chr5	115176537	115177021		chr9	139972349	139972797		chr1	155112232	155113417		chr3	50329244	50330175
chr5	24164608	24165609		chr1	160312992	160313564		chr1	202777418	202777685		chr10	118608986	118609288		chr17	29232822	29233847		chr16	70380424	70381008
chr9	77616492	77617476		chr3	61769265	61769852		chr17	46806451	46807111		chr17	46806456	46806913		chr14	77923640	77925179		chr11	62572369	62573155
chr18	37883344	37884115		chr3	33986556	33986814		chr17	38350562	38351788		chr19	19302720	19303345		chr8	144371159	144372300		chr1	7830809	7831504
chr11	117836190	117836891		chr6	18635361	18635671		chr2	128432824	128433387		chr8	98655862	98656347		chr12	45342168	45342889		chrX	14891207	14891931
chr17	26507894	26509786		chr1	65886431	65886674		chr1	160313120	160313567		chr9	138852700	138853071		chr19	10490703	10491991		chr16	1832659	1832992
chr18	62548405	62549232		chr12	131249040	131250415		chr1	31254955	31255613		chr1	31254887	31255600		chr18	28621468	28622526		chr7	72395291	72395629
chr6	122783782	122785113		chr20	56808575	56808868		chr13	80915941	80916619		chr1	32757839	32758246		chr22	26907942	26908904		chr1	85741789	85742454
chr14	14345297	14355858		chr3	63351030	63351323		chr6	143381218	143381659		chr16	12897403	12897921		chr8	11141265	11142923		chr20	3800968	3801695
chr11	69094523	69095611		chr6	45887046	45887349		chr3	48700382	48701828		chr19	50092997	50094878		chr17	44999708	45000995		chr1	115258964	115259740
chr17	47510999	47512156		chr6	138411273	138411603		chrX	44733217	44734274		chr9	126803174	126804359		chr14	75178971	75180088		chr3	149469970	149470516
chr5	149640761	149641859		chrX	131883689	131884150		chr12	125398505	125398992		chr3	140661005	140661558		chr14	61201169	61202209		chr13	77565587	77566761
chr14	70577096	70578169		chr14	69864892	69865682		chr17	48636584	48637646		chr19	1512717	1513035		chr21	27106609	27108457		chr1	26758103	26759152
chr10	42276602	42278502		chr1	235018152	235018447		chr7	35576941	35577321		chr17	36762323	36763309		chr2	27994373	27995068		chr3	128879525	128880647
chr11	98959368	98960548		chr20	2502230	2502604		chr12	80083994	80084556		chr19	48837184	48837508		chr5	79784194	79784665		chr14	50235073	50235864
chr3	82357497	82358316		chrX	102919109	102919589		chr16	14379948	14380382		chr16	30645702	30646187		chr4	159644022	159644891		chr3	174158820	174159561
chr5	117125450	117126424		chr1	233212979	233213290		chr2	145089377	145089654		chr2	152954744	152955113		chr3	12597972	12598781		chr6	10694620	10695483
chr5	88688346	88689636		chr15	66912976	66913350		chr19	48918716	48919246		chr10	18947899	18948474		chr14	24700710	24702466		chr18	33552432	33552923
chr7	30664790	30665521		chr3	14340890	14341298		chr6	21596214	21596628		chr3	12933779	12934567		chr5	149864853	149865442		chr1	23695099	23695915
chr1	134078491	134079728		chr15	85645095	85645789		chr16	619319	619809		chr3	48700351	48701723		chr3	183966159	183968415		chr11	65264683	65265530
chr2	39226214	39226628		chr3	41002943	41003320		chr16	1090236	1091332		chr7	4923378	4923871		chr14	35590681	35592094		chr1	114354560	114355494
chr3	36552089	36553135		chr6	156063944	156064342		chr17	34959164	34959606		chr1	228674470	228675086		chr8	104426582	104428100		chr1	29557048	29557697
chr7	144553567	144554414		chr7	29334264	29334616		chr5	122621158	122621475		chr1	40723813	40724157		chr11	31391071	31391763		chr2	38604243	38604989
chr18	35854153	35855146		chr13	27825323	27825694		chr6	33281414	33282080		chr20	23401233	23402350		chr3	149469841	149470628		chr3	183146056	183146841
chr7	28808476	28809579		chr2	38978661	38979187		chr17	48228409	48229941		chr14	29236948	29238035		chr6	30524338	30525719		chr10	13343803	13344620
chr17	40933969	40935075		chr3	38206118	38207895		chr17	7747136	7748116		chr2	62932863	62933511		chr19	58891553	58893082		chr5	75012934	75013709
chr10	44268037	44268855		chr5	86708480	86708883		chr20	39969274	39969615		chr17	47840320	47841200		chr9	125693199	125694397		chr9	33001262	33001858
chr13	44733180	44734903		chr6	25466958	25467280		chr7	149052971	149053247		chr12	57521488	57523782		chr4	75023332	75024181		chr17	76836675	76837324
chr11	75460398	75462452		chr7	158622253	158622525		chr20	42482506	42482805		chr20	33865421	33866095		chr2	96970753	96972117		chr4	74124587	74125378
chr5	34761366	34762620		chrX	40506899	40507233		chr4	2234422	2234715		chr2	111880471	111880899		chr5	34838843	34839699		chr17	41321387	41323624
chr4	151400842	151402474		chr6	169711150	169711557		chr13	75677624	75677939		chr18	12377341	12377976		chr14	24610266	24611391		chr22	19158753	19159686
chr9	90113729	90115236		chr11	43666260	43666548		chr15	93443399	93443658		chr21	38444853	38445431		chrX	53024353	53025133		chrX	107334537	107335518
chr7	64872629	64873335		chr1	39792640	39793224		chr11	113930287	113930588		chr1	84464565	84465237		chr1	150240674	150242059		chr8	121457277	121458038
chr10	127120746	127121557		chr19	7882321	7882601		chr1	147072153	147072959		chr1	113249986	113250328		chr19	58038312	58039645		chr11	18343468	18344426
chr17	31511771	31512736		chr7	16723228	16723514		chr22	46067105	46067878		chr17	72199583	72200084		chr2	55277447	55278381		chr15	91537670	91538264
chr19	4625126	4626158		chr1	6348670	6348986		chr20	50416631	50417892		chr19	51221927	51222567		chr9	131798373	131799466		chr2	29116956	29117707
chr17	6827014	6828828		chr3	97541142	97541489		chr13	75765870	75766199		chr7	5569330	5570047		chr3	119216478	119217787		chr21	44299126	44300020
chr9	119101907	119103093		chr6	16518222	16518659		chr2	173293067	173293703		chr8	144328450	144329321		chr17	4458146	4459299		chr19	57791599	57792110
chr8	119678295	119679654		chr6	139715106	139715378		chr2	220716325	220716615		chr19	7895307	7896569		chr12	95397122	95397769		chr19	39390134	39390905
chr11	23770432	23771827		chr1	153541664	153542316		chr11	16628237	16628582		chr12	51419834	51420396		chr20	62258696	62260342		chr14	24711558	24712007
chr11	6290949	6293003		chr1	233317876	233318193		chr2	127976586	127977351		chr2	127976497	127977448		chr19	3434365	3435780		chr1	150241242	150242039
chr4	35095876	35097289		chr1	232542417	232542767		chr4	1751221	1751681		chr20	62169010	62169710		chr17	57784347	57785658		chr8	145747258	145748211
chr11	51999704	52001706		chr7	25108388	25108845		chrX	152931226	152931526		chr5	132299095	132299703		chr1	173837132	173838055		chr18	9474840	9475562
chr2	119156209	119157707		chr7	30124174	30124501		chr16	633866	634929		chr9	139641812	139642259		chr9	35812011	35812595		chr22	30752400	30753359
chr3	108571098	108572208		chr1	204335017	204335314		chr3	48754053	48754375		chr1	227505854	227506255		chr7	150785443	150786452		chr17	8042061	8042706
chr15	98917562	98918499		chr6	160746521	160746973		chr4	7359499	7359810		chr16	14395491	14396326		chr3	101394511	101396423		chr11	64851076	64852131
chr18	68299424	68300736		chr6	164127283	164127950		chr17	78806905	78807213		chr17	5371423	5372526		chr3	131221065	131222184		chr3	150264230	150264801
chr11	69015337	69016536		chr6	160331184	160331760		chr1	82268321	82269439		chr7	140624736	140625030		chr9	108006314	108006931		chr8	124408503	124409121
chr11	119378352	119379099		chr6	16763313	16763573		chr7	25219461	25220061		chr9	123475625	123476408		chr5	110427657	110428540		chr10	75532046	75532967
chr11	100939148	100940578		chr6	27720875	27721315		chr17	78429902	78430303		chr16	29820541	29821319		chr2	73963603	73964907		chr15	34393448	34394439
chr5	24577301	24577916		chr5	115176622	115177021		chrX	129382657	129383077		chr17	56594997	56595314		chr14	39638922	39639874		chr4	53578323	53578981
chr8	109778364	109779133		chr17	40540686	40540980		chr1	225840103	225840708		chr19	3290008	3290418		chr10	75254765	75256047		chr2	33140994	33141711
chr8	111749484	111750748		chr11	27444652	27445057		chr4	6475557	6476628		chr1	1004205	1004561		chr17	78388121	78389766		chr1	54303566	54304393
chr1	183344864	183345832		chr15	101754877	101755246		chr5	126625709	126626460		chr1	154297294	154298004		chr15	75917390	75918787		chr2	70056318	70057179
chr16	93830103	93830689		chr3	31014794	31015089		chr7	138348624	138349707		chr22	31742258	31743041		chr19	18334492	18335556		chr6	34855545	34856368
chr12	85824593	85825477		chr3	55337939	55338436		chrX	118827149	118827509		chr8	145753577	145754247		chr3	52029210	52030285		chr17	33894607	33895237
chrX	101532319	101533241		chr3	71067899	71068161		chr13	67445633	67445961		chr16	30389541	30389839		chr19	44555502	44556657		chr2	242089654	242090036
chr17	34836475	34837480		chr6	83202884	83203165		chr8	144371668	144372149		chr3	125314177	125314662		chr20	19738165	19739868		chr9	26892353	26893079
chr5	36431621	36432212		chr6	138810002	138810349		chr10	21785549	21786152		chr20	3189907	3190322		chr6	157743865	157745390		chr7	30634189	30634581
chr4	48044249	48046468		chr9	82525083	82525343		chr11	117689019	117689454		chr1	1219477	1220140		chrX	24711668	24712517		chr19	9945451	9945980
chrX	42489328	42490195		chr1	225591319	225591717		chr13	69462166	69462476		chr11	65264984	65265383		chr5	112196607	112197444		chr13	46626474	46627154
chr5	139460266	139460967		chr16	58163141	58163840		chr16	30933067	30934403		chr1	78353838	78355004		chr15	74752654	74754153		chr15	41186434	41187035
chr18	77938194	77938842		chr22	41843999	41844481		chr18	32923712	32924655		chr3	159706431	159706973		chr22	31555898	31556669		chr4	13485783	13486746
chr7	24629696	24630817		chr6	150463699	150464137		chr10	102974595	102975157		chr1	44400427	44400672		chr3	156892213	156893063		chr8	29939554	29940163
chr17	32483023	32483829		chrX	152705029	152705289		chr3	47554162	47554439		chr12	6981339	6981805		chr15	55488091	55489655		chr11	59383102	59383738
chr16	20621660	20623039		chr1	29212987	29213524		chr4	38457655	38457970		chr2	46925670	46926464		chr3	186523831	186524831		chr2	42587806	42588940
chr5	121190530	121191889		chr6	158447277	158447962		chr16	81743125	81744047		chrX	40003818	40005359		chr17	17494132	17495854		chr15	23033951	23034822
chr17	29340867	29343282		chr3	71027092	71027449		chr19	1048863	1049751		chr1	202775946	202777079		chr1	247267004	247267915		chr4	108745470	108746049
chr11	83298471	83299481		chr3	10655166	10655567		chr19	16187793	16188415		chr11	118122663	118123112		chr15	45879018	45880261		chr3	51428264	51428683
chr8	105635604	105636919		chr3	41400164	41400632		chr6	42130318	42130645		chr12	54411344	54411714		chr9	35646271	35647603		chr20	44600285	44601403
chr1	30949219	30950550		chr3	67508898	67509152		chr4	174089477	174090093		chr16	817894	818654		chr4	129731317	129733705		chr3	44770741	44771312
chr17	73107316	73108494		chr6	88146279	88146588		chr1	117452205	117452704		chr17	46692104	46692413		chr16	89084773	89085516		chr14	61447569	61448188
chr10	127132887	127134738		chr6	151262348	151262713		chr13	67816495	67816801		chr19	3275556	3277093		chr15	35261336	35262245		chr1	86046234	86047292
chrX	134600441	134601697		chr7	28675901	28676133		chr17	47928904	47929439		chr2	220408437	220409269		chr4	4249844	4250433		chr5	180610909	180611693
chr13	67060705	67061429		chr3	12646111	12646366		chr4	10159506	10159908		chr22	37415947	37416338		chr3	52739871	52740760		chr4	54231589	54232575
chr17	28216806	28218719		chr10	134999364	134999710		chr19	3289983	3290406		chr7	139476733	139477491		chr16	72042186	72043141		chr1	156698068	156698979
chr3	88603367	88604522		chr8	101247653	101248013		chr17	14202771	14203100		chrX	19002018	19003213		chr8	110551917	110552987		chr19	56651599	56653246
chr8	85059796	85060996		chr13	37464677	37464942		chr6	144471907	144472209		chr6	160147747	160148139		chr1	226270571	226271245		chr2	219860813	219861984
chr17	83654288	83655611		chr3	18552620	18552934		chr1	109633173	109633602		chr16	88922698	88923125		chr1	89149636	89150992		chr7	134001354	134002186
chr9	14274557	14275463		chr4	16163638	16163899		chr7	77166576	77168466		chr3	140771580	140772061		chr6	100015805	100016849		chr3	50336050	50337087
chr16	17910737	17911712		chr6	155473893	155474334		chr3	128207547	128208146		chr11	117103519	117103885		chr17	7486952	7487926		chr17	56709128	56709713
chr5	93206404	93207001		chr6	158329571	158330079		chr17	55208281	55208584		chr19	47615815	47617233		chr19	19626216	19627567		chr7	139024890	139025775
chr9	35210526	35211745		chr6	36952570	36953518		chr1	145516476	145517068		chr17	33469034	33469606		chr5	102897951	102898851		chr16	25121838	25123528
chr2	25255064	25255887		chr3	39149104	39149814		chr6	32936426	32938019		chr2	48541272	48541999		chr11	126138338	126139441		chr16	70488028	70488812
chr13	106936341	106937232		chr6	27862363	27863352		chr1	155880629	155881247		chr22	19110013	19110659		chr20	50419133	50419625		chr9	130922480	130922881
chrX	36902946	36903955		chr6	168626348	168626638		chr19	3572933	3574348		chr6	4135961	4136463		chr1	11332818	11334139		chr10	101279961	101280739
chr3	62506315	62507400		chr8	104426713	104427908		chr3	23986333	23986628		chr6	33265774	33267208		chr2	208889714	208890858		chr16	28857091	28858367
chr14	76110398	76111464		chr15	72633867	72634193		chr1	89357362	89357625		chr13	50510206	50511045		chr20	18268697	18269986		chr5	1799665	1800295
chr5	90223491	90224422		chr1	52344263	52345076		chr3	128839677	128839916		chr1	1050619	1051891		chr3	28282628	28283634		chrX	129039525	129040614
chr13	8885161	8886215		chr11	27122130	27122401		chrX	153979572	153979877		chr19	18390020	18390604		chr6	6004071	6005208		chr11	65479404	65480443
chr6	134792202	134793311		chr2	2577579	2578205		chr14	104615602	104616546		chr6	37787922	37788242		chr8	124053694	124055259		chr11	75110359	75110863
chr9	64178769	64179857		chr10	61664062	61664409		chr18	21501746	21502075		chr1	228353883	228354343		chr11	77705630	77706449		chr8	92081957	92082998
chr2	30928942	30930177		chr3	51716310	51716613		chr8	142424526	142425456		chr9	135753875	135754321		chr21	45432376	45433751		chr15	40861287	40861969
chr8	14888091	14889208		chr19	39831783	39832633		chr8	142561539	142561914		chr1	227975789	227977392		chr2	27651055	27651734		chr4	144105538	144106170
chr5	74531437	74532284		chr1	211555779	211556398		chr18	29523243	29523543		chr15	90437191	90437536		chrX	134048275	134049691		chr3	53925639	53926266
chr10	4110589	4112119		chr11	12732437	12732726		chr1	110173111	110173566		chr19	17320536	17321022		chr5	180687268	180689253		chr2	85788175	85789038
chr11	59202126	59203012		chr13	63101847	63102157		chr4	2419360	2419920		chr16	87096202	87096496		chr11	111473333	111474330		chr15	74428383	74429177
chr15	81399671	81400500		chr3	53058251	53058545		chr6	126072943	126073284		chr2	242823583	242824244		chr13	41836926	41838116		chr2	197504068	197504681
chr3	108303321	108304322		chr7	370944	371234		chr1	95467800	95468181		chr9	133588452	133588828		chr17	54911926	54912708		chr17	17206276	17206671
chr15	82911559	82912687		chrX	10645581	10645849		chr11	105947664	105948019		chr2	219264456	219265473		chr1	68696573	68698582		chr9	34048598	34049788
chr11	103101216	103103068		chr1	156227074	156227397		chr17	72206691	72206948		chrX	39957110	39957951		chr5	93953715	93954970		chr1	16693356	16694413
chr4	155668577	155670196		chr1	57251608	57251906		chr16	1093600	1093943		chr1	237205838	237206177		chr19	51610909	51612131		chr17	18217818	18219111
chr7	18959072	18959992		chr1	155084553	155084877		chr14	37252407	37252715		chr7	138144898	138145251		chr4	1722380	1723249		chr6	37400771	37401300
chr18	9957746	9958554		chr19	39389833	39390726		chr4	21148607	21148972		chr9	21995054	21995522		chr5	271418	271853		chr7	65958440	65958793
chr13	48490344	48491441		chr19	55574582	55574884		chr1	151584231	151585455		chr7	86781887	86782540		chr19	50369956	50371195		chr16	30968772	30969255
chr17	28220848	28222230		chr6	17760899	17761154		chr11	67141252	67141684		chr8	93115704	93116290		chr11	66277761	66278465		chr10	124739787	124740504
chr1	75235928	75237416		chr2	191650838	191651123		chr19	5436330	5437275		chr12	50221775	50222988		chr6	7389493	7390433		chr19	2427230	2428182
chrX	13070570	13071514		chr12	122129067	122129426		chr7	138663355	138663676		chr8	81490211	81491476		chr8	121456513	121458089		chr6	8064055	8064932
chr2	164745584	164746536		chr3	101777400	101777821		chr4	78078702	78079473		chr9	37753805	37754363		chr20	40321000	40322476		chr8	17103749	17104642
chr5	92083271	92084324		chr5	124226812	124227060		chr16	1976225	1976485		chr1	156051900	156053271		chr12	53693249	53694282		chr19	44079512	44079993
chr18	67205058	67205647		chr6	18694149	18694499		chr10	54044254	54044945		chr20	62676941	62677199		chr3	155571555	155572662		chr18	5296627	5297166
chr4	14826286	14827144		chr17	27071305	27071584		chr1	115258976	115259489		chr8	86089866	86090443		chr20	2821195	2822169		chr10	97453456	97454351
chr8	27023178	27024189		chr6	329883	330285		chr6	44355587	44355899		chr1	155248158	155248493		chr15	56538090	56538741		chr4	148604991	148605639
chr4	115737430	115738543		chrX	127986416	127986937		chr13	74618157	74618466		chr17	39804334	39805129		chr17	2878548	2879466		chr4	13641795	13642324
chr15	8108950	8109719		chr6	136125355	136125616		chr19	19496891	19497777		chr5	138088683	138089279		chr20	3189443	3191265		chr1	29062924	29064020
chr15	51865090	51865879		chr1	84569123	84569429		chr8	117886812	117887379		chr8	101962542	101963396		chr2	70120584	70121493		chr22	47158225	47159099
chr9	51008158	51009839		chr1	228296779	228297638		chr5	52774994	52775309		chr8	135724711	135725626		chr6	27356422	27357170		chr20	57463697	57464014
chr9	59290939	59292282		chrX	147315051	147315345		chr1	94586177	94586499		chr9	103236007	103236647		chr12	6797708	6799278		chr11	65488060	65488492
chr17	34981595	34982424		chr15	79165330	79166089		chr3	169529615	169530074		chr7	855479	856097		chr1	235324067	235324989		chr17	73663038	73663781
chr12	86202669	86203534		chr2	65357702	65358086		chr14	81686829	81687202		chr19	1274826	1275346		chr1	6549928	6551762		chr1	16302313	16302979
chr2	152348985	152350092		chr22	35947674	35948857		chr2	135676338	135676610		chr9	96338268	96338526		chr22	36877133	36877749		chr9	91932999	91933936
chr13	67499645	67501093		chr3	113254741	113255148		chr3	88198878	88199193		chr8	145240632	145241004		chr1	222988023	222988966		chr10	5708591	5708909
chr6	137734303	137735414		chr1	156659697	156660101		chr11	128775646	128775974		chr13	30170004	30170215		chr11	36615515	36616730		chr7	44645911	44647086
chr15	79464139	79465046		chr3	6852403	6852919		chr16	2917807	2918115		chr15	64679945	64680275		chr18	7946405	7947690		chr7	23145052	23145829
chr7	127588172	127589004		chr3	48514165	48514833		chr7	2671812	2672329		chrX	47420622	47421368		chrX	130955521	130956487		chr2	101618331	101618848
chr12	3959338	3960233		chr3	66124329	66124862		chr8	38324170	38324887		chr17	79825688	79828007		chr11	18547605	18549013		chr12	29533275	29534531
chr11	53429999	53431544		chr3	72955178	72955502		chr1	179198030	179198338		chr9	139429093	139429622		chr1	118471350	118472825		chr16	89557020	89557435
chr5	150522192	150523073		chr3	101280460	101281099		chrX	70586355	70586757		chr11	1280719	1281086		chr1	85358840	85359404		chr1	202895874	202896743
chr5	134085166	134085793		chr6	150375024	150375570		chr13	63666494	63666792		chr1	178511564	178512461		chr19	17325258	17326978		chr12	65563006	65563542
chr7	28544424	28545696		chr7	47749024	47749370		chr14	90798397	90798732		chr14	105767314	105768085		chr3	112737551	112738881		chr14	93673260	93674011
chr10	98913823	98914867		chr8	11058904	11059463		chr14	105947974	105948472		chr18	47813378	47814117		chr3	185216200	185217068		chr10	75489968	75490633
chr1	63246924	63247682		chr8	129068742	129069148		chr18	33088368	33088788		chr3	125802424	125802775		chr3	44666148	44667017		chr14	76126996	76128175
chr2	131209895	131210678		chr12	75784369	75785354		chr5	68664734	68665053		chr1	874950	875588		chr20	61408125	61409103		chr4	73935292	73935747
chr19	8735309	8736212		chr3	14538918	14539716		chr6	138119662	138119998		chr11	47236350	47236673		chr7	129690763	129691542		chr22	19131999	19132582
chr13	55414552	55415622		chr4	146249934	146250260		chr2	74734755	74735993		chr13	50698435	50698814		chr7	92076481	92076884		chr3	49066467	49067176
chr2	180854710	180855548		chr6	27059667	27060198		chr1	61548562	61548899		chr14	21493921	21494619		chr5	36876074	36877986		chr5	137910711	137911545
chr3	88138155	88139110		chr7	34268077	34268380		chr11	120206686	120206982		chr14	105658088	105658632		chr16	69796421	69796944		chr5	72860642	72861863
chr17	25861157	25861814		chr8	59846137	59846519		chr7	135242002	135242257		chr16	15736526	15737229		chr22	46691888	46693124		chr12	133706654	133707474
chr6	136827535	136828814		chr15	75137089	75137839		chr20	36529667	36530613		chr17	79480204	79481574		chr20	18477450	18478151		chr10	43277674	43278554
chr7	19309386	19310793		chrX	73070556	73070909		chr9	81912961	81913234		chr3	39149081	39149404		chr9	37784498	37785422		chr16	30759412	30760093
chr11	69408686	69410078		chrX	102950989	102951281		chr12	54411343	54412986		chr4	56412343	56413126		chr16	21610160	21610989		chr3	49058004	49059679
chr11	88015322	88016411		chr3	69993458	69993778		chr19	17448424	17448738		chr5	65440386	65440907		chr11	57434216	57436223		chr18	55288565	55289561
chr1	45794952	45795840		chr5	180588039	180588587		chr1	111366933	111367392		chr5	176000898	176001438		chr17	19551118	19552651		chr10	64563838	64564594
chr1	106171180	106171858		chr1	59827609	59827886		chr4	17412757	17413349		chr7	5465192	5466129		chr2	187454020	187456107		chr14	23938678	23939517
chr5	86172356	86173314		chr8	64080875	64081387		chr7	7222998	7223341		chr6	41862580	41863366		chr19	3762462	3763223		chr14	31677138	31677522
chr12	110485071	110486770		chr14	40184649	40184985		chr19	17346926	17347403		chr17	2496969	2497908		chr15	90233397	90234328		chr14	75229816	75230934
chr5	73292479	73293262		chr11	12268517	12268834		chr16	2653244	2653569		chr1	64059531	64060162		chr5	74062550	74063557		chr22	18893245	18893877
chr14	29967935	29968915		chr7	10980631	10980984		chr12	116971633	116972214		chr6	166755535	166756414		chr6	127664311	127664960		chr7	5553116	5553712
chr14	55745228	55746177		chr10	14471206	14471477		chr7	139476622	139477211		chr1	161136245	161137016		chr12	50236290	50237308		chr17	27046517	27047494
chr3	30601875	30603431		chr1	226967035	226967321		chr13	64738685	64738971		chr17	60730128	60730438		chr3	127278310	127279793		chr17	73780531	73781187
chr11	101983732	101985068		chrX	117637855	117638254		chr13	62362613	62362898		chr9	88968976	88969485		chr14	69657955	69658850		chr16	57480874	57481818
chr7	27591281	27592728		chr2	159810534	159811194		chrX	73163995	73164341		chr7	100822419	100823353		chr19	2949849	2951148		chrX	47518001	47519054
chr4	139129946	139131341		chr4	169176975	169177259		chr8	133017488	133017799		chr1	3393385	3394439		chr9	130699681	130700366		chr2	55844771	55845238
chr19	55099074	55099871		chr13	93467972	93468293		chrX	141381232	141381536		chr15	96903502	96904033		chr4	87515136	87516581		chr5	65440060	65441032
chr7	123097611	123098661		chr17	72510109	72511141		chr17	74942077	74942644		chr16	67906463	67907108		chr2	38151933	38153043		chr14	55493422	55494406
chr4	149854247	149855196		chr1	214161226	214161590		chr4	52708143	52708438		chr19	13990960	13991442		chr2	232645060	232646581		chr1	229643834	229644739
chr15	83495783	83496638		chr13	88505582	88505885		chr17	80346484	80346779		chr2	65356529	65358095		chr15	84034056	84034996		chr11	118928008	118928441
chr15	101266281	101267292		chr14	69259845	69261173		chr7	139044565	139045333		chr5	149838354	149838812		chr5	149379845	149380478		chr11	8985619	8986618
chr7	44747982	44749099		chr15	71604000	71604300		chr11	65430583	65431340		chr7	91510020	91510541		chr8	41908165	41908831		chr17	19265414	19266322
chr3	95950718	95951591		chr19	665059	665370		chr15	79165299	79166058		chr9	125693405	125694124		chr12	69863827	69865027		chr3	123442258	123442878
chr11	106216258	106217307		chr6	1631123	1631769		chr16	2205983	2206338		chr9	126691652	126692006		chr4	85887633	85889492		chr9	102582367	102582822
chr8	25976352	25977008		chr6	139146853	139147414		chr4	93226139	93227043		chrX	40943545	40944623		chrX	48432416	48433342		chr19	12807213	12807717
chr16	94724048	94725146		chr7	29879735	29880046		chr1	151763826	151764131		chr9	139872908	139873613		chr6	28109259	28110143		chr17	7155090	7156280
chr2	152734759	152735535		chr8	102171701	102172153		chr13	33112142	33112523		chr12	124018787	124019204		chr19	37328403	37329882		chr15	66789919	66790416
chr7	125707011	125708179		chrX	100521352	100521696		chr19	51286587	51286898		chr14	95236264	95236966		chr3	63897023	63897912		chr5	36150906	36151532
chr4	32614943	32616089		chr1	227131155	227131578		chr3	185540643	185541512		chrX	23712881	23713180		chr19	16683236	16684063		chr19	4791119	4791815
chr5	130255086	130255952		chr3	71076157	71076451		chr12	115105920	115107599		chr9	140333175	140335277		chr6	26987490	26988197		chr4	146018917	146019924
chr1	180387360	180387986		chr6	150172077	150172398		chr5	87437250	87437582		chr9	140055892	140057024		chr2	113298959	113300518		chr19	39340566	39341508
chr11	51262707	51263463		chr3	39428345	39428960		chr21	45091879	45092191		chr19	4580412	4581447		chr14	37640991	37642009		chr2	122512750	122513560
chr3	41408311	41409591		chr1	171283057	171283339		chr12	124498725	124499046		chr19	11493509	11495199		chr11	18609858	18610729		chr5	149379762	149380429
chr17	31693348	31694067		chr1	181105337	181105612		chr13	88505582	88505916		chr19	18547828	18548651		chr17	1171334	1171991		chr17	66243502	66244113
chr19	29806140	29806918		chr11	118122638	118123168		chr4	26322986	26323730		chr7	158379642	158380093		chr19	1214732	1215680		chr10	120840099	120841126
chr11	117965034	117966684		chr2	180630129	180630379		chr10	47025026	47025321		chr16	127283	128122		chr12	49109845	49110897		chr20	54966641	54967605
chr10	7792598	7793201		chr22	31442169	31442526		chr1	107682584	107683227		chr14	50334615	50335207		chr5	96038045	96039102		chr22	50946525	50947029
chr16	56029308	56030348		chr22	44877145	44877517		chr12	49207849	49208319		chr16	66638109	66638692		chr8	10447598	10448151		chr16	857654	858593
chr18	63691721	63693199		chr3	184052969	184054146		chr19	36390661	36390985		chr2	60777154	60778290		chr17	73177551	73178423		chr16	30933157	30935065
chr10	70371034	70371557		chr6	1613964	1614825		chr2	177005201	177005594		chr3	16925405	16925994		chr3	11684013	11685869		chr6	136571210	136571828
chr13	73603613	73604582		chr6	3270421	3270673		chr4	570653	571475		chr3	46924162	46924587		chr11	118888523	118890042		chr3	120460934	120462004
chr16	3743393	3745140		chr7	31066928	31067306		chr6	159239523	159240126		chr9	123638795	123639333		chr11	10772392	10773328		chr4	492752	493388
chr11	97781946	97783040		chr8	136086936	136087556		chr5	176923672	176924323		chr9	131790714	131791048		chr12	497676	499167		chr2	232645917	232646481
chr14	55089054	55089855		chr7	4829329	4829695		chr12	54089166	54090046		chrX	100747018	100747697		chr10	102045623	102046526		chr3	49130199	49131305
chr1	191397095	191397973		chr1	227774647	227774972		chr16	15736524	15737392		chr5	137800838	137801231		chrX	69352894	69354308		chr20	62612174	62613005
chr12	111677758	111678546		chr10	121931775	121932064		chr16	30406001	30406394		chr1	151162284	151162761		chr9	102860591	102861947		chr13	77903176	77903932
chr9	50767824	50768634		chr16	16041849	16042190		chr2	197791701	197792099		chr22	19718275	19719492		chr13	42534648	42535601		chr15	50716231	50716816
chr2	132253088	132253694		chr16	63317056	63317345		chr19	17607005	17607404		chr2	61244047	61244526		chr3	52804349	52805589		chr18	19179906	19180958
chr10	84916891	84918180		chr18	23198750	23199021		chr16	30968295	30968576		chr19	17559236	17559584		chr8	143751294	143751928		chr19	11492288	11493094
chr17	35627381	35628297		chr2	148553854	148554117		chr19	40909274	40909626		chr19	15218416	15218783		chr3	183851408	183852419		chr19	50144930	50145430
chr12	72760196	72761315		chr3	37298022	37298305		chr4	13077265	13077560		chr9	95527253	95527947		chr6	28104349	28105490		chr16	25042866	25043381
chr7	101896030	101897029		chr5	162515130	162515419		chr12	57487024	57487349		chr6	33285057	33285866		chr7	112089323	112090612		chr16	89409832	89410442
chr5	101949183	101950154		chr7	7934826	7935171		chr1	53018778	53019685		chr1	205718399	205719322		chr11	67084579	67085519		chr12	56435356	56436226
chr18	34931484	34932397		chr7	12341163	12341459		chrX	9432606	9432977		chr1	28099907	28100267		chr12	123458667	123460545		chr20	5093365	5094140
chr3	103171350	103172239		chr7	20871070	20871310		chr22	50701055	50701607		chr19	1113179	1113754		chr2	216973742	216974549		chrX	48334134	48334750
chr11	115276812	115277608		chrX	21723597	21724061		chr1	153606845	153607208		chr1	1179795	1180219		chr17	45144521	45144997		chr1	36106787	36107617
chr2	119112175	119113560		chr10	44481753	44482084		chr17	46653546	46654051		chr16	1090203	1091396		chr15	93447306	93448041		chr1	154599979	154600802
chr10	75954392	75954925		chr1	90330043	90330413		chr3	42101838	42102116		chr19	912114	913044		chr15	83775509	83776093		chr17	18759330	18759950
chrX	137037458	137038527		chr1	190811220	190811481		chr2	177039549	177039865		chr2	220143784	220144685		chr6	33388129	33389214		chr18	11850992	11851909
chr11	80335672	80337586		chr12	10902339	10903002		chr7	150944549	150945324		chr7	143059217	143059508		chr1	32109989	32111069		chr19	7693919	7694737
chr2	32137564	32138266		chr12	48976452	48976803		chr6	143264916	143265930		chr14	53196504	53197417		chr14	101653623	101654196		chr1	51424890	51426242
chr5	122271241	122272128		chr18	21501755	21502029		chr6	166688890	166689281		chr1	228352998	228353522		chr13	77903285	77904259		chr10	99894091	99895004
chr11	117285269	117286294		chr19	4738271	4739099		chr13	62640200	62640486		chr22	50746209	50747229		chr17	7737287	7739272		chr9	123342125	123342744
chr15	98831146	98831871		chr6	21593373	21594560		chr8	11058887	11059471		chr6	27218936	27219912		chr5	172571350	172572097		chr19	8454676	8455088
chr4	116707853	116708892		chr6	135701581	135701869		chr10	7450608	7451564		chr1	154971713	154972426		chr11	124823561	124824307		chr3	186287900	186288637
chr8	105305445	105306315		chr10	89854334	89854609		chr22	30987494	30987905		chr12	51157534	51158722		chr19	58111040	58111916		chr17	42091823	42092506
chr4	41274597	41275919		chr13	95130092	95130408		chr12	57022998	57023724		chr17	55208357	55208657		chr17	4843405	4844833		chr11	10562181	10563100
chr2	153741055	153741849		chr1	112425282	112425693		chr1	120189376	120190607		chr1	32816510	32817184		chr1	25566126	25567073		chr19	17530389	17530830
chr16	94066010	94066862		chr1	205265374	205265663		chr19	46102380	46102691		chr16	22308522	22309278		chr16	30968232	30969122		chr8	75896494	75897059
chr10	71447557	71448691		chr21	43411109	43411471		chr1	54954124	54955475		chr16	67595577	67596446		chr12	133484663	133485871		chr14	71067137	71067786
chr12	55916291	55917692		chr22	37317687	37317995		chr10	45470640	45471034		chr4	152246652	152246988		chr2	242041488	242042375		chr3	52443363	52444165
chr8	107096007	107096828		chr3	32409008	32409321		chr3	5020468	5021428		chr9	19127139	19127972		chr17	73105489	73106730		chr2	219260432	219261143
chr6	125008614	125010036		chr4	7578358	7578696		chr21	32783073	32783426		chr9	136214481	136214779		chr15	75198710	75199709		chr4	83812150	83812863
chr10	13868482	13869379		chr7	27153668	27154316		chr14	99741218	99741592		chr6	35698868	35700019		chr21	34852119	34852878		chr1	151319093	151319718
chrX	157568851	157569301		chr6	3476258	3476523		chr7	5461453	5462687		chr14	24562939	24563791		chr19	17530372	17531867		chr11	65655431	65656838
chr11	113785106	113786139		chr2	67470645	67470974		chr6	6007195	6007792		chr19	10534642	10535238		chr2	209118729	209120394		chr2	201728993	201729800
chr3	31094513	31095583		chr3	23821498	23821804		chr16	8891011	8891496		chr1	27883227	27883943		chr8	30584526	30585121		chr2	118572025	118572610
chr18	35498152	35499171		chr5	574454	574693		chr4	697453	699502		chr15	63796168	63796910		chr1	64936414	64937810		chr6	41754826	41755820
chr2	34870731	34871730		chr12	49109966	49110903		chrX	40943506	40944375		chr2	145089373	145089837		chr14	102828736	102830297		chr1	76251560	76251971
chr7	126897553	126898561		chr7	2510329	2510734		chr11	66444711	66445765		chr11	57117200	57117575		chr10	101988465	101989711		chr12	8234529	8235135
chr15	99420380	99421663		chr1	156811139	156811438		chr12	51985211	51985895		chr6	88182486	88183048		chr10	17242844	17244078		chr6	24720821	24721834
chr3	103790723	103792205		chr5	363500	363977		chr19	12916750	12917054		chr1	9189240	9189927		chr22	39898149	39899180		chr21	34143972	34144735
chrX	98937622	98938425		chr5	176924028	176924287		chr1	91486876	91487205		chr3	77366929	77367219		chr11	9405816	9407087		chrX	40943534	40944364
chr11	97774902	97776407		chr6	155433731	155434042		chr7	26437243	26437548		chr3	32022892	32023246		chr9	140117685	140118630		chr3	112279796	112281417
chr8	111027417	111028107		chrX	106960120	106960774		chr8	145026415	145027609		chr1	167190985	167191288		chr15	75743939	75746683		chr1	242010956	242011677
chr10	80131379	80132243		chr17	76554448	76554902		chr1	67396318	67396741		chr1	179262806	179263419		chr12	51566093	51567309		chr13	50366849	50368042
chr6	94499714	94500743		chr3	119357624	119357961		chr14	71274788	71275426		chr1	227915854	227916254		chr12	110485538	110486872		chr8	9413016	9413867
chr10	128548623	128549493		chr6	3701115	3701364		chr15	74782130	74782749		chr10	124767783	124768988		chr19	16308264	16308997		chr8	126103406	126104601
chr9	13826142	13828205		chr7	23570789	23571856		chr6	166795303	166796051		chr8	67524983	67526043		chr4	2331865	2333064		chr2	20251580	20252152
chr9	124438751	124441125		chr3	38134209	38134546		chr7	72216884	72217211		chr15	66963261	66963571		chr5	153824611	153825468		chr14	102785556	102786140
chr9	79792909	79793822		chr1	228928387	228928855		chr4	56720049	56720367		chr11	124745992	124746904		chr17	57287090	57287842		chr1	179851391	179852061
chr6	114642769	114643405		chr6	150183151	150183457		chr17	57695868	57696156		chr12	54393102	54394159		chr1	12184902	12185652		chr16	29827164	29827939
chr16	90475462	90476548		chr6	57455710	57455996		chr8	79427645	79428568		chr15	69109687	69110295		chr22	29949234	29950034		chr19	13001746	13002381
chr1	134415037	134416033		chr7	38344627	38344929		chr13	64981006	64981323		chr16	75599594	75600409		chr10	12237504	12238770		chr17	15902340	15903182
chr1	134361882	134362640		chr19	947162	947530		chr10	111970594	111971335		chr17	36571683	36572314		chr8	37532804	37533428		chr1	84944923	84945469
chr12	85455025	85455608		chr1	209999485	209999725		chr13	74774328	74774609		chr9	116638760	116639084		chr15	91472965	91473638		chr1	211752973	211753310
chr2	3331597	3333348		chr22	38161528	38161987		chr10	111767493	111767995		chrX	152665616	152666609		chr14	23038511	23039511		chr12	31812013	31812332
chr19	43898209	43899135		chr3	23831278	23831622		chr12	46765297	46766271		chr1	110091281	110091858		chr2	55495994	55496670		chr15	41047051	41047776
chr3	95014865	95016614		chr3	107872844	107873147		chr6	109702818	109703200		chr12	57914355	57914934		chr6	30293399	30294671		chr7	99646928	99648002
chr17	47687412	47688499		chr15	75491657	75492342		chr19	39831739	39832489		chr13	95253270	95253767		chr14	64009100	64010743		chr8	30013501	30014597
chr10	84802351	84802901		chr3	185000587	185001036		chr16	2391449	2391823		chr17	37778163	37778405		chr12	69080399	69081458		chr1	115299719	115300261
chr13	54589819	54590873		chr7	24783723	24783981		chr19	926273	928388		chr7	158497811	158498168		chr12	110887472	110888401		chr12	124086429	124087058
chr13	60680695	60683178		chr12	51566240	51567156		chr8	38238512	38239215		chr1	89458347	89459021		chr2	33823807	33825015		chr2	234160046	234160457
chr7	130954842	130955685		chr6	162578055	162578398		chr16	30785170	30785516		chr12	80328693	80329106		chr10	120937665	120938677		chr12	125398455	125399504
chr10	127311036	127312634		chr10	105682405	105682860		chr14	29485523	29485815		chr16	30709222	30709866		chr11	62389456	62389926		chr13	49821602	49822689
chr10	81059930	81060544		chr17	26662049	26662726		chrX	154207751	154208258		chr6	31588446	31589083		chr3	64007973	64009377		chr2	202645689	202646327
chr11	52098366	52099638		chr2	105478342	105478701		chr12	12715062	12715665		chrX	114468176	114468931		chr4	86395902	86397185		chrX	14047631	14048336
chr8	70522729	70523341		chr1	30308607	30308888		chr21	46779534	46780033		chr19	1671583	1672537		chr4	68566862	68567478		chr11	43702052	43702708
chr5	151402860	151404016		chr20	32604612	32604967		chr13	64241179	64241475		chr1	150241227	150242042		chr12	117348436	117349318		chr1	146555801	146556930
chr1	64053474	64054156		chr6	149786902	149787204		chr11	75525608	75526402		chr15	66545616	66545876		chr4	4543095	4544357		chr1	89570458	89570796
chr4	126677365	126677998		chr6	166051390	166051665		chr16	89782989	89784331		chr14	94639912	94640494		chr8	8859617	8860601		chr3	138327383	138327856
chr8	123477565	123478669		chr6	166607311	166607629		chrX	46988992	46989394		chr1	87794501	87795413		chr20	19997635	19998343		chr7	56019276	56020098
chr12	73286392	73287197		chr5	78908183	78908681		chr6	33393514	33394647		chr11	431206	431921		chr1	63249505	63250269		chr1	10458406	10459321
chr5	146832600	146833415		chr14	91225251	91225561		chr6	136481584	136481909		chr16	4303911	4304338		chr13	26795490	26797065		chr1	70819593	70820784
chr7	12897506	12898077		chr12	27396887	27397149		chr16	88778911	88779477		chr17	7741564	7742010		chr8	67837147	67838122		chr1	154154906	154155984
chr7	122672874	122673477		chr3	49673839	49674111		chr17	35292452	35293795		chr3	25825074	25825501		chr10	104951737	104952420		chr16	58283523	58284362
chr4	143412061	143413290		chr3	54373174	54373439		chr17	56327069	56327411		chr8	103423580	103424616		chr1	114353787	114355398		chr10	126604720	126605523
chr5	92002550	92003691		chrX	133847631	133848372		chr19	19256768	19257561		chr13	100633051	100633397		chr1	226849179	226849979		chr1	115322742	115323617
chr17	26537913	26538644		chr5	9225003	9225269		chr2	64067481	64069069		chr17	74582278	74582681		chr19	48210062	48210943		chr17	38210615	38211147
chr16	38562497	38563239		chr5	56621441	56621720		chr19	14142695	14143301		chr4	83294902	83295793		chr5	118787838	118788758		chr3	58291641	58292359
chr7	79715376	79715977		chr6	5962984	5963641		chr3	156848265	156848554		chr16	85686472	85686873		chr8	56685078	56686522		chr14	97263456	97263820
chr7	80533798	80535666		chr6	127467917	127468191		chr7	156830424	156830707		chr19	14529626	14529991		chr8	22101986	22103063		chr17	49198328	49198862
chr7	141579805	141580399		chr1	226185838	226186091		chr2	15700837	15701211		chr1	36349391	36349707		chr3	122512362	122512910		chr20	35233776	35234244
chr18	36678678	36679850		chr6	612736	613055		chr10	63660021	63660636		chr20	62132985	62133712		chr17	33905164	33906213		chr1	147806491	147807428
chr7	12803293	12804117		chr1	78693501	78693813		chr11	75920720	75921094		chr19	18632663	18633487		chr7	32529595	32530319		chr5	271442	271874
chr13	48227709	48228390		chr11	73668092	73668509		chr19	51463320	51463727		chr22	50784626	50785443		chr1	225616028	225616693		chr12	7046974	7047767
chr8	40510804	40512376		chr19	1652706	1653546		chr18	31567971	31568666		chr11	62432483	62433078		chr10	89264249	89265712		chr7	6143968	6144469
chr17	32035792	32036791		chr21	38751196	38751702		chr14	100752819	100753185		chr19	583957	585176		chr19	18484514	18485736		chr17	41115896	41116891
chr1	90603107	90603730		chr6	139002436	139002704		chr2	60666386	60666909		chr19	36266644	36267079		chr3	180319701	180320637		chrX	24072145	24073002
chr15	25825464	25826383		chr1	45375901	45376278		chr2	242838772	242839287		chr2	69534253	69534987		chr4	47916026	47917093		chr12	102513569	102514459
chr3	35693368	35694329		chr6	155739063	155739729		chr6	36163855	36164177		chr5	180649458	180649728		chr14	78226644	78227664		chr13	100153399	100154424
chr5	100324496	100325615		chr7	99097567	99098102		chr6	79787991	79788614		chr7	94285014	94285640		chr22	40741939	40743066		chr10	43904366	43905359
chr8	110079339	110080404		chr10	61044076	61044722		chr6	155575252	155575547		chr8	101322105	101322421		chr16	71842340	71843510		chrX	153236385	153237821
chr9	21073208	21073881		chr3	39547278	39547829		chr11	118798780	118801769		chr13	78272676	78273292		chr1	27114244	27115201		chr21	48054953	48055518
chr13	23530489	23532298		chr3	57556430	57556689		chr2	209118726	209119424		chr19	46389509	46390224		chr2	232825724	232826950		chr1	27648434	27649081
chr5	90365741	90366984		chr3	64968600	64968889		chr13	77900101	77900363		chr22	35887187	35887703		chr12	72056544	72058506		chr12	133464180	133464559
chr14	54253498	54254295		chr6	19266108	19266394		chr1	153541587	153542331		chr3	9772705	9773454		chr5	176829253	176830870		chr8	30890902	30891694
chr17	28232375	28233117		chr6	99674172	99674562		chr11	18127145	18127785		chr1	93913344	93913749		chr2	122287557	122288290		chr3	51421830	51422640
chr2	163644582	163645456		chr6	112221868	112222109		chr14	105658097	105658656		chr1	23036496	23036943		chr15	100106740	100107349		chr10	75384796	75386026
chr5	69556694	69557306		chr6	166518163	166518906		chr17	81058585	81059140		chr19	4597933	4599107		chr11	62598224	62599676		chr3	44753966	44754465
chr11	68852633	68853440		chr7	36262859	36263105		chr2	206480058	206480408		chr19	50305207	50305581		chr7	107383291	107385343		chr18	61089167	61089958
chr13	21408132	21408897		chr8	79517637	79517952		chr11	101981950	101982870		chr10	70091264	70092804		chr13	108870257	108870955		chr20	32398693	32399106
chr4	155384313	155385141		chrX	130140807	130141084		chr16	81744344	81744962		chr19	40324166	40324859		chr15	81281892	81282689		chr10	113943050	113944170
chr12	8207854	8208696		chr10	103911710	103912694		chr16	4784526	4785181		chr17	46703499	46703772		chr12	109530747	109531548		chr11	9385556	9386393
chr11	62879224	62879888		chr11	63607067	63607442		chr17	73389694	73389992		chr18	33077569	33078297		chr7	1609632	1610388		chr11	72144949	72145855
chr3	123385530	123386300		chr4	41218169	41218866		chr3	15901597	15902091		chr9	131873071	131873376		chr9	32572850	32573658		chr11	82996818	82997996
chr11	69965008	69965712		chr6	91792992	91793304		chrX	40013202	40013835		chr9	84302366	84303112		chr1	227751167	227751965		chr1	145507328	145508330
chr5	134675823	134676926		chr6	160390776	160391745		chr13	79176873	79177218		chr9	94183671	94184092		chr19	37957609	37958981		chr2	44000933	44001362
chr6	85512975	85514166		chr7	30067523	30067913		chr1	147013077	147013394		chr1	150848575	150849232		chr14	23425903	23426639		chr8	101162678	101163161
chr10	30200229	30200885		chr12	49412332	49412688		chr1	147070871	147071755		chr15	78423914	78424388		chr5	175963435	175965218		chr1	94703220	94703585
chr9	7836399	7837743		chrX	102488482	102488737		chr13	73991290	73991570		chr9	21335218	21335726		chrX	118109594	118110462		chr7	135242414	135242852
chr11	78245309	78246455		chr3	49169895	49170574		chr17	80171273	80172077		chr9	124312805	124313456		chr8	71313987	71315017		chr1	227057854	227058221
chr15	36736797	36737518		chr15	66198317	66198575		chr12	125290753	125291072		chr11	34379735	34380077		chr22	38003877	38005474		chr19	40950412	40950844
chr12	101083189	101083867		chr1	174753617	174753947		chr5	78630085	78630383		chr6	30653898	30655795		chr13	39611736	39613204		chr14	105218839	105219576
chr2	168229750	168230943		chr7	11378018	11378377		chr11	65292142	65292463		chr1	877453	877824		chr5	106888659	106889303		chr1	228290721	228291328
chr6	117878981	117880238		chr7	31770656	31770995		chr19	52192954	52193550		chr13	74708072	74709577		chr4	155470972	155471751		chr13	80915311	80915594
chr13	53187217	53188044		chr7	48527345	48527699		chrX	13707492	13707751		chr21	46712388	46712800		chr11	28131497	28132163		chr5	86708455	86708921
chr9	58252916	58253635		chr16	25269262	25269990		chr11	43666228	43666590		chr9	21974270	21975420		chr3	28389679	28390920		chr1	89356825	89357615
chr15	102966261	102967498		chr16	85833737	85834209		chr12	54784945	54785703		chr17	72978121	72978890		chrX	131351106	131352652		chr3	52804413	52805533
chr11	69681530	69682295		chr3	54912248	54912701		chr13	77456511	77456811		chr7	135395323	135396017		chr3	150264183	150264850		chr2	3605695	3606487
chr7	24299164	24299720		chr5	10373637	10374092		chr19	48673704	48674315		chr19	19174875	19175664		chr1	36396705	36397369		chr2	114514025	114514719
chr9	20581018	20581669		chr7	44454032	44454455		chr6	32211246	32211555		chr1	167905476	167906794		chr1	40024904	40025556		chr16	57220103	57220520
chr11	106779174	106779847		chr7	44477987	44478230		chr4	2106505	2106934		chr13	77459944	77460327		chr11	44117514	44118364		chr17	33288067	33288814
chr2	170483578	170484564		chr11	16917784	16918156		chr6	3228095	3228931		chr17	48255399	48255719		chr1	242011069	242011936		chr6	139094648	139095168
chr4	126967878	126968705		chr11	65149948	65150702		chr8	37337081	37337657		chr19	7615403	7616673		chr6	42896074	42898087		chr20	30697086	30698109
chr1	87170174	87171045		chr18	30855635	30855899		chr14	61190628	61191197		chr20	62184759	62185434		chr2	224808815	224809817		chr20	62496144	62496764
chr15	79347001	79348203		chr3	25086654	25087112		chr22	38301395	38301992		chr5	176923823	176924614		chr15	41694334	41694999		chr12	53894471	53895381
chr5	64806056	64806709		chr3	27708570	27708837		chr8	98655827	98656335		chr9	139561050	139561719		chr3	14165384	14166642		chr19	55919322	55919741
chr15	99698577	99699303		chr3	52889109	52889359		chr18	28681540	28681784		chr1	39456268	39456956		chr19	55897037	55897932		chr20	21501913	21502261
chr2	94246538	94247448		chr3	170073872	170074474		chr10	76597754	76598045		chr16	30959870	30960597		chr13	72440814	72441919		chr19	5719906	5720616
chr7	45277062	45277777		chr4	57598298	57598630		chr1	232119289	232119579		chr22	37171857	37172178		chr11	73309161	73309988		chr2	47142723	47143491
chr10	80147618	80149628		chr6	14206879	14207176		chr10	115613609	115613913		chr9	125703230	125703761		chr20	62496186	62497446		chr4	110736385	110737683
chr3	108256490	108257209		chr7	5334729	5335054		chr8	144691987	144692347		chr12	53273310	53273640		chr5	171613913	171615141		chr1	236030264	236030695
chr15	79546126	79547187		chr7	152219780	152220107		chr1	64936493	64937414		chr19	15666534	15667374		chr4	89444863	89445316		chr2	130939063	130939535
chr17	24886131	24886844		chr1	99728364	99728836		chr16	2518824	2519239		chr2	73404207	73405336		chr17	2951849	2952832		chr1	155178187	155178679
chr12	98627517	98628565		chrX	108845189	108845446		chr1	32521899	32522195		chr22	39953119	39953493		chr9	86571051	86571999		chr8	66754441	66755078
chr5	5558907	5559868		chr7	29965971	29966582		chr13	98629329	98629641		chr1	156073210	156073838		chr11	71813619	71814990		chr13	30424453	30425077
chr14	76495021	76495628		chr11	47445767	47446650		chr14	60386249	60386834		chr2	72372025	72372842		chr10	14919695	14920672		chr15	72765907	72766809
chr9	20544084	20545413		chr12	125183774	125184120		chr2	60796303	60796630		chr1	24151652	24152037		chr8	28747195	28749460		chr10	51572146	51572750
chr11	78535144	78536693		chr14	95886538	95886828		chr17	80355240	80356152		chr1	87800591	87801021		chr19	36138921	36140218		chr14	52455763	52456476
chr5	135778317	135779168		chr7	47867775	47868549		chr17	37026286	37027819		chr1	107599100	107599802		chr19	48972534	48973545		chr16	2273156	2274067
chr14	76435831	76436826		chr7	50801855	50802165		chr19	5250458	5251523		chr10	103911706	103912512		chr9	123555119	123556125		chr2	136498974	136499772
chr16	91657076	91658357		chr20	39938073	39938363		chr19	8645075	8645684		chr12	54752878	54753455		chr17	66507498	66508825		chr1	156736712	156737789
chrY	1245034	1246331		chr11	95522855	95523875		chr16	30382396	30383130		chr19	36207534	36208614		chr19	57702155	57703130		chr21	46961497	46961894
chr19	4810348	4812259		chr6	1966957	1967248		chrX	73069690	73070005		chr2	9770983	9771522		chr8	146077553	146079061		chr8	42396566	42396853
chr1	34056052	34057189		chr15	96884387	96884715		chr5	154062062	154062491		chr2	224809301	224810254		chr6	28092194	28092856		chr7	152373071	152373668
chr17	64920091	64920791		chr1	175106064	175106370		chr18	57567172	57568192		chr20	61940144	61941206		chr6	17705801	17707818		chrX	19361866	19362419
chr11	101315402	101316490		chr1	212458237	212458687		chr6	127467887	127468229		chr9	129567273	129567706		chr17	5371494	5372654		chr7	93633428	93633949
chr2	26139891	26140865		chr3	14962457	14962745		chr17	36981007	36981423		chr17	55860383	55861099		chr10	74113832	74114915		chr10	122702185	122702679
chr2	168456797	168457865		chr7	44925346	44925806		chr17	79845321	79845647		chr17	64961653	64962470		chr11	62446022	62446965		chr1	63787838	63788284
chr1	13659664	13661089		chr1	229690612	229690959		chr6	16518173	16518660		chr8	143531481	143532168		chr3	72896969	72898019		chr1	244012448	244012865
chr10	4375277	4376051		chr1	231132993	231133284		chr17	62038743	62039426		chr19	19256325	19257515		chr8	146175824	146176596		chr3	140660387	140660889
chr11	114217020	114218199		chr10	77139692	77139990		chr2	32582377	32583386		chr1	33207819	33208091		chr7	27779377	27780719		chr8	67940269	67941041
chr4	43441946	43442679		chr2	20881591	20882052		chr8	71314235	71314778		chr4	78078740	78079411		chr16	28857057	28858257		chr15	99193731	99194459
chr10	108359870	108360549		chr22	38926476	38926746		chr1	93545135	93545662		chr22	42475706	42476041		chr20	18547704	18548631		chr4	77068969	77069776
chr15	35756899	35757444		chr3	73295800	73296130		chr1	29062999	29063572		chr20	33679981	33680397		chr6	33239066	33240351		chr1	226186600	226187407
chr9	108490353	108491194		chr6	5314467	5314856		chr13	72437985	72438260		chr19	56154856	56155686		chr2	98261631	98262987		chr1	202317375	202318071
chr5	4104005	4105132		chr6	16840294	16840911		chr16	2756194	2757210		chr17	16556695	16557245		chr17	26898086	26899065		chr17	73452212	73453057
chr12	44209643	44210478		chr6	139701223	139701686		chr17	7740115	7740833		chr2	47629882	47630714		chr8	21867468	21868365		chr18	71815042	71815977
chr7	45714853	45715763		chr6	149929535	149929888		chr1	16009616	16010778		chr1	156390957	156391783		chr11	17373994	17375516		chr5	112849111	112849581
chr17	8508249	8508886		chr6	157219456	157219770		chr7	135395319	135396010		chr1	153700040	153700543		chr6	106773006	106774111		chr14	93214878	93215359
chr16	4789690	4790735		chr7	21763074	21763364		chr4	7233607	7234053		chr9	21802550	21802786		chr8	67976559	67977394		chr9	37119934	37120786
chr4	126202240	126203160		chr7	27388803	27389107		chr10	3827230	3827481		chr9	102583539	102584626		chr7	99697778	99699742		chr13	98628058	98628406
chr7	28350347	28350956		chrX	106426934	106427310		chr12	54395311	54396297		chr11	64646042	64646428		chr2	118571869	118572784		chr4	119606249	119606966
chr16	16828898	16829662		chrX	150095339	150095623		chr21	46255628	46256109		chr5	176237204	176237431		chr1	231663807	231664967		chr14	75179451	75180091
chr14	54360569	54361171		chr6	151812034	151812591		chr1	51442192	51442483		chr16	3070708	3071709		chr16	8891010	8891903		chr10	38299200	38300317
chr10	59964373	59965477		chr5	179718216	179718491		chr17	1012923	1013307		chr11	77705739	77706109		chr14	64969902	64970381		chr2	21022622	21023165
chr16	20692964	20693800		chr18	35623428	35623718		chr5	16465552	16465863		chr1	1291149	1292192		chr6	170893660	170894123		chr9	132597169	132597823
chr1	93824981	93825884		chr7	29804135	29804422		chr1	110091584	110091877		chr1	7843421	7843972		chr1	10458304	10459340		chr16	23160798	23161114
chr10	13982778	13983528		chr6	152339734	152340041		chr17	4439739	4440067		chr1	15736619	15737782		chr2	74153642	74154447		chr1	28241050	28241636
chr6	49263713	49264418		chr7	25897050	25897413		chr16	3070577	3072229		chr1	115631735	115632652		chr14	53196570	53197525		chr5	44808920	44810099
chr10	117676796	117677883		chr1	236658595	236658894		chr16	30419187	30419599		chr16	54320140	54320727		chr18	61088891	61090412		chr15	42840367	42841634
chr2	94157648	94158579		chr11	65656066	65656704		chr18	20860170	20860923		chr17	851871	852340		chr2	70351239	70351683		chr16	2802060	2802642
chr2	112454675	112455664		chr5	132201859	132202763		chr1	40723814	40724142		chr17	37025998	37027830		chr6	28219596	28220714		chr17	33905198	33905743
chr6	49073660	49074456		chr1	151319129	151319689		chr17	60752021	60752326		chr18	46066737	46067278		chr3	49055651	49056458		chr17	73257581	73258555
chr10	62920365	62921143		chr14	59559668	59559918		chr19	48994240	48995374		chr19	1449356	1449798		chr1	10269848	10270477		chr3	10362435	10363393
chr19	46304247	46305725		chr1	38305605	38305895		chr19	2719519	2719862		chr20	25388085	25388829		chr3	58223659	58224845		chr7	134143673	134144130
chr8	47673274	47674543		chr1	82307705	82308054		chr19	18654544	18654900		chr3	20081235	20082425		chr7	99516884	99517635		chr12	22696967	22697808
chr16	56037238	56038221		chr17	13740843	13741207		chr4	3495273	3495630		chr8	95731871	95732493		chr12	122326310	122327081		chr12	48099616	48099916
chr7	5079921	5080452		chr3	14703576	14703837		chr4	2716270	2716648		chr9	36166002	36166877		chr19	54974764	54976333		chr22	41681446	41682693
chr17	64053416	64054177		chr3	53594030	53594480		chr19	33529972	33530363		chrX	65858729	65859018		chr3	53925708	53926689		chr10	106028419	106028963
chr7	7298048	7299544		chr4	154849539	154849814		chr4	6100919	6101233		chr12	70637451	70637695		chr14	21457250	21458707		chr3	124448971	124449836
chr5	114618819	114619880		chr6	118061682	118061960		chr16	85833799	85834159		chr1	207494531	207495089		chr15	40674669	40675654		chr10	74855901	74857179
chr12	4082245	4083267		chr2	60983385	60984139		chr19	17727281	17727855		chr13	95364840	95365149		chr16	29801443	29802588		chr6	170151437	170151846
chr13	109822247	109822834		chr1	32029576	32030440		chr19	39226597	39228517		chr17	63556440	63556733		chr7	99035601	99036930		chr17	42060799	42061975
chr7	13034291	13035104		chr1	197353994	197354274		chr3	183165027	183165719		chr19	39390547	39390866		chr19	1478546	1479784		chr17	5371658	5372592
chr2	38925782	38927006		chrX	94892947	94893220		chr11	75946968	75947710		chr22	17602259	17602668		chr17	34957556	34958651		chr2	153191062	153191838
chr7	114635827	114636824		chr5	180649210	180649719		chr16	29908262	29908595		chr5	60627064	60628002		chr1	183203928	183205669		chr16	71495876	71496517
chr8	111855592	111856437		chrX	41194316	41194737		chr17	58468888	58469593		chr7	156931070	156931341		chrX	129115092	129117961		chr5	133303734	133304786
chr16	4879824	4881027		chr2	61990963	61991401		chr6	43543120	43543424		chr1	55145136	55145808		chr5	60457646	60459207		chr8	144911433	144912165
chr15	99044733	99045352		chr9	27573625	27574141		chr21	47581764	47582144		chr3	169684380	169685210		chr18	77928569	77929534		chr4	89299815	89300559
chrX	166483607	166484189		chr1	73499974	73500259		chr5	555029	555485		chr16	30545983	30546413		chr7	150754410	150755807		chr3	49977328	49978078
chr17	53478764	53479638		chr13	45915196	45915780		chr13	79979592	79979977		chr15	65133162	65134039		chr8	37553657	37554495		chr22	26908029	26908700
chr4	40839014	40839624		chr6	143660561	143660932		chr1	154154650	154155431		chr6	26538476	26539239		chr17	66286213	66287441		chr19	51014531	51015293
chr8	118668178	118669380		chr6	158252370	158252619		chr13	80915300	80915583		chrX	37764699	37765617		chr4	190642342	190644030		chr2	190627113	190628060
chr14	70076329	70077293		chr7	23610485	23610834		chr1	153911609	153911974		chr8	145690881	145691643		chr5	137368802	137369381		chr19	13858387	13858766
chr16	55973274	55974107		chr9	33410579	33410862		chr11	14520685	14521150		chr2	171626919	171627942		chr4	89079386	89080286		chr15	89010227	89011080
chr8	84249383	84249995		chr6	4965352	4965652		chr1	61543611	61543956		chr20	16553725	16554313		chr19	34918926	34919666		chr3	45017682	45018136
chr18	74215867	74216425		chr6	147178715	147179211		chr13	91114317	91114625		chr16	795847	796098		chr7	135661274	135662507		chr3	97690650	97691152
chr5	28070342	28072040		chr7	47514902	47515531		chr7	155933284	155933582		chr10	80826731	80827997		chr17	3466240	3466902		chr19	11038919	11039575
chr6	17748923	17749450		chr13	64929840	64930138		chr13	50698441	50698786		chr12	115105920	115107228		chr12	70760463	70761155		chr11	64884989	64885419
chr5	105498461	105499015		chr15	102068741	102069307		chr13	66536901	66537222		chr5	78908167	78908712		chr9	130565345	130566023		chr20	25604500	25605368
chrX	164419378	164419873		chr16	23807220	23807579		chr1	76189797	76190664		chr19	1287012	1287388		chr6	75994094	75995130		chr1	220219342	220220187
chr11	6625714	6626379		chr2	41890153	41890443		chr12	49182836	49183564		chr9	33817915	33818643		chr19	59070435	59071375		chr2	167232346	167232924
chr4	33030896	33031974		chr2	66257714	66258060		chr15	65477203	65477721		chr19	30335659	30336732		chr22	22020039	22020795		chr22	31503166	31503901
chr4	3907304	3908366		chr2	223048961	223049219		chr13	76580695	76580990		chr17	45771352	45772646		chrX	49040518	49042020		chr16	67926751	67927187
chrX	134307720	134308391		chr6	34962333	34962970		chr16	3148115	3149092		chr19	48672762	48674330		chr4	76597073	76599195		chr5	121297106	121297679
chr5	30907545	30908100		chrX	16638005	16638416		chr19	30718271	30718533		chr11	61583380	61584005		chr16	77224201	77225803		chr17	57696436	57697385
chr17	84465635	84466687		chrX	120258111	120258501		chr16	3059859	3060252		chr22	18256597	18256868		chr1	16343563	16344415		chr15	41522724	41523110
chr8	112332118	112332619		chr3	47337421	47337699		chr6	144163833	144164398		chr6	31869218	31870429		chr10	97849316	97850395		chr4	83294414	83295918
chr4	48042767	48043874		chr4	76597818	76599036		chr1	65774701	65775006		chr9	94710410	94712132		chr1	204332186	204333062		chr12	57081462	57082242
chr12	32819165	32820524		chr3	10653592	10653882		chr12	71003894	71004202		chr1	210405565	210406186		chr15	66160920	66163362		chr2	207139238	207139604
chr2	20943222	20944443		chr19	46850606	46851099		chr2	152954766	152955118		chr15	76351693	76352051		chr17	7834305	7836159		chr20	18118067	18118801
chr5	108628765	108630344		chr3	46176741	46177191		chr4	20252452	20253178		chr17	5389044	5389770		chr8	56986952	56987449		chr5	178286501	178287130
chr13	67108114	67109053		chr6	142686120	142686380		chr11	34379768	34380081		chr9	131873941	131874460		chr1	185125814	185127571		chr2	232378624	232379663
chr10	117393111	117393869		chr7	44085980	44086316		chr13	67555831	67556094		chr9	139565730	139567523		chr10	98345643	98346461		chr20	48687627	48688076
chr8	92133936	92135068		chr1	71002779	71003049		chr16	50188116	50188505		chr19	1853984	1854453		chr12	6602063	6602984		chr15	60770971	60771646
chr10	99586627	99587631		chr10	89422017	89422315		chr2	207139239	207139577		chr9	99417625	99417935		chr1	156426423	156427681		chr16	279260	279682
chr6	88074907	88075426		chr15	84043116	84043396		chr4	95527533	95527885		chr17	42219084	42219821		chr12	6676995	6677867		chr16	3284687	3285479
chr3	58414345	58415104		chr16	15736526	15736976		chrX	119596374	119596694		chr19	12893197	12894170		chr19	4181968	4182885		chr17	7218615	7218989
chr2	174665297	174665830		chr18	20509487	20510003		chr11	430471	430800		chr1	3816303	3818012		chr1	43854932	43856088		chr1	22778053	22778816
chr15	58872356	58873057		chr3	38762139	38762580		chr21	43296826	43297544		chr1	33647070	33647695		chr11	120516249	120516800		chr19	46366022	46366604
chr7	126799272	126800233		chr3	54250956	54251355		chrX	80063274	80063563		chr21	37507824	37508384		chr7	100487149	100489221		chr12	10365302	10365704
chr11	86757411	86758331		chr6	154808482	154808735		chr7	152108294	152108559		chr22	46409465	46410062		chr3	160938700	160940148		chr3	142166338	142167334
chr14	67017603	67018084		chr7	44654864	44655184		chr1	247282082	247282619		chrX	139014884	139015314		chr16	30785749	30786992		chr17	7145397	7145837
chr4	135419896	135420514		chr8	36991267	36991875		chr16	5357062	5357391		chr17	42083869	42084669		chr1	226373517	226375015		chr8	117886819	117887368
chr16	23988473	23989357		chr6	3418814	3419116		chr11	124746406	124746898		chr1	16009616	16010814		chr1	161123299	161124315		chr22	38240394	38240814
chr6	86370822	86372374		chr5	172744082	172744548		chr12	109746972	109747513		chr1	33721033	33721464		chr3	194392655	194393565		chr16	87417501	87418088
chr1	161070387	161071114		chr4	185810829	185811115		chr20	62104238	62105143		chr1	225840981	225841513		chr1	24739685	24740342		chr2	135675696	135676607
chr13	73405645	73406436		chr18	18888965	18889339		chr16	29819019	29819872		chr16	3013497	3014453		chrX	67652635	67654254		chr12	57940808	57941411
chr15	86214031	86214809		chr3	65374110	65374415		chr11	32914952	32915913		chr17	62501693	62503559		chr1	16126666	16127901		chr9	33076244	33076939
chr17	78936716	78937530		chr7	50364572	50364857		chr13	76112254	76112528		chr18	32074061	32074779		chr4	76911116	76912382		chr19	55987431	55988405
chr12	85473340	85474314		chr3	53925738	53926681		chr16	67970216	67970960		chr2	157191050	157191562		chr12	88535134	88536254		chr20	46130436	46130889
chr19	6909438	6910284		chr1	12026510	12026803		chr10	111967730	111969027		chr17	80606676	80607438		chr1	149982097	149982904		chr3	47205569	47206301
chr14	67008254	67009314		chr1	241331718	241332045		chr10	126479878	126480266		chr19	15310604	15311559		chr2	200320319	200321448		chr17	67410470	67411086
chr15	73060382	73061404		chr2	220144441	220144855		chr15	96903622	96904036		chr9	111928739	111929183		chr14	96000692	96001286		chr22	38349339	38349836
chr14	63605592	63606563		chr6	110650716	110651057		chr17	77774363	77774793		chr13	45010768	45011431		chr20	5093207	5094277		chr4	177240777	177241087
chr3	132683657	132684518		chr6	156979940	156980241		chr6	155433770	155434045		chr7	139044531	139045330		chr19	59083358	59084717		chrX	16737386	16738353
chr7	90442274	90443012		chr17	9143984	9144585		chr6	159155379	159155687		chr19	871868	872375		chr11	73881755	73882593		chr14	24682104	24682894
chr2	153161061	153162111		chrX	72786034	72786330		chr20	25388024	25388889		chr12	20521899	20522999		chr11	6947024	6948444		chr1	1550399	1551080
chr7	97757128	97758215		chr6	130084109	130084359		chr3	52489789	52490489		chr11	62648329	62649188		chr2	27886107	27887529		chr11	17373236	17374632
chr5	119596451	119597660		chrX	100740846	100741285		chr7	157156526	157156804		chr17	40539778	40540941		chr2	162016752	162017638		chr4	95128517	95129174
chr1	88276937	88277814		chr11	67120318	67120581		chr1	101703556	101704078		chr2	48133608	48134170		chr3	32726595	32727412		chr17	6916440	6916990
chr3	84814095	84814815		chr3	156892494	156892991		chr12	49350239	49351588		chr15	74782111	74782749		chr11	576101	576542		chr4	56411852	56412776
chr12	17348144	17348699		chr1	229133220	229133472		chr17	55625670	55626268		chr1	61548556	61548904		chr4	83931046	83932394		chr9	99179494	99179812
chr5	139932077	139933082		chr15	72766078	72766774		chr17	46620912	46622831		chr11	17297799	17298106		chr17	40713743	40715298		chr3	141030300	141030827
chr9	64253362	64254081		chr6	27520755	27521501		chr16	30545980	30546246		chr14	102226874	102227712		chr3	158362115	158362765		chr10	101380316	101380807
chr1	95313321	95314058		chr1	87550214	87550484		chr14	105293064	105294304		chr15	44828872	44829200		chr16	28874588	28875854		chr15	72522776	72523974
chr19	7493655	7494507		chr13	42712274	42712764		chr22	42945626	42946363		chr15	81281887	81282324		chr14	55032090	55032738		chr2	39351305	39352012
chr5	24383128	24384041		chr14	56724719	56725007		chr19	4669675	4670200		chr2	121832107	121833245		chr6	31513969	31515625		chr7	64254596	64255305
chr1	34739088	34740127		chr15	82266110	82266482		chr3	170073872	170074524		chr21	47580918	47581161		chr2	220461946	220463247		chr8	86089843	86090514
chr1	193173325	193173989		chr3	47064043	47064336		chr16	11580701	11581363		chr17	61043190	61043445		chr22	18120449	18122158		chr9	111695938	111696931
chr4	153956835	153957372		chr3	43216479	43216790		chr10	121303017	121303570		chr2	219827695	219828347		chr5	43557354	43557880		chr15	78591524	78592392
chr8	77548883	77550399		chr4	2956306	2956881		chr17	76349252	76349853		chr1	244211092	244211939		chr17	48450107	48450853		chr2	54342168	54342882
chr11	61098729	61099469		chr6	167078681	167078971		chr17	21225360	21225687		chr22	30783425	30783883		chrX	152865245	152865727		chr7	92157485	92158318
chr11	98450374	98451045		chr15	75939402	75939806		chr14	69618088	69619695		chr1	2064574	2065010		chr14	55493405	55494488		chr14	36789016	36790013
chr10	67536995	67538220		chr6	3752819	3753059		chr6	33394868	33395657		chr1	54872316	54873417		chr22	25345783	25346800		chr3	93698782	93699196
chr7	45447450	45448131		chr6	18263891	18264405		chr1	144010653	144010946		chr1	59011914	59012616		chr22	44208041	44208927		chr3	196669230	196669685
chr3	103020206	103021081		chr1	186344207	186345414		chr10	77160157	77160777		chr11	126225227	126225542		chr19	19779355	19780294		chr11	125462328	125462726
chr15	84970035	84972052		chr4	113557734	113558769		chr13	92985379	92985820		chr7	1028100	1028725		chr8	67524584	67526726		chr4	20252463	20253031
chr19	42170303	42170997		chr1	78148024	78148348		chr2	12857025	12858346		chr21	47010251	47011143		chr10	122702661	122703313		chr14	20811518	20812148
chr11	48787509	48788237		chr10	103879357	103879710		chr5	53606512	53606926		chr11	1594361	1595904		chr17	62501692	62503911		chr16	4475323	4475814
chr7	140976171	140976569		chr6	6588088	6588527		chr6	33178996	33179412		chr13	31191365	31192132		chr7	140178256	140178713		chr19	54605627	54606656
chr12	80209505	80210558		chr3	87843204	87843486		chr6	57455705	57455994		chr1	155112431	155113297		chr5	115907929	115909568		chr9	6680895	6681993
chr3	123320315	123321223		chr6	56818749	56819052		chr11	362570	363197		chr16	30969493	30970155		chr1	100598032	100599049		chr5	178053743	178054334
chr10	127086379	127087093		chr16	13854392	13854694		chr16	29827662	29828236		chr20	523669	524283		chr17	61903812	61905242		chrX	102509243	102510360
chr5	110176393	110177089		chr1	88592942	88593213		chrX	39964666	39965484		chr22	36424029	36424274		chr10	70715461	70716542		chr9	82185606	82186329
chr11	88717981	88719024		chr15	75348518	75349014		chr18	24048797	24049031		chr8	144365274	144366134		chr17	79451686	79452268		chr9	95055748	95056182
chr2	109280415	109281573		chr11	15094754	15095094		chr6	69345335	69345737		chr17	46671173	46671551		chr4	166033264	166034079		chr12	53399663	53400311
chr17	24669045	24670379		chr1	115434870	115435213		chr8	67578973	67579424		chr9	139657449	139658335		chr1	93810744	93812166		chr4	99916212	99916619
chr9	4309190	4310131		chr1	117206859	117207151		chr16	31050805	31051109		chr10	134202307	134202856		chr1	161695886	161697396		chrX	38186826	38187134
chr8	69749430	69750133		chr12	110000322	110000899		chr12	99193312	99193640		chr14	58765356	58765914		chr22	38244650	38245818		chrX	48753853	48755225
chr5	135008593	135009847		chr12	125204613	125205225		chr17	20119786	20120107		chr14	37051053	37051893		chr12	58138761	58139477		chr5	59995701	59996303
chr9	22095885	22096424		chr22	45026741	45027173		chr6	159364495	159364820		chr15	68569643	68570308		chr1	64935451	64936043		chr19	10400245	10400581
chr4	108327191	108328608		chr3	100615075	100615377		chr7	98648524	98648827		chr15	75165433	75165776		chr1	20987378	20988401		chr5	170736076	170736340
chr8	123224543	123225227		chr4	56720097	56720423		chr1	182991946	182992318		chr17	77965505	77965943		chr19	40502412	40503643		chr17	1619603	1620030
chr17	34586417	34587578		chr6	134667833	134668109		chr14	21493910	21494617		chrX	73641214	73641562		chr16	70380564	70381214		chr20	23342220	23342746
chr3	54567019	54567936		chr6	138837101	138837621		chr14	102780934	102781252		chr7	100492338	100493835		chr20	37100940	37101648		chr13	42032274	42032896
chr13	41248929	41249924		chr7	31132177	31132444		chr14	105956456	105956768		chr13	73633068	73633497		chr2	136742389	136743528		chr17	62222812	62223420
chr7	30639018	30639558		chr7	36355274	36355554		chr17	37025056	37025376		chr19	10526773	10528197		chr7	99214138	99214972		chr22	51020907	51021577
chr19	10356720	10357391		chr10	116345000	116345375		chr17	45771404	45772645		chr22	29702718	29703033		chr22	38411461	38413034		chr17	79480254	79481453
chr7	45693868	45694824		chr14	104267845	104268119		chr19	35738541	35739827		chr5	87970014	87970473		chr5	75012223	75013522		chr21	43916298	43916979
chr3	36571717	36572683		chr16	72962016	72962338		chr7	100464670	100464938		chr9	78506147	78506376		chr3	141029811	141030962		chr17	47646949	47647522
chr2	132781206	132781908		chr6	4039774	4040073		chr2	65091574	65092281		chr1	225117053	225117494		chr12	53845518	53845925		chr13	111805729	111806156
chr8	123442871	123443690		chr7	39125400	39125699		chr2	122287566	122288041		chr7	32534677	32535585		chr19	37263686	37264390		chr9	35096227	35096774
chr10	58497772	58498349		chr1	146910041	146910600		chr6	27218936	27219908		chr9	130546897	130547651		chr19	13274493	13276013		chr19	18303766	18304437
chr19	7217228	7217842		chr10	49737140	49737420		chr12	54404383	54405732		chr1	25071328	25071892		chr1	168106307	168107062		chr18	12702395	12703225
chr16	93603643	93605269		chr15	83857515	83857945		chrX	24482413	24483279		chr1	52195419	52195909		chr11	132934090	132935194		chr2	239197449	239197792
chr5	122062331	122063456		chr18	57025823	57026468		chr19	54484769	54485069		chr16	89556284	89556537		chr12	76741697	76742612		chrX	135055317	135056163
chr17	69417189	69417936		chr19	55136929	55137276		chr7	2594735	2594999		chr19	771379	771650		chr15	65668587	65669982		chr22	20861773	20862290
chr10	119080501	119081340		chr2	126466177	126466489		chrX	114795283	114796030		chr19	45016986	45017281		chr19	49628391	49629198		chr9	95432092	95432797
chr1	58973142	58973792		chr3	465065	465356		chr2	114435809	114436084		chrX	13956194	13956719		chr17	37793307	37794328		chr16	3200640	3201137
chr19	29812598	29813454		chr3	7858426	7859082		chr11	76221494	76221792		chr1	10534920	10535236		chr1	109825350	109826295		chr1	38155951	38156412
chr10	82897665	82898467		chr3	71161275	71161536		chr16	28834019	28834265		chr12	679053	679548		chr16	70464947	70465441		chr1	46215975	46216588
chr10	81266522	81267058		chr3	93680504	93681070		chr8	123817391	123817666		chr12	131323029	131323551		chr19	49403274	49404292		chr10	711366	711851
chr12	40222022	40223608		chr6	127405312	127405592		chr3	168865035	168865344		chr12	133295027	133295426		chr11	20088115	20088895		chrX	15353259	15354130
chr10	4265324	4266218		chr6	169670841	169671360		chr18	24763080	24763372		chr17	41446393	41446796		chr8	103876192	103877134		chr11	16625833	16626495
chr1	87755493	87756369		chr7	32246541	32246848		chr1	31278245	31278651		chr17	77903402	77903801		chr1	67896036	67897072		chr14	39572278	39573067
chr19	53038145	53039678		chr1	42645844	42646134		chr1	90204502	90204823		chr9	132499968	132500541		chr1	110008770	110009314		chr2	233415175	233415999
chr4	147904419	147905127		chr1	221705156	221705464		chr4	924056	924374		chr1	32228702	32229424		chr19	11004512	11005381		chr15	34516997	34517460
chr11	54522463	54523227		chr6	158534743	158535004		chr7	100184532	100184863		chr6	13574777	13575589		chr17	8125857	8127561		chr5	180687281	180689208
chr7	45621462	45622010		chr7	1540111	1540486		chr12	57521554	57524201		chr8	144918859	144919729		chr8	6564865	6565857		chr19	17185678	17186183
chr2	3511952	3513485		chr6	143024331	143024605		chr17	79353511	79353950		chr1	228247269	228247960		chr11	207292	208688		chr7	65878297	65878978
chr4	106749674	106750261		chr18	29886132	29886426		chr19	35520638	35520929		chr10	32048272	32048852		chrX	64754269	64755148		chrX	23925259	23926463
chr8	4779227	4779866		chr1	224689642	224689954		chr10	111969479	111969798		chr5	141230057	141230463		chr12	123011470	123012375		chr1	1406029	1407203
chr11	96943481	96944365		chr10	111969423	111969789		chr15	89089629	89089908		chr9	34700950	34701606		chr9	137029675	137030657		chr4	17578435	17579328
chr4	43492622	43493220		chr6	27569510	27569851		chr16	695592	695972		chr12	113573475	113573866		chr1	177952955	177953793		chr1	193090757	193091580
chr7	101663346	101664004		chr7	28448092	28448624		chr16	1728701	1729070		chr7	951212	951698		chr2	86789967	86790943		chr12	7079492	7080272
chr16	23127518	23128167		chr18	21432562	21432817		chr17	4850494	4850806		chr8	67976934	67977329		chrX	13671085	13671949		chr3	50606311	50607262
chr5	143328966	143329552		chr19	13539574	13539951		chr17	79217183	79217693		chr11	61595304	61595990		chr19	38907678	38909330		chr1	91486895	91487949
chr2	29643015	29644088		chr8	66876944	66877259		chr7	155607291	155607995		chr19	50815206	50816150		chr1	247241151	247242323		chr17	47021881	47022520
chr5	121939098	121939595		chr1	166845427	166845714		chr16	8960543	8961461		chr1	875923	877216		chr7	77166571	77168558		chr13	41635351	41636745
chr12	106514233	106514859		chr16	58217860	58218142		chr2	43251482	43252267		chr1	45986905	45987869		chr22	19164260	19165142		chr1	174968334	174968898
chr17	21450229	21450813		chr3	32396189	32397457		chr21	30221008	30221309		chr10	63656530	63657152		chr14	100841660	100843254		chr5	157285326	157286311
chr2	119034423	119035359		chr3	41149473	41149774		chr7	44240895	44241264		chr11	356054	356519		chr22	43538736	43539803		chr17	73285520	73285990
chr4	135307017	135307854		chr3	82651846	82652127		chr8	11560409	11561621		chr16	75299935	75300297		chr3	16305892	16307030		chr16	30545889	30546433
chr17	71615856	71616433		chr3	129114310	129114613		chr11	67232482	67232890		chr17	1171374	1171968		chr6	10404532	10405619		chr11	75946033	75946861
chr11	70409710	70410474		chr4	54507382	54507703		chr18	34322107	34322848		chr17	74067979	74068332		chr13	113241480	113242975		chr12	42719653	42720391
chr7	4149022	4150199		chr8	133017538	133017799		chr6	42897236	42898022		chr17	80455012	80455383		chr1	207326070	207326743		chr5	130506348	130506915
chr15	102102622	102104451		chrX	21295048	21295363		chr20	60892996	60893869		chr19	18528347	18529287		chr22	43583603	43584059		chr13	25086239	25086999
chr7	128238307	128239095		chr1	225577373	225577751		chr19	36266783	36267137		chr19	39226572	39228308		chr6	33289932	33291355		chr14	64970820	64971459
chr9	59577631	59578527		chr1	63847339	63847597		chr2	8821628	8821940		chr19	49892010	49892609		chr14	51561306	51562438		chr7	43908417	43908784
chr5	117263461	117264033		chr1	168759276	168759549		chr7	79081210	79082753		chr2	220387087	220387449		chr16	89068760	89070297		chr3	97758053	97758852
chr6	145275867	145276907		chr1	242279281	242279536		chr6	33289941	33290727		chr7	48128652	48128996		chr10	81966817	81967454		chrX	24711600	24712433
chr5	148074701	148075452		chr10	78062130	78062445		chr17	77979715	77979966		chr16	70472978	70473498		chr11	74699325	74700267		chr16	58663448	58664675
chr7	64784207	64784857		chr12	24102441	24102733		chr10	61044000	61044722		chr8	27168898	27169178		chr8	16858285	16859692		chr13	45492010	45492623
chr5	33378295	33378853		chr15	74987940	74989109		chrX	13956134	13956472		chr16	29973491	29973760		chr4	2813652	2814797		chr1	243418276	243418626
chr7	28376202	28377013		chr2	175902819	175903187		chrX	37208861	37209554		chr12	53773779	53774081		chr3	51572069	51574037		chr2	242041435	242041889
chr11	76406733	76407249		chr3	42101839	42102116		chr1	153604164	153604447		chr7	150065884	150066434		chr16	2770811	2771814		chr3	119041571	119042123
chr3	52045846	52047133		chr3	60976766	60977190		chr2	11241631	11242093		chr9	140512382	140512956		chr8	95565061	95566285		chr15	66648270	66649670
chr17	35164483	35165574		chr5	5106146	5106498		chr1	71546339	71546652		chr5	131132786	131133114		chr8	95731183	95732734		chr4	159592931	159593566
chr9	21223869	21224597		chr5	9613765	9614026		chr10	102728934	102729236		chr5	132201834	132202215		chr9	37592144	37592762		chr8	124053762	124054853
chr12	81484472	81485369		chr6	20584733	20585172		chr17	45144592	45144920		chr19	38943683	38944198		chr4	56411720	56412856		chr2	220462160	220462927
chr11	121014453	121015402		chr7	26495569	26495835		chr17	77903402	77903776		chr1	218458202	218458678		chr4	151936041	151937686		chr4	68566800	68567169
chr13	67779496	67780581		chr8	107634290	107634554		chr5	100236473	100236758		chr20	34129815	34130244		chr1	45805216	45806523		chr5	80596963	80597851
chr4	153338158	153339210		chr8	121457353	121457985		chr2	47403380	47403973		chr9	132105737	132106358		chr5	82767201	82770654		chr17	5342315	5342702
chr11	71004233	71004814		chr9	105734183	105734479		chr21	34602533	34603280		chr3	48514594	48514845		chr10	100227265	100227663		chr18	158293	159242
chr19	55556023	55556676		chr6	24719669	24720092		chr10	77139687	77139989		chr6	144471918	144472253		chr19	35490414	35491165		chrX	153626421	153626994
chr6	72616432	72617132		chr3	55325291	55326095		chr4	4813290	4813584		chrX	13706953	13707268		chr20	57555919	57556259		chr9	6008251	6008893
chr7	3629585	3630267		chr1	229233925	229234587		chrX	149671090	149671361		chr1	32538610	32539366		chrX	119694637	119695966		chr5	61601524	61601888
chr11	95384318	95385164		chr3	9984944	9985296		chr11	72423410	72423755		chr9	78505505	78505811		chr6	139094476	139095249		chr7	17979938	17980513
chr5	112493358	112493976		chr5	169057200	169057522		chr10	123735028	123735391		chr19	1318787	1319202		chr11	111895074	111896512		chr1	19923020	19923665
chr8	84256016	84257476		chr10	114151451	114151718		chr13	92068000	92068293		chr8	17780049	17780854		chr3	24536895	24537583		chr11	66725609	66726410
chr11	17257450	17258013		chr15	101894734	101895006		chr9	139249835	139250304		chrX	129065026	129066335		chr7	155301652	155303263		chr2	242576724	242577448
chr5	118425058	118425558		chr19	10514269	10515575		chr19	4597922	4598778		chr14	24834959	24835702		chr4	100867086	100867622		chr10	93169093	93169992
chr7	16119505	16120337		chr2	208857373	208857646		chr6	52285414	52285808		chr17	77806090	77806787		chr4	141445071	141445818		chr1	150266110	150266650
chr14	61680892	61681789		chr3	15859404	15859669		chr16	553763	554278		chr20	56158033	56158371		chr10	89879748	89880418		chr14	67708085	67708643
chr7	80323838	80324548		chr3	32011433	32011720		chr12	111474370	111474731		chr4	4861984	4862365		chrX	13752372	13753333		chr8	61193910	61194335
chr14	57407460	57407985		chr3	39317390	39317692		chr17	19140901	19141761		chr6	42847642	42848074		chr5	137878128	137879552		chr10	102488926	102489709
chr10	126969964	126971097		chr3	52224794	52225109		chr2	160885891	160886415		chr8	101965215	101965718		chr4	148538239	148538979		chr14	21979038	21979850
chr2	105134064	105134889		chr3	58020979	58021486		chrX	98130926	98131220		chr9	131549212	131550050		chr19	37018705	37020369		chr19	10216687	10217344
chr17	34972356	34973417		chr3	85112842	85113105		chr13	82773600	82773899		chr9	135116528	135117246		chr5	112538725	112539299		chr19	57862224	57862849
chr3	129830931	129831693		chr4	180432708	180433003		chr4	190661883	190662323		chr22	38808853	38809698		chr2	70417502	70418389		chr17	76250208	76250926
chr16	33966356	33967494		chr5	171039562	171039906		chr12	58132349	58132910		chr19	2273523	2274473		chr11	118955310	118956565		chr5	149111204	149111918
chr9	44396516	44397078		chr6	27634746	27635013		chr13	31191372	31192483		chr21	34915361	34915813		chr2	48131209	48132517		chr2	74153662	74154271
chr17	31809380	31810556		chr6	126391140	126391510		chr3	71631121	71631637		chr7	150929303	150929887		chr16	67969275	67971422		chr5	68664744	68665840
chr5	100679770	100680699		chr16	20416444	20416762		chr3	88108822	88109166		chr9	34179077	34179804		chr2	154333224	154335305		chr2	62732710	62733274
chr9	114650884	114651534		chr15	86434640	86434895		chr18	23411029	23411469		chr3	49711203	49711686		chr14	61112979	61115511		chr18	29523258	29523649
chr16	93710913	93712070		chr7	914604	915381		chr22	41347794	41348084		chr19	56632669	56632973		chr6	36853444	36854178		chr1	151881925	151882349
chr13	30544711	30545591		chr1	223324644	223325158		chr1	38955729	38956067		chr19	47950155	47951038		chr1	86173556	86174392		chr14	21571737	21572494
chr9	96752238	96753038		chr1	15850900	15851469		chr1	62786954	62787480		chr19	48995942	48996861		chr19	9878694	9879996		chr10	104613487	104614547
chr8	105606398	105607024		chr1	249119430	249120216		chr12	110020269	110020773		chr17	17685938	17686189		chr11	65655174	65656858		chr9	140024025	140024456
chr13	45970806	45971727		chr7	44413699	44414104		chr20	62675934	62676497		chr16	30441555	30442003		chr5	147763090	147764134		chr17	40706189	40707322
chr2	38368704	38369240		chr12	125398434	125399462		chr5	127874077	127875208		chr1	53018778	53019640		chr5	180649122	180651632		chr7	72936400	72937351
chr7	44848695	44850029		chr17	45144622	45144913		chr1	75590967	75591521		chr11	65686655	65686925		chr5	153417964	153418925		chr20	60757759	60758197
chr17	79174133	79174953		chr1	26385054	26385419		chr16	30907383	30908002		chr19	55996095	55996894		chr19	11669648	11670298		chr21	34696832	34697700
chr15	102393433	102393967		chr1	181135372	181135634		chr4	4387924	4388312		chr10	134799257	134800049		chr9	133454413	133455801		chr9	33816720	33817125
chr8	119009983	119010406		chr19	48918774	48919244		chr9	104161127	104161550		chr12	46776780	46777691		chr1	91172351	91173702		chr19	54974849	54976080
chr10	63122234	63123056		chr3	9753449	9754002		chr9	134268951	134269287		chr17	18761178	18761932		chr5	148930960	148931578		chr6	41862554	41863465
chr18	76838330	76838978		chr3	9920124	9920392		chr14	24834926	24835696		chr17	42404199	42404482		chr12	56320467	56322142		chrX	102809391	102810077
chr11	69900677	69902206		chr12	90103323	90104024		chr17	78746030	78746342		chr20	61283130	61283855		chr19	58873110	58874543		chr16	75498447	75498874
chr11	100564183	100564849		chr12	133707121	133707678		chr2	153573184	153573712		chr22	17652883	17653301		chr15	57178797	57180096		chr15	81281888	81282308
chr3	158031339	158032245		chr2	111817630	111818079		chr5	149891474	149891747		chrX	119694637	119695649		chr4	124319789	124320203		chr21	40685576	40686078
chr13	64152163	64153703		chr3	16544966	16545234		chr1	45097878	45098170		chrX	128656431	128657608		chr1	66797871	66798338		chr9	134955159	134955445
chr1	59684691	59685539		chr4	56261697	56261992		chr17	36902311	36902653		chr3	169482124	169482404		chr7	128050055	128050614		chr10	43902921	43904071
chr10	59476330	59477014		chr7	27139478	27139756		chr17	42342372	42342712		chr7	155961912	155962197		chr1	53308859	53309366		chr19	59086543	59087089
chr5	129650437	129651262		chr7	30880536	30880948		chr2	48131870	48132510		chr11	833575	833887		chr2	9563583	9564467		chr10	38264928	38265828
chr14	45219176	45220052		chr7	32535207	32535973		chr6	18263815	18264429		chr12	69201548	69202107		chr14	73602591	73604195		chr21	40721266	40721809
chr6	25808756	25809452		chr7	36667616	36667961		chr6	32938294	32939301		chr19	41195708	41196664		chr6	168556435	168557049		chrX	154254809	154255775
chr4	116597373	116597993		chr8	106330226	106330522		chr8	74658100	74659123		chr2	238384021	238384261		chr19	35224486	35225263		chr1	100598206	100598929
chrX	7574286	7575088		chr18	33077661	33078280		chr19	2013463	2014204		chr5	37840098	37840478		chr9	26892189	26893148		chr17	6917587	6918239
chr9	121857545	121858297		chr19	11555493	11555964		chr3	58331870	58332180		chr6	89827845	89828193		chr10	69609011	69609653		chr19	58912515	58913122
chr11	6528528	6529018		chr12	51985535	51985891		chr4	12439099	12439400		chr1	10856583	10857200		chr10	43916267	43917007		chr10	99473735	99474566
chr7	28392265	28393408		chr3	33248774	33249145		chr4	110255470	110255926		chr1	156022838	156023372		chr11	61128577	61130302		chr4	108746262	108747235
chr13	56654192	56654675		chr3	48694878	48695236		chr5	39707388	39707686		chr15	89181950	89182493		chr9	123963603	123964343		chr9	95527188	95527466
chr4	131083352	131083862		chr13	94555832	94556175		chr8	132952146	132952669		chr17	4850494	4850818		chr10	101491482	101492414		chr12	49245656	49246240
chr9	72969870	72970392		chr16	8981366	8981671		chrX	123093350	123094036		chr2	64067583	64069094		chr12	56131117	56132920		chr7	120496914	120497668
chr5	113570421	113571249		chr19	39340846	39341185		chr1	70982115	70982415		chr3	50654180	50654791		chr5	148651555	148652277		chr7	158622251	158622864
chr15	57694311	57696059		chr3	14482066	14482394		chr16	3852538	3852871		chr4	141072368	141073238		chr1	24117227	24119572		chr2	95831205	95831822
chr6	108570319	108571296		chr6	27463097	27464154		chr7	1229669	1230380		chr7	148725029	148725346		chr1	1244599	1245403		chr3	185303849	185304447
chr17	84790459	84791598		chr7	5494936	5495770		chr19	1861931	1862689		chr8	37552357	37553193		chr19	38269533	38270710		chr7	42927872	42928675
chr19	4989594	4990532		chr8	103729029	103729272		chr17	54673851	54674133		chr6	10412402	10412956		chr15	57616061	57616818		chr1	44440241	44440757
chr6	51912760	51913317		chr7	1100842	1101100		chr20	61461462	61462088		chr7	73684064	73684671		chr9	34048362	34048938		chr16	30007172	30007616
chr7	116304985	116305679		chr8	103549634	103549924		chr7	148724684	148725257		chr20	33296366	33296956		chr15	101874011	101874983		chr2	170335723	170336444
chr7	45525922	45526584		chr1	220445020	220445735		chrX	148685816	148686601		chr2	86054514	86054805		chr19	14191699	14193076		chr8	95907077	95908705
chr3	32341357	32341938		chr1	119682861	119683585		chr11	10339162	10339490		chr1	244012487	244014029		chr11	57102750	57103844		chr6	49430655	49431183
chr14	18237979	18239618		chr7	2418611	2419592		chr1	150131600	150132157		chr12	110236172	110236512		chr17	13972496	13973184		chr20	44044507	44045234
chr4	150137969	150138721		chr5	168684156	168684390		chr11	65189809	65190695		chr1	235490946	235491564		chr9	131533600	131534727		chr13	27825276	27826289
chr9	40631413	40631947		chrX	104035589	104035909		chr20	17549893	17550548		chr13	88323361	88324058		chr2	142887530	142889071		chr16	90086151	90086583
chr11	6199974	6200620		chrX	106847529	106847815		chr8	145025459	145026130		chr5	171711201	171711590		chr17	655492	656217		chr22	20748099	20748842
chr5	121545700	121546240		chr1	226767875	226768401		chr5	73936596	73936947		chr10	22609859	22610274		chr2	131099328	131100893		chr2	220406256	220407145
chr2	168955103	168956513		chr1	65308145	65308406		chr15	102070329	102070786		chr17	54670278	54670571		chr1	109968459	109969774		chr4	83933955	83934495
chr16	22504522	22505834		chr6	1638423	1638754		chr4	8893961	8894276		chr4	1523194	1523703		chr7	150778693	150780444		chr3	98241505	98242199
chr5	22549822	22550695		chr22	42276640	42276979		chr1	149912445	149912783		chr7	156433357	156433753		chr15	73343702	73344457		chr8	59465099	59466648
chr4	11965809	11966932		chr6	157830210	157830766		chr11	119077129	119077874		chr1	41130714	41131016		chr1	161101602	161103690		chr1	16563649	16563958
chr2	155818862	155819530		chr1	232750871	232751176		chr16	681392	681690		chr14	75744894	75745192		chr22	27068405	27069604		chr14	88851718	88852282
chr12	28649374	28649974		chr18	33492941	33493188		chr17	74693756	74694565		chr5	60457970	60458702		chr22	39077644	39078561		chr17	58469032	58469830
chr17	3014293	3015631		chr20	20389061	20389367		chr1	1004229	1004522		chr1	9712804	9713158		chr19	58815951	58817074		chr17	56595008	56596225
chr2	168098132	168099070		chr12	23046018	23046285		chr1	59247077	59247395		chr15	65477177	65478191		chr16	2917798	2918716		chr3	101442815	101443974
chr16	4890936	4891788		chr12	104595244	104595536		chr2	231729609	231730941		chr16	81040257	81041175		chr20	43991533	43992590		chr1	155278344	155278812
chr9	63803133	63803843		chr2	96962397	96962846		chr6	33388652	33389014		chr1	895690	896027		chr6	33256442	33257700		chr11	73881417	73882459
chr11	79254036	79255103		chr2	160885897	160886146		chr7	152219763	152220109		chr10	134999364	134999661		chr20	24972673	24973860		chr19	57901127	57901846
chr9	46012378	46012922		chr2	190341085	190341339		chr17	46388105	46388398		chr12	8851113	8851557		chr10	15901678	15902974		chr2	220408474	220408817
chr15	66577376	66578122		chr22	20103682	20104322		chr16	449256	449572		chr19	665038	665359		chrX	57147847	57148387		chr3	37284580	37285261
chr8	70452099	70452860		chr3	82932437	82932725		chrX	48432538	48432935		chr19	58258142	58258420		chr15	89089492	89090122		chr8	74205646	74206891
chr4	117120150	117120930		chr4	105289418	105289708		chrX	80065322	80065646		chr15	74340545	74341001		chr11	119039712	119040445		chr6	122792051	122792899
chr5	29378135	29378940		chr5	95517029	95517285		chr16	30793231	30793522		chr17	77770268	77771499		chr2	201753493	201754715		chr9	131643959	131644442
chr10	127112704	127113183		chrX	97717512	97717853		chr19	558787	559098		chr17	7745542	7746571		chr14	75593435	75594183		chr19	52551608	52552736
chr13	81643901	81644586		chrX	101270917	101271180		chr17	7741567	7742010		chr6	135501622	135501986		chr7	127032207	127033350		chr17	74349771	74350549
chr17	27907486	27908089		chr3	43881241	43881644		chr12	42086722	42087013		chr9	139237218	139237708		chr11	71164078	71165181		chr11	9405877	9406304
chr11	58301830	58302966		chr1	226598173	226598419		chr19	36068241	36068537		chr17	17380224	17380793		chr17	80408231	80409566		chr13	40229551	40230278
chr2	3473684	3475347		chr6	160147728	160148064		chr2	176589832	176590227		chr6	111804436	111805402		chr1	153699999	153700994		chr16	88636724	88637023
chr14	18270980	18271635		chr1	150485327	150485670		chr6	150071305	150071644		chr18	77154700	77155579		chr12	6642078	6643521		chr3	196230272	196230824
chr16	20535162	20535552		chr1	42071312	42071626		chr3	101546344	101546807		chr1	180471771	180472135		chr3	50264921	50265731		chr6	94126624	94127165
chr11	22990091	22990983		chr6	20751993	20752306		chr4	39045710	39046286		chr1	202830163	202830563		chr6	7052209	7053473		chr5	76382938	76383328
chr10	61695123	61695871		chr1	200639175	200639561		chr10	135138082	135139155		chr12	54784949	54785687		chr1	150293870	150294567		chr8	135724685	135725729
chr11	51688615	51689390		chr17	57642435	57642976		chr16	72962016	72962531		chr9	127615142	127615997		chr21	46712343	46712808		chr5	52775892	52776486
chr4	88867965	88868780		chr5	77229342	77229649		chr6	42946992	42947613		chr9	136283110	136283561		chr17	27411419	27412375		chr9	138852713	138853547
chr5	106811848	106812629		chr7	6501758	6502007		chr7	26897513	26897826		chr1	31711984	31712274		chr20	47835704	47836326		chr1	115124015	115124467
chr2	158409410	158410027		chr6	31938638	31938953		chr2	106020213	106020748		chr1	43424443	43425106		chr11	61559603	61560616		chr21	26979378	26980744
chr4	133352917	133353839		chrX	127763147	127763445		chr2	102313527	102313795		chr15	96884122	96884761		chr17	73760370	73761061		chr2	9170298	9170705
chr7	127912133	127912890		chr3	59786482	59786789		chr7	150929303	150929628		chr17	46103776	46104156		chr7	92464995	92466624		chr7	148725016	148726183
chr16	23960239	23960794		chr5	10987422	10987825		chrX	40030722	40031025		chr17	77264278	77264783		chr7	4814201	4816000		chr1	231114534	231115131
chr15	82146563	82147270		chr1	29123084	29123355		chr12	46776822	46777690		chr19	3471839	3472338		chr17	77022572	77023545		chr1	202975997	202976580
chr3	121369204	121369959		chr1	10752487	10752730		chr12	56599355	56599626		chr5	172744066	172744549		chr19	3761153	3762247		chr19	5680260	5680832
chr10	127339942	127340980		chr20	49738473	49738833		chr16	5217954	5218249		chr17	7750806	7751136		chr9	130890059	130891109		chr5	150080221	150080927
chr11	50483292	50483923		chr3	32022906	32023519		chr3	63898469	63898741		chr1	227916511	227916889		chr12	80327514	80329367		chr1	26495936	26496568
chr7	139247560	139249151		chr1	227802136	227802386		chr1	32254410	32254914		chr7	139025722	139026733		chr1	228594121	228595783		chr11	18127359	18127807
chr8	120104513	120105329		chr1	82079442	82079676		chr13	81954844	81955141		chr1	228593472	228593843		chr3	44689851	44690763		chr20	34824124	34824643
chr17	84454783	84455779		chr1	15851768	15852046		chr4	41216706	41217063		chr3	96533136	96533371		chr1	28414262	28415404		chr16	28833816	28834255
chr1	152902802	152905011		chr1	109141849	109142111		chr5	55290905	55291180		chr1	183440824	183441610		chr1	231114521	231115256		chr7	140179075	140179616
chr13	45917264	45918171		chr1	236266266	236266711		chr3	173302577	173303264		chr19	17889094	17889958		chr6	99841517	99842315		chr18	77793228	77794203
chr4	140447662	140448347		chr1	240262709	240262987		chr7	114563262	114563577		chr10	135001970	135002266		chr5	177630741	177631643		chr16	72698463	72699386
chr11	119156218	119156768		chr10	61552695	61552955		chr6	149639146	149639864		chr9	38067137	38067988		chr10	18940267	18940883		chr16	67694406	67694840
chr11	88905522	88906306		chr13	68775581	68775833		chr12	69201484	69202116		chr1	228559187	228559655		chr1	27937898	27938769		chr14	55518347	55518958
chr16	32110983	32111734		chr14	24836234	24836746		chr16	46942844	46943194		chr13	77901013	77901450		chr2	99771359	99772197		chr4	170533345	170534102
chr12	27082786	27083525		chr19	57874699	57875090		chr11	27720308	27720771		chr13	80915303	80915590		chr7	56173604	56174557		chr12	95467088	95467692
chr1	93478223	93479738		chr3	48129423	48130037		chr11	77899087	77899460		chr17	77810078	77810299		chr3	58318967	58319668		chr13	27131268	27131776
chr1	183369201	183370103		chrX	128446430	128446805		chr19	12791958	12792417		chr21	45720520	45720999		chr2	9694755	9696664		chr7	23338656	23339230
chr18	3336841	3338099		chr14	71067485	71067815		chr6	127840187	127840540		chr8	145692333	145692717		chr10	18947659	18949247		chr1	193027961	193028745
chr11	101170924	101172431		chr1	67396354	67396741		chr1	33194420	33194964		chr1	214160525	214161594		chr17	61920023	61920805		chr1	174992480	174992891
chr13	23620743	23622009		chr5	141230120	141230440		chr1	60391858	60392128		chr10	135185934	135187026		chr3	9404466	9405312		chr5	179284955	179285929
chr2	17942793	17943347		chrX	109651177	109651480		chr1	37979637	37980027		chr11	128775646	128776014		chr15	65809208	65810355		chr11	77184994	77185918
chrX	20961460	20962569		chr1	17386307	17386592		chr1	152696214	152696526		chr12	22697314	22697856		chr8	145733024	145734065		chr12	112856368	112856940
chr1	87208862	87209544		chr1	234819248	234819671		chr15	74606498	74607330		chr13	28194674	28195830		chr8	75262293	75263139		chr1	155214072	155214958
chr13	99433132	99433857		chr1	84878391	84878692		chr16	12568883	12569220		chr17	76182750	76183653		chr2	74347021	74347940		chr10	121355934	121356879
chr14	20928497	20929609		chr1	162329518	162329798		chr19	1512717	1513030		chr17	79482123	79482810		chr16	30933137	30936329		chr16	56965244	56966329
chr13	65112302	65113583		chr3	18053755	18054073		chr21	46638664	46638937		chr19	404132	405382		chr7	4997334	4998426		chr18	66382317	66382653
chr2	136713203	136713853		chr7	869748	870052		chr21	47580918	47581497		chr19	41859915	41860440		chr3	19987503	19989684		chr22	26756462	26756913
chr7	29455203	29455979		chr7	116660128	116660523		chr1	147013656	147013999		chr21	47648348	47648760		chr15	64647617	64648742		chr19	8386099	8386828
chr11	115933274	115933980		chrX	133940998	133941491		chr6	114179449	114179954		chr5	1112217	1112990		chr11	63741828	63742524		chr6	90529311	90529819
chr11	60830304	60831113		chr15	88726753	88727878		chr18	31325644	31325938		chr5	115420568	115421340		chr10	94333793	94334498		chr1	19577973	19578718
chr14	55022811	55023469		chr2	10765493	10765846		chr10	76868458	76869084		chr17	61920027	61920668		chr16	30710193	30711168		chr1	38157837	38158642
chr2	132247712	132248182		chr3	61730333	61730609		chr14	105758900	105759339		chr4	820537	821203		chr4	109089385	109090480		chr4	100484288	100485541
chr5	105830698	105831320		chr3	106982813	106983089		chr13	75748007	75748299		chr20	279109	279365		chr9	34665863	34666440		chr6	80657297	80657637
chr14	25457298	25457934		chr3	177123877	177124177		chr10	47092655	47092951		chr7	156399280	156400118		chr15	91413742	91414657		chr14	50359391	50360072
chr17	63815080	63815658		chr4	109481782	109482115		chr17	36728473	36728905		chr10	95198446	95198875		chr16	58426000	58426778		chr10	5734431	5735189
chr5	48372185	48373262		chr5	167972136	167972588		chr16	4103658	4104304		chr15	64994692	64995751		chr11	236070	237758		chr3	128399219	128399986
chr6	142995351	142995993		chr6	110806561	110807003		chr4	26861624	26862304		chr18	22006260	22006529		chr7	44083617	44084671		chr1	33116613	33116902
chr8	122775262	122775909		chr6	131372681	131373010		chr7	22861978	22862220		chr19	39521791	39522419		chr12	104359226	104360280		chr11	9335647	9336637
chr11	57790891	57791739		chr7	43025809	43026090		chr11	66680216	66680573		chr19	49465546	49466494		chr7	102987854	102988643		chr17	48503562	48504140
chr13	48545550	48546235		chr12	46544355	46544681		chr7	140624746	140625034		chr22	34317480	34318466		chr7	39772218	39773478		chr4	39460410	39461041
chr19	6076750	6077531		chr13	69462172	69462415		chr19	13345229	13345697		chr5	53606494	53606879		chr10	33269353	33270007		chr5	95297645	95298028
chr19	5041143	5041752		chr2	237994029	237994376		chr4	120549253	120549927		chr7	25990020	25990417		chr3	49395727	49396617		chr7	54826797	54827494
chr7	30729336	30729985		chr3	36881960	36882243		chr19	18528687	18529666		chr8	143751345	143751799		chr19	488331	488766		chr1	204485342	204486163
chr3	129536014	129536669		chr3	53878123	53878563		chr7	139609101	139609377		chr9	37464698	37465378		chr20	35917770	35918612		chr4	39367436	39368386
chr9	66632443	66632854		chr3	54951938	54952231		chr13	94007994	94008321		chr14	21944551	21945618		chr19	8617432	8618381		chr5	115177196	115177946
chr1	165609370	165609833		chr4	3077059	3077577		chr16	29910614	29911118		chr9	140161229	140161808		chr6	30640117	30641275		chr17	14202777	14203088
chr15	80090620	80091958		chr4	154164092	154164404		chr5	132201831	132202201		chr11	576065	576457		chr5	72793695	72794959		chr22	38966322	38966804
chr5	135957539	135958120		chr5	10554292	10554764		chr7	97860436	97861019		chr11	77899072	77900398		chr11	62647631	62649264		chr1	97186786	97187540
chr5	136198700	136199237		chr6	154703708	154703985		chr4	55524463	55524798		chr12	54378021	54378970		chr14	89029335	89030183		chr11	118305901	118307144
chr5	122191531	122191992		chr6	160850043	160850997		chr13	75949605	75949904		chr15	72409594	72410264		chr5	140070271	140071491		chr19	59084209	59085239
chr11	98809323	98810017		chr7	2017933	2018268		chr17	47076559	47077168		chr19	9732057	9732288		chr8	37551986	37553144		chr2	30669835	30670797
chr13	51651399	51652100		chr19	42498699	42499303		chr3	136470041	136470490		chr3	9932202	9932531		chr3	52321561	52322289		chr2	242625755	242626372
chr16	4077263	4078153		chr6	150210750	150211003		chr7	100165863	100166216		chr5	92948268	92948590		chr16	3018410	3019205		chr8	17780028	17780691
chr1	180120733	180121700		chr8	23104094	23104358		chr7	155201279	155202060		chr5	172261411	172261742		chr1	110090763	110091931		chrX	11129553	11130085
chr6	87742809	87743452		chr1	204485727	204486065		chrX	71328416	71328703		chr6	15248772	15249716		chr11	8246978	8247495		chr20	37101167	37101638
chr7	44708450	44709109		chr7	45025660	45026652		chr11	62598568	62598837		chr10	111969418	111969794		chr1	113249154	113250776		chr15	49462000	49462807
chr13	75797667	75798185		chr10	79374289	79374555		chr10	23482425	23482743		chr12	30848439	30848937		chr19	7068966	7070355		chr15	55790443	55790754
chr3	146107672	146108588		chr12	98987306	98987717		chr2	37431069	37431387		chr15	79200115	79200456		chr11	18655509	18656401		chr5	1634017	1634504
chr4	40970438	40972026		chr1	38572423	38572711		chr4	17769050	17769344		chr20	50416673	50417278		chr3	113233082	113234165		chr9	37464741	37465692
chr7	44553303	44554252		chr12	116007727	116008569		chrX	16637958	16638361		chr9	88896641	88897054		chr1	46152994	46154546		chr7	128378923	128379828
chr7	46795372	46796242		chr6	4850152	4850470		chr21	47706136	47706499		chr9	107690337	107690931		chr21	33775484	33775911		chr3	133524533	133525368
chr11	58306720	58307359		chr7	27070095	27070382		chr7	81399050	81399573		chrX	15693388	15693932		chr22	37934880	37935372		chr2	219134411	219135347
chr14	7847658	7848243		chr12	5179219	5179704		chr22	50751186	50751968		chrX	112083915	112084656		chr10	112631262	112632661		chr10	105036200	105037774
chr6	88044724	88045634		chr11	118130219	118130540		chr1	68093919	68094205		chr19	2720129	2720944		chr13	93878702	93881099		chr1	151584237	151584515
chr1	134264275	134264779		chr1	235850724	235850993		chr9	123638839	123639226		chr7	28220266	28220756		chr7	139024835	139025324		chr1	235667783	235668725
chr6	91877712	91878134		chr1	1288806	1289351		chr1	161696612	161696965		chr14	77606034	77606668		chr17	26972173	26972704		chr11	63933469	63934012
chr5	135404524	135405124		chr8	125487547	125487977		chr12	1738963	1739300		chr17	7117411	7117960		chr19	9785385	9786171		chr10	77161917	77163043
chr14	37134834	37135698		chr2	179387620	179388565		chr19	4352838	4353232		chr1	85724751	85725713		chr10	121651635	121652844		chr1	213031193	213031942
chr5	99394707	99395552		chr1	49365655	49365944		chr2	122407520	122408006		chr1	119869762	119870379		chr9	37800403	37801017		chr3	33839936	33840620
chr10	120872282	120872878		chr1	147806606	147806965		chr21	40759330	40759953		chr10	111767137	111768473		chr3	112709403	112710252		chr16	67595590	67596456
chr4	134000623	134001086		chr1	215010687	215010967		chr22	50355620	50356056		chr12	46765291	46766333		chr15	83315666	83316433		chr3	71630956	71632617
chr8	12049233	12051516		chr12	128936273	128936544		chr19	1852519	1853198		chr13	45914998	45915949		chr9	127962438	127963178		chr21	44312782	44313608
chr17	57095716	57096794		chr14	34001635	34001916		chr4	4856874	4857356		chr19	926723	928396		chr7	99647024	99647867		chr4	96470047	96470697
chr2	119046585	119047454		chr14	102893342	102893712		chr1	212838488	212839001		chr20	39969340	39969677		chr13	29232765	29233951		chr17	1419848	1420482
chr9	118920841	118921485		chr18	20512766	20513775		chr7	150907318	150907789		chr4	129733033	129733705		chr12	6960865	6962359		chr15	75917782	75918319
chr18	32837091	32838058		chr19	5388627	5389106		chr5	179773135	179773721		chr5	175299797	175300123		chr3	108307711	108308767		chr16	75656931	75657381
chr2	136890940	136892249		chr3	4107458	4107831		chr1	936725	937040		chr6	34856760	34857274		chr2	71503790	71504330		chr17	17990914	17991446
chr1	24678324	24679406		chr3	24552259	24552546		chr17	17550331	17551165		chr2	235860161	235860498		chr7	44925233	44925894		chr3	141456583	141457442
chr4	135436201	135436867		chr3	46171001	46171828		chr19	18551868	18552747		chr1	109633223	109633602		chr17	617389	618558		chr19	10764369	10764843
chr8	3467375	3468017		chr3	192958392	192958809		chr3	52543913	52544194		chr1	183604423	183605492		chr3	167451646	167453763		chr3	197281464	197282083
chr9	20521030	20521871		chr5	6287158	6287453		chr6	42228482	42228912		chr1	203764920	203765516		chr5	157158269	157158879		chr3	100210986	100211590
chr2	72492945	72493471		chr5	10041913	10042175		chr9	82309044	82309496		chr17	75136513	75136934		chr3	49893325	49894377		chr5	10564692	10565049
chr10	127290283	127290977		chr6	5386980	5387449		chrX	71548138	71548439		chr9	84304530	84305317		chr11	9594248	9594947		chr1	155242724	155243356
chr11	115412747	115413817		chr6	6587335	6587643		chr1	21022820	21023209		chr19	14582721	14583325		chr2	157198200	157198873		chr8	87526280	87526913
chr7	19932826	19933942		chr6	10521498	10521890		chr1	151965204	151965640		chr9	138985671	138986397		chr17	10600539	10601284		chr3	42845637	42846503
chr15	77928511	77929214		chr6	11259921	11260217		chr16	30969722	30970177		chr9	138417421	138418316		chr10	75503596	75504688		chr8	80941951	80942784
chr3	103057949	103058588		chr6	20291181	20291470		chr17	77787699	77788008		chr15	74428185	74429199		chr1	231346906	231347581		chr15	42782957	42783565
chr2	60040341	60041606		chr6	156792508	156793003		chr4	4756813	4757118		chr3	48693303	48694084		chr3	52565694	52567476		chr19	58010999	58011425
chr19	36925804	36926525		chr7	11179617	11179876		chr6	6004356	6005156		chr13	41238423	41238717		chr6	43484291	43485570		chr8	11141810	11142031
chr9	42174270	42174785		chr1	24969086	24969477		chr6	133664449	133664715		chr6	99841607	99842114		chr1	31886222	31887375		chr19	48018118	48018497
chr15	3995528	3996537		chr12	53261037	53261840		chr17	46129038	46129580		chr5	118604076	118604558		chr5	141228799	141230527		chr2	220109748	220110476
chr11	106255605	106256331		chr13	46889756	46890143		chr17	57298149	57298632		chr15	100105877	100106564		chr14	90722600	90723401		chr1	85929915	85930685
chr14	52304333	52305441		chr15	82324718	82325018		chr17	73621774	73622131		chr19	17346907	17347352		chr20	3748755	3750008		chr10	94333791	94334491
chr5	103655361	103656346		chr16	78547509	78547791		chrX	117637848	117638254		chr20	62129176	62129869		chr12	860232	861339		chr17	8079325	8079929
chr17	28176625	28177635		chr20	44420973	44421271		chr19	13958572	13959055		chr22	38453363	38453637		chr17	18217848	18219087		chr1	145382260	145383125
chr15	58888679	58889152		chr3	171778091	171778348		chr10	32344530	32344888		chr10	75385052	75385711		chr2	9983086	9984293		chr1	241587039	241587311
chr18	78225519	78226056		chrX	153094430	153094942		chr7	116819604	116820065		chr8	145158665	145159616		chr2	61991206	61991998		chr3	101497712	101498648
chr11	70228841	70229235		chr8	61690660	61690938		chr6	154831827	154832114		chr16	602773	603552		chr8	67340586	67342352		chr9	127703042	127703798
chr16	76294539	76294944		chr7	55586654	55586903		chr1	54905828	54906133		chr19	4352791	4353226		chr16	85044460	85045728		chr2	68384637	68385382
chr9	69397539	69398338		chr3	140051156	140051437		chr12	53773753	53774041		chr16	30885970	30886563		chr1	40204212	40204828		chr10	104220891	104221391
chr9	69888915	69889686		chr1	50666184	50666478		chr22	45199154	45199653		chr19	1853390	1853783		chr12	6643904	6645070		chr11	101785615	101786189
chr12	72441680	72442569		chr12	24877254	24877547		chr6	913084	913385		chr7	140396262	140397444		chr4	83294930	83295701		chr11	6502129	6502927
chr2	151575820	151576554		chr12	99193322	99193627		chr17	77765817	77766145		chr1	7830834	7831357		chr4	100009913	100010387		chr5	33440779	33441500
chr16	91464609	91465366		chr16	75947487	75947760		chr11	63606941	63607378		chr11	9385545	9386067		chr16	67260438	67261909		chr22	19466408	19467513
chr2	57116395	57117111		chr17	14774924	14775166		chr18	30855629	30855925		chr20	49547616	49548524		chr18	19192033	19192838		chr10	125852919	125853617
chr7	16982773	16983689		chr19	723971	724239		chr19	43805512	43805808		chr5	154136842	154137389		chr17	37844045	37844626		chr17	25620929	25621505
chr13	58215351	58216341		chr3	53916282	53917171		chr20	56074149	56074435		chr17	1552892	1553471		chr22	20861622	20862650		chr21	38445814	38446717
chr4	132922506	132923068		chr3	55495692	55496392		chr21	47489498	47489776		chr17	7737231	7738886		chr18	22006140	22006639		chr17	2496957	2497740
chr7	92874272	92875373		chr3	57956760	57957052		chr13	93522980	93523218		chr1	233086263	233086914		chr10	22605333	22606157		chr3	45730442	45731163
chr15	10869850	10870306		chr6	99593513	99593768		chrX	73062920	73063232		chr1	211555779	211556407		chr15	66586288	66586942		chr7	107384176	107384740
chr2	92973381	92974435		chr6	143136365	143136597		chr7	27183717	27184015		chr12	45269890	45270386		chr2	162164340	162165460		chr1	117396357	117396755
chr13	108219059	108220380		chr7	47751249	47751839		chr1	192735310	192735602		chr7	133812072	133812586		chr17	42147555	42148592		chr17	42786298	42786993
chr4	11704250	11704676		chr7	55268011	55268322		chr16	4895179	4895644		chr17	79980276	79981017		chr1	28969055	28970130		chr14	69259769	69261217
chr11	44606649	44607303		chr7	2463051	2463390		chr4	11437517	11437817		chr16	30968290	30968576		chr6	30034442	30035599		chr20	19997823	19998136
chr2	181496813	181497753		chr7	37444675	37444926		chr4	12929345	12929612		chr11	2329371	2329880		chr17	7589092	7590809		chr3	135969102	135969608
chr7	100371848	100372395		chr15	85470045	85470403		chrX	142347594	142347857		chr15	75932550	75933079		chr9	114393120	114393658		chr11	47869637	47870375
chr8	70510099	70510681		chr1	179851014	179852378		chr1	59248459	59248751		chr16	84651743	84652361		chr19	12273778	12274777		chr4	57844740	57845245
chr11	69008303	69008677		chr1	206889826	206890532		chr17	46678637	46679163		chr4	76649517	76650563		chr6	31632800	31634350		chr16	87983958	87985111
chr14	12283891	12284810		chr12	125413135	125414199		chr16	89964760	89965082		chr9	139904705	139905401		chr1	47779570	47780546		chr17	42219103	42219913
chr7	28527875	28528646		chr6	11783168	11784092		chr3	12933736	12934567		chr1	100315419	100315905		chr7	106808231	106809302		chr19	18682394	18682736
chr10	128176516	128176901		chr6	137373226	137373477		chr21	45378199	45378429		chr20	33297339	33297825		chr7	135346695	135347830		chr19	37406972	37407485
chr14	61473447	61474029		chr6	152458357	152458749		chr6	170531139	170531394		chr5	142783482	142784410		chr8	132902690	132903618		chr3	160116838	160117252
chr9	113802418	113803025		chrX	103054819	103055543		chr3	149600074	149600372		chr6	108879603	108880036		chr1	202775929	202777015		chr5	64858263	64859422
chr3	107696423	107696875		chr15	74423177	74423521		chr4	18250542	18251065		chr17	1928600	1928997		chr3	182510681	182511352		chr6	106773098	106773998
chr16	32002828	32003469		chr7	100026551	100027101		chr6	10465952	10466609		chr18	19180122	19181078		chrX	48379410	48380322		chr9	130186375	130186859
chr1	51478179	51478664		chr13	95091889	95092186		chr6	83202884	83203176		chr6	37137067	37137778		chr2	99224568	99226008		chr11	61659301	61659814
chr5	113735579	113736264		chr15	78562333	78562569		chrX	121323394	121323714		chr6	151561472	151562387		chr17	41131719	41132409		chr1	3773616	3774175
chr2	104818745	104819160		chr6	138111437	138111709		chr15	74428426	74429191		chr12	123849204	123850159		chr1	20834313	20834943		chrX	46696007	46696420
chr8	12502297	12502997		chr6	144655465	144655964		chr17	59206890	59207184		chr7	25219532	25220072		chr2	15731538	15732446		chr3	185000445	185001054
chr9	21955973	21956435		chr6	144871290	144871668		chr11	117103519	117104377		chr8	54794459	54795018		chr12	56583147	56584236		chr10	38383096	38383812
chr11	102393110	102394193		chr11	125058188	125058467		chr10	80093486	80093802		chrX	153044375	153044679		chr12	107486249	107487197		chr11	65769465	65769917
chr2	26021583	26021996		chr5	92555281	92555564		chr16	73583934	73584179		chr19	17354888	17355801		chr2	220408407	220409355		chr16	85833046	85833572
chr6	137155095	137155848		chr6	19645588	19645870		chr3	119041402	119041892		chr13	72439094	72439760		chr9	102585696	102586927		chr12	6832722	6833772
chr4	46388909	46389920		chr7	3105095	3105859		chr4	26141963	26142334		chr9	139915795	139916235		chr3	138066674	138067207		chr2	178077053	178078183
chrX	74312774	74313688		chr16	69796520	69796842		chr16	58662924	58663696		chr10	3827130	3827494		chr12	21653716	21655328		chr14	73493793	73494292
chr5	110106934	110108400		chr2	62391493	62391906		chr2	69239847	69240269		chr11	77184792	77185565		chr19	14246390	14248104		chr19	39342089	39342702
chr5	122030642	122031714		chr3	55441551	55441970		chr1	71002776	71003072		chr12	12715142	12715837		chr3	37217736	37218746		chr3	10183716	10184372
chr16	10950390	10950966		chr3	57582404	57582698		chr10	31072861	31073454		chr14	105293055	105294353		chr6	43395179	43395996		chr14	71276352	71276615
chr16	4003384	4004176		chr3	62990293	62990544		chr13	94428328	94428621		chr16	28936726	28937185		chr1	150898555	150899413		chr19	44617339	44617789
chr5	118214428	118214863		chr7	8295792	8296213		chr21	42540406	42541326		chr17	4607233	4607719		chr2	201390362	201392002		chr8	58118254	58118715
chr19	57346018	57348850		chr12	6972282	6973292		chr6	53705674	53705984		chr2	264141	264750		chr5	158689702	158690802		chr11	2399232	2399541
chr12	24650997	24652296		chr3	53524046	53524482		chr1	67519846	67520583		chr4	775490	776224		chr7	156433337	156433807		chr14	74485360	74486274
chr11	100277998	100278557		chr5	175809794	175810068		chr7	92465429	92465747		chr4	114682573	114683639		chr7	99612395	99614282		chr15	51199906	51201027
chr3	108145695	108146417		chr6	25218554	25218817		chrX	41193814	41194613		chr5	81148128	81148442		chr14	99492773	99493294		chr2	132250162	132250767
chr7	109518842	109519386		chr11	63449966	63450359		chr17	62222797	62223130		chr8	38238770	38239486		chr12	124085996	124087115		chr8	67525612	67526196
chr4	108999951	109000831		chr15	74556550	74556787		chrX	48379735	48380019		chr1	212872389	212872978		chr10	1102212	1103548		chr8	95003690	95004055
chr4	31963379	31964101		chr12	54593884	54594612		chr7	5466429	5466724		chr14	93214822	93215341		chr1	65211112	65211794		chr14	105282188	105282862
chr14	52022423	52023569		chr1	236309671	236310095		chr16	3018414	3019037		chr7	155201395	155202030		chr2	3383006	3384052		chr19	58070765	58071350
chr1	93801594	93802344		chr1	153940803	153941096		chr17	6543525	6543803		chr9	104161022	104161585		chr7	1199448	1199925		chr7	99097421	99098244
chr8	84660837	84664403		chr16	27542112	27542369		chr19	18653313	18654125		chr14	24658029	24658275		chr14	96967744	96969790		chrX	40439505	40440300
chr11	80711108	80711876		chr18	24763094	24763364		chr7	150782671	150783244		chr4	6784000	6784398		chr3	47554766	47555397		chr10	5727103	5727882
chr17	35969480	35970156		chr2	111880535	111881002		chr3	57556408	57556698		chr1	155052311	155053692		chr17	79848257	79849101		chr16	70332837	70333555
chr19	37375911	37376615		chrX	24482698	24483202		chrX	132091204	132091735		chr16	31021997	31022513		chr4	83955763	83956828		chrX	3732374	3733266
chr7	27308821	27309313		chr12	52443688	52445364		chr1	212781383	212781956		chr19	1852921	1853197		chr8	11058852	11059491		chr5	173314885	173315310
chr3	96629682	96630170		chr16	73104475	73104902		chr12	46318560	46318895		chr19	36360328	36361365		chr19	2273481	2274564		chr7	108166264	108166718
chr3	8987217	8987821		chr17	19150924	19151254		chr2	67281657	67281962		chr2	242815295	242815808		chr12	54411341	54413649		chr7	91509916	91510474
chr8	122376426	122376882		chr17	41984037	41984377		chr6	166040256	166040563		chr21	46909257	46909895		chr17	65241413	65242439		chr5	172385845	172387253
chr11	58329919	58331183		chr18	34974698	34974957		chr18	31020269	31020511		chr5	133860907	133861493		chrX	122898752	122899102		chr12	118454351	118454840
chr4	116807150	116807708		chr19	5562095	5562368		chr19	1113179	1113504		chr6	170492520	170493232		chr1	44456575	44457852		chr16	56763671	56764283
chr18	80374637	80375656		chr1	90204492	90204823		chr10	8771964	8772196		chr19	49496077	49497062		chr4	54231251	54232528		chr17	35305860	35306489
chrX	13461429	13462323		chr1	231228205	231228480		chr5	81683159	81683450		chr19	54402036	54402758		chr1	150266019	150266760		chr3	48282358	48283090
chr8	61487591	61488045		chr17	18034303	18034849		chr16	11558525	11558932		chr8	74658063	74659142		chr15	34516927	34517577		chrX	153059360	153060328
chr15	93397409	93398707		chr3	52426541	52426817		chr19	11032881	11033155		chr12	272131	272534		chr16	72127193	72128239		chr13	37574418	37575241
chr17	36270621	36272106		chr7	50246394	50246690		chr20	62676946	62677216		chr2	203241402	203241984		chr1	161195838	161197513		chr8	99129308	99129981
chrX	57053123	57053808		chr6	129991641	129991989		chr5	124082503	124082865		chr6	5261194	5261794		chr15	75747725	75748776		chr14	20810469	20811351
chr4	132303033	132303502		chr3	48667471	48668251		chr6	130084062	130084369		chr13	88324352	88324685		chr5	112257551	112258227		chr7	124569617	124570183
chr13	43514902	43515474		chr6	706752	707038		chr6	135046389	135046671		chr1	10752460	10752728		chr2	219536109	219537562		chr5	50678966	50679283
chr12	44268810	44269635		chr12	110236089	110236591		chr15	74987970	74988593		chr14	69260513	69261325		chr5	34915221	34916431		chr8	81805963	81806411
chr7	109493628	109494432		chr1	40024904	40025371		chr15	99191119	99191398		chr6	109702850	109703219		chr6	10694514	10695521		chr2	68694410	68695170
chr11	65110017	65110504		chr22	39213914	39215226		chr12	6445437	6446072		chr3	38495081	38495445		chr20	48227280	48228215		chr6	111279564	111280237
chr1	75210390	75211046		chr1	214280575	214281104		chr16	30388957	30389275		chr12	54343551	54343956		chr22	50338026	50339403		chr11	33060591	33061159
chr3	16182944	16184061		chr10	2434693	2435062		chr6	43046017	43046578		chrX	152760152	152760743		chr1	211555675	211556564		chr17	46703495	46704254
chr9	44332655	44333717		chr12	11697494	11697791		chrX	128502392	128502707		chr7	1593900	1594164		chr12	45269915	45271140		chr17	48943497	48943790
chr11	119491053	119491646		chr14	23789951	23790498		chrX	71237973	71238274		chr1	16399519	16399830		chr14	93673024	93674639		chr4	149363584	149363952
chr11	52231598	52232252		chr3	36537241	36537520		chr12	96336160	96336993		chr9	138648673	138649132		chr10	105440583	105441135		chr10	1094274	1095817
chr7	3290113	3290797		chr7	30128524	30128952		chr16	4659077	4659524		chr19	41112248	41112521		chr15	83654201	83655515		chr3	47323851	47324963
chr15	73938460	73939241		chr7	38803886	38804182		chr3	180630187	180630972		chr1	156355268	156355661		chr4	140003750	140005954		chr7	12250640	12250979
chr13	97137427	97138278		chrX	63431928	63432274		chr4	7527060	7527734		chr7	156685903	156686312		chr19	10380159	10381386		chr18	658045	658873
chr13	58002854	58003414		chr3	53327696	53328358		chr19	55607561	55608267		chr7	100464483	100465499		chr3	110789056	110791097		chr6	150284514	150285455
chr2	178700940	178701610		chr10	47092675	47093223		chr3	48514557	48514954		chr1	212458085	212459204		chr9	35664822	35665793		chr1	42800785	42801276
chr3	41742255	41742823		chr3	15689253	15689552		chr5	860842	861224		chr11	17410148	17410513		chr3	139062653	139064292		chr10	88160160	88160674
chr4	41722964	41723453		chr3	5022098	5022435		chr10	102902775	102903097		chr19	11564016	11564607		chr5	89770090	89771111		chr5	40755795	40756332
chr19	58112728	58113743		chr10	71496889	71497217		chr16	2748229	2748724		chr2	219265696	219265994		chr14	34930705	34931177		chr1	150206978	150207500
chr7	6258098	6259295		chr7	1346580	1347196		chr21	47184791	47185291		chr7	158621455	158621858		chr10	134331526	134332471		chr15	72564978	72565381
chr4	99655805	99656922		chr11	57416682	57416974		chr6	20402943	20403485		chr8	24812496	24812953		chr3	184079635	184081443		chrX	133507102	133508162
chr16	94601461	94601996		chr6	161490466	161491241		chr16	29825738	29826455		chr17	46690912	46691251		chr4	25915416	25916185		chr6	163148756	163149064
chr5	143128960	143129444		chr17	961734	961976		chr16	696967	697295		chr17	62038727	62039474		chr1	155107509	155108940		chr15	49169914	49170682
chr1	63730285	63731042		chr6	168670087	168670811		chr5	60627173	60627947		chr21	40759369	40759948		chr2	47142365	47143525		chr2	48541429	48542410
chr9	111289792	111290251		chr6	5025527	5025929		chr7	92466069	92466578		chr21	46975248	46976299		chr14	21944439	21946045		chr2	74425519	74426367
chr11	69920814	69921990		chr6	150739904	150740430		chr4	6786014	6786452		chr22	31502827	31503590		chr1	161179500	161180528		chr5	6713194	6713481
chr11	93995156	93996038		chr14	37051145	37051858		chr19	1251133	1251771		chr6	70506414	70507167		chr6	142468132	142468683		chr14	24837079	24837505
chr17	31658506	31659159		chr15	89265801	89266070		chr5	142219466	142219754		chr9	134615588	134615955		chr12	64173304	64174374		chr2	136633774	136634228
chr9	96705124	96706069		chr3	170138639	170139479		chr19	39616410	39617373		chr9	139220939	139221876		chr19	33666873	33668212		chrX	102023369	102024545
chr16	94312595	94313691		chr15	85986112	85986358		chr5	138629345	138630207		chr17	7154955	7155589		chr12	54407076	54409766		chr17	40729576	40729993
chr9	96118993	96119618		chr2	30951262	30951522		chr19	1007120	1007512		chr1	110026431	110027174		chr5	135468876	135469409		chr13	88323571	88324653
chr5	65335312	65336040		chr2	222392478	222392727		chr5	172483912	172484548		chr9	86595549	86595913		chr14	21978764	21979751		chr1	182583909	182584352
chr11	96034694	96035234		chr3	16397722	16398090		chr11	62648782	62649055		chr12	118407068	118407519		chr1	1166400	1167099		chr16	21610590	21610931
chr4	117133659	117134452		chr3	18875471	18875742		chr13	79485357	79486055		chr21	22370057	22370609		chr20	33871962	33873448		chr4	18023358	18024074
chr8	70743390	70744602		chr3	66292235	66292685		chr14	23770245	23770569		chr20	33871999	33872718		chr3	100788977	100789367		chr1	71546358	71547075
chr9	99153333	99154341		chr4	154153807	154154146		chr8	145739175	145739504		chr1	235813254	235813852		chrX	62780378	62781145		chr20	5930884	5931491
chr19	5845499	5846236		chr6	112208807	112209103		chr16	30390213	30390813		chr11	46403139	46403826		chr16	4818380	4819588		chr10	73648211	73649218
chr7	45634945	45635575		chr7	12756542	12756883		chr20	31998792	31999295		chr1	156662144	156663242		chr12	27676689	27677771		chr1	170043699	170044005
chr2	57114561	57115411		chr7	24009473	24009928		chr6	170599960	170600253		chr2	28974663	28975104		chrX	110924094	110925081		chr5	138739207	138740050
chr5	35582726	35583430		chr7	26147069	26147493		chr18	23502878	23503206		chr4	119199740	119200003		chr6	151772939	151773777		chr7	151722274	151722699
chr10	118787341	118787689		chr7	29300133	29300676		chr19	1438961	1439279		chr8	144816290	144817024		chr19	6516128	6517496		chr11	66444836	66445833
chr15	75968975	75969385		chr1	78371621	78371953		chrX	117960494	117960774		chr16	69165262	69166230		chr8	74790664	74791749		chr17	8533372	8534289
chr8	69936270	69936840		chr1	159949806	159950137		chr2	25352199	25352468		chr17	27072176	27072871		chr15	102191805	102193325		chr14	104604175	104604715
chr10	66837380	66837740		chr15	77362051	77362750		chr21	44593162	44593442		chr16	88478399	88478687		chr8	33342289	33343370		chr13	103497953	103498351
chr19	53390583	53390961		chr15	78694395	78694758		chr19	1726053	1726350		chr1	114354445	114355218		chr11	100557471	100558217		chr19	50370464	50370992
chr4	132075264	132076055		chr2	203879084	203879523		chr11	57117188	57117575		chr11	113930274	113930584		chr11	62420291	62421101		chr2	232826196	232826516
chr10	128525481	128526466		chr20	56549146	56549733		chr4	2399748	2400068		chr2	8821610	8821942		chr14	103522711	103523255		chr7	27201097	27201380
chr4	43982872	43983862		chr3	24758034	24758438		chr7	100087308	100087619		chr7	4722419	4723547		chr15	67834088	67835615		chr21	37507756	37508588
chr7	130692386	130693114		chr3	44045329	44045942		chr3	5025720	5025998		chr9	127532233	127533270		chr9	103114304	103115630		chr12	53689175	53689546
chr11	5788089	5788969		chr6	21596216	21596547		chr19	54402045	54402709		chr1	155057450	155057724		chr1	19535967	19537665		chr9	7799219	7799993
chr11	70237456	70238283		chr6	159172252	159172632		chr2	60983359	60984147		chr6	86353136	86353393		chr7	44530015	44530718		chrX	153719068	153719503
chr8	18802635	18803144		chr7	9713124	9713453		chr7	74071040	74071713		chr1	233749902	233750377		chr11	75110290	75111473		chr16	31085093	31085875
chr19	57686602	57687184		chrX	19882128	19882442		chr13	67837471	67837756		chr16	30382417	30383070		chr21	30374679	30375665		chr19	8008084	8009043
chr13	38634837	38635303		chrX	82228506	82228804		chr16	601325	601985		chr19	4456875	4457420		chr5	177026661	177027789		chr19	55629076	55629607
chr3	108979584	108980268		chrX	146314425	146314713		chr2	61764161	61764487		chr9	86571522	86571902		chr14	20881068	20882140		chr1	209957460	209958264
chr15	97849255	97849919		chr5	134073902	134074773		chr12	57854423	57854850		chr1	57887598	57888728		chr6	154831752	154832170		chr16	30076559	30077180
chr3	121290777	121292340		chr10	104536611	104537232		chr1	63537745	63538047		chr17	81058497	81059331		chr3	101280464	101281185		chr17	48474472	48475609
chr5	106802447	106803315		chr2	167348267	167348563		chr10	105630664	105631104		chr19	1000916	1001931		chr15	49912650	49913803		chr15	74988012	74988717
chr1	133363288	133363851		chr3	25593899	25594180		chr16	30367758	30368387		chr17	80375913	80376209		chr3	113464934	113466678		chr1	179846716	179847263
chr4	138814416	138815063		chrX	100179193	100179467		chr19	30767050	30767334		chr6	89791245	89791822		chr15	44955155	44956254		chr13	76056350	76056990
chr5	25499454	25500096		chr7	36250457	36250736		chr21	19617088	19617338		chr7	99679212	99679890		chr16	3450755	3451703		chr19	58816522	58817106
chr1	185331799	185332401		chr1	201789382	201789681		chr4	7549091	7549398		chr11	105892719	105893048		chr2	242411267	242412909		chr10	1034152	1034676
chr16	78375364	78376520		chr6	31645545	31646191		chr8	37697166	37697679		chr16	67197778	67198516		chr1	236767207	236768011		chr19	56186357	56186612
chr11	117608948	117609378		chr1	54706164	54706548		chr17	72199583	72199834		chr15	72611815	72612880		chr1	49283050	49283679		chr20	34330099	34330541
chr2	150748880	150749337		chr16	28304109	28304461		chr9	18790994	18791259		chr2	73460431	73460996		chr7	765842	766394		chr22	41844198	41844728
chr4	137518235	137519199		chr3	49572269	49572714		chr4	70849888	70850196		chr4	99849494	99850406		chr20	23330283	23332013		chr12	56367421	56367808
chr6	37900166	37900772		chr3	56945227	56945582		chr5	133859627	133860493		chr9	91149053	91150781		chr1	184020195	184021452		chr14	37641482	37641996
chr16	9280868	9281279		chr19	30185701	30186168		chr1	82307705	82307985		chr4	151171652	151172424		chr11	57335442	57336004		chr14	100071670	100072004
chr5	129786929	129787635		chr19	36119608	36120495		chr12	95037649	95038056		chr1	935956	937031		chr2	32581336	32583436		chr2	187350642	187351186
chr7	113080585	113081422		chr7	41735348	41735658		chr14	94639852	94640348		chr10	134263038	134263850		chr5	133702395	133703074		chr10	104153846	104154663
chr4	44756032	44756926		chr15	93447578	93448004		chr9	33410546	33410862		chr11	134123276	134123882		chr1	36022478	36023521		chr16	29801748	29802405
chr4	155192982	155193801		chr10	15271198	15271631		chrX	106426934	106427319		chr16	89653285	89653651		chr11	3013551	3014277		chr12	76478198	76479076
chr11	114873029	114873691		chr5	1151827	1152476		chrX	124839151	124839482		chr17	43862028	43862444		chr17	62492596	62493963		chr1	147735366	147736119
chr3	32508587	32509279		chr5	1787396	1788063		chr13	76056322	76056721		chr17	48784605	48785397		chr5	64063576	64065433		chr1	212458214	212458861
chr17	6106251	6106665		chr6	170651919	170652249		chr6	30585620	30585863		chr17	78806906	78807176		chr4	113153341	113153865		chr10	124638881	124639870
chr17	80574406	80575161		chr12	1325801	1326052		chr13	72513715	72514017		chr19	51842095	51842709		chr2	74709658	74710688		chr20	20693433	20693991
chr8	48008934	48009567		chr16	4871012	4871324		chr19	5697526	5698082		chr19	58789853	58790511		chr1	175161218	175162534		chr20	47894868	47895215
chr9	99403371	99404233		chr6	22285596	22286015		chr1	32706710	32706989		chr2	136288574	136289487		chr6	10886944	10887579		chr8	29207862	29208322
chr4	148038395	148039405		chr7	39311600	39311881		chr14	71067485	71067864		chr5	16465505	16465960		chr19	12791923	12792854		chr1	45805205	45806220
chr13	54693528	54694897		chr1	235628716	235629018		chr16	1055038	1055664		chr9	116172256	116173120		chr17	74447608	74448721		chr22	21368351	21369255
chr4	57283182	57283569		chr19	35520641	35520920		chr17	79476655	79476920		chr1	156076077	156076443		chr4	122790922	122792027		chr1	145515853	145516236
chr7	73537691	73538293		chr6	418686	419120		chr5	149488379	149488640		chr1	156426821	156427599		chr9	102583539	102585500		chr6	170615593	170616281
chr1	171375649	171376285		chr6	137939629	137939918		chr14	69814083	69814939		chr15	70392666	70393010		chr13	60969954	60971573		chr2	54557576	54558244
chr12	28751484	28752161		chr6	166709342	166709618		chr16	11305121	11305491		chr17	38109377	38110090		chr5	36690384	36691056		chr3	9975276	9975727
chr11	68901179	68901765		chr6	170712632	170713149		chr1	90363904	90364204		chr19	38877601	38879322		chr6	157341865	157342839		chr21	34914673	34915825
chr15	89128211	89128792		chrX	124755614	124755868		chr1	109642584	109643340		chr19	46850366	46851131		chr10	15139039	15140127		chr7	25896510	25897294
chr9	97111097	97111465		chr7	27165276	27165539		chr10	32048293	32048859		chr2	71558964	71559780		chr3	132378024	132380295		chr12	98897428	98897959
chr16	42781055	42782420		chr11	111309947	111310381		chr19	51307028	51307659		chr17	42907108	42907401		chr3	169486751	169487768		chr11	71791495	71792503
chr17	28831804	28832283		chr15	86016482	86016762		chr5	139488478	139488904		chr1	36273264	36273618		chr16	27561239	27562110		chr16	4897105	4897529
chr15	75841756	75842176		chr19	33530016	33530369		chr21	47329400	47330095		chr12	53625505	53626350		chr2	145277259	145278038		chr5	140105485	140105955
chr3	108444063	108444663		chr19	51452263	51453041		chr20	62163813	62164088		chr16	2276336	2276566		chr13	46038680	46039870		chr2	54950384	54951252
chr4	129056587	129057311		chr20	5412149	5412494		chr10	4687368	4687663		chr19	1138019	1138434		chr5	135170147	135171172		chr20	44519486	44519977
chr12	102468891	102469248		chr22	43216821	43217322		chr10	69609109	69609393		chr19	4123395	4123670		chr1	183604409	183605962		chr7	100033943	100034383
chr5	113067583	113067995		chr3	72300663	72300952		chr18	35754956	35755251		chr3	150125868	150127017		chr1	203764881	203765527		chr12	56545839	56546422
chr4	148184892	148185501		chr5	118145541	118145824		chr19	7734545	7735049		chr6	99281852	99282800		chr22	37594490	37595955		chr14	100842432	100843197
chr11	33199934	33201203		chr7	1229813	1230374		chr6	139820534	139820848		chr1	87793719	87794018		chr1	55180737	55181934		chr1	52869813	52870385
chr11	20200897	20201361		chr7	29799656	29799927		chr6	166726966	166727290		chr19	12888324	12890286		chr17	5322338	5323725		chr7	73668669	73669262
chr1	190674148	190675696		chr7	43548246	43548523		chr1	101701764	101702891		chr9	133253730	133254633		chr4	128801609	128802695		chr4	1714271	1714933
chr11	69417318	69418287		chr1	89356816	89357625		chr12	109244019	109244819		chr1	36348415	36349113		chr11	62104721	62105718		chr8	144679142	144679834
chr5	27841529	27842313		chr1	111366898	111367536		chr14	99681168	99681496		chr1	155224836	155225659		chr6	30922847	30923987		chr11	57479515	57480251
chr7	140821236	140822273		chr15	95336806	95337104		chr17	33446251	33447155		chr20	1166209	1166604		chr1	32478698	32480717		chr3	9974289	9974918
chr12	111559439	111560210		chr2	153365047	153365355		chr3	138634536	138634913		chr3	100428705	100429001		chr19	30096592	30097708		chr6	17705776	17706062
chr11	113706145	113706657		chr20	54211706	54212009		chr3	185541809	185542359		chr8	144691677	144692387		chr20	18568322	18569390		chr12	31742369	31743093
chr5	73080790	73081323		chr3	71615764	71616148		chr4	7578330	7578725		chr16	67464734	67465116		chr1	39857651	39858166		chr17	73201113	73201863
chr2	152686769	152687188		chr4	83821830	83822363		chrX	153094360	153094680		chr1	24127011	24127319		chr10	27792940	27793336		chr12	85304986	85305364
chr4	124586489	124587108		chr6	7553981	7554270		chr16	4322338	4323130		chr1	107682583	107683082		chr9	21802213	21803308		chr6	4018561	4019067
chr11	103132705	103133488		chr6	12482314	12482591		chr1	59764022	59764296		chr1	232119289	232119607		chr10	135191173	135192332		chr8	141474496	141475184
chr15	77970585	77971329		chr7	41996929	41997297		chr12	52431350	52431843		chr16	75301276	75301529		chr2	48667341	48668501		chr12	54412227	54412950
chr1	37299432	37300149		chr7	48089478	48089868		chrX	114885363	114885669		chr17	46696677	46696919		chr8	48571805	48572256		chr3	44379527	44380216
chr4	152477344	152478194		chrX	153249999	153250519		chr13	72440009	72440322		chr19	2475145	2475995		chr5	153989810	153990912		chr16	30787296	30787658
chr2	173437804	173438520		chr3	21792583	21793501		chr18	32074311	32074860		chr20	61456419	61457029		chr3	125313320	125314759		chr11	3818890	3819478
chr5	96000011	96000713		chr17	18087864	18088502		chr8	58906792	58907127		chr6	43422383	43423062		chr1	153892470	153893073		chr10	71390239	71390783
chr9	46027945	46028473		chr3	39193889	39194414		chr11	61583304	61583813		chr7	47620678	47621530		chr3	47462307	47463360		chr13	31191386	31192442
chr2	157006324	157007370		chr5	137878297	137879604		chr2	155554756	155555406		chr8	145026435	145027652		chr22	22012092	22012963		chr10	119806435	119806859
chr11	94043978	94044463		chr2	3652966	3653334		chr8	54792619	54794027		chrX	41193817	41194574		chr16	31044073	31046021		chr16	537702	538094
chr12	4365874	4366414		chr3	62400511	62401158		chr17	47655758	47656169		chrX	153150500	153151332		chr22	41842648	41844482		chr22	17652097	17652463
chr13	58600041	58600509		chr6	166223807	166224244		chr10	15271198	15271631		chr19	36235932	36236207		chr22	46731127	46732519		chr3	46037115	46037586
chr5	118408951	118409647		chr1	178901730	178901998		chr10	72977856	72978118		chr2	48010642	48011455		chr3	66022811	66025501		chr17	41400513	41401205
chr17	33980041	33980765		chr6	156588133	156588429		chr10	75384726	75385669		chr1	54954087	54955473		chr11	129872229	129872966		chr4	76597176	76598974
chr13	74390474	74391047		chr3	11188318	11188663		chr17	79269185	79269666		chr1	218338365	218339162		chr19	10304564	10305904		chr12	69201159	69201797
chr16	89951122	89953028		chr3	112829958	112830307		chr19	50396128	50396855		chr19	42388067	42388720		chr8	24812412	24814350		chr12	120971816	120972328
chr10	25029306	25029918		chrX	24044147	24044680		chr21	46222023	46222343		chr19	47986748	47987454		chr3	65604800	65605443		chr13	21476329	21476973
chr15	55071758	55072420		chr6	142798952	142799250		chr4	2956423	2956964		chr6	33176245	33176756		chr19	41172426	41173695		chr6	2988725	2989258
chr14	69732403	69732881		chr15	101693840	101694217		chr6	143606879	143607165		chr10	115614192	115614970		chr19	36248167	36249392		chr20	55043404	55044207
chr10	43466454	43467454		chr16	30032728	30033197		chr1	32403011	32403447		chr10	121356016	121356522		chr1	28199100	28200306		chr4	186317431	186317737
chr12	4180396	4180883		chr7	154416248	154416493		chr17	54755626	54755910		chr12	53614030	53615968		chr3	169482669	169483266		chr8	27695177	27695674
chr4	40278774	40279652		chr1	23362656	23362939		chr2	85131897	85132806		chr14	105864667	105865050		chr12	102455274	102456080		chr1	200589647	200589990
chr11	86807279	86808001		chr15	83531594	83531985		chr20	35200980	35201665		chr17	58468914	58469849		chr14	74416497	74417420		chr2	232328540	232329608
chr6	127366373	127366860		chr7	30104812	30105050		chr20	62330438	62330828		chr17	78056424	78057271		chr14	65567846	65570347		chr3	28616552	28616928
chr3	95433829	95434763		chr7	2542520	2542974		chr22	50357556	50358533		chr19	4583929	4585006		chr10	102133750	102134318		chr10	81966674	81967769
chr4	33209315	33209855		chr8	42128765	42129574		chr7	77666540	77666832		chrX	128674508	128674879		chr12	56109636	56110917		chr17	62971270	62972457
chr2	91070161	91070579		chr8	67134591	67135107		chr11	31833037	31833399		chrX	122993613	122994024		chr9	34457075	34458192		chr3	47516310	47517063
chr8	109693205	109693750		chr6	15363219	15363483		chr11	30249630	30250147		chr17	73780764	73781084		chr14	20800887	20801842		chr4	57687685	57688252
chr1	135532153	135532748		chr7	1615556	1615967		chr12	79880431	79880775		chr5	98264810	98265598		chr10	121484882	121485615		chr8	16884205	16884758
chr1	151086375	151087087		chr12	27091681	27092218		chr16	14742190	14742498		chr1	27691933	27692735		chr12	49411840	49414385		chrX	118925455	118926324
chr7	101301479	101302455		chr7	42260786	42261155		chr17	63351239	63351572		chr19	56091630	56092629		chr15	65321087	65321625		chr10	14879790	14880537
chr11	17952666	17954002		chr1	161136250	161136701		chr8	86089908	86090439		chr21	34776004	34776332		chr19	44716356	44717100		chr9	22008801	22009352
chr12	52097331	52098017		chr5	168216269	168216518		chr5	154136846	154137456		chr9	130533554	130533909		chr3	18485090	18485939		chr14	103995178	103995884
chr11	78697585	78698140		chr18	33088425	33088781		chr13	95017027	95017289		chr16	70472398	70472760		chr14	90420639	90421249		chr11	44331377	44331826
chr1	92347991	92348943		chr2	144776645	144776893		chr19	5804204	5804956		chr1	65885804	65886781		chr11	62432142	62433532		chrX	102611318	102612158
chr6	120363677	120364582		chr10	17270166	17270558		chr2	125412072	125412359		chr2	176032746	176033461		chr7	99754343	99755835		chr22	19109874	19110599
chr17	34850162	34850612		chr12	53297109	53297646		chr14	37175630	37176073		chr1	113933914	113934344		chr11	45938691	45940255		chr11	32851723	32852068
chr18	37643967	37644371		chr13	79447510	79448149		chr14	50697628	50697905		chr17	48638897	48639913		chr9	129648662	129649391		chr19	57874633	57875079
chr5	24100310	24100967		chr19	49866264	49866729		chr5	102898165	102898799		chr15	79382797	79383515		chr11	61638087	61639312		chr8	145550453	145551261
chr12	86497096	86497686		chr20	37590039	37590357		chr1	154213110	154213420		chr16	30797339	30798193		chr1	235093176	235094202		chr2	47403451	47404151
chr3	53463333	53463979		chr5	11585950	11586210		chr19	4785099	4785673		chr19	1400076	1401159		chr11	65307646	65309205		chr8	64080830	64081366
chr19	5053890	5054476		chr6	42130318	42130645		chrX	153252436	153252764		chr4	96470034	96470736		chr11	124492424	124493301		chr2	74756451	74757358
chr7	81523199	81523849		chr6	163390258	163390510		chr14	93526057	93526625		chr6	168460780	168461257		chr3	152017522	152018454		chr8	90996184	90996975
chr15	27937379	27938026		chr7	44240895	44241271		chr10	3163462	3163696		chr2	211035368	211035972		chr17	41561067	41561726		chr9	140100023	140100499
chr7	30421950	30422641		chrX	46988972	46989260		chr1	231664460	231664717		chr19	47776291	47778089		chr5	68530433	68531163		chr1	155532269	155533132
chr1	79580924	79581803		chr15	93583498	93583781		chr16	8972080	8972454		chr12	57482319	57483819		chr1	38061117	38061628		chr19	40948826	40949379
chr3	108562139	108562837		chr10	105412479	105413014		chr19	47353620	47354365		chr19	45754640	45755751		chr11	64780912	64781692		chr17	26684542	26684919
chr16	15594045	15594842		chr15	76628789	76630174		chr16	72921453	72921759		chr10	105881360	105881876		chr8	74883706	74885205		chr11	108535483	108535854
chr2	33985178	33985882		chr7	47778265	47778524		chr19	2012616	2012943		chr1	6674072	6674770		chr4	100868002	100868909		chr19	49520973	49521447
chr6	83038504	83039029		chr7	50870422	50870780		chr3	25706744	25707000		chr14	52118270	52119198		chr1	150533480	150534906		chr3	101292602	101293545
chr8	75109276	75109918		chr1	46333950	46334195		chr4	4795426	4795704		chr3	133749020	133749760		chr17	75084477	75085158		chr13	50017695	50018608
chr16	16825518	16826098		chr1	48937942	48938264		chr7	1313632	1314008		chr16	19895175	19895877		chr15	74494554	74495701		chr2	28974238	28975084
chr12	101016284	101016919		chr1	234732372	234732684		chrX	54068816	54070089		chr19	49990948	49991702		chr2	202315752	202316383		chr3	194304295	194304888
chr15	95276554	95277139		chr12	56551267	56551964		chr16	86531353	86531665		chr19	55904209	55904623		chr10	1033837	1034924		chr11	62648651	62649044
chr5	116408879	116409460		chr3	41053253	41053555		chr19	42501336	42502587		chr15	31621411	31621793		chr16	68344338	68345238		chr16	29816385	29817215
chr15	76523006	76523748		chr4	67808056	67808577		chr1	150594308	150595053		chr9	19408678	19408980		chr6	117996155	117996642		chr14	90849061	90850126
chr1	13845646	13846877		chr4	159735850	159736127		chr11	15349528	15349839		chr12	54368097	54369008		chr12	51786293	51786836		chr18	19747554	19747931
chr19	56204745	56205499		chr6	152180568	152180925		chr13	68775573	68775878		chr17	39968956	39969682		chr1	46598665	46599384		chr15	67834080	67834375
chr7	25267037	25267851		chr7	24401062	24401498		chr16	57862429	57862737		chr15	85259292	85259763		chr1	151031384	151032414		chr3	49760585	49761631
chr5	123057675	123058073		chr1	27323136	27323406		chr19	6590162	6590537		chr6	33378360	33379236		chr8	48872739	48873768		chr3	24535360	24536530
chr8	120216954	120217467		chr13	79957817	79958110		chr4	4389098	4389946		chr9	77111800	77112472		chr18	77794522	77794975		chr14	39583201	39583665
chr5	130171466	130172037		chr19	8645082	8645620		chr7	157721406	157721911		chr1	117452368	117452872		chr15	99190025	99190683		chr14	71107926	71108352
chr6	57702978	57703602		chr3	55798211	55798494		chr8	145690903	145691638		chr1	156737457	156737929		chr12	56472716	56473900		chr19	1241436	1241802
chr6	124464536	124465184		chr3	99906513	99906797		chrX	110341868	110342150		chr11	9481949	9482713		chr22	19842745	19843978		chr8	109455491	109456462
chr11	119299979	119300377		chr6	4322881	4323195		chr12	122018170	122018669		chr12	3000096	3000439		chr16	69166490	69167382		chr16	22308489	22309262
chr16	32246839	32247458		chr6	144749149	144749454		chr14	105767347	105768084		chr17	80346501	80346779		chr3	179065139	179066038		chr18	47013389	47013846
chr9	54734265	54734698		chr12	99142049	99142495		chr15	68176772	68177102		chr19	12936380	12937062		chr21	35747720	35748596		chr10	1102589	1103451
chrX	36864126	36864596		chr6	158441050	158441327		chr19	15373633	15374108		chr2	230786410	230787536		chr1	875962	876586		chr1	67896013	67896348
chr16	15863054	15863639		chr3	49744256	49744597		chr4	81105184	81106057		chr1	166844998	166845779		chr5	95067305	95068016		chr1	3816462	3818007
chr7	4828955	4829685		chr1	32505195	32505461		chr14	99207550	99207832		chr14	64319929	64320187		chr3	38035030	38036180		chr10	104192202	104192605
chr1	187199043	187200006		chr10	53742758	53743135		chr11	60608227	60608555		chr17	4316251	4316819		chr2	37384270	37384782		chr7	140396152	140397469
chr4	116075039	116076151		chr5	5340364	5340707		chr16	90086232	90086579		chr19	49621905	49622378		chr7	127224923	127225746		chr19	18498853	18499801
chr10	91137476	91138040		chr22	24986540	24986941		chr19	7547718	7548099		chr6	79787947	79788549		chr12	110561659	110562863		chr11	62554593	62555285
chr8	95158646	95158954		chr1	228594792	228595038		chr5	317592	318038		chr8	144489903	144490532		chr2	65454319	65455842		chr3	48514091	48514844
chr7	44461140	44462452		chrX	102611313	102611969		chrX	57147880	57148297		chr17	73389718	73390138		chr10	27530684	27531327		chr4	169930828	169931640
chr4	148366502	148367553		chr2	201045202	201045655		chr15	51559792	51560144		chr1	249200533	249201126		chr10	105726239	105726772		chr2	71356958	71358248
chr11	31671659	31672312		chr6	163570004	163570752		chr1	37400905	37401173		chr15	38543934	38544766		chr5	141302758	141303941		chr21	38444754	38445474
chr7	28795515	28796810		chr10	45013461	45013752		chr10	99789482	99789910		chrX	24482698	24483279		chr14	36988744	36990154		chr5	64920088	64920711
chr6	137496180	137496959		chr16	83770249	83770755		chr12	121533506	121534038		chr22	23276800	23277414		chr15	65596057	65596731		chr9	4679323	4679877
chr19	44313939	44315147		chr3	53685000	53685283		chr17	80336205	80336566		chr11	68723538	68724001		chr19	44668871	44669536		chr3	119814093	119814884
chr4	151057701	151058241		chr3	79016199	79016472		chr21	17961485	17961765		chr3	52489629	52490183		chr9	135037667	135038666		chr6	143858477	143858711
chr9	58008968	58009354		chr5	5291493	5291761		chr3	125093190	125094138		chr22	38004553	38004993		chr15	91474649	91476187		chr1	117663986	117664426
chr19	29271104	29271695		chr5	180180379	180180894		chr6	143024295	143024608		chr11	66886224	66887014		chr4	103748720	103749660		chr17	42277247	42278138
chr5	30960019	30960476		chr7	41567935	41568243		chrX	150095312	150095631		chr10	102826252	102826674		chr17	33914120	33915617		chr19	1095051	1095956
chr10	20952285	20952884		chrX	10087588	10087906		chr5	36879075	36879388		chr4	1580224	1581332		chr20	21283793	21284470		chr11	76495307	76495990
chr7	28981591	28982159		chr1	59250115	59251011		chr16	87020549	87020832		chr10	69609073	69609362		chr15	90808476	90808948		chr16	85045046	85045353
chr13	74770405	74770898		chr18	20860273	20860918		chr13	78060166	78060421		chr19	55600010	55600589		chr16	87799120	87800322		chr20	42085832	42086575
chr3	104441837	104442293		chr2	46910683	46911063		chr10	122995264	122995606		chr16	81681320	81681622		chr3	142297291	142298244		chr17	48726667	48727234
chr5	129631898	129633723		chr1	208967536	208967844		chr6	132722966	132723263		chr11	101981944	101982605		chr11	877646	878140		chr4	74964919	74965324
chr17	56626534	56627823		chr10	4687324	4687663		chr11	62432744	62433544		chr1	64936414	64937324		chr8	90769150	90770629		chr3	130465379	130466077
chr2	130888229	130889511		chr10	111970696	111970972		chr15	96884123	96884726		chr16	88954934	88955187		chr12	49658967	49659593		chr10	60028520	60029298
chr16	15636722	15638044		chr13	69250635	69250927		chr6	31869238	31869571		chr3	38066110	38066897		chr11	102961891	102963306		chr16	19566618	19567220
chr19	58291600	58293112		chr3	6191146	6191410		chr8	146277032	146277623		chr4	140003910	140004560		chr2	219827517	219828725		chr2	85645527	85646193
chr17	24881913	24882516		chr6	133541499	133541762		chr11	2464806	2465492		chr9	38226908	38227626		chr3	32022795	32023545		chr16	57278637	57278966
chr2	83718477	83719175		chr7	24005262	24005546		chr13	95363034	95363339		chr17	42392045	42392580		chr2	20250690	20251472		chr19	51228411	51228775
chr9	95511870	95512354		chr8	119475412	119475732		chr17	41654092	41654924		chr11	10326146	10327107		chr16	69373304	69374191		chr16	4666452	4666989
chr1	92473298	92474145		chr10	103865029	103865389		chr20	49127114	49127430		chr12	133051055	133051389		chr3	49044131	49044719		chr11	65625553	65626031
chr14	55625342	55626170		chr19	13262266	13262524		chr4	8215792	8216110		chr16	615743	616464		chr9	21974165	21975927		chr2	27255314	27256069
chr17	34627204	34627753		chr6	168494633	168495026		chr16	4424084	4424578		chr17	42200927	42201631		chr14	75347993	75349482		chr5	145561994	145562549
chr11	120484364	120484989		chr19	50400976	50401266		chr3	107242398	107243233		chr19	1445485	1446140		chr5	59055298	59055910		chr6	150185606	150186171
chr19	53821295	53821647		chr1	201779645	201780018		chr1	154971822	154972408		chr19	1568502	1569051		chr2	176032316	176033631		chr12	49412215	49412779
chr8	90827931	90828710		chr7	876515	876971		chr17	76182750	76183071		chr19	46272594	46274550		chr5	110073907	110075278		chr12	93963787	93964295
chr3	9334154	9335064						chr18	34850737	34851037		chr2	15700897	15701215		chr20	5930690	5931888		chr9	104160724	104161539
chr3	96197162	96197836						chr16	31044879	31045560		chr20	62694675	62695431		chr6	26537886	26539237		chr10	75571677	75571941
chr3	129724977	129725499						chr19	10982890	10983396		chr6	41702306	41702732		chr19	6736456	6737572		chr1	207494546	207495079
chr13	23543332	23543633						chr6	30688578	30689025		chr6	114176046	114176427		chr10	111967673	111969159		chr12	115106013	115107114
chr17	35235674	35236022						chr21	45720684	45720996		chr7	140097855	140098463		chr17	17684010	17685147		chr15	41708517	41709153
chr6	34940798	34941221						chr14	73359200	73359565		chr9	21402357	21402993		chr12	49454147	49455266		chr5	175815906	175816310
chr3	9500744	9501157						chr14	105553455	105553817		chr1	245133106	245133704		chr4	8442113	8442600		chr6	15400725	15401178
chr15	66911038	66911515						chr16	1562130	1562421		chr13	76056321	76056773		chr10	13628717	13629611		chrX	47052953	47053660
chr3	95224250	95224760						chr16	20911146	20911510		chr17	55333809	55334791		chr9	111880683	111881718		chr1	23670534	23671173
chr1	152408533	152409101						chr16	30032722	30033273		chr7	20826668	20827228		chr5	92957068	92957613		chr2	47629890	47630764
chr1	192781446	192781848						chr19	41770907	41772032		chr9	139483727	139484254		chr20	34286607	34287845		chr11	124823644	124824127
chr5	135884503	135885056						chrX	69673986	69674841		chr4	5890168	5890639		chrX	119004837	119006327		chr17	49230676	49231363
chr7	79392033	79393523						chr17	30594463	30594705		chr8	74884064	74884424		chr19	42363503	42364369		chr17	48238635	48238987
chr17	34119111	34121389						chr19	726895	727470		chr3	50606241	50607211		chr22	20790955	20791912		chr19	44598235	44598781
chr18	75984709	75985772						chr2	191650869	191651131		chr4	1764469	1765587		chr6	31509029	31510490		chr2	131099851	131100772
chr5	77358305	77358891						chr13	107187058	107187355		chr9	88555996	88556295		chrX	112083912	112084710		chr17	55162145	55162691
chr13	83729556	83730061						chr15	75052877	75053124		chr19	39016789	39017513		chr11	71823250	71824062		chr20	42219031	42219817
chr7	19308392	19309128						chr1	145017537	145017878		chr1	18436355	18437120		chrX	16888848	16889808		chr21	18884774	18885202
chr11	69913755	69914366						chr13	100641658	100642161		chr10	77162532	77162871		chr9	135450301	135450720		chr10	23461853	23462564
chr15	81871932	81872800						chr15	64753103	64753684		chr16	1055021	1055624		chr13	60737660	60738377		chr18	54305759	54306155
chr19	3719121	3719917						chr2	160471797	160472465		chr19	2269954	2270479		chr17	19647776	19648614		chr20	62289475	62290200
chr9	57148099	57148610						chr7	140414835	140415235		chr19	3046117	3047582		chr3	141206277	141206953		chr16	29910761	29911165
chr14	8172934	8173450						chrX	118109675	118109952		chr19	10341982	10342234		chrX	48366672	48368033		chr10	98956123	98956499
chr17	47592673	47593548						chr1	228594785	228595057		chr19	14674930	14675549		chr13	96704735	96706092		chr15	79164706	79166134
chr11	78169066	78169646						chr9	82277770	82278224		chr19	51070131	51071162		chr1	43823812	43825001		chr2	61404065	61404347
chr4	138261853	138262517						chr4	2334705	2335266		chr3	154041894	154042419		chr5	150080079	150080856		chr21	46975694	46976238
chr8	117194437	117194779						chr13	69263601	69263864		chr3	157824453	157824902		chr19	56825647	56826929		chr12	51158235	51158723
chr9	107612534	107613003						chr15	83974696	83975206		chr5	175815968	175816328		chr14	24024587	24026352		chr15	80216015	80216495
chr17	24073252	24073677						chr18	12377493	12378270		chr9	141012753	141013429		chr15	99193564	99194879		chrX	108780118	108780565
chr9	98856287	98856601						chr3	122233929	122234217		chr11	1223343	1224044		chr4	8862441	8864127		chr12	96792810	96793657
chr4	133212303	133213966						chr5	38907835	38908502		chr17	36904328	36904898		chr4	119606391	119607061		chr16	54964265	54964839
chr17	64331982	64332481						chr5	43603526	43604062		chr2	182756783	182757488		chrX	117479444	117481127		chr17	45726446	45727484
chr5	135431607	135432105						chr6	139146863	139147195		chr21	38445753	38446705		chr9	115513484	115514090		chr22	31364934	31365451
chr4	105963833	105964477						chr13	67765583	67765889		chr5	126625721	126625973		chr10	99608847	99609628		chr1	67519581	67520564
chrX	7789485	7790157						chr19	1941569	1942136		chr15	102152939	102153150		chr10	60144818	60145760		chr3	93692224	93693203
chr18	80151208	80151939						chr19	47104705	47105885		chr17	79064507	79065016		chr13	53023799	53024926		chr6	24494764	24495284
chr15	100628848	100629511						chr6	17705809	17706339		chr15	29861880	29862266		chr2	220109729	220110575		chr2	101178970	101179651
chr12	109858769	109859360						chr16	21096141	21096532		chr19	38714334	38714718		chr6	31939969	31940625		chr1	90460059	90460994
chr11	113569382	113570007						chr1	150122916	150123823		chr2	61108072	61109094		chr14	68066254	68066820		chr12	72148271	72148781
chr10	80433532	80434275						chr1	153940421	153941240		chr5	154135002	154135385		chr11	14541608	14542388		chr4	100815102	100815691
chr15	12106286	12107302						chr16	607991	608278		chr10	28965532	28966541		chr1	6101333	6102029		chr2	71127116	71127712
chr13	22042967	22043245						chr11	113767310	113767764		chr15	90930999	90931689		chr15	43662428	43664063		chr19	507839	508214
chr11	79703726	79704549						chr12	14134583	14134964		chr22	30722153	30722843		chr9	36190466	36191122		chr2	38829968	38830568
chr7	126949241	126950129						chr12	122958660	122959004		chr15	90455659	90455937		chr1	19971285	19971782		chr8	144360732	144361614
chr14	31933639	31934209						chr13	81871966	81872267		chr17	29421687	29422179		chr12	56727158	56728963		chr9	81951047	81951360
chr3	135511480	135512010						chr16	11166892	11167304		chr19	38852623	38853025		chr11	65244429	65245524		chr19	19496866	19497183
chr7	29859842	29860273						chr2	202897667	202898308		chr9	34591498	34592003		chr12	53440395	53440914		chr2	136639670	136640286
chr1	34485622	34486291						chr20	43515339	43515649		chr9	138625485	138625921		chr11	111847575	111849199		chr2	240964176	240965359
chr15	37347445	37347923						chr4	8089509	8089873		chr1	95320027	95320283		chr3	155869631	155870556		chr7	129592685	129593041
chr17	88305139	88305964						chr4	8327042	8327368		chr19	50095140	50095818		chr17	42219083	42219928		chr17	42462800	42463440
chr17	24719580	24720235						chr6	41862560	41863479		chr7	27224404	27225436		chr7	74070884	74072083		chr2	157191031	157191470
chr12	84970648	84971090						chr6	57376743	57377032		chr22	38713570	38714153		chr18	3261687	3263339		chr11	71751722	71752479
chr13	23445595	23446976						chr16	512418	512807		chr9	140600503	140600826		chr21	37692233	37693261		chr1	20834332	20834924
chr15	96170880	96171549						chr19	11314103	11315138		chr16	88628144	88628460		chr10	99894233	99895034		chr1	161283973	161284383
chr6	124808265	124809141						chr1	92545792	92546365		chr7	155532308	155532603		chr8	124252801	124253848		chr16	58549201	58549583
chr3	127408629	127409382						chr11	75237207	75237740		chr1	1564952	1565657		chr10	69833807	69835407		chr18	13726042	13726822
chr7	97749407	97750119						chr12	54423647	54424089		chr2	177039551	177039842		chr3	43810993	43811579		chr14	96968267	96969190
chr19	47090619	47091190						chr17	46051850	46052222		chr17	3794862	3795640		chr6	4021146	4021903		chr8	146017354	146018356
chr7	119895592	119896131						chr16	5276239	5276523		chr19	18746818	18748733		chr17	74067895	74068347		chr7	66093311	66093721
chr2	31095828	31096448						chr14	69258268	69259316		chr4	4387931	4388277		chrX	23800906	23801724		chrX	13671118	13671560
chrX	12761896	12762690						chr10	71267463	71267860		chr9	133861861	133862280		chr1	204380087	204381416		chr8	146126544	146128113
chr2	127584438	127584945						chr17	27038508	27039137		chr19	984432	984909		chr1	109631868	109632292		chr1	107599073	107599632
chr2	165854277	165854933						chr16	30798471	30799031		chr20	61925220	61925862		chr21	30396726	30397771		chr10	118764614	118765058
chr12	69361446	69361815						chr19	36631319	36631863		chr12	57481164	57481633		chr5	78907753	78908780		chr12	88429166	88429423
chr7	127195599	127196419						chr12	116798825	116799391		chr19	45908324	45908615		chr1	47184745	47185258		chr16	54320119	54320775
chr6	65042385	65043065						chr13	80733855	80734128		chr19	48918707	48919452		chr7	22861868	22862428		chr3	59035417	59035891
chr14	54617976	54618378						chr14	95827891	95828168		chr3	10547306	10547699		chr2	128051298	128051987		chr9	139981043	139981705
chr16	36874270	36875317						chr3	58223737	58224124		chr4	6354865	6355467		chr3	142719845	142720498		chr4	71553786	71554147
chr5	75589265	75590273						chr4	4861985	4862391		chr21	26979387	26980444		chr20	43160160	43160793		chr4	174291747	174292264
chr7	19831803	19832593						chr9	102669287	102669648		chr17	4439727	4440172		chr5	107717270	107718500		chr22	24236509	24237045
chr9	110407742	110408485						chr9	131549637	131550050		chr12	48206672	48207337		chr19	1605484	1606245		chr12	4430384	4430597
chr11	69995274	69996004						chr10	77554228	77554534		chr16	67270648	67271262		chr15	74832938	74834627		chr15	41952470	41953531
chr2	120154143	120154998						chr14	68555373	68555699		chr14	103524111	103524800		chr9	127177048	127178093		chr14	74416485	74417305
chr17	27301313	27301899						chr17	29495658	29495967		chr16	2205977	2206338		chr5	173719071	173719965		chr6	116574366	116575217
chr9	41207366	41208064						chr6	117078937	117079263		chr19	34286069	34286950		chr3	14692744	14693835		chr11	46638593	46639282
chr9	108507389	108508162						chr7	81670365	81670659		chr20	61461803	61462156		chr16	284358	284814		chr17	7476911	7477686
chr10	128803992	128804854						chrX	120258127	120258473		chr2	209118718	209119424		chr8	38033191	38034286		chr17	58677096	58678174
chr13	96670631	96671286						chr1	153245405	153245688		chr9	73034174	73035880		chr2	128458643	128459155		chr16	31470501	31470967
chr5	92117749	92118204						chr12	12877436	12878129		chr19	18847917	18848352		chr8	80680837	80681321		chr5	61602487	61603156
chr5	150022292	150022859						chr15	85470041	85470403		chr10	102728959	102729239		chr8	134582455	134584292		chr5	78908184	78908656
chr10	78574228	78575193						chr6	40660521	40660841		chr15	75092481	75093013		chr3	97541023	97541737		chr8	9912305	9912641
chr10	19185738	19186437						chr7	1134372	1135319		chr3	88198868	88199193		chr19	39881226	39882354		chr10	104474438	104475195
chr3	94837252	94837618						chrX	100521352	100521662		chr6	36164785	36165097		chr22	17565401	17565993		chr17	42015349	42016390
chr17	35841067	35842175						chr21	32571453	32571795		chr12	52672688	52673087		chr9	74525964	74527140		chr1	226250312	226250625
chr3	99140905	99141818						chrX	49072375	49072651		chr10	106097621	106098029		chr3	33481671	33482930		chr6	13486847	13487172
chr5	73043720	73044469						chr1	156426820	156427604		chr17	27070250	27070794		chr15	72978112	72979446		chr14	50334971	50335321
chr9	40298558	40299041						chr12	49761175	49761832		chr19	39810179	39810801		chr5	180670509	180672061		chr6	15245496	15246238
chr3	32736713	32737120						chr12	123756681	123757418		chr2	47798131	47798574		chr1	174968326	174969168		chr6	109416242	109417071
chr13	58716536	58716943						chr17	18926637	18926958		chr2	105469713	105470776		chr20	62150229	62151784		chr10	76585619	76586243
chr10	128498477	128498991						chr18	33780305	33780594		chr20	62674128	62674577		chr17	71228784	71229472		chr1	110752087	110752795
chr1	153095226	153096618						chr22	17602269	17602635		chr1	155057958	155059241		chr17	79482196	79482810		chr7	149535266	149535589
chr3	19311122	19312034						chr1	150978847	150979170		chr1	223316043	223316808		chr6	32212703	32213118		chr5	41869817	41870937
chrX	73786697	73787599						chr16	87887403	87887720		chr2	230785886	230786185		chr2	227700635	227701305		chr6	89673112	89673492
chr11	93968186	93968785						chr17	79504168	79504675		chr5	172571374	172572040		chr19	55663072	55663785		chr7	79764717	79764975
chr5	122988894	122989658						chr17	46125712	46126694		chr19	1259168	1259865		chr20	10015595	10016143		chr11	43600265	43600905
chr8	83818781	83819734						chr7	2446009	2446396		chr20	42761080	42761631		chr11	75272452	75274541		chr8	110346119	110346869
chrX	151520311	151521182						chrX	53254120	53254405		chr16	30759485	30760124		chr3	126074594	126075705		chr19	41222423	41223046
chrX	164076077	164076731						chr1	29451535	29451847		chr17	75368721	75369110		chr1	8482986	8483608		chr10	71905596	71905949
chr14	31251127	31251734						chr1	64417130	64417387		chr19	17717068	17717621		chr19	58789794	58790780		chr22	20104618	20105115
chr17	24454826	24455501						chr1	149859768	149860073		chr5	87564965	87565290		chr17	42275521	42276550		chr1	94311828	94312114
chr8	93591353	93592354						chr10	50969558	50969932		chr5	154237737	154238309		chr19	40948835	40950861		chr9	102669053	102669599
chr13	49340950	49341624						chr16	3508429	3508665		chr19	676991	677926		chr2	64881328	64882006		chr10	104404731	104405234
chr11	64978639	64979071						chr5	176449516	176449746		chr11	1456131	1457877		chr13	100152951	100154486		chr3	96532459	96532869
chr8	85491974	85492777						chr1	111030921	111031253		chr12	53738800	53739278		chr19	10229839	10230746		chr11	74203945	74204392
chr14	31592121	31592842						chr10	424889	425198		chr2	145274977	145275710		chr9	130639467	130640410		chr6	4777279	4777684
chr9	44305578	44306026						chr2	159810731	159811165		chr6	170207976	170209597		chr12	110433250	110434444		chr4	86396836	86397106
chr8	72570776	72571570						chr8	136086931	136087609		chr1	54412280	54412573		chr7	35734584	35735020		chr7	1199515	1200446
chr14	121506267	121507095						chrX	45767430	45767705		chr1	214454892	214455217		chr18	32820688	32821343
chr6	122810487	122811359						chrX	138020496	138020801		chr10	977576	978361		chr7	116592724	116593788
chr4	83256636	83257428						chr1	153742611	153742897		chr19	13345235	13345697		chrX	70752351	70753148
chr7	28726500	28727032						chr10	89422005	89422321		chr19	50143471	50144369		chr1	204485221	204486521
chr14	16243067	16243553						chr10	126064072	126064373		chr5	119801028	119801675		chr22	24255498	24256638
chr17	3033577	3034093						chr12	54402196	54402601		chr6	69344687	69344961		chr19	10811894	10813211
chr18	44828245	44828940						chr16	58162508	58162862		chr7	1472322	1472738		chr1	213224212	213225344
chr3	130694340	130695211						chr3	46924162	46924580		chr7	33168770	33169038		chr6	24666631	24667588
chr15	37159377	37159855						chr4	115520182	115520608		chr8	144504745	144505657		chr11	64014533	64015411
chr5	25759771	25760318						chrX	127244703	127245047		chr1	1980773	1981407		chr3	49710781	49712656
chr7	45016160	45016534						chr7	148243580	148243881		chr10	102757030	102757995		chr19	48949009	48949977
chrX	17571913	17572608						chr1	9885180	9885787		chr11	33757784	33758120		chr17	40306163	40307178
chr18	76190878	76191457						chr13	77364519	77364810		chr11	70244887	70245651		chr1	193039226	193039741
chr5	117348084	117348844						chr17	37330773	37331509		chr12	54763765	54764573		chr10	53458757	53459948
chr11	121631588	121632231						chr19	3471883	3472216		chr12	123379907	123380407		chr19	37406695	37407504
chr9	114752745	114753192						chr19	32897868	32898189		chr19	548360	548878		chr8	142244634	142245733
chr7	126503272	126503887						chr19	41221170	41221553		chr19	41857443	41858602		chr14	65345791	65346358
chr3	53454720	53455379						chr8	37555985	37556474		chr19	49140482	49141266		chr5	177019178	177019769
chr17	64475549	64476032						chr8	144816293	144817044		chr22	22900057	22901748		chr12	121018595	121019375
chr18	84648722	84649481						chrX	150043043	150043413		chr7	17338091	17338417		chr19	58125323	58126639
chr8	70476875	70477829						chr1	32478801	32479192		chr7	128864552	128865035		chr4	140586717	140587587
chr15	25758469	25759013						chr19	39907074	39907439		chr8	144371659	144372153		chr1	10895741	10896426
chr10	13861065	13861729						chr3	87087652	87088068		chr8	145539644	145540053		chr12	49449306	49450365
chr5	148554691	148555239						chr3	141121542	141121873		chr9	34049296	34049745		chr17	73992843	73993533
chr8	9210648	9211606						chr6	151059579	151060217		chr1	11333265	11333596		chr14	21439097	21440112
chr1	44147464	44148299						chr4	4414792	4415775		chr17	79353560	79353921		chr20	11833387	11833940
chr14	120896674	120897181						chr1	32184152	32184436		chr19	13260710	13263190		chrX	122993547	122995277
chr17	20944641	20945959						chr12	54367783	54368464		chr19	41305358	41305818		chr18	3247249	3248253
chr13	60060290	60060783						chr12	57481169	57481624		chr2	85360092	85360517		chr13	88325724	88326182
chr4	89310468	89311386						chr16	12010110	12010394		chr2	242294648	242295123		chr1	29062911	29064766
chr1	104838170	104838601						chr1	64439402	64439702		chr4	1759061	1759720		chr3	149530287	149531570
chr7	138846082	138846421						chr10	5705941	5706196		chr5	172754048	172754322		chr3	160167026	160168164
chr11	83891175	83891798						chr14	105653400	105653717		chr7	100797686	100798447		chr8	144766497	144767351
chr11	4946897	4947345						chr16	84651774	84652354		chr8	145703008	145703295		chr4	15682893	15683895
chr9	45954749	45955487						chr3	52029465	52029853		chrX	103401410	103401742		chr13	28400548	28401217
chr1	105981260	105981676						chr3	53195618	53196530		chr12	52431310	52431843		chr15	74907159	74909098
chr2	29122512	29122895						chr4	3077180	3077805		chr9	139843734	139844379		chr14	24711493	24712170
chr11	60248562	60249210						chr4	17496593	17496952		chr17	8025381	8027929		chr5	176120635	176121212
chr2	73038237	73038897						chr4	39699856	39700601		chr9	139257418	139257842		chr22	31891772	31893142
chr19	29854508	29855434						chr7	69062433	69062737		chr20	30606005	30606780		chr5	140997630	140998443
chr10	126971512	126972418						chr7	91569547	91570182		chrX	149107083	149108107		chr5	157285261	157286318
chr17	45580982	45581880						chr7	104654855	104655432		chr9	139685186	139685647		chr22	30752376	30753411
chr1	74368070	74369229						chr7	154114338	154114657		chr21	47329400	47330132		chr10	102746516	102748021
chr13	53445571	53446059						chr7	155165481	155166054		chr12	57824613	57824908		chr3	49966643	49967724
chr13	111397722	111398197						chr6	90119734	90119994		chr14	64970612	64971505		chr18	51795658	51796653
chr17	70843673	70844139						chr13	65536582	65536919		chr19	18653459	18654900		chr14	24664682	24665540
chr9	61323677	61324392						chr19	30205437	30205722		chr9	86237747	86238266		chr12	50794142	50795463
chr1	86526089	86526650						chr1	156675411	156676149		chr2	114647362	114648328		chr14	23235772	23236745
chr14	25869324	25869814						chr3	131892950	131893409		chr7	150944532	150945550		chr11	8985347	8986868
chr4	134923335	134923879						chr3	160637903	160638211		chr10	76868481	76869076		chr10	89577430	89578461
chr17	5174340	5174983						chr16	89763288	89763679		chr12	31271949	31272711		chr2	54013679	54015030
chr2	148677755	148678217						chr19	871872	872383		chr16	85645485	85647039		chr1	205424850	205426019
chr4	140699515	140699893						chr14	23564789	23565233		chr17	38375827	38376170		chr12	4757631	4759004
chr11	58171389	58171699						chr16	1479620	1480246		chr19	15306733	15307165		chr16	66583040	66584282
chr8	69901423	69902043						chr18	32735376	32735973		chr19	49945406	49947283		chr11	18127145	18127906
chr9	21592321	21593318						chr19	1859355	1859696		chr3	23986332	23986587		chr2	131129461	131131828
chr16	91723889	91724466						chr19	2361248	2361670		chr7	100271530	100272393		chr1	110949809	110951049
chr10	7608490	7608986						chr17	73826056	73826950		chr1	17306028	17306771		chr8	121824126	121824558
chr13	119689996	119690563						chr20	17915768	17916053		chr13	111567453	111568185		chr11	118229863	118230607
chr4	114999470	115000927						chr9	35604370	35604813		chr14	103414923	103415290		chr13	34116404	34117373
chr7	73714798	73715813						chr1	62767591	62767886		chr19	5881915	5882360		chr1	235668046	235668702
chr19	8712887	8713851						chr10	63656546	63656814		chr6	53412537	53412990		chr16	8961962	8963410
chr2	168987667	168988338						chr15	60296777	60297100		chr6	71998076	71998338		chr2	85554618	85555533
chr11	33928326	33929272						chr19	31839449	31839802		chr7	2542518	2542974		chr12	66217355	66218881
chr12	4843196	4843609						chr22	51111448	51112670		chr2	201675534	201676820		chr3	127871968	127872456
chr8	13104787	13105751						chr3	39149096	39149400		chr5	40679627	40679918		chr3	46036917	46037654
chr8	84976280	84976841						chr1	89356805	89357082		chr19	1941507	1942187		chr17	47021772	47022693
chr1	54121854	54122412						chr6	41747818	41749206		chr19	16770605	16771670		chr4	37246635	37247509
chr10	78244365	78245306						chr9	86595563	86595871		chr19	52192999	52193497		chr17	41150000	41151086
chr10	111914141	111914893						chr2	16846508	16846954		chr20	33264218	33264786		chr22	36878034	36878412
chr15	25984028	25984447						chr14	75622400	75622674		chr9	116860766	116861613		chr4	128885986	128887192
chr1	128244005	128244642						chr3	61450743	61451027		chr6	35108391	35109149		chr9	117263630	117265135
chr11	58938696	58939254						chr2	38152583	38152948		chr10	17270196	17271385		chr10	118763900	118765075
chr10	115315106	115316184						chr5	179517400	179517636		chr22	19929463	19929979		chr14	101128960	101129828
chr5	130254303	130254705						chr18	74206040	74206977		chrX	53448859	53449485		chr3	97482334	97483852
chr9	101060856	101061660						chr14	23451345	23452251		chr1	57888926	57889493		chr1	156024153	156025309
chr2	6256462	6257018						chr12	115342153	115342445		chr1	85040182	85040483		chr8	107669482	107670915
chr2	32167791	32168222						chr17	21155989	21156228		chr1	167189943	167190410		chr20	60757631	60758443
chr2	181241733	181242242						chr4	8280193	8280521		chr11	22214374	22214868		chr6	146055826	146056215
chr4	140960751	140961589						chr1	45986870	45988265		chr11	65479338	65480971		chr20	44034729	44035884
chr1	55130790	55131333						chr1	101726288	101726575		chr11	75237272	75237740		chr5	114598028	114598926
chr10	81232756	81233853						chr12	101388907	101389218		chr11	123524549	123525521		chr1	11120310	11121191
chr4	128947403	128948379						chr12	117575847	117576288		chr16	54964254	54964819		chr1	35734698	35735349
chr17	80497105	80497563						chr16	14642863	14643150		chr2	219845381	219845720		chr18	46478350	46479587
chr7	143822663	143823149						chr19	924721	925512		chr8	103666761	103668254		chr5	149866136	149866651
chr11	72795099	72796216						chrX	119907811	119908120		chr19	1017189	1017569		chr7	130791244	130792499
chr13	51615668	51616348						chrX	133308420	133309088		chrX	106692268	106692851		chr12	94468827	94469583
chr5	134582475	134582979						chr16	75035799	75036099		chr17	25707985	25708474		chr4	80993723	80995000
chr1	38987392	38987993						chr13	50385501	50385830		chr19	13957799	13958203		chr16	21312030	21313390
chr10	57532059	57532681						chr19	10589731	10590599		chr20	31071434	31072761		chr20	43538592	43539550
chr2	146301991	146302661						chr2	202592405	202592713		chr16	4322338	4323156		chr1	110880421	110881451
chr1	43933510	43934163						chr5	146011306	146011633		chr19	33210749	33211701		chr10	14995617	14996690
chr19	6363239	6363885						chr2	200322829	200323468		chr20	3388350	3388600		chr1	93645203	93646753
chr6	29164463	29165054						chr13	68253432	68253696		chr7	86848923	86849224		chr3	120627610	120628012
chr10	80826062	80826680						chr19	42758229	42759122		chr17	48228409	48229577		chr4	140477219	140478559
chr17	46555877	46556618						chr10	886055	886365		chr17	77808750	77809768		chr1	28573629	28574081
chr10	117452716	117453341						chr14	76514179	76514527		chr17	28256115	28257614		chr14	31027748	31029186
chr6	135254120	135254799						chr18	25155152	25155428		chrX	48900330	48900961		chr16	25117656	25118696
chr12	27341815	27343442						chr19	50818284	50819700		chr9	139928750	139929496		chr4	84405666	84406637
chr17	73879454	73879882						chr3	137655444	137656004		chr1	109234861	109235182		chr5	87564161	87565370
chr17	87446801	87447391						chr9	37695619	37695919		chr16	9184873	9185220		chr20	34858900	34859833
chr2	160645789	160646111						chrX	97107458	97107746		chr18	30351128	30352530		chr20	62609881	62610707
chr3	41353516	41354414						chr10	28965125	28966178		chr21	33246210	33247040		chr6	13574771	13575676
chrX	56597671	56598211						chr11	117057401	117057661		chr7	5633434	5634098		chr9	127702876	127704045
chr13	13784008	13784652						chr13	90052848	90053153		chr22	20225977	20227055		chr13	51796815	51797336
chr13	107600769	107601483						chrX	131946622	131946874		chr9	100395102	100396374		chr2	208490167	208491068
chr19	37018514	37018848						chr7	150845060	150845376		chr2	30369467	30370130		chr12	32907968	32909053
chr8	117776194	117776456						chr10	587160	588109		chr1	92545783	92546368		chr16	2801659	2802530
chr14	11663614	11664211						chr15	102219878	102220342		chr1	213031335	213031998		chr16	58548969	58549798
chr5	96446870	96447352						chr17	49257512	49257916		chr11	125932746	125933485		chr11	73470655	73471550
chr8	126945829	126946283						chr10	94599594	94599916		chr13	114898359	114898726		chr4	185940260	185941654
chr11	70616905	70617527						chr2	65753758	65754179		chr14	77423123	77423573		chr6	8435206	8435838
chr17	56256008	56256848						chr1	59011914	59012283		chr19	1546200	1546522		chr7	27186305	27188782
chr18	61637941	61638286						chr9	80911062	80911792		chr19	8214499	8214841		chr20	32580576	32582676
chr19	42129000	42130396						chr2	219085955	219086261		chr19	42580663	42581362		chr15	80215887	80216539
chr11	3805049	3805569						chr21	44094528	44094853		chr2	91669757	91671039		chr4	140216631	140217176
chr16	21845855	21846299						chr5	612020	612308		chr4	2845977	2846279		chr3	196668286	196670080
chr4	133928642	133929246						chr1	87833479	87833742		chr6	33387547	33388443		chr16	2021537	2022000
chrX	8192571	8193790						chr9	6008216	6008526		chr9	140212433	140213072		chr19	44575994	44576629
chr14	60736904	60737627						chr9	21974971	21975283		chr5	73936441	73937257		chr9	127951123	127952311
chr19	24477292	24477739						chr21	45336788	45337237		chr8	79427822	79428621		chr1	165737530	165738683
chr4	62408596	62409017						chr1	234819249	234819679		chr17	7140894	7143045		chr3	156877144	156878955
chr5	114127231	114127892						chr7	27224408	27225384		chr1	144931766	144932925		chr19	5686197	5687245
chr17	24936782	24937281						chr10	124266424	124266782		chrX	118827035	118827524		chr15	67546683	67547519
chr16	57606707	57607204						chr21	45162737	45163086		chr17	80194432	80195035		chr21	46359540	46360589
chr7	39586488	39587000						chr9	37464703	37465352		chr6	41565332	41565783		chr15	40225901	40226773
chr9	45055003	45055678						chrX	115084632	115084952		chr11	119077064	119077922		chr19	54662383	54663820
chr10	18589259	18589925						chr16	2071678	2072090		chr13	42622158	42622824		chr22	36519861	36520354
chr4	49631782	49632161						chr21	43785323	43785712		chr19	4555869	4557882		chr12	56510041	56510904
chr6	135700837	135701306						chr6	39876954	39877557		chr21	46255674	46256237		chr2	172778711	172779933
chr15	79690148	79691277						chr12	111868227	111869064		chr22	29278762	29279634		chr9	2843863	2844503
chr7	144768599	144769147						chr16	29909383	29910164		chr3	193993493	193993811		chr13	93031615	93032155
chr8	117115621	117116240						chr17	53906027	53906344		chr7	150782669	150783208		chr10	76656753	76657381
chr11	69671074	69672722						chr19	11512588	11512919		chr9	137536295	137536588		chr6	36842229	36843045
chr8	86764586	86765010						chr4	8741809	8742096		chr1	911246	912403		chr3	192548736	192549239
chr9	25151462	25152193						chr7	94284899	94285629		chr11	368838	369193		chr5	54522246	54522923
chr4	117135904	117136245						chr8	124287386	124287656		chr12	96336169	96337066		chr1	205464017	205464704
chr9	101042020	101042817						chr1	33233224	33233574		chr17	41172973	41173910		chr4	41936823	41937948
chr5	118478170	118478734						chr10	103113841	103114651		chr19	16187761	16188482		chr10	121355390	121356998
chr8	4275740	4276061						chr19	40930909	40931385		chr19	55962387	55963782		chr7	73668489	73669376
chr9	120127400	120127771						chr4	25863933	25864233		chr2	60666377	60666936		chr22	19466019	19468102
chr11	117415994	117416500						chr16	500535	500871		chr2	242254448	242255198		chr9	29213733	29214985
chr11	97127079	97127742						chr19	1608931	1609464		chr7	1269649	1270300		chrX	80065322	80066349
chr19	23140168	23141679						chr2	24857087	24857699		chr1	1000327	1000955		chr16	14723405	14724525
chr11	75169679	75171081						chr4	559837	560579		chr15	68176789	68177208		chr4	68410775	68411502
chr15	100604764	100605407						chr4	8510009	8510292		chr17	3558919	3559524		chr11	17297756	17299311
chr1	92934104	92934844						chr7	876559	876973		chr17	43045831	43046430		chr6	88299424	88299887
chr15	89429144	89430442						chr19	46974186	46974498		chr19	1066222	1066603		chr15	42565059	42566405
chr5	144100165	144100678						chr3	38178530	38178863		chr19	18527651	18528037		chrX	102840289	102840953
chr7	73575257	73575654						chr4	8298290	8298751		chr19	51323968	51324488		chr14	102770806	102771696
chr6	29204833	29205392						chr4	37827760	37828260		chr6	42749941	42750871		chr6	157007744	157008500
chr8	110130686	110131045						chr18	33077607	33078326		chr6	116691827	116692092		chr1	16767018	16768348
chr17	70825928	70826856						chr19	13075951	13076672		chr7	73014686	73015402		chr20	43513797	43515046
chr17	21566326	21567334						chr20	33264278	33264716		chr1	154600052	154600405		chr22	41252918	41253659
chr10	70293361	70293692						chr7	31066933	31067303		chr2	241172445	241173297		chr1	36866565	36866916
chr5	122391571	122392070						chr14	103381857	103382230		chr11	118662293	118663265		chr19	42926986	42927927
chr9	116524760	116525259						chr16	3207700	3208379		chr13	108866975	108868204		chr6	114664021	114665077
chr12	108792257	108792881						chr7	151519436	151520130		chr2	172959775	172960738		chr1	111148203	111149611
chr15	82047011	82047888						chr7	150823160	150823904		chr15	76628840	76629067		chr8	27950033	27950946
chr17	71475331	71476018						chr19	14258756	14259719		chr1	157125912	157126154		chrX	152072772	152073508
chr19	41263416	41264298						chr3	47459430	47460097		chr19	17447804	17449117		chr7	27227437	27228146
chr7	65078047	65078661						chr13	77459015	77459583		chr8	143532429	143534059		chr1	201952193	201953069
chr9	110476358	110477254						chr19	6278420	6279400		chr19	1858485	1859123		chr10	124713185	124714087
chr19	12795721	12796822						chr19	42580663	42580950		chr13	88325234	88325456		chr19	11200868	11201592
chr2	157205786	157206215						chr19	49990957	49991725		chr16	30406103	30406403		chr22	47655714	47656206
chr7	109781202	109781982						chr22	50775783	50776087		chr19	59030550	59031663		chr3	49157594	49159277
chr19	56722619	56723301						chr19	46389516	46390208		chrX	123093846	123095908		chr8	141474397	141475189
chr1	133131049	133131500						chr17	21208846	21209108		chr21	46708254	46708565		chr8	117950081	117950708
chr7	4136631	4137427						chr11	833589	833865		chr3	71631121	71631630		chr11	1403877	1404907
chr10	127041761	127042196						chr11	65271172	65271890		chr1	228658172	228658479		chr17	73936744	73937747
chr12	108179554	108180029						chr19	4574932	4575194		chr12	6445461	6446053		chr5	125936035	125936941
chr14	26867343	26867768						chr19	13984683	13985001		chr8	128749924	128751005		chr19	56904491	56905431
chr14	62837203	62837705						chr19	46171855	46172560		chr14	21905036	21905550		chr1	59011638	59012660
chr3	121650025	121650408						chr7	139761739	139762096		chr17	47072732	47075668		chr2	150443452	150444636
chr7	123377766	123378104						chr16	88628145	88628449		chr19	5697526	5698084		chr19	35738398	35740607
chr9	108824402	108825489						chrX	70315797	70316142		chr2	242480671	242481101		chr19	39935784	39936790
chrX	7696868	7697262						chrX	107973260	107973572		chr5	52774990	52775301		chr12	104680608	104681335
chr9	22162969	22163356						chr11	1357332	1357723		chr12	132379548	132379920		chr16	3156229	3157029
chr10	111972542	111972865						chr16	11350208	11350557		chr17	80171242	80172086		chr19	58330847	58331331
chr6	125161082	125161717						chr18	30790309	30790601		chr19	2455262	2456582		chr17	19880145	19881669
chr11	102087549	102088300						chr19	46476833	46477151		chr5	180236585	180237140		chr18	55288521	55289547
chr9	66511633	66512213						chr22	50466800	50467160		chr6	114179442	114179973		chr8	37619658	37620897
chr5	35574814	35575301						chr3	33186104	33186378		chr17	961717	962052		chr16	15736312	15737093
chr4	94978854	94979381						chr6	33387539	33387908		chr17	36728614	36728941		chr1	26495811	26496904
chr11	69451722	69452357						chr3	10643495	10643837		chr22	50355478	50357104		chr12	52463137	52464731
chr15	102158433	102159035						chr1	87550164	87550506		chr2	38303385	38304235		chr12	122234955	122235842
chr13	80925900	80926390						chr12	45721801	45722079		chr11	120382795	120383193		chr22	36423617	36424274
chr7	105744262	105744593						chr12	54652896	54653445		chr7	27200732	27201473		chr19	9694753	9695552
chr5	124111765	124112503						chr18	59855247	59855644		chr19	10675813	10676882		chr3	168863901	168865381
chr9	14784380	14785011						chr19	723967	724296		chr4	71553768	71554059		chr17	79603403	79604422
chr9	45300469	45300876						chr19	42683540	42684145		chr11	34073252	34073566		chrX	39964650	39965601
chr13	97588038	97588395						chr8	21776735	21777039		chr14	50778557	50779342		chr22	42084186	42085104
chr18	35771240	35771585						chr11	66025425	66025867		chr14	60386298	60386816		chr1	156541893	156542947
chr5	37835876	37836257						chr6	151646635	151647048		chr8	21906746	21907164		chr8	27629570	27630361
chr13	67831000	67831316						chr20	62579934	62580190		chr2	11272792	11273111		chr5	77589881	77591042
chr3	67373797	67374463						chr21	32881513	32882194		chr9	106856310	106856604		chr10	103577079	103578409
chr6	55219743	55220288						chr22	17848929	17850167		chr1	2136020	2136409		chr13	53424508	53425810
chr6	136727112	136727904						chr3	58163638	58163923		chr19	3284808	3285858		chr2	69870899	69871402
chr9	43959476	43960000						chr12	54391709	54392475		chr19	14246911	14247422		chr17	45726578	45727921
chrX	13230609	13231950						chr16	85589011	85589494		chr8	134308454	134309180		chr1	44172476	44173135
chr11	107435708	107436390						chr19	17581546	17582375		chr10	60144666	60145546		chr20	48531922	48532481
chr1	72173653	72174032						chr19	43820176	43820427		chr16	85647269	85647828		chr10	71929639	71930649
chr7	92741339	92741896						chr19	47940793	47941055		chr7	151574623	151574902		chr3	23958085	23959467
chr15	76511636	76512453						chr2	29293847	29294134		chr19	862070	863140		chr1	9747053	9748141
chr1	153378615	153379014						chr20	32030521	32031006		chr9	109625966	109626277		chr4	110736374	110737749
chr5	65937939	65938419						chr1	150669277	150669861		chr20	60896246	60897672		chr1	84944781	84945544
chr11	6436583	6436973						chr17	54670278	54670545		chr17	39822603	39823275		chr6	52285107	52285919
chr14	87140427	87141473						chr1	231869630	231869940		chr19	6373076	6374051		chr19	4342160	4343270
chr6	52313341	52313900						chr12	1900748	1901055		chr12	6715901	6717216		chr17	21029892	21030828
chr7	119720433	119720968						chr12	113565579	113566115		chr14	94595733	94596177		chr9	140194946	140195550
chr4	126752695	126753770						chr13	95365564	95365886		chr15	74419833	74420626		chr20	44420269	44421465
chr10	82354155	82354678						chr13	101327386	101327885		chr15	90198378	90198748		chr9	26946732	26947608
chr12	72843933	72844657						chr16	11131345	11131945		chr17	27139112	27139821		chr1	193027817	193029293
chr6	86871708	86872137						chr17	62031432	62032082		chr20	25176569	25176918		chr15	43477451	43478349
chr8	65035160	65035555						chr19	4043519	4044361		chr20	62104243	62104633		chr2	68479557	68480273
chr1	71652567	71653794						chr6	150463690	150464146		chr22	45664007	45664516		chr2	111434769	111435748
chr11	102408163	102408777						chr8	41755259	41755545		chr3	196158630	196159377		chr3	171178230	171179134
chr9	64172630	64173626						chr8	104426641	104427066		chr4	68566836	68567197		chr16	49890955	49891873
chr17	47629153	47629773						chr7	154416220	154416493		chr5	179719540	179719802		chr2	264924	265707
chr1	134093084	134093433						chr19	11556746	11557417		chr7	2671796	2672385		chr17	6938289	6939649
chr10	128302963	128303744						chr2	54540241	54540618		chr9	18791029	18791347		chr19	17445576	17446180
chr11	50378291	50378880						chr17	75542941	75543258		chr11	2950377	2950728		chr9	136202768	136203675
chr4	149445325	149445756						chr18	31739123	31739644		chr11	2581215	2581972		chr15	35279856	35281013
chr8	80916467	80916823						chr19	5787193	5787522		chrX	44733575	44734258		chr11	2913241	2914375
chr17	48350867	48351224						chr1	40025027	40025371		chr9	138630766	138631631		chr6	43337432	43338080
chr17	29660405	29660917						chr10	88720803	88721109		chr16	84178274	84178703		chr9	135116713	135117188
chr17	63422579	63422963						chr11	59435706	59436482		chr21	45758130	45758659		chr12	47473790	47475084
chr8	70698347	70699217						chr12	48213975	48214523		chr8	94928600	94929260		chr17	58155366	58157221
chr1	54250538	54250954						chr19	16772170	16772680		chr2	64978131	64978880		chr17	8025382	8029864
chr15	91567421	91567938						chr7	100797694	100798438		chr6	42419463	42420181		chr11	65818864	65820329
chr1	75168324	75169017						chr11	126225182	126225478		chr12	21927766	21928349		chr9	96928966	96929704
chr10	108434734	108435360						chr18	36985856	36986098		chr1	45097858	45098178		chr2	119640286	119640913
chr14	50807650	50808183						chr19	13947770	13948006		chr10	103051429	103052348		chr14	24911222	24912403
chr17	56036336	56036906						chr19	34262589	34262872		chr12	133079143	133079430		chr1	68297578	68298905
chr3	103098654	103099071						chr19	35516673	35517153		chr16	2961551	2961827		chr17	77387722	77388460
chr6	112987084	112987390						chr6	121757332	121757903		chr17	7740256	7740867		chr5	132387069	132388845
chr9	103679246	103679580						chrX	76235000	76235360		chr19	56117244	56117857		chr12	8234497	8235127
chr17	45766923	45767832						chr10	81001798	81002697		chr21	47062833	47063407		chr2	203102354	203103654
chr18	65518908	65519566						chr1	90271417	90271734		chr3	136470097	136471383		chr2	122493876	122494760
chr8	56550805	56551612						chr12	64798738	64799362		chr8	25316001	25316991		chr22	37374071	37374516
chr12	86469860	86470265						chr13	67151499	67151770		chr9	130922266	130922827		chr2	210866897	210867731
chr4	106699985	106700446						chr16	725239	725570		chrX	39873071	39874187		chr16	2389600	2390269
chr3	102995410	102995880						chr19	1652748	1653546		chr16	30538050	30538974		chr13	115000013	115000901
chr12	84152523	84153001						chr4	7699498	7700037		chr10	1094402	1095416		chr3	45016574	45017403
chr4	33247377	33248747						chr4	16163579	16163936		chr10	134950809	134951835		chr1	153935495	153936918
chr3	69709508	69710287						chrX	47005001	47005635		chr11	44749010	44749755		chr12	12502855	12503358
chr7	27552701	27553239						chrX	52950240	52950679		chr17	43324826	43325703		chr8	87520475	87521308
chr5	149678008	149678919						chr11	125496045	125496334		chr17	47572966	47573903		chr13	112851386	112852134
chr6	52713490	52714444						chr17	17264880	17265190		chr6	88117352	88117932		chr19	49931118	49932043
chrX	7188120	7188967						chr1	100827417	100827793		chr9	123963962	123964437		chr2	237086381	237088233
chr8	70139156	70139962						chr11	61602178	61602462		chr3	98620527	98620906		chr21	37506414	37506786
chr17	17837954	17838609						chr19	10080884	10081622		chr7	1486198	1486541		chr5	43191762	43192241
chr10	80249225	80249506						chr20	52566712	52567011		chr9	138989725	138990160		chr9	21334802	21335827
chr17	79980110	79980655						chr13	79957815	79958117		chr1	155162653	155163283		chr16	58162456	58163861
chr4	108380178	108380543						chr17	16347820	16348096		chr19	12903099	12903807		chr16	3232976	3233728
chr4	141259147	141259813						chr17	27969351	27969595		chr19	36390592	36390984		chr2	55458807	55459947
chr5	127707479	127707817						chr17	64339756	64340088		chr19	42783907	42785095		chr4	20253452	20254793
chr16	36040941	36041602						chr20	25274981	25275581		chr22	44319192	44320497		chr13	103248415	103249399
chr17	30738899	30739336						chr4	1678179	1678507		chr1	226270690	226271811		chr17	36955695	36956484
chr11	53350103	53351051						chr5	137774954	137775275		chr16	1821586	1821872		chr19	29704027	29704500
chr13	111724933	111726041						chr1	145610277	145611027		chr21	42540355	42540922		chr2	224702188	224702933
chr9	116104793	116105225						chr17	76797913	76798243		chr1	31654833	31655429		chr11	45826048	45827046
chr3	103809346	103809952						chr19	46273017	46273997		chr1	227506479	227506738		chr16	1755704	1756097
chr2	59882292	59882881						chr5	396656	396974		chr1	228192035	228192335		chr17	45908503	45909196
chr17	31819339	31819863						chr12	23046011	23046300		chr17	7342777	7343639		chr17	53827983	53829270
chr9	78520266	78520640						chr16	24906893	24907208		chr17	80967884	80968259		chr19	49240483	49241271
chr1	74505525	74506615						chr5	139503941	139504277		chr22	35887951	35888358		chr4	154073960	154074793
chr11	69323620	69324219						chr6	34962459	34962889		chr6	74230493	74231366		chr6	30594212	30595320
chr9	102924736	102925292						chr8	52475418	52475741		chrX	102884235	102884740		chr5	176513976	176514608
chr3	33799579	33800434						chr18	46581453	46581820		chr5	176739234	176739970		chr6	10426642	10427429
chr14	118278994	118279474						chr6	1671392	1671766		chr9	129986707	129987471		chr2	165698091	165698944
chr6	137168031	137168499						chr4	74123398	74123813		chr1	12079229	12079882		chr2	219761053	219761789
chr7	39517877	39518208						chr20	58143169	58143545		chr12	80083934	80084756		chr6	143264797	143265977
chr8	24549802	24550224						chr19	51016802	51017165		chr7	149525974	149526588		chrX	129118305	129119130
chr6	99522525	99523489						chr22	41841584	41842423		chr1	161359470	161360472		chr10	115614184	115615188
chr19	3707949	3708603						chr6	43242034	43242464		chr16	2301496	2302384		chr14	58764276	58765924
chr2	152540111	152540508						chrX	139796331	139796564		chr6	143381214	143381807		chr13	38923140	38924589
chr7	113513268	113514205						chr17	17626036	17627016		chr7	140179239	140179614		chr17	79268835	79269701
chr11	116030087	116030787						chr13	77652884	77653154		chr17	9143617	9144557		chr22	38713612	38714817
chr6	28421596	28421881						chr1	112841857	112842135		chr21	45953874	45954545		chr11	63705452	63705950
chr9	109073611	109074447						chr11	123524641	123524942		chr9	136597112	136597526		chr6	134499086	134499934
chr15	100041059	100041648						chr1	109584075	109584336		chr11	73309172	73309540		chr9	115248674	115249069
chr4	33207491	33207974						chr1	155247791	155248514		chr19	45829502	45829889		chr7	99724365	99725150
chr11	9116004	9116516						chr10	5454806	5455230		chr7	150674573	150674917		chr1	28285886	28286446
chr19	4185540	4185872						chr12	51611634	51612233		chr12	1770675	1771630		chr6	72130334	72130918
chr14	121871524	121872001						chr13	91981491	91981797		chr14	71067481	71067798		chr16	67218010	67218760
chr2	122665927	122666525						chr16	79632352	79632883		chr17	71639475	71640858		chr17	48784575	48786379
chr8	68229111	68229644						chr16	89513234	89513518		chr7	129420451	129421097		chr3	9974871	9976234
chr15	31304098	31304727						chr19	38826561	38827476		chr14	61188012	61188656		chr4	2936568	2937629
chr2	164060396	164061177						chrX	132547326	132547820		chr10	21784642	21786250		chr5	142783486	142785363
chr3	157897615	157898013						chr1	152859258	152859556		chr11	64879707	64880430		chr17	48045484	48046359
chr5	116404980	116405977						chr16	5007754	5008432		chr1	154946274	154946736		chr17	74099272	74100059
chr9	85485808	85486466						chr16	52622655	52622942		chr11	43600256	43601025		chr7	129844716	129845624
chr9	124476462	124476957						chr2	3015645	3016220		chr19	50818671	50819708		chr3	128968008	128968825
chr10	128090664	128091357						chr2	70617366	70617657		chr19	55987290	55988420		chr19	14682427	14683297
chr8	117157552	117158362						chr3	169006404	169006669		chr2	38604276	38604995		chr13	74706275	74708632
chr7	35379291	35379827						chr6	27612189	27612886		chr8	60032021	60032641		chr18	33709518	33710280
chr8	31149703	31150392						chr6	31938638	31938908		chr9	139377426	139377968		chr16	4783787	4785190
chr11	69855090	69855869						chr11	8892802	8893054		chr12	56651370	56652084		chr1	32253678	32254919
chr17	28013137	28013644						chr19	30658094	30658393		chr17	37617574	37618414		chr8	37638661	37639263
chr15	101253823	101254752						chr6	149969280	149969598		chr20	31408038	31408440		chr13	33112142	33113779
chr4	128924675	128925453						chr5	73581247	73581476		chr7	22122487	22123050		chr1	160231679	160232323
chr7	46761004	46761751						chr4	7669366	7669691		chr11	46141809	46143059		chr9	34646449	34647330
chr11	51584386	51584861						chrX	109512760	109513034		chr19	4327214	4328955		chrX	73755596	73756954
chr10	120979322	120980469						chr17	46569441	46569850		chr19	41035110	41036255		chr3	184428774	184430334
chr7	47008071	47008572						chr2	208490218	208490516		chr22	40060385	40060728		chrX	133507034	133508673
chr3	72858885	72859238						chr22	22900859	22901498		chr3	138634210	138635003		chr1	43123649	43124757
chr5	143548513	143548833						chr5	139492026	139492321		chr5	1667074	1668209		chr8	41997712	41998538
chr16	32277357	32278296						chr1	33351435	33351794		chr6	109703584	109703978		chr12	3067510	3068218
chr10	80897744	80898404						chr17	54237270	54237626		chr17	80230510	80231514		chr1	78224858	78225880
chr13	75089569	75089997						chr10	49415570	49415851		chr17	77812437	77812914		chr17	40975881	40976484
chr4	150678836	150679256						chr10	122212686	122213291		chr12	7034633	7035040		chr22	38203056	38203857
chr10	68209978	68210337						chr19	54959363	54959635		chr15	102264766	102265061		chr5	43017867	43018594
chr14	54572731	54573177						chr7	155605946	155606204		chr17	6542935	6543814		chr1	154946275	154947032
chr8	120246097	120246541						chr9	27528748	27529053		chr6	45344955	45345981		chr16	3029765	3031033
chr12	51858696	51859126						chr19	54446752	54447121		chr1	78148100	78148902		chr2	242409742	242410929
chr8	27223901	27224384						chr16	4354271	4354625		chr12	3982167	3982643		chr1	179846703	179847118
chr11	74764044	74764626						chr3	90109624	90109963		chr11	926267	926623		chr1	198128012	198128567
chr6	51178150	51178867						chr8	145841393	145841728		chr9	99180390	99181626		chr7	92463243	92464772
chr11	114411988	114413045						chr15	66963274	66963553		chr1	87380292	87380746		chr19	58513616	58514627
chr1	37041168	37041678						chr16	29816001	29817541		chr17	79479353	79479806		chr9	128023688	128024074
chr12	29933443	29933983						chr1	95545294	95545589		chr8	30014011	30014590		chr11	77348537	77349052
chr17	11080992	11081640						chr11	17438152	17438442		chr19	41103576	41104673		chr11	61196630	61197950
chr8	45796326	45796769						chr12	109109133	109109422		chr9	140322720	140324105		chr5	89824622	89825566
chr3	37419100	37420320						chr12	111763749	111764420		chr15	77713081	77713779		chr13	25086340	25087180
chr11	85310852	85311403						chr17	53246734	53247039						chr17	20943469	20943875
chr18	56676033	56676533						chr2	16152912	16153365						chr11	124577657	124578171
chr2	84814074	84814612						chr21	40664069	40664439						chrX	129473366	129474858
chr3	52199389	52199729						chr4	5882204	5882765						chr16	30389799	30390842
chr11	70459523	70460248						chr5	139224138	139224708						chr16	89283650	89284742
chr17	25015555	25016240						chr6	99841542	99842069						chr16	3207548	3209406
chr7	62376499	62377216						chr7	89874072	89875319						chr8	22068511	22069435
chr9	67003041	67003471						chr14	37051136	37051887						chr1	53950860	53951774
chr11	98968653	98969077						chr3	49744185	49744619						chr5	141016559	141016991
chr1	132104333	132104795						chr17	39822617	39823274						chr6	30657835	30659132
chr15	79970880	79971688						chr4	1553057	1553696						chr17	11900831	11901186
chr5	88554057	88554534						chr15	75871831	75872168						chr10	29546016	29546435
chr8	25016421	25017252						chr17	46687451	46688089						chr5	76325992	76326450
chr15	83122057	83122891						chr21	38654063	38654357						chrX	135578835	135579253
chrX	36807846	36808377						chr4	106394734	106395004						chrX	41193762	41194702
chr8	118795192	118795746						chr5	133355787	133356124						chr5	68664710	68665263
chr7	30791189	30791594						chr13	69250638	69250935						chr3	121468054	121469134
chr12	80643777	80644274						chr14	97684799	97685227						chr17	46662731	46663778
chr11	75178635	75179198						chr16	26751622	26751909						chr20	36661389	36662212
chr17	29032069	29032914						chr16	27366982	27367293						chr18	44676147	44677766
chr16	32608441	32609268						chr19	31397443	31397952						chr5	149828985	149829687
chr9	20877980	20878972						chr2	43902620	43902920						chr4	13629158	13630156
chr1	91540350	91540846						chr2	160539117	160539428						chr12	52419118	52419977
chr2	92041196	92041789						chr4	99476947	99477196						chr1	220445015	220446378
chr5	96002709	96003399						chr5	59976723	59977089						chr8	23103851	23104892
chr8	105565962	105566455						chr7	136509320	136509624						chr16	73080824	73081782
chr12	84316569	84317247						chr8	79517570	79517944						chr12	58238172	58240958
chr11	96075877	96076473						chr13	84221861	84222118						chr18	77724828	77725581
chr18	74348144	74348649						chr6	54712000	54712404						chr14	24740060	24741224
chr5	135186759	135187300						chr14	54418887	54419728						chr14	105281625	105283237
chr1	164494237	164495225						chr19	13952780	13953073						chr13	112332235	112332784
chr13	92913408	92913896						chr21	43733606	43733876						chr6	107814072	107814781
chr14	87075040	87075345						chr5	131831508	131832333						chrX	118826909	118827520
chr2	65507989	65509079						chr18	22250923	22251312						chr20	10415746	10416409
chr5	99460621	99461059						chr3	69915711	69915979						chr5	52095785	52096680
chr7	127691452	127691973						chr11	64794951	64795480						chr7	27218695	27220195
chr1	150115316	150115774						chr7	140178261	140178645						chr8	19674093	19674845
chr13	107831207	107831595						chr17	46986104	46986903						chr19	4723282	4724115
chr17	87865212	87865655						chr6	33378386	33378774						chr13	113311375	113312377
chr17	8524933	8525467						chr21	26980189	26980754						chr14	100704025	100704612
chr3	27603686	27604112						chr11	73472515	73472828						chr3	53879229	53880048
chr11	54112834	54113213						chr17	31494202	31494516						chr1	154154538	154156004
chr1	66677833	66678228						chr5	32217171	32217588						chr19	35491775	35492304
chr8	123454004	123454317						chr2	42248468	42248849						chr11	17741958	17743925
chr2	75658640	75659252						chrX	117146635	117146906						chr5	139487522	139488995
chr2	127133656	127134493						chr13	72314822	72315098						chr5	72860606	72861857
chr9	77909976	77911417						chr15	72409594	72410254						chr12	53738790	53739323
chr1	87213572	87214150						chr17	36762336	36763309						chr20	31069780	31070693
chr4	83093999	83094402						chr12	109124082	109124580						chr11	124670147	124671065
chr11	72951169	72951509						chr16	75599604	75600192						chr6	34359221	34359970
chr4	129033607	129034033						chr17	64956406	64956864						chr7	105172143	105173084
chr17	32389176	32389646						chr7	140042646	140043143						chr16	1822982	1823738
chr1	171379910	171380453						chr7	946363	946669						chr8	91013110	91014747
chr5	122143503	122143962						chr15	31621411	31622010						chr1	85724751	85725748
chr1	86434236	86434837						chr4	97597189	97597477						chr18	66381786	66382714
chr14	75417209	75418073						chr16	2933747	2934026						chr2	130200668	130201323
chr5	106788927	106789545						chr16	28186249	28186588						chr1	165413740	165415003
chr9	22411324	22411757						chr16	84177833	84178686						chr12	56753519	56754357
chr11	69099882	69100141						chr18	24327270	24327572						chr14	60715208	60715804
chr17	87571643	87571898						chr21	30290349	30290656						chr1	16532788	16533426
chr12	111758539	111759081						chr4	1625613	1625938						chr10	5930702	5931143
chr7	19327048	19327538						chr4	25649355	25649650						chr2	9940861	9941926
chr7	31036720	31037319						chr5	130599952	130600418						chr3	49376867	49378353
chr1	36709911	36710357						chr6	36086420	36086691						chr15	82338166	82339142
chr12	116405039	116405544						chr6	166076876	166077916						chr19	3185310	3185877
chr18	76632947	76633659						chrX	132401900	132402166						chr10	101945041	101947050
chr10	4107493	4108221						chr1	95037296	95037628						chr8	17941573	17942707
chr16	84918976	84919498						chr12	68598811	68599120						chr19	45995833	45996760
chr17	3012998	3013921						chr12	112813185	112813485						chr4	39528354	39529977
chr19	42090136	42090372						chr13	67374037	67374374						chr1	29508513	29509199
chr2	91649745	91650361						chr13	82674287	82674565						chr1	43637317	43638612
chr8	36577804	36578367						chr14	53374184	53374492						chr22	21355407	21356927
chr7	45124297	45124769						chr16	12810705	12811081						chr22	41214789	41215835
chr14	29978307	29979013						chr16	58217820	58218142						chr2	203130315	203131050
chr7	30219322	30219728						chr2	28311544	28311840						chr8	18871583	18872515
chr5	142895031	142895508						chr2	199974239	199974774						chr2	105121054	105121985
chr6	86526177	86526880						chr2	223048916	223049222						chr1	226496043	226497514
chr6	56704494	56704907						chr21	27421472	27421836						chr12	49349927	49351624
chr2	122738116	122738858						chr3	24755716	24755986						chr17	35292458	35293836
chr19	27429749	27430196						chr3	41053259	41053555						chr3	14444139	14445447
chr9	44343851	44344252						chr3	86762737	86763032						chr17	26988452	26989758
chr8	83165162	83165779						chr3	99839620	99840087						chr1	224803448	224804198
chr11	96934664	96935286						chr4	1106278	1106900						chr2	157190872	157191583
chr13	54524943	54525564						chr4	16353832	16354182						chr2	74699188	74700135
chr6	149126753	149127157						chr4	36504906	36505202						chrX	54834105	54835806
chr7	136894075	136894771						chr4	95511827	95512143						chr14	31090810	31091737
chr7	4915100	4915566						chr6	22328691	22328966						chr12	751631	752037
chr8	3676297	3676713						chr6	144832697	144832995						chr20	47935076	47936292
chr8	108531934	108532306						chr8	53188276	53188587						chr8	145634316	145635361
chr19	53313390	53314452						chr9	24406081	24406359						chr19	5679660	5680868
chr4	45654190	45654841						chr11	82612094	82612384						chr2	112655167	112656047
chr13	47048935	47049324						chr12	132313599	132314123						chr5	32174124	32175214
chr2	174327296	174327940						chr12	54348347	54348798						chr1	151371768	151373076
								chr19	48268994	48269253						chr15	65426023	65426414
								chr3	169940626	169941017						chr21	33037773	33038135
								chr4	1200675	1201066						chr7	141250357	141251727
								chr6	42749936	42750851						chr13	52026552	52027391
								chr7	150838297	150839401						chr1	32538121	32539282
								chr5	137975727	137976488						chr11	32604988	32605657
								chr6	160280848	160281080						chr11	64051770	64053112
								chr17	74514986	74515347						chr19	49954630	49955371
								chr17	80587808	80588217						chr8	101965235	101965882
								chr19	1066222	1066605						chr7	6616638	6617405
								chr2	105468991	105469406						chr19	36230973	36232318
								chr19	42759506	42760095						chr7	26903373	26904768
								chr17	46632835	46633373						chr6	6008770	6009419
								chr10	97404888	97405171						chr8	61565702	61566745
								chr22	44319170	44319540						chr7	100887088	100888787
								chr16	23690706	23691391						chr14	32546663	32548127
								chr19	19050881	19051637						chr1	29213930	29215129
								chr6	45344968	45345841						chr14	32545265	32546092
								chr22	19929472	19929978						chr6	27279909	27280747
								chr4	111118530	111119581						chr3	159480565	159481363
								chr2	233994110	233994393						chr11	693109	694651
								chr19	10513463	10514103						chr17	4850470	4851568
								chr7	25805411	25805695						chr7	22122099	22123056
								chr1	39598440	39599215						chr1	167188910	167190275
								chr14	65314275	65314571						chr12	112037009	112037810
								chr14	78340773	78341177						chr13	48807726	48808226
								chr15	59729365	59729783						chrX	150343204	150344319
								chr16	12805476	12805776						chr18	5237456	5238449
								chr19	4738010	4739108						chr22	32909275	32909859
								chr19	48071203	48071458						chr1	90460051	90460635
								chr7	148548127	148548565						chr17	41276976	41277359
								chr10	60144715	60145564						chr19	5790623	5791403
								chr17	38279645	38280142						chr8	19675632	19676088
								chr21	47588443	47588755						chr16	86604978	86605429
								chr6	16761492	16761780						chr17	27276040	27277997
								chr7	150667101	150667399						chr8	143799354	143799898
								chr9	82525081	82525371						chr2	69239809	69240894
								chrX	133507248	133508219						chrX	139014914	139015696
								chr11	836476	836894						chr16	3224021	3224566
								chr13	68661463	68661757						chr19	50528206	50528846
								chr16	4688513	4688828						chr2	207139055	207139686
								chr16	31022059	31023019						chr12	46776621	46777708
								chr17	1864524	1864830						chr7	91763886	91764521
								chr17	18042654	18043340						chr20	42142380	42143716
								chr19	12953951	12954272						chr17	1944573	1945766
								chr19	19744671	19744982						chr1	21022804	21023702
								chr5	111092926	111093225						chr20	33865257	33866088
								chr7	47620683	47621509						chr10	94000077	94000597
								chr8	103423551	103424554						chr6	36410428	36410762
								chr16	67197781	67198488						chr6	42980874	42982536
								chr7	134131061	134131352						chr7	55639031	55639876
								chr5	63982718	63982990						chr1	246729388	246730352
								chr19	30364731	30365646						chr4	155337211	155338276
								chr4	41217870	41218993						chr1	28695965	28697077
								chr1	54963903	54964262						chr1	190443711	190444214
								chr17	17910464	17910747						chr16	74330429	74331117
								chr17	66597373	66598363						chr19	1941569	1943382
								chr2	220143793	220144046						chr14	75469164	75470198
								chr4	8772641	8772926						chr1	43814163	43815313
								chr6	155347567	155347920						chr12	56359914	56361279
								chr8	92053149	92053523						chr16	84220239	84220849
								chr1	53392644	53393347						chr4	185393672	185394178
								chr1	58811156	58811441						chr21	34599653	34600084
								chr10	17242922	17243685						chr4	492909	493567
								chr10	54499231	54499526						chr12	77272630	77273445
								chr11	3234501	3235170						chr10	106014349	106014824
								chr13	100562976	100563238						chr17	46018306	46020014
								chr16	5040609	5040878						chr1	169763610	169764799
								chr17	62300184	62300415						chr22	42466210	42467216
								chr17	71010790	71011065						chr18	11908186	11909140
								chr19	45187127	45187427						chr14	21150867	21151353
								chr2	96999447	96999901						chr12	133287611	133287970
								chr6	41471977	41472240						chr16	30583026	30583863
								chr8	41446868	41447447						chr15	59396912	59397926
								chr11	31989815	31990080						chr9	35096279	35096875
								chr13	84322201	84322503						chr5	130925140	130925800
								chr16	2276336	2276643						chr2	74756157	74757421
								chr16	2301559	2302386						chr1	107599006	107600553
								chr17	49036626	49036923						chr14	100807534	100808262
								chr17	53312635	53312942						chr5	122110762	122112104
								chr19	8214506	8214845						chrX	70585658	70587134
								chr19	38714296	38714676						chr19	36477806	36478336
								chr2	10241578	10241866						chr2	190626928	190628397
								chr2	96924068	96924360						chr19	17353994	17355766
								chr22	45684674	45684956						chr12	58176388	58176781
								chr3	38207299	38207885						chr1	7830755	7831347
								chr4	69215076	69215358						chrX	46696170	46697203
								chr6	88410394	88410875						chr11	73587762	73588391
								chr7	98247683	98247916						chr1	109234349	109236280
								chrX	65858671	65859018						chr16	18811873	18813530
								chrX	110907655	110907939						chr19	50092960	50096733
								chr13	66127203	66127476						chr19	36618706	36619452
								chr10	77226917	77227203						chrX	153625470	153626745
								chr2	203241359	203241979						chr7	157141163	157141644
								chr1	61352619	61352924						chr7	99155499	99157052
								chr10	77156959	77157280						chr2	45236651	45237927
								chr11	86649729	86650051						chr1	226186512	226187510
								chr14	77707648	77708097						chr17	46047933	46048929
								chr16	85450016	85450313						chr1	25558388	25559248
								chr17	77999102	77999761						chr1	153917733	153918948
								chr18	33363697	33364058						chr19	49982019	49982450
								chr19	3722535	3723229						chr1	155990156	155991108
								chr19	17998953	17999245						chr5	176729085	176730757
								chr20	33296299	33296946						chr17	70026244	70027068
								chr6	41645121	41645406						chr10	52833058	52834740
								chr6	100015833	100016692						chr2	118845512	118846689
								chr6	168494658	168495026						chr5	111510449	111511089
								chr7	157084106	157084677						chrX	71526687	71528068
								chr1	57110391	57110699						chr1	87380382	87381857
								chr4	7354828	7355245						chr16	11944918	11946299
								chr11	9787789	9788345						chr15	74987906	74988756
								chr5	665524	666048						chr14	74252093	74253537
								chr14	65433484	65433762						chr19	47634317	47634908
								chr16	2011371	2011678						chr5	98264810	98265678
								chr12	57914564	57914887						chr3	45265739	45266889
								chr13	64224404	64224721						chr8	99129187	99130147
								chr17	46629564	46629947						chr1	94312678	94314086
								chr17	48618083	48618337						chr2	62423441	62424472
								chr1	55887651	55887939						chr3	61546137	61547466
								chr12	112200524	112200795						chr5	96519329	96519815
								chr17	17608185	17608479						chr5	133861862	133863339
								chr3	25825096	25825477						chr6	42946835	42947613
								chr4	2338681	2339140						chr3	42632092	42632720
								chr6	3458614	3459059						chr1	162114937	162115750
								chr6	28457330	28458009						chr12	100660151	100661584
								chr6	43422703	43423040						chr19	52598954	52599299
								chr6	138288681	138289182						chr6	158958032	158958696
								chr7	51674182	51674607						chr19	32896011	32896622
								chr11	12841572	12841836						chr3	47323356	47325051
								chr6	138809939	138810349						chr2	27578963	27580255
								chr19	13265754	13266052						chrX	153193756	153194272
								chr19	45582553	45582785						chr1	85741623	85742652
								chr2	64977253	64977841						chr2	220385746	220386491
								chr20	62133005	62133555						chr1	180123339	180124963
								chr22	50653572	50654277						chr1	218338381	218339166
								chr6	166976632	166977078						chr3	180396837	180398036
								chr7	116164613	116165597						chr14	99588713	99589101
								chr4	1662727	1663377						chr4	153700244	153702147
								chr16	14395046	14396289						chr1	22351403	22352525
								chr17	16367192	16367888						chr5	6377656	6379058
								chr17	57084303	57084575						chr17	5094678	5095480
								chr2	234262012	234262550						chr19	46171855	46172919
								chr7	100137241	100137578						chr2	10861891	10862414
								chr5	134870179	134870763						chr9	131465329	131466185
								chr13	66158515	66158829						chr1	46049252	46050093
								chr14	105783040	105783423						chr2	114513045	114514232
								chr17	938315	938704						chr3	42002690	42004463
								chr12	52401610	52402203						chr18	9613679	9614333
								chr12	56135989	56136693						chr19	42759502	42760953
								chr17	46708362	46708828						chr7	39662517	39663736
								chr3	9834903	9835280						chr1	33115660	33117377
								chr19	10560953	10561480						chr12	25347709	25348576
								chr7	94020882	94021268						chr12	132195368	132196431
								chr9	82472125	82472427						chr9	35731598	35732982
								chr17	75327488	75327752						chr10	35930943	35932016
								chr10	47132008	47132282						chrX	153991145	153991772
								chr17	78423428	78423753						chr17	40950168	40951161
								chr18	29235181	29235429						chrX	135055285	135056811
								chr20	56158033	56158405						chr6	170863027	170864002
								chr6	3457734	3458247						chr16	29910595	29911325
								chr6	4777268	4777668						chr2	206948846	206949981
								chr6	138069743	138070043						chr15	73977217	73978412
								chr20	46352988	46353543						chr14	35761211	35762223
								chr19	36606596	36607111						chr15	55700574	55701071
								chrX	77361605	77361901						chr2	27193791	27194621
								chr18	34141061	34141394						chr9	111945553	111946384
								chr19	45248581	45249448						chr16	67879335	67882107
								chr17	79482349	79482810						chr17	14202771	14203632
								chr7	135242603	135242868						chr14	77843446	77844154
								chr19	17320536	17320936						chr5	141348602	141349164
[truncated: 27,898 more rows]
