# Supplementary material for: Multiomic analysis of cohesin reveals that ZBTB transcription factors contribute to chromatin interactions
Source: Nucleic Acids Res. 2023 Jun 2;51(13):6784–805. doi: 10.1093/nar/gkad401 (PMC10359638; doi:10.1093/nar/gkad401)
Supplement: gkad401_Supplemental_Files [file gkad401_supplemental_files.zip › Table S4.xlsx]

## Sheet: Sheet1
Table S4. Differential binding peaks of SMC1 upon ZBTB21 degradation.
ZBTB21 degron for 0-1h, DBP identified as FDR < 0.05											ZBTB21 degron for 0-6h, DBP identified as FDR < 0.05											ZBTB21 degron for 1-6h, DBP identified as FDR < 0.05
chr	start	end	Conc	Conc_1h	Conc_0h	Fold	p.value	FDR	States		chr	start	end	Conc	Conc_6h	Conc_0h	Fold	p.value	FDR	States		chr	start	end	Conc	Conc_6h	Conc_1h	Fold	p.value	FDR	States
chr7	45424081	45424478	6.94	5.89	7.54	-1.65	6.41e-11	5.13e-07	DBP		chr7	45424679	45425359	7.95	7.23	8.42	-1.19	4.01e-15	2.32e-11	DBP		chr9	99420039	99420749	5.3	2.49	6.19	-3.7	3.11e-11	2.43e-07	DBP
chr7	45424679	45425359	7.98	7.16	8.49	-1.34	8.8e-11	5.13e-07	DBP		chr8	122475882	122476344	5.42	2.88	6.29	-3.41	4.14e-12	1.2e-08	DBP		chr12	12787739	12788902	6.74	5.87	7.28	-1.41	1.85e-07	0.000722	DBP
chr2	22739323	22739674	5.88	4.4	6.59	-2.19	1.48e-09	5.74e-06	DBP		chr19	61226055	61227536	6.45	5.09	7.13	-2.04	1.89e-11	2.74e-08	DBP		chr8	120589014	120589457	5.2	3.59	5.94	-2.34	9.31e-07	0.00215	DBP
chr1	139928557	139929422	6.15	4.9	6.81	-1.91	5.6e-09	1.63e-05	DBP		chr17	36958444	36958790	6.06	4.41	6.81	-2.4	1.9e-11	2.74e-08	DBP		chr2	172577200	172577801	5.46	4.08	6.15	-2.07	1.1e-06	0.00215	DBP
chr12	120028687	120028978	8.34	7.81	8.73	-0.92	2.64e-08	6.15e-05	DBP		chr7	45422099	45422606	6.28	4.9	6.97	-2.07	2.62e-11	3.03e-08	DBP		chr14	45445160	45445942	6.13	5.03	6.75	-1.72	2.35e-06	0.00368	DBP
chr17	36958444	36958790	6.29	5.27	6.88	-1.61	7.75e-08	0.000151	DBP		chr12	120028687	120028978	8.31	7.85	8.66	-0.81	5.3e-11	5.11e-08	DBP		chr1	180888464	180889193	5.05	3.45	5.79	-2.35	3.27e-06	0.00426	DBP
chr7	45422099	45422606	6.46	5.5	7.04	-1.53	3.27e-07	0.000493	DBP		chr1	139928557	139929422	6.02	4.54	6.74	-2.19	1.79e-10	1.48e-07	DBP		chr5	27242981	27243886	5.4	4.12	6.06	-1.94	6.08e-06	0.00679	DBP
chr4	88641104	88641330	6.55	5.71	7.08	-1.37	3.38e-07	0.000493	DBP		chr2	31163457	31164133	6.28	5.36	6.84	-1.48	3.24e-07	0.00021	DBP		chr4	141569922	141570420	5.64	4.56	6.25	-1.69	1.58e-05	0.014	DBP
chr7	45429452	45429681	6.55	5.73	7.06	-1.33	1.21e-06	0.00157	DBP		chr16	35156286	35156991	5.94	4.87	6.55	-1.68	3.27e-07	0.00021	DBP		chr13	62856100	62856694	6.75	6.07	7.22	-1.15	1.61e-05	0.014	DBP
chr5	112342854	112343248	4.89	3.21	5.65	-2.43	5.96e-06	0.00695	DBP		chr7	45429452	45429681	6.5	5.73	6.99	-1.26	1.55e-06	0.000898	DBP		chr1	13084702	13085709	6.87	6.14	7.35	-1.22	1.81e-05	0.0141	DBP
chr2	25332517	25332746	5.09	3.81	5.75	-1.94	2.34e-05	0.0248	DBP		chr18	76378703	76379259	7.44	6.9	7.84	-0.93	2.52e-06	0.00133	DBP		chr16	95766966	95767697	6.24	5.47	6.74	-1.27	4.69e-05	0.0333	DBP
chr8	122475882	122476344	5.81	4.91	6.36	-1.45	5.68e-05	0.0552	unchanged		chr8	84639248	84639717	6.05	5.11	6.61	-1.5	3.3e-06	0.00159	DBP		chr11	95514172	95514779	5.04	3.69	5.73	-2.04	5.13e-05	0.0334	DBP
chr18	80363611	80363941	4.19	2.46	4.95	-2.49	0.000203	0.182	unchanged		chr15	99668875	99669223	6.18	5.36	6.7	-1.34	7.34e-06	0.00327	DBP		chr16	8778684	8779176	4.92	3.48	5.63	-2.15	6.03e-05	0.0348	DBP
chr7	43681097	43681438	5.4	4.49	5.96	-1.47	0.000266	0.2	unchanged		chr15	72517032	72517410	6.53	5.85	6.99	-1.15	8.98e-06	0.00371	DBP		chr1	38823825	38824402	5.6	4.6	6.19	-1.59	6.22e-05	0.0348	DBP
chr7	100285463	100285770	4.06	2.29	4.84	-2.55	0.000274	0.2	unchanged		chr3	133524547	133525316	6.54	5.89	6.98	-1.08	2.45e-05	0.00947	DBP		chr1	157086062	157086781	5.79	4.86	6.35	-1.5	6.97e-05	0.0363	DBP
chr3	131214920	131215159	4.71	3.51	5.36	-1.84	0.000296	0.2	unchanged		chr4	99635972	99636540	6.42	5.73	6.88	-1.15	2.65e-05	0.00957	DBP		chr2	129245758	129246394	5.33	4.24	5.94	-1.7	8.74e-05	0.0427	DBP
chr6	38381299	38381835	3.96	1.81	4.79	-2.98	0.000311	0.2	unchanged		chr5	25499087	25499931	5.21	4.05	5.85	-1.8	2.81e-05	0.00957	DBP		chr5	150665538	150666015	5.11	3.92	5.75	-1.84	9.37e-05	0.0431	DBP
chr4	135531797	135532663	5.94	6.41	5.22	1.19	0.000331	0.2	unchanged		chr10	57447961	57448439	6	5.19	6.51	-1.32	2.98e-05	0.00958	DBP		chr1	131890076	131890688	6.26	5.51	6.75	-1.24	9.95e-05	0.0432	DBP
chr10	109765723	109766031	4.48	3	5.2	-2.19	0.000335	0.2	unchanged		chr12	113222109	113223034	6.83	6.28	7.23	-0.95	4.14e-05	0.0126	DBP		chr7	67803547	67804088	5.57	4.6	6.15	-1.55	0.000124	0.051	unchanged
chr4	134793268	134793776	3.65	1	4.53	-3.53	0.000343	0.2	unchanged		chr5	35361780	35362327	5.99	5.21	6.5	-1.29	4.85e-05	0.0139	DBP		chr13	113793939	113794724	5.95	5.15	6.46	-1.31	0.000139	0.0538	unchanged
chr15	85879086	85879391	5.67	4.81	6.21	-1.4	0.000377	0.205	unchanged		chr14	32076871	32077323	5.47	4.43	6.07	-1.64	5.04e-05	0.0139	DBP		chr3	8510014	8510599	5.24	4.16	5.85	-1.69	0.000144	0.0538	unchanged
chr1	134290973	134291250	4.79	3.68	5.41	-1.74	0.000421	0.205	unchanged		chr11	120776025	120776446	6.87	6.35	7.25	-0.9	5.89e-05	0.0153	DBP		chr13	107873245	107873728	5.06	3.84	5.71	-1.86	0.000164	0.0581	unchanged
chr12	69969293	69969545	4.47	2.98	5.19	-2.21	0.000423	0.205	unchanged		chr7	45424081	45424478	6.78	5.39	7.47	-2.08	6.07e-05	0.0153	DBP		chr14	121506192	121506832	5.4	4.33	6.01	-1.67	0.000186	0.0607	unchanged
chr10	21382993	21383292	6.11	5.46	6.56	-1.11	0.00043	0.205	unchanged		chr8	109778419	109779001	5.33	4.29	5.93	-1.64	6.86e-05	0.0165	DBP		chr4	99635972	99636540	6.39	5.73	6.85	-1.12	0.000188	0.0607	unchanged
chr4	130519775	130520708	6.39	6.81	5.81	1	0.00044	0.205	unchanged		chr8	84974322	84974621	5.94	5.13	6.46	-1.34	7.71e-05	0.0178	DBP		chr1	160194890	160195295	5.16	4.05	5.78	-1.73	0.000198	0.0607	unchanged
chr9	123159351	123159725	6.07	5.41	6.53	-1.12	0.000516	0.232	unchanged		chr12	100201906	100202144	5.68	4.79	6.22	-1.43	8.6e-05	0.0184	DBP		chr11	88583202	88583720	5.14	4.03	5.75	-1.72	0.000202	0.0607	unchanged
chr1	153376409	153376826	4.92	5.51	3.92	1.59	0.000563	0.243	unchanged		chr7	35171724	35172431	6.62	6.06	7.03	-0.97	8.81e-05	0.0184	DBP		chr5	134409933	134410925	5.42	4.43	6.01	-1.58	0.000234	0.0608	unchanged
chr8	70166680	70167088	5.85	5.06	6.35	-1.29	0.000607	0.253	unchanged		chr15	101983920	101984721	6.92	6.41	7.29	-0.88	8.92e-05	0.0184	DBP		chr8	11635142	11635990	5.47	4.47	6.05	-1.58	0.000248	0.0608	unchanged
chr2	29619522	29619844	6.31	5.69	6.74	-1.04	0.000632	0.254	unchanged		chr15	100761618	100762257	5.62	4.71	6.17	-1.46	9.26e-05	0.0185	DBP		chr8	12928590	12929283	5.49	4.53	6.06	-1.53	0.000251	0.0608	unchanged
chr12	30597031	30597343	6.38	5.84	6.78	-0.94	0.000767	0.298	unchanged		chr8	122812938	122813335	5.36	4.32	5.95	-1.63	9.9e-05	0.0186	DBP		chr4	108318832	108319499	5.05	3.88	5.69	-1.81	0.000255	0.0608	unchanged
chr1	180384456	180385033	4.88	5.46	3.9	1.56	0.000799	0.301	unchanged		chr14	60957692	60958249	5.99	5.22	6.49	-1.27	9.95e-05	0.0186	DBP		chr17	24151979	24152498	5.22	4.06	5.85	-1.79	0.000261	0.0608	unchanged
chr8	90000706	90001298	6.42	5.89	6.81	-0.92	0.000833	0.304	unchanged		chr9	44881251	44881761	5.95	5.12	6.47	-1.35	0.000108	0.0195	DBP		chr2	70126907	70127204	5.24	4.19	5.84	-1.65	0.000264	0.0608	unchanged
chr15	67070743	67071380	5.46	5.96	4.68	1.28	0.000872	0.306	unchanged		chr18	14676451	14677109	5.3	4.23	5.9	-1.67	0.000116	0.0197	DBP		chr6	91710469	91710989	5.48	4.55	6.03	-1.48	0.000265	0.0608	unchanged
chr7	83902830	83903473	5.95	6.39	5.31	1.08	0.000891	0.306	unchanged		chr10	56374190	56374553	5.5	4.41	6.12	-1.71	0.000116	0.0197	DBP		chr4	40774080	40774850	5.47	4.54	6.03	-1.5	0.000265	0.0608	unchanged
chr9	30936616	30937391	6.97	6.51	7.32	-0.82	0.000986	0.321	unchanged		chr15	73067476	73068135	5.4	4.35	6	-1.64	0.000125	0.0207	DBP		chr5	151368345	151369057	6.3	5.61	6.77	-1.16	0.000277	0.0618	unchanged
chr9	102689947	102690913	5.59	6.07	4.88	1.19	0.000992	0.321	unchanged		chr11	5115002	5115278	6.1	5.41	6.56	-1.15	0.000137	0.0218	DBP		chr2	157418514	157419150	5.45	4.44	6.04	-1.6	0.000296	0.0635	unchanged
chr2	172329210	172329677	6.05	5.43	6.49	-1.06	0.00102	0.322	unchanged		chr19	44294763	44295037	5.39	4.43	5.96	-1.52	0.00014	0.0218	DBP		chr16	9390838	9391368	4.83	3.59	5.49	-1.9	0.000302	0.0635	unchanged
chr14	74934217	74934695	4.7	5.28	3.69	1.59	0.00122	0.376	unchanged		chr7	120203750	120204191	7.25	6.83	7.57	-0.74	0.000144	0.0218	DBP		chr6	72677612	72677953	4.95	3.67	5.62	-1.94	0.000309	0.0635	unchanged
chr5	21640915	21641355	4.72	3.69	5.31	-1.62	0.00127	0.38	unchanged		chr4	88641104	88641330	6.62	6.07	7.01	-0.94	0.000155	0.0218	DBP		chr4	130102229	130102673	5.17	4.1	5.77	-1.67	0.000327	0.0655	unchanged
chr16	72215731	72215994	4.31	3.07	4.97	-1.9	0.00134	0.38	unchanged		chr2	77341665	77342400	7.24	6.82	7.57	-0.75	0.000156	0.0218	DBP		chr6	39420273	39420876	5.82	5.03	6.33	-1.29	0.000348	0.068	unchanged
chr13	48653890	48654193	5.13	4.2	5.69	-1.48	0.00137	0.38	unchanged		chr12	102387293	102387761	5.61	4.72	6.15	-1.44	0.000156	0.0218	DBP		chr4	119108137	119108996	5.68	4.79	6.22	-1.43	0.000381	0.0707	unchanged
chr7	98191829	98192139	5.13	4.2	5.69	-1.49	0.00141	0.38	unchanged		chr8	44934806	44936367	6.74	6.21	7.12	-0.91	0.00016	0.0218	DBP		chr1	166124961	166125487	5.22	4.22	5.81	-1.59	0.000381	0.0707	unchanged
chr5	135962270	135963162	5.95	6.4	5.3	1.1	0.00142	0.38	unchanged		chr11	34123157	34123453	5.84	5.08	6.34	-1.25	0.000162	0.0218	DBP		chr2	156720581	156721170	5.05	3.87	5.69	-1.83	0.000389	0.0707	unchanged
chr1	106712265	106712762	4.53	3.38	5.16	-1.78	0.00143	0.38	unchanged		chr9	30936616	30937391	6.87	6.33	7.25	-0.92	0.000174	0.0225	DBP		chr16	78265205	78265531	5.07	3.99	5.68	-1.69	0.000403	0.0716	unchanged
chr1	130787050	130787286	4.29	2.93	4.98	-2.04	0.0015	0.382	unchanged		chr10	119803329	119803937	6.01	5.29	6.48	-1.2	0.000175	0.0225	DBP		chr19	44294763	44295037	5.36	4.43	5.92	-1.48	0.00045	0.0781	unchanged
chr2	27969031	27969478	4.67	3.66	5.26	-1.6	0.00155	0.382	unchanged		chr9	53806448	53806910	5.26	4.18	5.87	-1.69	0.000184	0.023	DBP		chr15	100473862	100474451	6.05	5.36	6.51	-1.16	0.000468	0.0795	unchanged
chr5	102069231	102069803	4.53	3.43	5.14	-1.71	0.00158	0.382	unchanged		chr11	33537389	33537692	6.27	5.56	6.74	-1.18	0.000189	0.023	DBP		chr1	132878689	132879396	5.43	4.51	5.99	-1.49	0.000498	0.0829	unchanged
chr19	25665450	25665750	4.32	3.11	4.97	-1.86	0.00158	0.382	unchanged		chr15	83760686	83761082	5.53	4.62	6.09	-1.46	0.00019	0.023	DBP		chr3	27656795	27657563	5.57	4.67	6.12	-1.45	0.00051	0.0831	unchanged
chr9	24760554	24760919	5.7	5.01	6.17	-1.15	0.00161	0.382	unchanged		chr1	132758562	132759446	6.96	6.46	7.32	-0.86	0.000208	0.0245	DBP		chr12	79851999	79852249	4.94	3.81	5.57	-1.76	0.000543	0.0866	unchanged
chr9	59577662	59578304	4.26	4.93	2.97	1.96	0.00166	0.382	unchanged		chr6	29170941	29171346	5.26	4.29	5.84	-1.55	0.000229	0.0264	DBP		chr18	64886937	64888421	6.5	5.91	6.91	-1	0.000573	0.0896	unchanged
chr8	120334962	120335907	5.46	5.94	4.75	1.19	0.0017	0.382	unchanged		chr17	79342659	79343291	5.69	4.9	6.2	-1.3	0.000236	0.0268	DBP		chr1	119075005	119076307	6.37	5.76	6.8	-1.03	0.000595	0.0912	unchanged
chr16	38858095	38858648	4.6	3.57	5.2	-1.63	0.00181	0.382	unchanged		chr7	101412768	101413218	5.89	5.17	6.36	-1.2	0.000263	0.0292	DBP		chr11	51584372	51584997	5.09	4.05	5.69	-1.63	0.000621	0.0934	unchanged
chr18	5162064	5162743	6.65	6.19	6.99	-0.8	0.00183	0.382	unchanged		chr5	111273610	111274128	5.3	4.31	5.88	-1.57	0.000275	0.0296	DBP		chr14	103539917	103540237	4.84	3.67	5.48	-1.81	0.000656	0.0968	unchanged
chr4	141569922	141570420	5.89	6.32	5.29	1.03	0.00185	0.382	unchanged		chr2	33734869	33735176	5.58	4.76	6.09	-1.33	0.000277	0.0296	DBP		chr2	31163457	31164133	6.03	5.36	6.48	-1.12	0.00071	0.0998	unchanged
chr4	6561667	6562131	5.29	4.46	5.81	-1.35	0.00186	0.382	unchanged		chr18	35118435	35119069	5.36	4.39	5.94	-1.55	0.000287	0.0302	DBP		chr2	22739323	22739674	5.29	5.87	4.33	1.53	0.000713	0.0998	unchanged
chr13	75878013	75878316	5.11	4.3	5.63	-1.33	0.00205	0.382	unchanged		chr1	127496724	127497084	6.35	5.76	6.76	-1	0.000313	0.0316	DBP		chr11	44746779	44747132	5.35	4.43	5.9	-1.47	0.000736	0.0998	unchanged
chr1	78525296	78525573	4.75	3.81	5.32	-1.51	0.0021	0.382	unchanged		chr13	48800782	48801227	5.43	4.55	5.97	-1.42	0.000315	0.0316	DBP		chr2	157840753	157841348	5.43	4.53	5.98	-1.45	0.00074	0.0998	unchanged
chr1	172409045	172409416	5.43	4.69	5.91	-1.22	0.00212	0.382	unchanged		chr2	155624654	155625088	5.66	4.82	6.18	-1.37	0.000316	0.0316	DBP		chr15	89196218	89196876	5.14	4.16	5.71	-1.55	0.000741	0.0998	unchanged
chr2	163602143	163602448	4.47	3.38	5.09	-1.71	0.0022	0.382	unchanged		chr19	31971999	31972452	5.86	5.15	6.34	-1.19	0.000322	0.0316	DBP		chr3	116835968	116836286	5.01	3.93	5.62	-1.69	0.000778	0.101	unchanged
chr1	75052072	75052390	4.32	3.11	4.97	-1.86	0.00225	0.382	unchanged		chr12	12787739	12788902	6.42	5.87	6.82	-0.96	0.000339	0.0327	DBP		chr4	57690840	57691154	4.97	3.76	5.62	-1.85	0.000778	0.101	unchanged
chr5	5749001	5750308	7.04	6.61	7.37	-0.77	0.00227	0.382	unchanged		chr19	61228027	61228874	5.25	4.26	5.83	-1.57	0.000344	0.0327	DBP		chr8	48843060	48843557	5.24	4.31	5.8	-1.49	0.000788	0.101	unchanged
chr1	140171541	140171987	5.42	4.7	5.9	-1.2	0.00229	0.382	unchanged		chr10	59295172	59296889	7.23	6.84	7.55	-0.71	0.000359	0.0334	DBP		chr1	36985568	36986253	6.07	5.4	6.52	-1.12	0.000813	0.102	unchanged
chr18	60100638	60100863	3.82	2.21	4.56	-2.35	0.00231	0.382	unchanged		chr8	126986411	126986950	7.37	7.01	7.66	-0.65	0.000364	0.0334	DBP		chr3	21654999	21655906	5.2	4.28	5.76	-1.48	0.000852	0.106	unchanged
chr4	18649117	18649447	4.58	3.57	5.16	-1.59	0.00232	0.382	unchanged		chr3	34745146	34745615	6.48	5.92	6.88	-0.97	0.000384	0.0345	DBP		chr11	97661746	97662839	6.31	5.64	6.76	-1.11	0.000952	0.114	unchanged
chr1	192711929	192712347	4.83	3.92	5.38	-1.46	0.00235	0.382	unchanged		chr12	84876771	84877193	5.82	5.11	6.3	-1.19	0.000388	0.0345	DBP		chr17	25894064	25894338	4.95	3.91	5.55	-1.64	0.000979	0.114	unchanged
chr14	99931986	99932194	5.11	4.23	5.65	-1.42	0.00236	0.382	unchanged		chr14	46722075	46722463	5.47	4.61	6	-1.39	0.000411	0.035	DBP		chr4	129750410	129750985	5.38	4.53	5.91	-1.38	0.00098	0.114	unchanged
chr16	95766966	95767697	6.44	6.81	5.95	0.86	0.00237	0.382	unchanged		chr1	135944784	135945206	5.28	4.3	5.86	-1.56	0.000419	0.035	DBP		chr11	97987403	97988193	7.37	6.95	7.68	-0.73	0.00099	0.114	unchanged
chr3	33308272	33308522	4.43	3.23	5.08	-1.84	0.00237	0.382	unchanged		chr8	95527999	95529011	5.41	4.56	5.95	-1.39	0.000421	0.035	DBP		chr8	86888149	86888495	5.39	4.54	5.92	-1.38	0.000995	0.114	unchanged
chr7	46377085	46377366	4.86	3.97	5.41	-1.44	0.00241	0.382	unchanged		chr4	126321208	126321918	6.17	5.48	6.63	-1.15	0.000421	0.035	DBP		chr6	113037869	113039429	6.21	5.61	6.63	-1.03	0.00101	0.114	unchanged
chr19	61226055	61227536	6.66	5.79	7.2	-1.41	0.00243	0.382	unchanged		chr7	118996158	118996630	7.02	6.59	7.35	-0.75	0.00043	0.035	DBP		chr6	94755282	94755767	5.3	4.36	5.86	-1.5	0.00102	0.114	unchanged
chr15	5068972	5069534	6.44	5.94	6.81	-0.87	0.00248	0.382	unchanged		chr11	11788517	11789015	6.27	5.67	6.69	-1.02	0.000434	0.035	DBP		chr12	100201906	100202144	5.58	4.79	6.09	-1.3	0.00105	0.114	unchanged
chr2	38658404	38658872	5.68	5.04	6.12	-1.08	0.00248	0.382	unchanged		chr18	75556121	75556522	5.2	4.24	5.77	-1.53	0.000435	0.035	DBP		chr4	99670219	99670680	5.17	4.24	5.73	-1.49	0.00106	0.114	unchanged
chr18	59078022	59078439	5.66	5.01	6.11	-1.09	0.00251	0.382	unchanged		chr11	59293591	59294008	6.43	5.85	6.84	-0.99	0.000443	0.035	DBP		chr4	116725232	116725962	5.19	4.24	5.76	-1.52	0.00107	0.114	unchanged
chr17	29078964	29079326	4.33	4.95	3.24	1.7	0.00256	0.382	unchanged		chr15	101988159	101988387	6.38	5.81	6.8	-0.99	0.000455	0.035	DBP		chr11	104288814	104290180	7.44	7.02	7.76	-0.74	0.00109	0.114	unchanged
chr9	25027553	25028023	5.07	4.22	5.6	-1.38	0.00261	0.382	unchanged		chr3	65528970	65529475	5.5	4.66	6.02	-1.36	0.000459	0.035	DBP		chr3	84305345	84305995	5.4	4.57	5.92	-1.36	0.00111	0.114	unchanged
chr4	24720912	24721137	4.99	4.13	5.53	-1.4	0.00264	0.382	unchanged		chr6	95223544	95223921	5.86	5.16	6.33	-1.17	0.000469	0.035	DBP		chr2	70278517	70279179	5.12	4.17	5.69	-1.53	0.00112	0.114	unchanged
chr13	110062718	110063274	5.96	5.38	6.37	-0.99	0.00267	0.382	unchanged		chr8	86585046	86586026	7.05	6.63	7.37	-0.74	0.000472	0.035	DBP		chr18	36328373	36329239	6.96	6.51	7.31	-0.8	0.00113	0.114	unchanged
chr19	20764330	20764553	5.03	4.22	5.55	-1.32	0.00268	0.382	unchanged		chr2	11501938	11502355	5.22	4.31	5.77	-1.46	0.000481	0.035	DBP		chr4	141790456	141791060	5.15	4.22	5.71	-1.48	0.00117	0.117	unchanged
chr3	17824743	17825102	4.91	4.05	5.44	-1.39	0.00268	0.382	unchanged		chr15	103182181	103182651	6.34	5.71	6.78	-1.07	0.000483	0.035	DBP		chr7	79255750	79256109	5.15	4.22	5.71	-1.49	0.00118	0.117	unchanged
chr19	10502557	10502887	4.94	4.05	5.49	-1.44	0.00268	0.382	unchanged		chr18	74215923	74216505	5.21	4.29	5.76	-1.47	0.000489	0.035	DBP		chr8	4370053	4370520	6.23	5.66	6.64	-0.99	0.00128	0.125	unchanged
chr7	143785087	143785345	4.85	3.96	5.39	-1.44	0.00272	0.382	unchanged		chr4	148287856	148288476	6.01	5.34	6.46	-1.12	0.000494	0.035	DBP		chr13	51413484	51413815	5.26	4.37	5.81	-1.44	0.0013	0.125	unchanged
chr12	31005038	31005316	5.42	4.72	5.89	-1.18	0.00273	0.382	unchanged		chr11	53737047	53737828	6.79	6.31	7.14	-0.83	0.000496	0.035	DBP		chr10	127945308	127945797	6.54	6.03	6.92	-0.89	0.00132	0.125	unchanged
chr4	44920849	44921286	5	4.18	5.51	-1.33	0.00275	0.382	unchanged		chr11	32321196	32321573	6.23	5.57	6.68	-1.11	0.000509	0.0352	DBP		chr6	39445715	39446508	5.86	5.19	6.32	-1.12	0.00133	0.125	unchanged
chr10	46057468	46057662	4.9	4.05	5.43	-1.38	0.00277	0.382	unchanged		chr9	111289937	111290336	5.91	5.15	6.4	-1.24	0.000511	0.0352	DBP		chr11	52511647	52512234	5.3	4.46	5.82	-1.37	0.00135	0.125	unchanged
chr5	9954758	9955077	5.19	4.38	5.7	-1.32	0.00279	0.382	unchanged		chr8	113664614	113664991	6.37	5.83	6.77	-0.94	0.000526	0.0358	DBP		chr5	35717981	35718457	5.38	4.56	5.9	-1.33	0.00136	0.125	unchanged
chr7	135537352	135538107	6.37	5.89	6.73	-0.84	0.00282	0.382	unchanged		chr6	136742853	136743153	5.25	4.33	5.81	-1.48	0.00057	0.0383	DBP		chr17	31815256	31815768	5.34	4.46	5.88	-1.43	0.00142	0.129	unchanged
chr16	33988332	33988651	4.61	3.6	5.2	-1.6	0.00289	0.387	unchanged		chr8	45934552	45935108	7.96	7.68	8.19	-0.51	0.000579	0.0385	DBP		chr9	102689947	102690913	5.48	4.64	6	-1.36	0.0015	0.135	unchanged
chr7	45136327	45136592	4.73	3.81	5.29	-1.48	0.00292	0.387	unchanged		chr9	73043937	73044716	6.09	5.47	6.51	-1.04	0.000596	0.0392	DBP		chr4	130519775	130520708	6.3	5.67	6.74	-1.07	0.0016	0.14	unchanged
chr6	51709898	51710388	4.64	5.21	3.7	1.51	0.00298	0.389	unchanged		chr9	107514514	107514944	6.44	5.91	6.83	-0.92	0.000637	0.0414	DBP		chr12	102387293	102387761	5.49	4.72	5.99	-1.27	0.00161	0.14	unchanged
chr12	86824025	86824684	5.47	5.93	4.8	1.13	0.003	0.389	unchanged		chr5	151368345	151369057	6.2	5.61	6.62	-1.01	0.000662	0.0425	DBP		chr3	34756198	34757122	6.17	5.58	6.58	-1.01	0.00162	0.14	unchanged
chr7	118448606	118448962	5.51	4.81	5.98	-1.17	0.0031	0.393	unchanged		chr11	75168782	75169480	6.21	5.63	6.62	-0.99	0.000669	0.0425	DBP		chr8	12607181	12607650	6.68	6.17	7.05	-0.88	0.00164	0.141	unchanged
chr15	73720832	73721107	5.03	4.18	5.57	-1.38	0.0031	0.393	unchanged		chr8	12607181	12607650	6.65	6.17	7.01	-0.84	0.000699	0.0437	DBP		chr10	93291294	93292333	6.8	6.34	7.14	-0.8	0.00168	0.141	unchanged
chr1	186510579	186511059	5.35	5.81	4.65	1.16	0.00314	0.394	unchanged		chr6	7733012	7733532	5.34	4.48	5.88	-1.4	0.000707	0.0437	DBP		chr11	113588911	113589295	5.46	4.7	5.96	-1.26	0.0017	0.141	unchanged
chr9	123504308	123504682	5.22	4.48	5.71	-1.23	0.00319	0.396	unchanged		chr9	118039983	118040740	6.35	5.8	6.74	-0.94	0.000711	0.0437	DBP		chr17	87877749	87878194	5.2	4.3	5.75	-1.45	0.00171	0.141	unchanged
chr7	117375752	117376111	4.87	3.96	5.43	-1.47	0.00333	0.409	unchanged		chr5	66996833	66997420	5.8	5.11	6.26	-1.14	0.000728	0.0443	DBP		chr13	52562279	52562644	4.9	3.92	5.48	-1.56	0.00171	0.141	unchanged
chr1	180888464	180889193	5.41	5.86	4.73	1.13	0.00347	0.421	unchanged		chr1	131890076	131890688	6.12	5.51	6.54	-1.03	0.000744	0.0443	DBP		chr15	62092678	62093140	5.26	4.43	5.78	-1.35	0.00178	0.143	unchanged
chr11	118443132	118443479	5.32	4.61	5.79	-1.18	0.00354	0.425	unchanged		chr8	13455400	13455661	5.64	4.9	6.13	-1.23	0.000746	0.0443	DBP		chr5	135962270	135963162	5.88	5.21	6.33	-1.13	0.00178	0.143	unchanged
chr12	69088308	69088573	4.93	4.11	5.46	-1.34	0.00358	0.425	unchanged		chr7	143706606	143707140	7.18	6.79	7.48	-0.7	0.000769	0.0443	DBP		chr8	34100921	34101398	5.82	5.16	6.27	-1.11	0.00182	0.145	unchanged
chr4	135413512	135413931	4.9	5.41	4.1	1.31	0.00365	0.425	unchanged		chr7	137478267	137478701	7.23	6.85	7.53	-0.68	0.000771	0.0443	DBP		chr13	110019045	110020061	5.57	4.85	6.05	-1.2	0.0019	0.15	unchanged
chr16	43540045	43540520	6	5.46	6.39	-0.93	0.00366	0.425	unchanged		chr3	9704839	9705496	6.12	5.51	6.55	-1.04	0.000779	0.0443	DBP		chr4	57919967	57920843	5.64	4.94	6.11	-1.17	0.00196	0.153	unchanged
chr19	10341239	10341488	4.94	4.13	5.45	-1.32	0.00368	0.425	unchanged		chr13	64036470	64036746	5.65	4.9	6.14	-1.24	0.000788	0.0443	DBP		chr4	139877272	139877706	6.02	5.42	6.45	-1.03	0.00197	0.153	unchanged
chr11	88583202	88583720	5.36	5.82	4.66	1.16	0.00383	0.436	unchanged		chr2	157605084	157605535	5.63	4.88	6.12	-1.24	0.000789	0.0443	DBP		chr10	67083652	67084318	5.71	5.01	6.17	-1.16	0.002	0.153	unchanged
chr19	8578175	8578592	6.35	5.88	6.71	-0.84	0.00386	0.436	unchanged		chr11	50769163	50769814	6.31	5.77	6.7	-0.93	0.000795	0.0443	DBP		chr19	46991177	46991599	5.37	4.53	5.9	-1.36	0.00203	0.154	unchanged
chr2	129799851	129800504	5.04	5.53	4.29	1.24	0.00393	0.436	unchanged		chr7	16999651	17000025	5.24	4.38	5.78	-1.4	0.0008	0.0443	DBP		chr9	114640121	114640642	4.98	3.94	5.58	-1.64	0.00212	0.159	unchanged
chr9	99444890	99445492	5.04	4.27	5.53	-1.27	0.00396	0.436	unchanged		chr8	90708497	90708858	5.78	5.11	6.24	-1.13	0.000817	0.0443	DBP		chr8	95596476	95597209	6.09	5.45	6.53	-1.08	0.00216	0.16	unchanged
chr17	14220788	14221099	4.64	3.72	5.19	-1.48	0.00396	0.436	unchanged		chr17	35484165	35484402	5.38	4.56	5.89	-1.33	0.000817	0.0443	DBP		chr7	6727186	6727914	5.85	5.18	6.3	-1.12	0.00218	0.16	unchanged
chr14	71670433	71670795	4.26	3.13	4.88	-1.75	0.00409	0.446	unchanged		chr8	118685909	118686262	5.51	4.7	6.03	-1.33	0.000832	0.0443	DBP		chr7	28418168	28418700	4.9	3.93	5.47	-1.54	0.00219	0.16	unchanged
chr17	24151979	24152498	5.44	5.92	4.72	1.19	0.00418	0.45	unchanged		chr4	134945958	134946525	5.65	4.94	6.12	-1.18	0.000833	0.0443	DBP		chr16	20425888	20426785	5.76	5.1	6.21	-1.11	0.00221	0.16	unchanged
chr7	137321431	137321850	6.22	5.73	6.58	-0.85	0.0042	0.45	unchanged		chr3	87030834	87031203	5.41	4.61	5.92	-1.3	0.000834	0.0443	DBP		chr7	139200008	139200703	5.71	4.96	6.2	-1.25	0.00224	0.16	unchanged
chr6	91285462	91285926	6.25	5.77	6.61	-0.84	0.00427	0.452	unchanged		chr11	54002169	54002592	5.37	4.57	5.88	-1.32	0.00085	0.0443	DBP		chr11	108378031	108378523	6.62	6.12	7	-0.87	0.00225	0.16	unchanged
chr15	41193342	41193684	4.83	4.01	5.35	-1.34	0.00432	0.452	unchanged		chr13	54447013	54447404	5.79	5.1	6.25	-1.16	0.000851	0.0443	DBP		chr16	22412701	22413264	5.31	4.52	5.81	-1.3	0.00228	0.16	unchanged
chr8	35587584	35588061	5.17	4.44	5.66	-1.22	0.00434	0.452	unchanged		chr16	18617503	18617979	5.77	5.02	6.26	-1.23	0.000874	0.0443	DBP		chr3	87030834	87031203	5.43	4.61	5.95	-1.34	0.0023	0.16	unchanged
chr19	7617703	7617939	4.78	3.93	5.31	-1.38	0.00448	0.458	unchanged		chr10	77353360	77353902	5.74	5.02	6.21	-1.2	0.000875	0.0443	DBP		chr8	124347149	124347496	5.73	5.05	6.19	-1.14	0.00232	0.161	unchanged
chr8	82863036	82863535	6.28	5.8	6.64	-0.84	0.00449	0.458	unchanged		chr1	74880837	74881148	5.51	4.76	6	-1.24	0.000876	0.0443	DBP		chr11	67024903	67025319	5.61	4.91	6.09	-1.17	0.00235	0.161	unchanged
chr1	131260327	131260652	5.25	4.55	5.72	-1.17	0.00452	0.458	unchanged		chr15	88827926	88829261	7.36	7.01	7.65	-0.63	0.000886	0.0443	DBP		chr9	56534615	56535112	5.37	4.57	5.89	-1.32	0.0024	0.163	unchanged
chr11	101905174	101905423	5.52	4.87	5.97	-1.1	0.00464	0.464	unchanged		chr14	21853424	21854073	5.32	4.45	5.86	-1.41	0.000889	0.0443	DBP		chr10	127177576	127178183	4.97	4.04	5.53	-1.49	0.00242	0.163	unchanged
chr16	10272218	10272636	5.29	4.59	5.76	-1.17	0.00469	0.464	unchanged		chr5	113732130	113732607	6.02	5.38	6.46	-1.08	0.000898	0.0444	DBP		chr11	94162892	94163882	6.02	5.43	6.44	-1.01	0.00251	0.164	unchanged
chr4	116169162	116169412	4.57	3.66	5.13	-1.47	0.0047	0.464	unchanged		chr11	117056878	117057749	5.65	4.95	6.13	-1.18	0.000918	0.0449	DBP		chr16	25049923	25050383	4.81	3.66	5.44	-1.78	0.00252	0.164	unchanged
chr8	123949171	123949433	4.74	3.89	5.27	-1.39	0.00475	0.464	unchanged		chr8	34732586	34733091	5.4	4.61	5.91	-1.29	0.000923	0.0449	DBP		chr17	29072797	29073271	5.7	5.03	6.16	-1.14	0.00254	0.164	unchanged
chr8	92366852	92367228	4.91	4.1	5.43	-1.33	0.00477	0.464	unchanged		chr13	31792419	31792971	6.34	5.82	6.73	-0.91	0.000956	0.0456	DBP		chr5	25499087	25499931	4.96	4.05	5.51	-1.47	0.00255	0.164	unchanged
chr18	35118435	35119069	5.57	4.94	6.01	-1.07	0.00494	0.476	unchanged		chr8	12561379	12561845	6.6	6.1	6.98	-0.88	0.000958	0.0456	DBP		chr4	43441972	43442475	5	4.05	5.56	-1.51	0.00256	0.164	unchanged
chr8	122812938	122813335	5.57	4.91	6.02	-1.11	0.00506	0.481	unchanged		chr11	116581356	116581806	5.21	4.35	5.74	-1.39	0.000967	0.0456	DBP		chr6	49269210	49269672	5.18	4.35	5.7	-1.36	0.00256	0.164	unchanged
chr5	139355240	139355835	5.28	4.58	5.75	-1.17	0.00511	0.481	unchanged		chr8	70769425	70769689	5.57	4.8	6.07	-1.27	0.000969	0.0456	DBP		chr9	108201010	108201596	6.32	5.74	6.74	-0.99	0.00259	0.164	unchanged
chr3	135731372	135731620	6.27	5.82	6.62	-0.8	0.00512	0.481	unchanged		chr7	27397598	27398093	5.47	4.55	6.02	-1.48	0.000984	0.0459	DBP		chr10	78163808	78164202	4.8	3.81	5.38	-1.58	0.00261	0.164	unchanged
chr3	92153294	92153715	5.19	4.45	5.67	-1.23	0.00527	0.488	unchanged		chr2	148851162	148851792	5.77	5.11	6.23	-1.12	0.001	0.0463	DBP		chr11	95980710	95981437	5.99	5.39	6.42	-1.03	0.00265	0.164	unchanged
chr13	32662092	32662496	4.39	3.38	4.98	-1.6	0.00527	0.488	unchanged		chr19	46991177	46991599	5.38	4.53	5.91	-1.38	0.00101	0.0463	DBP		chr2	76369699	76370622	5.41	4.67	5.9	-1.23	0.00266	0.164	unchanged
chr18	31515210	31515514	4.7	3.84	5.24	-1.41	0.00561	0.51	unchanged		chr6	49269210	49269672	5.21	4.35	5.75	-1.4	0.00103	0.0463	DBP		chr3	68564973	68565887	7.18	6.77	7.5	-0.73	0.00268	0.164	unchanged
chr4	137801270	137801617	5.07	5.54	4.36	1.18	0.00565	0.51	unchanged		chr8	13254111	13254450	6.03	5.43	6.45	-1.02	0.00103	0.0463	DBP		chrX	151116921	151117099	4.95	4.03	5.51	-1.47	0.0027	0.164	unchanged
chr15	44836203	44836684	4.67	3.82	5.2	-1.38	0.00568	0.51	unchanged		chr4	114947386	114947852	5.33	4.41	5.89	-1.47	0.00104	0.0463	DBP		chr5	26903682	26904639	5.58	4.89	6.05	-1.16	0.0027	0.164	unchanged
chr12	29883073	29883543	5.06	4.27	5.57	-1.3	0.00569	0.51	unchanged		chr9	71215223	71216108	5.85	5.21	6.29	-1.08	0.00104	0.0463	DBP		chr8	57410141	57410781	5.27	4.47	5.78	-1.31	0.00272	0.164	unchanged
chr15	62092678	62093140	5.42	5.85	4.8	1.05	0.00581	0.512	unchanged		chr8	46210690	46211353	5.42	4.66	5.92	-1.26	0.00105	0.0465	DBP		chr9	96669704	96670236	5.92	5.29	6.36	-1.06	0.00277	0.165	unchanged
chr2	51830227	51830570	5.03	4.3	5.51	-1.21	0.00587	0.512	unchanged		chr18	39110568	39111585	6.34	5.82	6.72	-0.9	0.00106	0.0465	DBP		chr6	100421724	100422562	5.82	5.19	6.26	-1.07	0.00283	0.168	unchanged
chr4	99670219	99670680	5.37	5.8	4.74	1.07	0.00589	0.512	unchanged		chr7	120043948	120044294	5.55	4.83	6.03	-1.2	0.00108	0.0465	DBP		chr14	61796024	61797143	5.7	4.98	6.18	-1.2	0.00296	0.172	unchanged
chr7	64501490	64502239	6.07	5.58	6.44	-0.86	0.00599	0.512	unchanged		chr4	55477290	55478202	6.01	5.42	6.43	-1.01	0.00108	0.0465	DBP		chr6	85377104	85377737	5.02	4.14	5.56	-1.42	0.00297	0.172	unchanged
chr8	4516196	4516504	5.12	4.4	5.6	-1.21	0.006	0.512	unchanged		chr14	64626970	64627343	5.73	5.06	6.18	-1.12	0.00109	0.0465	DBP		chr5	53466909	53467429	5.88	5.28	6.31	-1.03	0.00297	0.172	unchanged
chr17	29381516	29381910	6.25	5.79	6.61	-0.81	0.00601	0.512	unchanged		chr1	36985568	36986253	6	5.4	6.42	-1.03	0.00111	0.047	DBP		chr1	88806885	88807543	5.64	4.97	6.09	-1.12	0.00302	0.172	unchanged
chr12	32897271	32897773	5.73	5.13	6.15	-1.02	0.00601	0.512	unchanged		chr8	34812606	34812900	5.28	4.45	5.8	-1.36	0.00112	0.0473	DBP		chr12	86824025	86824684	5.35	4.56	5.86	-1.31	0.00304	0.172	unchanged
chr16	5473498	5473825	6.07	5.58	6.44	-0.86	0.00608	0.514	unchanged		chr5	129594221	129594528	5.83	5.19	6.27	-1.08	0.00115	0.048	DBP		chr4	117373631	117374223	5.57	4.89	6.03	-1.14	0.00304	0.172	unchanged
chr6	55791831	55792530	5.98	6.35	5.48	0.87	0.00617	0.515	unchanged		chr1	69241755	69242104	5.21	4.33	5.76	-1.43	0.00117	0.0488	DBP		chr8	94186465	94187100	5.65	4.92	6.13	-1.21	0.00313	0.176	unchanged
chr7	62924782	62925211	4.84	4.06	5.34	-1.28	0.00619	0.515	unchanged		chr15	75679268	75679662	6.03	5.37	6.49	-1.12	0.00121	0.05	DBP		chr6	31075590	31076194	5.89	5.25	6.34	-1.09	0.00321	0.179	unchanged
chr12	77781375	77781707	4.74	3.82	5.3	-1.47	0.00625	0.517	unchanged		chr11	33733233	33733642	5.52	4.76	6.01	-1.25	0.00122	0.0502	unchanged		chrX	153359216	153359980	4.97	4.04	5.53	-1.49	0.00325	0.179	unchanged
chr9	51152427	51152814	4.86	4.08	5.36	-1.28	0.00632	0.519	unchanged		chr4	136893886	136894426	5.51	4.71	6.03	-1.32	0.00128	0.052	unchanged		chr5	115188931	115189432	4.96	4.04	5.52	-1.48	0.00328	0.179	unchanged
chr13	47836627	47836985	4.21	3.13	4.82	-1.69	0.00644	0.522	unchanged		chr19	16899658	16900260	5.87	5.24	6.31	-1.07	0.00129	0.0521	unchanged		chr8	84647391	84647827	5.3	4.53	5.79	-1.27	0.0033	0.179	unchanged
chr6	49523285	49523560	4.42	3.48	4.99	-1.51	0.00647	0.522	unchanged		chr2	104685380	104685849	5.54	4.79	6.03	-1.24	0.00133	0.0532	unchanged		chr8	84974322	84974621	5.78	5.13	6.23	-1.11	0.0033	0.179	unchanged
chr14	45445160	45445942	6.47	6.82	6.02	0.79	0.00652	0.522	unchanged		chr17	85116523	85117065	5.56	4.83	6.05	-1.21	0.00133	0.0532	unchanged		chr2	153168070	153168730	5.81	5.15	6.26	-1.11	0.00335	0.18	unchanged
chr2	36198617	36199082	5.17	5.67	4.42	1.25	0.00654	0.522	unchanged		chr15	97963924	97964443	5.6	4.91	6.06	-1.15	0.00136	0.0539	unchanged		chr3	90412635	90412999	5.48	4.76	5.96	-1.19	0.00343	0.182	unchanged
chr8	120078167	120078477	5.5	4.9	5.92	-1.02	0.00666	0.522	unchanged		chr17	14206078	14206544	5.9	5.28	6.33	-1.05	0.00141	0.0542	unchanged		chr2	119546888	119547722	6.39	5.85	6.78	-0.93	0.00343	0.182	unchanged
chr6	34193671	34194092	5.21	4.46	5.7	-1.23	0.00675	0.522	unchanged		chr11	61619713	61620735	7.13	6.77	7.41	-0.64	0.00142	0.0542	unchanged		chr8	71709663	71710483	6.6	6.15	6.94	-0.79	0.0036	0.189	unchanged
chr1	88806885	88807543	5.78	6.16	5.25	0.91	0.00675	0.522	unchanged		chr2	181659176	181660065	5.95	5.32	6.39	-1.07	0.00143	0.0542	unchanged		chr19	47450448	47451125	6.38	5.89	6.75	-0.86	0.0036	0.189	unchanged
chr9	74871012	74871343	5.53	4.94	5.95	-1.01	0.00678	0.522	unchanged		chr8	65022449	65022853	5.34	4.5	5.87	-1.36	0.00144	0.0542	unchanged		chr17	32753701	32754007	4.96	4.09	5.5	-1.4	0.00372	0.194	unchanged
chr11	33725581	33725998	6.44	6.02	6.76	-0.74	0.0068	0.522	unchanged		chr18	37883452	37883857	5.71	5	6.18	-1.18	0.00144	0.0542	unchanged		chr2	181659176	181660065	5.92	5.32	6.34	-1.03	0.00375	0.194	unchanged
chr4	46202255	46202546	4.64	3.81	5.17	-1.36	0.00681	0.522	unchanged		chr8	11635142	11635990	5.3	4.47	5.83	-1.36	0.00145	0.0542	unchanged		chr7	30607805	30608177	5.74	5.07	6.19	-1.12	0.00378	0.194	unchanged
chr6	149132384	149132726	5.72	5.17	6.12	-0.95	0.00687	0.524	unchanged		chr16	93576692	93577012	5.51	4.8	5.99	-1.18	0.00146	0.0542	unchanged		chr6	125498160	125498471	5.08	4.25	5.6	-1.35	0.00381	0.195	unchanged
chr7	137478267	137478701	7.35	7.04	7.6	-0.56	0.00698	0.527	unchanged		chr18	77606454	77606864	6.28	5.77	6.65	-0.89	0.00146	0.0542	unchanged		chr5	64864614	64865183	5.96	5.37	6.38	-1	0.00398	0.202	unchanged
chr19	30248927	30249193	5.07	4.36	5.55	-1.19	0.007	0.527	unchanged		chr13	58543019	58543586	6.18	5.65	6.57	-0.92	0.00146	0.0542	unchanged		chr17	35503760	35504636	5.98	5.38	6.4	-1.01	0.00402	0.203	unchanged
chr13	81369630	81369957	4.25	3.15	4.87	-1.71	0.00705	0.527	unchanged		chr7	113132134	113132607	5.57	4.87	6.04	-1.16	0.00146	0.0542	unchanged		chr13	74770464	74770951	4.94	4.07	5.48	-1.4	0.00407	0.204	unchanged
chr2	71155575	71155936	6.02	5.53	6.39	-0.86	0.00717	0.527	unchanged		chr17	5397478	5397709	5.78	5.15	6.21	-1.07	0.00147	0.0542	unchanged		chr15	41451858	41452114	4.96	4.09	5.5	-1.42	0.00411	0.204	unchanged
chr8	9174897	9175185	5.43	4.76	5.88	-1.11	0.00722	0.527	unchanged		chr7	30607805	30608177	5.75	5.07	6.2	-1.13	0.00153	0.056	unchanged		chr4	141291510	141292134	5.18	4.38	5.69	-1.31	0.00411	0.204	unchanged
chr15	73067476	73068135	5.65	5.06	6.07	-1	0.00732	0.527	unchanged		chr2	24409172	24409710	5.71	5.04	6.17	-1.13	0.00154	0.0561	unchanged		chr7	112688469	112688972	5.25	4.47	5.75	-1.28	0.00415	0.204	unchanged
chr6	145176477	145176948	5.28	5.72	4.65	1.08	0.00736	0.527	unchanged		chr14	21741827	21742267	6.23	5.7	6.62	-0.92	0.00156	0.0564	unchanged		chr3	90102351	90102713	5.41	4.71	5.88	-1.16	0.00422	0.204	unchanged
chr7	16097935	16098340	5.17	4.47	5.64	-1.16	0.00739	0.527	unchanged		chr9	107357465	107357945	5.31	4.53	5.81	-1.28	0.00158	0.0564	unchanged		chr9	103000092	103000741	5.46	4.72	5.94	-1.23	0.00427	0.204	unchanged
chr3	27656795	27657563	5.77	6.19	5.16	1.03	0.00739	0.527	unchanged		chr8	95099059	95099413	5.72	5.02	6.19	-1.17	0.00158	0.0564	unchanged		chr2	157605084	157605535	5.55	4.88	6	-1.13	0.00427	0.204	unchanged
chr1	129491260	129491575	4.55	3.6	5.11	-1.51	0.00743	0.527	unchanged		chr7	79080734	79081081	5.53	4.84	6	-1.17	0.00162	0.0571	unchanged		chr2	148851162	148851792	5.74	5.11	6.18	-1.07	0.00428	0.204	unchanged
chr5	104333306	104333802	6.03	5.54	6.4	-0.86	0.00747	0.527	unchanged		chr1	65010161	65010483	5.72	5.07	6.17	-1.09	0.00163	0.0571	unchanged		chr2	73054134	73054799	5.19	4.35	5.71	-1.36	0.00429	0.204	unchanged
chr1	124674449	124674689	5.01	4.26	5.5	-1.24	0.0075	0.527	unchanged		chr11	109298129	109298436	5.29	4.49	5.81	-1.32	0.00164	0.0571	unchanged		chr8	3671937	3672550	6.58	6.12	6.93	-0.81	0.00434	0.204	unchanged
chr9	124425440	124426100	5.41	4.75	5.86	-1.1	0.00754	0.527	unchanged		chr4	54987030	54987681	5.42	4.68	5.9	-1.21	0.00164	0.0571	unchanged		chr7	55737291	55738092	4.91	3.99	5.47	-1.48	0.00436	0.204	unchanged
chr12	15535914	15536246	5.24	4.56	5.7	-1.13	0.00755	0.527	unchanged		chr8	22859208	22859664	5.23	4.36	5.76	-1.41	0.00167	0.0577	unchanged		chr2	146834211	146834997	5.77	5.16	6.2	-1.04	0.00437	0.204	unchanged
chr16	33818682	33819233	5.11	5.57	4.45	1.12	0.00759	0.527	unchanged		chr10	91032285	91032689	5.29	4.51	5.79	-1.28	0.00168	0.0577	unchanged		chr1	180874035	180874471	6.26	5.74	6.64	-0.9	0.00446	0.205	unchanged
chr9	107514514	107514944	6.59	6.21	6.9	-0.69	0.00764	0.527	unchanged		chr8	18564515	18565073	6.82	6.41	7.14	-0.73	0.0017	0.0581	unchanged		chr7	99365046	99365553	6.2	5.7	6.57	-0.88	0.00447	0.205	unchanged
chr13	90840621	90841354	5.82	6.2	5.3	0.9	0.00772	0.527	unchanged		chr9	78006607	78007035	5.44	4.68	5.93	-1.25	0.00172	0.0584	unchanged		chr11	34430875	34431346	4.88	3.96	5.44	-1.48	0.00447	0.205	unchanged
chr18	77606454	77606864	6.4	5.99	6.72	-0.73	0.00772	0.527	unchanged		chr4	129785275	129785468	5.72	5	6.2	-1.2	0.00183	0.062	unchanged		chr11	77100183	77100600	5.59	4.93	6.03	-1.1	0.00449	0.205	unchanged
chr13	34046478	34046711	5.84	5.26	6.25	-0.99	0.00785	0.527	unchanged		chr8	4140063	4140529	5.91	5.33	6.33	-0.99	0.00186	0.0625	unchanged		chr2	135957696	135958163	5.45	4.72	5.93	-1.21	0.00451	0.205	unchanged
chr8	4868849	4869137	5.53	4.95	5.94	-0.99	0.00788	0.527	unchanged		chr11	63404614	63405277	6.39	5.89	6.76	-0.87	0.00188	0.0628	unchanged		chr11	57467633	57468191	6.31	5.8	6.68	-0.88	0.00455	0.206	unchanged
chr5	135129780	135130220	5.74	5.19	6.13	-0.95	0.00789	0.527	unchanged		chr1	74926818	74927110	5.39	4.66	5.87	-1.21	0.00192	0.0637	unchanged		chr1	135700632	135700951	4.95	4.07	5.5	-1.42	0.00461	0.206	unchanged
chr15	102100398	102100806	5.42	4.79	5.86	-1.07	0.0079	0.527	unchanged		chr12	80789909	80790585	5.42	4.7	5.9	-1.2	0.00197	0.0647	unchanged		chr10	85538172	85538674	4.98	4.16	5.51	-1.35	0.00468	0.206	unchanged
chr15	103182181	103182651	6.52	6.09	6.85	-0.76	0.00807	0.53	unchanged		chr8	85700169	85701309	7.08	6.72	7.37	-0.65	0.00198	0.0647	unchanged		chr11	76406546	76407257	6.53	6.03	6.9	-0.87	0.0047	0.206	unchanged
chr15	14628530	14628947	5.74	5.2	6.14	-0.94	0.00808	0.53	unchanged		chr9	30480321	30480997	6.97	6.58	7.28	-0.69	0.00199	0.0647	unchanged		chr2	150023818	150024338	6.13	5.6	6.51	-0.92	0.00472	0.206	unchanged
chr16	12201219	12201496	4.75	3.96	5.25	-1.3	0.00814	0.53	unchanged		chr4	147960258	147960470	5.32	4.55	5.81	-1.26	0.00199	0.0647	unchanged		chr14	25590997	25591324	4.91	4.05	5.45	-1.4	0.00473	0.206	unchanged
chr10	4493017	4493326	4.69	3.86	5.21	-1.35	0.00816	0.53	unchanged		chr11	33917552	33917962	6.32	5.8	6.71	-0.91	0.00206	0.0666	unchanged		chr7	145138900	145139473	5.92	5.35	6.32	-0.97	0.00473	0.206	unchanged
chr15	6628665	6629006	5.43	4.83	5.85	-1.02	0.00818	0.53	unchanged		chr14	34235022	34235407	5.76	5.15	6.19	-1.04	0.00209	0.0671	unchanged		chr5	135806523	135806956	5.53	4.82	6	-1.18	0.00476	0.206	unchanged
chr2	173219753	173219965	4.44	3.53	4.99	-1.46	0.00834	0.531	unchanged		chr2	167222073	167222692	5.91	5.32	6.32	-1	0.00212	0.0674	unchanged		chr17	47511107	47511862	6.87	6.46	7.18	-0.72	0.00482	0.206	unchanged
chr6	89679338	89679790	4.97	4.26	5.45	-1.19	0.00836	0.531	unchanged		chr8	71562738	71563108	5.61	4.88	6.09	-1.21	0.00213	0.0674	unchanged		chr4	98847489	98847889	5.08	4.29	5.59	-1.3	0.00483	0.206	unchanged
chr14	105898815	105899154	5.03	4.3	5.51	-1.21	0.00838	0.531	unchanged		chr2	74655360	74656096	6.68	6.24	7.02	-0.79	0.00214	0.0674	unchanged		chr6	118379260	118380096	6.43	5.9	6.81	-0.91	0.00484	0.206	unchanged
chr11	107449189	107449517	4.89	5.37	4.17	1.2	0.00842	0.531	unchanged		chr19	8578175	8578592	6.26	5.74	6.64	-0.9	0.00215	0.0674	unchanged		chr7	27273848	27274332	5.18	4.42	5.68	-1.26	0.00487	0.206	unchanged
chr4	140639587	140640503	6.16	6.52	5.7	0.82	0.00847	0.531	unchanged		chr8	89003359	89003844	6.24	5.74	6.61	-0.88	0.00215	0.0674	unchanged		chr4	108218868	108219397	5.46	4.78	5.92	-1.14	0.00488	0.206	unchanged
chr7	80371172	80371695	5.1	4.43	5.56	-1.13	0.00855	0.531	unchanged		chr11	115722685	115722932	6.06	5.51	6.46	-0.95	0.0022	0.0679	unchanged		chr2	28607165	28608069	5.45	4.75	5.93	-1.18	0.00492	0.207	unchanged
chr12	90740486	90740754	4.83	4.06	5.33	-1.27	0.00856	0.531	unchanged		chr12	99299839	99300254	5.68	5.05	6.13	-1.08	0.0022	0.0679	unchanged		chr8	105253567	105254425	5.38	4.61	5.88	-1.27	0.00497	0.208	unchanged
chr7	138398388	138398882	5.74	5.19	6.14	-0.95	0.00858	0.531	unchanged		chr7	67630820	67631158	5.65	5.02	6.09	-1.07	0.00221	0.0679	unchanged		chr10	61336040	61336644	4.8	3.89	5.36	-1.47	0.00503	0.209	unchanged
chr8	36550041	36550583	5.65	6.04	5.11	0.93	0.0086	0.531	unchanged		chr11	46276720	46277122	5.19	4.41	5.7	-1.29	0.00224	0.0682	unchanged		chr3	137779813	137780592	6.24	5.72	6.62	-0.9	0.00507	0.21	unchanged
chr10	86296243	86296459	4.69	3.9	5.2	-1.3	0.00873	0.536	unchanged		chr18	75295231	75295636	5.76	5.14	6.19	-1.05	0.00226	0.0682	unchanged		chr8	85472751	85473638	6.22	5.69	6.6	-0.91	0.00512	0.21	unchanged
chr3	8510014	8510599	5.51	5.92	4.93	0.99	0.00898	0.544	unchanged		chr8	107881567	107882199	5.43	4.71	5.9	-1.2	0.00226	0.0682	unchanged		chr8	68793741	68794046	5.03	4.21	5.55	-1.34	0.00512	0.21	unchanged
chr2	74655360	74656096	6.8	6.43	7.09	-0.66	0.00902	0.544	unchanged		chr12	110398340	110398701	5.37	4.65	5.85	-1.2	0.00226	0.0682	unchanged		chr17	79364529	79365303	6.29	5.81	6.65	-0.84	0.00524	0.214	unchanged
chr5	57719143	57719901	4.71	3.9	5.23	-1.33	0.00904	0.544	unchanged		chr11	74371758	74372030	5.44	4.75	5.91	-1.17	0.00231	0.0685	unchanged		chr3	93493918	93494264	5.32	4.58	5.8	-1.22	0.00535	0.216	unchanged
chr1	166124961	166125487	5.46	5.88	4.89	0.99	0.00905	0.544	unchanged		chr17	70866224	70866991	5.78	5.15	6.22	-1.07	0.00231	0.0685	unchanged		chr4	41707031	41707456	5.77	5.18	6.2	-1.02	0.0054	0.216	unchanged
chr10	9674397	9675439	5.4	4.8	5.82	-1.01	0.00912	0.545	unchanged		chr5	104333306	104333802	5.91	5.32	6.33	-1.02	0.00232	0.0685	unchanged		chr7	3347644	3348265	5.04	4.19	5.57	-1.39	0.00544	0.216	unchanged
chr8	94098185	94098800	5.63	6.03	5.07	0.96	0.00919	0.547	unchanged		chr3	30508340	30508956	5.78	5.18	6.2	-1.02	0.00233	0.0685	unchanged		chr6	93757328	93758140	7.32	6.99	7.59	-0.6	0.00545	0.216	unchanged
chr15	27234767	27235192	5.79	5.27	6.17	-0.9	0.00926	0.547	unchanged		chr6	116697478	116697825	5.5	4.81	5.96	-1.15	0.00233	0.0685	unchanged		chr15	101983920	101984721	6.8	6.41	7.11	-0.7	0.00546	0.216	unchanged
chr17	5440074	5440967	6.61	6.23	6.91	-0.68	0.00931	0.547	unchanged		chr5	125579164	125579418	5.34	4.61	5.82	-1.21	0.00235	0.0686	unchanged		chr15	52967567	52968287	5.39	4.68	5.86	-1.18	0.00548	0.216	unchanged
chr11	101813322	101813669	6.15	5.67	6.5	-0.83	0.00934	0.547	unchanged		chr2	71155575	71155936	5.91	5.32	6.32	-1	0.00238	0.0691	unchanged		chr16	90902809	90903805	5.39	4.67	5.87	-1.2	0.00562	0.221	unchanged
chr9	59567223	59567463	5.18	4.53	5.62	-1.09	0.00944	0.547	unchanged		chr1	11657719	11658128	6.07	5.52	6.47	-0.95	0.0024	0.0691	unchanged		chr4	140639587	140640503	6.05	5.52	6.45	-0.93	0.00568	0.222	unchanged
chr19	23095223	23095487	4.74	3.97	5.24	-1.27	0.00947	0.547	unchanged		chr16	5473498	5473825	5.97	5.43	6.37	-0.94	0.00243	0.0691	unchanged		chr6	124856957	124857523	4.81	3.93	5.35	-1.42	0.00577	0.222	unchanged
chr9	119571371	119571784	4.95	5.42	4.26	1.16	0.00958	0.547	unchanged		chr14	73524797	73525060	6.04	5.49	6.43	-0.94	0.00244	0.0691	unchanged		chr18	65924537	65925543	6.21	5.73	6.57	-0.85	0.00577	0.222	unchanged
chr8	92613497	92613873	5.58	4.98	6	-1.02	0.00961	0.547	unchanged		chr4	118988533	118989020	6.25	5.72	6.63	-0.91	0.00245	0.0691	unchanged		chr19	3912096	3913094	5.74	5.13	6.17	-1.04	0.00579	0.222	unchanged
chr19	47507223	47507491	5.46	4.87	5.88	-1.01	0.00964	0.547	unchanged		chr10	93577475	93577834	5.34	4.61	5.82	-1.2	0.00245	0.0691	unchanged		chr11	109331370	109331807	5.97	5.43	6.37	-0.94	0.00581	0.222	unchanged
chr4	24154382	24154721	5.72	5.15	6.13	-0.97	0.00965	0.547	unchanged		chr7	27653582	27655001	6.57	6.12	6.91	-0.79	0.00246	0.0691	unchanged		chr5	118436554	118437430	6.07	5.55	6.45	-0.89	0.00583	0.222	unchanged
chr4	55240425	55240790	5.65	5.1	6.05	-0.95	0.00967	0.547	unchanged		chr4	9135571	9136464	6.05	5.5	6.45	-0.95	0.00246	0.0691	unchanged		chr9	49796441	49797429	6.37	5.91	6.72	-0.81	0.00587	0.222	unchanged
chr7	19006436	19007029	5.41	4.81	5.84	-1.03	0.0097	0.547	unchanged		chr4	138856571	138856882	5.24	4.46	5.74	-1.28	0.00249	0.0693	unchanged		chr19	4012665	4013219	5.57	4.94	6	-1.06	0.00589	0.222	unchanged
chr12	8306502	8306823	5.05	4.31	5.53	-1.23	0.00978	0.548	unchanged		chr4	135206110	135206733	6.42	5.96	6.76	-0.8	0.0025	0.0693	unchanged		chr11	100626851	100627319	5.52	4.87	5.97	-1.09	0.0059	0.222	unchanged
chr6	23758319	23758581	5.33	4.72	5.75	-1.02	0.0101	0.561	unchanged		chr19	30029063	30029601	5.6	4.95	6.04	-1.09	0.00251	0.0693	unchanged		chr16	13160105	13160673	5.7	5.07	6.14	-1.08	0.00609	0.225	unchanged
chr10	14200352	14200660	4.44	3.56	4.98	-1.42	0.0103	0.562	unchanged		chr12	81788610	81789043	6.55	6.11	6.89	-0.78	0.00253	0.0693	unchanged		chr10	94116218	94116672	5.53	4.89	5.97	-1.08	0.0061	0.225	unchanged
chr4	9859687	9860157	5.26	4.6	5.71	-1.11	0.0104	0.562	unchanged		chr17	26638710	26639055	5.89	5.32	6.31	-0.99	0.00253	0.0693	unchanged		chr2	25228480	25228875	4.96	4.14	5.48	-1.34	0.00615	0.225	unchanged
chr4	140763145	140763576	5.69	5.12	6.1	-0.98	0.0105	0.562	unchanged		chr9	27414030	27414530	5.6	4.94	6.06	-1.12	0.00255	0.0695	unchanged		chr19	46988322	46988774	4.97	4.13	5.49	-1.37	0.00616	0.225	unchanged
chr16	30600439	30601712	5.68	5.15	6.07	-0.93	0.0105	0.562	unchanged		chr2	29619522	29619844	6.26	5.69	6.67	-0.98	0.00258	0.0695	unchanged		chr8	36547882	36549615	6.89	6.49	7.2	-0.71	0.00616	0.225	unchanged
chr18	4369156	4369563	5.72	5.21	6.1	-0.89	0.0105	0.562	unchanged		chr11	101905174	101905423	5.41	4.68	5.9	-1.22	0.00258	0.0695	unchanged		chr19	58806427	58806671	4.85	3.97	5.39	-1.42	0.00618	0.225	unchanged
chr3	28968871	28969195	5.78	5.28	6.16	-0.88	0.0105	0.562	unchanged		chr6	91286591	91287105	5.93	5.32	6.35	-1.03	0.00258	0.0695	unchanged		chr8	70839192	70840019	5.3	4.53	5.8	-1.27	0.00618	0.225	unchanged
chr18	12948214	12948435	4.34	3.33	4.93	-1.61	0.0106	0.562	unchanged		chr1	157086062	157086781	5.54	4.86	6	-1.14	0.00266	0.0709	unchanged		chr8	94098185	94098800	5.51	4.86	5.96	-1.11	0.00631	0.228	unchanged
chr18	37755598	37756170	5.65	5.09	6.06	-0.97	0.0106	0.562	unchanged		chr1	12836068	12837082	5.94	5.39	6.34	-0.95	0.00267	0.0709	unchanged		chr7	133114998	133115428	5.08	4.26	5.6	-1.34	0.00634	0.229	unchanged
chr13	62856100	62856694	7.03	7.29	6.72	0.57	0.0106	0.562	unchanged		chr4	136146785	136147222	5.97	5.41	6.36	-0.95	0.00267	0.0709	unchanged		chr7	27397598	27398093	5.35	4.55	5.86	-1.32	0.0064	0.23	unchanged
chr3	21654999	21655906	5.42	5.83	4.84	0.99	0.0107	0.562	unchanged		chr10	44148694	44149272	6.24	5.73	6.61	-0.87	0.00271	0.071	unchanged		chr6	97106696	97107395	5.38	4.71	5.83	-1.11	0.00653	0.233	unchanged
chr4	45286412	45286601	4.4	3.51	4.94	-1.43	0.0108	0.562	unchanged		chr5	130853454	130853734	5.97	5.39	6.38	-0.98	0.00271	0.071	unchanged		chr2	73792140	73792886	5.42	4.68	5.9	-1.22	0.00672	0.237	unchanged
chr6	91059692	91060042	4.52	3.7	5.04	-1.33	0.0108	0.562	unchanged		chr4	125921436	125922439	5.81	5.21	6.23	-1.02	0.00271	0.071	unchanged		chr2	104685380	104685849	5.48	4.79	5.94	-1.15	0.00673	0.237	unchanged
chr2	145166977	145167308	4.65	3.8	5.18	-1.39	0.0108	0.562	unchanged		chr18	36328373	36329239	6.88	6.51	7.18	-0.67	0.00285	0.0742	unchanged		chr10	59295172	59296889	7.18	6.84	7.45	-0.62	0.00674	0.237	unchanged
chr5	115317457	115317910	4.61	5.12	3.81	1.31	0.0109	0.562	unchanged		chr1	133353482	133353908	6.81	6.42	7.11	-0.69	0.00286	0.0742	unchanged		chr11	49846461	49846854	5.49	4.82	5.94	-1.12	0.0068	0.238	unchanged
chr10	74848189	74848740	5.33	4.73	5.75	-1.02	0.0109	0.562	unchanged		chr10	93291294	93292333	6.74	6.34	7.05	-0.71	0.0029	0.075	unchanged		chr13	54215902	54216388	5.48	4.82	5.93	-1.1	0.00688	0.24	unchanged
chr9	43827629	43827892	4.4	3.45	4.97	-1.52	0.011	0.562	unchanged		chr5	141240898	141241678	5.59	4.96	6.03	-1.07	0.00293	0.0754	unchanged		chr4	132968418	132968922	5.4	4.68	5.87	-1.2	0.00696	0.241	unchanged
chr5	150665538	150666015	5.42	5.82	4.85	0.97	0.011	0.562	unchanged		chr5	30343161	30343619	5.42	4.71	5.9	-1.19	0.00295	0.0754	unchanged		chr6	83215373	83215630	5.26	4.55	5.73	-1.18	0.00698	0.241	unchanged
chr8	11700167	11700695	6.69	6.32	6.98	-0.66	0.0111	0.562	unchanged		chr4	125160400	125160609	5.58	4.92	6.02	-1.1	0.00297	0.0756	unchanged		chr5	116542311	116542791	4.96	4.16	5.47	-1.3	0.00699	0.241	unchanged
chr1	86650377	86650572	5.48	4.9	5.89	-0.99	0.0111	0.562	unchanged		chr5	124908911	124909293	5.87	5.29	6.29	-0.99	0.00298	0.0756	unchanged		chr17	79715621	79716274	5.13	4.32	5.64	-1.32	0.00706	0.242	unchanged
chr18	75295231	75295636	5.89	5.41	6.26	-0.85	0.0111	0.562	unchanged		chr6	38066215	38066722	5.4	4.68	5.88	-1.19	0.00299	0.0756	unchanged		chr8	95527999	95529011	5.28	4.56	5.75	-1.2	0.0072	0.244	unchanged
chr12	76965066	76965568	5.22	5.65	4.6	1.05	0.0111	0.562	unchanged		chr19	36440060	36440398	5.39	4.7	5.85	-1.16	0.00306	0.077	unchanged		chr4	118216663	118217012	4.85	4	5.38	-1.39	0.00725	0.244	unchanged
chr12	78056029	78056377	5	4.32	5.46	-1.15	0.0113	0.562	unchanged		chr2	70558211	70558491	5.3	4.59	5.78	-1.19	0.00308	0.0771	unchanged		chr11	82890428	82890886	6.16	5.63	6.55	-0.91	0.00728	0.244	unchanged
chr5	36397703	36399240	7.02	6.7	7.28	-0.57	0.0113	0.562	unchanged		chr7	112688469	112688972	5.23	4.47	5.73	-1.26	0.00309	0.0771	unchanged		chr11	22620876	22621227	4.81	3.92	5.35	-1.43	0.0073	0.244	unchanged
chr11	33537389	33537692	6.51	6.14	6.81	-0.67	0.0113	0.562	unchanged		chr11	108378031	108378523	6.56	6.12	6.89	-0.77	0.00312	0.0773	unchanged		chr2	122370157	122370716	4.81	3.94	5.36	-1.42	0.00731	0.244	unchanged
chr5	135078178	135078516	4.93	4.23	5.4	-1.16	0.0114	0.562	unchanged		chr1	38787391	38787893	5.47	4.71	5.96	-1.25	0.00313	0.0773	unchanged		chr6	51580147	51580614	5.83	5.26	6.24	-0.98	0.00732	0.244	unchanged
chr6	18401092	18401426	4.32	3.39	4.88	-1.49	0.0114	0.562	unchanged		chr11	84794335	84794892	6.23	5.75	6.59	-0.84	0.00316	0.0778	unchanged		chr11	60740403	60740984	5.12	4.35	5.62	-1.26	0.00736	0.245	unchanged
chr6	87564372	87564716	4.41	4.93	3.58	1.35	0.0115	0.562	unchanged		chr14	48371732	48372395	6.02	5.48	6.41	-0.93	0.00318	0.0779	unchanged		chr8	3955989	3956510	6.08	5.57	6.45	-0.88	0.00748	0.248	unchanged
chr11	110537499	110537882	5.34	4.74	5.76	-1.01	0.0115	0.562	unchanged		chr8	9935205	9935918	5.67	5.06	6.1	-1.03	0.00321	0.0782	unchanged		chr6	125418712	125419153	5.91	5.38	6.3	-0.91	0.00751	0.248	unchanged
chr6	72854436	72854656	5.26	4.66	5.69	-1.03	0.0115	0.562	unchanged		chr15	10500801	10501261	5.53	4.84	5.99	-1.15	0.00322	0.0782	unchanged		chr2	143862448	143863189	5.03	4.26	5.53	-1.27	0.0076	0.25	unchanged
chr16	15107326	15107656	4.91	4.23	5.38	-1.14	0.0116	0.562	unchanged		chr4	11321981	11322396	5.24	4.51	5.72	-1.22	0.00323	0.0782	unchanged		chr14	32076871	32077323	5.2	4.43	5.71	-1.27	0.00778	0.254	unchanged
chr16	7005557	7005798	4.4	3.53	4.93	-1.41	0.0116	0.562	unchanged		chr11	44453413	44453801	5.6	4.92	6.07	-1.15	0.00327	0.0783	unchanged		chr14	76515579	76516312	5.77	5.21	6.17	-0.96	0.00779	0.254	unchanged
chr13	59515149	59515378	4.4	3.5	4.95	-1.45	0.0116	0.562	unchanged		chr13	91908306	91908703	5.42	4.7	5.9	-1.2	0.00328	0.0783	unchanged		chr4	123654985	123655557	4.9	4.04	5.44	-1.4	0.00791	0.254	unchanged
chr9	110922804	110923277	5.11	4.45	5.55	-1.1	0.0117	0.562	unchanged		chr4	118089839	118090343	5.19	4.46	5.68	-1.22	0.00329	0.0783	unchanged		chr8	85526042	85526521	4.85	3.99	5.38	-1.39	0.00793	0.254	unchanged
chr8	126100023	126100272	4.14	3.15	4.72	-1.57	0.0117	0.562	unchanged		chr8	44979232	44979683	5.96	5.4	6.36	-0.96	0.0033	0.0783	unchanged		chr19	23523663	23524033	5.29	4.63	5.75	-1.12	0.00793	0.254	unchanged
chr9	44881251	44881761	6.21	5.79	6.54	-0.75	0.0118	0.562	unchanged		chr5	129724775	129725424	5.84	5.26	6.26	-1	0.0033	0.0783	unchanged		chr9	86740027	86740370	4.92	4.11	5.44	-1.33	0.00794	0.254	unchanged
chr1	82476307	82476546	4.88	4.17	5.35	-1.17	0.0118	0.562	unchanged		chr8	105233251	105233849	6.2	5.66	6.59	-0.93	0.00337	0.0792	unchanged		chr4	129819681	129820263	5.05	4.23	5.57	-1.33	0.00799	0.255	unchanged
chr8	71633222	71633468	5.53	4.94	5.94	-1	0.0119	0.563	unchanged		chr11	95520623	95521233	6.62	6.22	6.94	-0.73	0.00339	0.0792	unchanged		chr11	3786678	3787018	5.2	4.51	5.67	-1.16	0.00811	0.257	unchanged
chr9	105495882	105496124	4.85	4.12	5.34	-1.21	0.012	0.565	unchanged		chr10	20148588	20149498	5.99	5.44	6.38	-0.95	0.0034	0.0792	unchanged		chr7	99269122	99269821	4.83	3.96	5.38	-1.42	0.00812	0.257	unchanged
chr17	68841547	68841956	4.11	3	4.73	-1.72	0.0121	0.565	unchanged		chr11	93968232	93968591	5.33	4.52	5.85	-1.33	0.00341	0.0792	unchanged		chr3	82357715	82358521	5.6	5.01	6.01	-1	0.00814	0.257	unchanged
chr12	56681065	56681888	6.5	6.12	6.8	-0.67	0.0121	0.565	unchanged		chr18	33835802	33836383	5.44	4.76	5.9	-1.15	0.00341	0.0792	unchanged		chr12	110417506	110418925	6.76	6.38	7.06	-0.67	0.00862	0.271	unchanged
chr15	44832724	44832966	3.98	2.76	4.63	-1.88	0.0121	0.565	unchanged		chr2	135323756	135324356	5.76	5.19	6.17	-0.99	0.00342	0.0792	unchanged		chr16	35156286	35156991	5.51	4.87	5.96	-1.09	0.00871	0.272	unchanged
chr12	30050195	30050664	5.61	5.08	6	-0.92	0.0122	0.565	unchanged		chr5	21735586	21735869	5.37	4.69	5.84	-1.15	0.00347	0.0798	unchanged		chr11	70451960	70452450	4.93	4.15	5.43	-1.28	0.0088	0.274	unchanged
chr1	151706186	151706390	5.56	5.02	5.95	-0.93	0.0123	0.565	unchanged		chr4	40774080	40774850	5.29	4.54	5.78	-1.25	0.00348	0.0798	unchanged		chr13	112259333	112259833	6.18	5.71	6.53	-0.82	0.00886	0.275	unchanged
chr8	12988813	12989106	4.74	4	5.22	-1.22	0.0123	0.565	unchanged		chr13	113035853	113036229	6.07	5.55	6.45	-0.9	0.00349	0.0798	unchanged		chr10	85539411	85540224	6.75	6.37	7.04	-0.67	0.00891	0.275	unchanged
chr9	69505561	69505950	4.96	4.27	5.42	-1.15	0.0125	0.565	unchanged		chr3	28968871	28969195	5.66	5.07	6.09	-1.02	0.00351	0.0798	unchanged		chr9	73094570	73094917	5.1	4.38	5.58	-1.2	0.00903	0.278	unchanged
chr14	64649946	64650327	4.32	4.86	3.46	1.4	0.0126	0.565	unchanged		chr3	122638382	122639290	7.21	6.89	7.48	-0.58	0.00352	0.0798	unchanged		chr18	75597874	75598432	6.41	5.98	6.74	-0.76	0.00917	0.281	unchanged
chr12	55831116	55831414	4.89	4.21	5.35	-1.14	0.0127	0.565	unchanged		chr1	86178869	86179202	6.25	5.77	6.61	-0.84	0.00353	0.0798	unchanged		chr6	100377795	100379262	6.59	6.2	6.9	-0.7	0.00922	0.281	unchanged
chr6	65510361	65510723	4.97	4.26	5.44	-1.18	0.0127	0.565	unchanged		chr9	24760554	24760919	5.68	5.08	6.1	-1.01	0.00355	0.0799	unchanged		chr11	76657469	76657926	5.03	4.31	5.51	-1.21	0.00923	0.281	unchanged
chr6	6289651	6290125	6.01	5.56	6.35	-0.79	0.0127	0.565	unchanged		chr12	40257287	40257769	6.21	5.74	6.57	-0.83	0.00358	0.0802	unchanged		chr8	25993878	25994423	5.68	5.05	6.12	-1.06	0.00929	0.281	unchanged
chr9	96573262	96573673	4.65	3.88	5.15	-1.26	0.0127	0.565	unchanged		chr11	101985977	101986367	5.28	4.58	5.75	-1.17	0.0036	0.0802	unchanged		chr8	12431076	12431960	5.88	5.35	6.27	-0.92	0.00932	0.281	unchanged
chr18	76890509	76890841	5.75	5.25	6.12	-0.87	0.0128	0.565	unchanged		chr9	124425440	124426100	5.29	4.53	5.79	-1.25	0.00361	0.0802	unchanged		chr11	6894795	6895422	5.68	5.1	6.09	-0.98	0.00937	0.282	unchanged
chr8	70873673	70873953	5.71	5.18	6.1	-0.92	0.0128	0.565	unchanged		chr10	79925180	79925647	6.85	6.47	7.15	-0.68	0.00362	0.0802	unchanged		chr19	47488259	47488540	5.32	4.61	5.8	-1.19	0.00943	0.282	unchanged
chr5	130405269	130405500	4.59	3.82	5.09	-1.27	0.0129	0.565	unchanged		chr9	106211981	106212337	5.24	4.47	5.74	-1.27	0.00364	0.0803	unchanged		chr17	56553023	56553287	5.19	4.51	5.65	-1.14	0.00953	0.284	unchanged
chr19	44655788	44656070	4.97	4.31	5.42	-1.11	0.013	0.565	unchanged		chr3	31057342	31057712	5.37	4.58	5.88	-1.3	0.00369	0.0811	unchanged		chr8	106412093	106412328	5.42	4.75	5.88	-1.12	0.00959	0.285	unchanged
chr10	75832241	75832563	5.41	4.82	5.82	-1	0.0131	0.565	unchanged		chr1	133609734	133610679	6.47	6.04	6.8	-0.76	0.00372	0.0813	unchanged		chr19	5058148	5059389	6.29	5.77	6.66	-0.89	0.0097	0.287	unchanged
chr1	116477775	116477971	4.66	3.84	5.18	-1.34	0.0131	0.565	unchanged		chr3	116327046	116327664	5.91	5.38	6.3	-0.93	0.00373	0.0813	unchanged		chr5	111273610	111274128	5.06	4.31	5.55	-1.25	0.00977	0.288	unchanged
chr6	50937082	50937538	6.75	6.4	7.03	-0.62	0.0132	0.565	unchanged		chr13	28957805	28958254	5.83	5.27	6.23	-0.96	0.00375	0.0813	unchanged		chr8	86585046	86586026	6.98	6.63	7.26	-0.63	0.00985	0.289	unchanged
chr19	7264197	7264373	4.41	3.53	4.96	-1.43	0.0132	0.565	unchanged		chr8	120078167	120078477	5.39	4.73	5.85	-1.12	0.00377	0.0813	unchanged		chr9	9269355	9269746	4.86	4.07	5.36	-1.3	0.00988	0.289	unchanged
chr19	7528949	7529424	5.47	4.92	5.87	-0.94	0.0132	0.565	unchanged		chr5	104339835	104340339	5.45	4.74	5.92	-1.18	0.00377	0.0813	unchanged		chr3	100932058	100933031	5.08	4.33	5.58	-1.25	0.00994	0.289	unchanged
chr4	127989600	127990040	5.12	4.49	5.56	-1.06	0.0132	0.565	unchanged		chr10	39066927	39067282	5.33	4.64	5.8	-1.15	0.0038	0.0817	unchanged		chr7	83902830	83903473	5.94	5.44	6.32	-0.87	0.00996	0.289	unchanged
chr8	45816996	45817361	5.12	4.5	5.56	-1.06	0.0132	0.565	unchanged		chr8	95331557	95332487	6.06	5.51	6.46	-0.96	0.00386	0.0825	unchanged		chr9	7603358	7603747	5.54	4.94	5.96	-1.02	0.01	0.289	unchanged
chr13	98497465	98497769	4.66	3.81	5.19	-1.38	0.0132	0.565	unchanged		chr8	70873673	70873953	5.58	4.94	6.03	-1.09	0.00386	0.0825	unchanged		chr14	122467914	122468475	5.09	4.27	5.62	-1.35	0.01	0.289	unchanged
chr7	76353565	76353799	5.2	4.59	5.63	-1.04	0.0133	0.565	unchanged		chr13	59728389	59728699	5.29	4.58	5.77	-1.18	0.00391	0.0829	unchanged		chr15	85257826	85258264	4.99	4.25	5.47	-1.22	0.0101	0.29	unchanged
chr2	27235723	27235973	5.12	4.49	5.55	-1.06	0.0134	0.565	unchanged		chr5	33393751	33394279	6.76	6.36	7.06	-0.7	0.00392	0.0829	unchanged		chr11	45926550	45927096	6.06	5.53	6.44	-0.91	0.0102	0.291	unchanged
chr8	95697082	95697495	6.03	5.59	6.37	-0.78	0.0134	0.565	unchanged		chr2	3546546	3546934	5.26	4.55	5.73	-1.18	0.00393	0.0829	unchanged		chr11	68393863	68394434	5.16	4.49	5.62	-1.13	0.0102	0.291	unchanged
chr10	116330484	116330889	5.39	4.82	5.81	-0.99	0.0134	0.565	unchanged		chr7	135537352	135538107	6.3	5.83	6.66	-0.82	0.00395	0.0829	unchanged		chr13	64036470	64036746	5.5	4.9	5.92	-1.03	0.0102	0.291	unchanged
chr15	26469961	26470270	4.84	4.16	5.31	-1.14	0.0134	0.565	unchanged		chr8	25274500	25275452	6.74	6.32	7.06	-0.74	0.00396	0.0829	unchanged		chr4	133815848	133816593	5.19	4.52	5.65	-1.13	0.0103	0.291	unchanged
chr11	88252327	88252629	5.33	4.76	5.74	-0.98	0.0135	0.565	unchanged		chr5	101020794	101021306	5.58	4.95	6.02	-1.07	0.00403	0.084	unchanged		chr14	46722075	46722463	5.27	4.61	5.71	-1.1	0.0103	0.291	unchanged
chr8	90708497	90708858	5.96	5.49	6.31	-0.82	0.0135	0.565	unchanged		chr4	151139431	151139745	5.34	4.63	5.82	-1.18	0.00404	0.084	unchanged		chr18	14676451	14677109	4.97	4.23	5.46	-1.23	0.0104	0.293	unchanged
chr17	15623024	15623325	4.82	4.11	5.29	-1.18	0.0136	0.57	unchanged		chr19	43623879	43624383	6.22	5.75	6.58	-0.83	0.00407	0.0843	unchanged		chr5	113972749	113973242	4.99	4.25	5.47	-1.22	0.0105	0.293	unchanged
chr18	39110568	39111585	6.47	6.07	6.79	-0.72	0.0138	0.572	unchanged		chr6	118379260	118380096	6.4	5.9	6.77	-0.87	0.00409	0.0843	unchanged		chr11	20231020	20231468	4.86	4.09	5.36	-1.28	0.0106	0.293	unchanged
chr16	92565716	92566001	5.29	4.7	5.7	-1	0.0138	0.572	unchanged		chr1	51597068	51597272	5.82	5.27	6.21	-0.94	0.0041	0.0843	unchanged		chr8	33443526	33443996	5.25	4.52	5.73	-1.2	0.0106	0.293	unchanged
chr11	25301203	25301576	4.84	4.15	5.3	-1.15	0.0139	0.574	unchanged		chr6	125433434	125434157	5.76	5.17	6.18	-1.01	0.00411	0.0843	unchanged		chr1	166319140	166319624	6.1	5.62	6.46	-0.84	0.0106	0.293	unchanged
chr18	61313950	61314380	6.26	5.85	6.58	-0.73	0.014	0.574	unchanged		chr5	75871037	75871707	5.54	4.86	6.01	-1.15	0.00417	0.0847	unchanged		chr1	135198968	135199692	6.12	5.57	6.52	-0.96	0.0106	0.293	unchanged
chr7	67950694	67951908	6.55	6.19	6.83	-0.64	0.014	0.574	unchanged		chr9	41044649	41044931	5.46	4.77	5.93	-1.16	0.00418	0.0847	unchanged		chr8	27222682	27223145	5.78	5.25	6.17	-0.92	0.0107	0.293	unchanged
chr8	101628802	101629136	5.27	4.65	5.7	-1.05	0.0141	0.574	unchanged		chr2	71598821	71599294	5.99	5.45	6.38	-0.93	0.0042	0.0847	unchanged		chr11	79584224	79584583	5.3	4.62	5.75	-1.13	0.0107	0.293	unchanged
chr5	134409933	134410925	5.72	6.08	5.24	0.84	0.0141	0.574	unchanged		chr9	118908046	118908579	5.49	4.85	5.93	-1.08	0.0042	0.0847	unchanged		chr11	104600647	104601038	5.41	4.78	5.85	-1.07	0.0107	0.293	unchanged
chr3	90466441	90466823	5.49	4.93	5.89	-0.96	0.0141	0.574	unchanged		chr19	23523663	23524033	5.31	4.63	5.78	-1.15	0.00421	0.0847	unchanged		chr11	69401157	69401713	6.11	5.62	6.47	-0.85	0.0108	0.293	unchanged
chr19	55332703	55332900	4.82	4.11	5.3	-1.18	0.0142	0.574	unchanged		chr8	114971436	114971860	5.21	4.49	5.69	-1.2	0.00422	0.0847	unchanged		chr11	57970565	57971017	5.66	5.1	6.07	-0.98	0.0108	0.294	unchanged
chr8	14052929	14053266	5.32	4.75	5.73	-0.98	0.0142	0.574	unchanged		chr11	53254856	53255364	5.35	4.64	5.82	-1.18	0.00425	0.0847	unchanged		chr1	133694166	133695381	5.88	5.33	6.27	-0.94	0.0109	0.294	unchanged
chr3	60056460	60056775	4.59	3.83	5.09	-1.25	0.0144	0.577	unchanged		chr5	124899959	124900335	5.9	5.36	6.29	-0.94	0.00425	0.0847	unchanged		chr11	3914439	3914795	5.02	4.3	5.5	-1.2	0.0109	0.294	unchanged
chr8	117863807	117864283	5.93	5.47	6.29	-0.81	0.0145	0.577	unchanged		chr11	114812639	114813030	6.75	6.35	7.07	-0.72	0.00426	0.0847	unchanged		chr1	189028162	189028852	5.04	4.28	5.54	-1.26	0.011	0.294	unchanged
chr11	49739782	49740080	5.03	4.39	5.47	-1.08	0.0146	0.577	unchanged		chr19	41071526	41071874	5.58	4.97	6	-1.03	0.00429	0.0848	unchanged		chr8	72334249	72334692	5.78	5.25	6.17	-0.92	0.011	0.294	unchanged
chr9	60548219	60548584	5.97	5.52	6.31	-0.79	0.0146	0.577	unchanged		chr5	67016422	67016765	6.26	5.8	6.6	-0.8	0.0043	0.0848	unchanged		chr9	50452395	50452877	5.66	4.99	6.11	-1.13	0.011	0.294	unchanged
chr5	69341554	69341835	4.68	3.96	5.15	-1.2	0.0147	0.577	unchanged		chr2	154613186	154613698	5.4	4.75	5.85	-1.1	0.00432	0.0849	unchanged		chr6	7733012	7733532	5.15	4.48	5.61	-1.13	0.0111	0.296	unchanged
chr11	120776025	120776446	7.06	6.75	7.32	-0.57	0.0147	0.577	unchanged		chr15	100473862	100474451	5.9	5.36	6.29	-0.93	0.00434	0.0851	unchanged		chr5	30343161	30343619	5.36	4.71	5.81	-1.1	0.0112	0.296	unchanged
chr10	118461116	118461511	4.75	5.21	4.06	1.15	0.0147	0.577	unchanged		chr7	13009183	13010049	6.37	5.93	6.7	-0.76	0.00444	0.0867	unchanged		chr19	42779576	42780278	4.81	3.95	5.35	-1.4	0.0112	0.296	unchanged
chr9	121697644	121698005	4.13	3.17	4.7	-1.53	0.0148	0.577	unchanged		chr14	63066648	63067123	5.23	4.53	5.7	-1.17	0.00452	0.0876	unchanged		chr3	34759897	34760665	5.86	5.35	6.24	-0.89	0.0113	0.297	unchanged
chr15	36715956	36716558	5.01	4.38	5.45	-1.08	0.0149	0.577	unchanged		chr13	48528420	48528904	5.54	4.83	6.02	-1.19	0.00455	0.0876	unchanged		chr7	67630820	67631158	5.58	5.02	5.99	-0.97	0.0114	0.297	unchanged
chr1	10835752	10835961	4.6	3.81	5.1	-1.29	0.0149	0.577	unchanged		chr7	114020512	114021087	5.62	4.99	6.05	-1.05	0.00458	0.0876	unchanged		chr12	80789909	80790585	5.34	4.7	5.78	-1.08	0.0114	0.297	unchanged
chr4	120104735	120104930	5.04	4.32	5.51	-1.2	0.015	0.577	unchanged		chr15	82354231	82354706	5.83	5.28	6.23	-0.95	0.0046	0.0876	unchanged		chr6	125433434	125434157	5.73	5.17	6.13	-0.96	0.0114	0.297	unchanged
chr16	13158249	13158559	4.48	3.69	4.98	-1.29	0.015	0.577	unchanged		chr6	6289651	6290125	5.89	5.37	6.28	-0.91	0.0046	0.0876	unchanged		chr4	144890624	144890987	5.4	4.8	5.82	-1.03	0.0116	0.302	unchanged
chr4	117323574	117324500	6.46	6.07	6.78	-0.71	0.0151	0.577	unchanged		chr13	94975982	94976558	5.4	4.73	5.86	-1.12	0.0046	0.0876	unchanged		chr3	103207676	103208266	5.13	4.43	5.6	-1.18	0.0117	0.303	unchanged
chrX	164183937	164184182	5.35	4.79	5.76	-0.96	0.0151	0.577	unchanged		chr8	109961842	109962404	5.48	4.82	5.93	-1.1	0.00461	0.0876	unchanged		chr8	122678401	122678984	5.6	5	6.03	-1.03	0.0118	0.304	unchanged
chr11	53243289	53243581	4.8	4.08	5.28	-1.2	0.0151	0.577	unchanged		chr15	80065323	80065741	5.76	5.2	6.16	-0.96	0.00463	0.0876	unchanged		chr3	102701889	102702363	5.44	4.8	5.88	-1.08	0.0119	0.305	unchanged
chr10	75059215	75059758	5.97	5.53	6.31	-0.78	0.0152	0.577	unchanged		chr11	3786678	3787018	5.22	4.51	5.69	-1.18	0.00466	0.0876	unchanged		chr8	36581081	36581519	5.33	4.69	5.77	-1.09	0.012	0.308	unchanged
chr2	92972195	92972386	4.24	3.34	4.78	-1.44	0.0152	0.577	unchanged		chr8	70897550	70898347	6.04	5.55	6.41	-0.86	0.00468	0.0876	unchanged		chr15	25769644	25770229	5.09	4.36	5.57	-1.21	0.0121	0.308	unchanged
chr8	121909733	121910012	4.94	4.24	5.4	-1.16	0.0154	0.577	unchanged		chr9	114752811	114753413	5.21	4.51	5.68	-1.17	0.00471	0.0876	unchanged		chr8	78238112	78238708	5.44	4.79	5.89	-1.1	0.0121	0.308	unchanged
chr11	88381068	88381387	4.98	5.41	4.35	1.06	0.0155	0.577	unchanged		chr4	137724729	137725150	5.32	4.64	5.78	-1.15	0.00471	0.0876	unchanged		chr11	103102573	103103142	6.92	6.57	7.21	-0.64	0.0121	0.308	unchanged
chr2	122302646	122303219	6.42	6.03	6.72	-0.69	0.0155	0.577	unchanged		chr8	27222682	27223145	5.83	5.25	6.24	-0.99	0.00471	0.0876	unchanged		chr16	93682280	93682910	5.24	4.54	5.71	-1.17	0.0122	0.308	unchanged
chr15	96665884	96666494	5.96	5.51	6.3	-0.79	0.0155	0.577	unchanged		chr11	103102573	103103142	6.94	6.57	7.23	-0.67	0.00471	0.0876	unchanged		chr5	33535469	33535993	6.46	6.04	6.79	-0.75	0.0122	0.308	unchanged
chr2	77456587	77457161	5.63	5.11	6.01	-0.9	0.0156	0.577	unchanged		chr8	71561495	71561696	5.69	5.1	6.11	-1.01	0.00471	0.0876	unchanged		chr3	52253846	52254585	7.06	6.74	7.33	-0.59	0.0123	0.31	unchanged
chr6	72677612	72677953	5.28	5.69	4.73	0.96	0.0157	0.577	unchanged		chr1	92360254	92360726	5.44	4.78	5.89	-1.1	0.00481	0.0892	unchanged		chr11	59293591	59294008	6.3	5.85	6.64	-0.79	0.0124	0.311	unchanged
chr7	79080734	79081081	5.71	5.22	6.07	-0.85	0.0157	0.577	unchanged		chr7	4131042	4131528	5.36	4.7	5.81	-1.11	0.00488	0.0894	unchanged		chr9	107357465	107357945	5.21	4.53	5.67	-1.14	0.0125	0.311	unchanged
chr17	29056649	29057346	5.63	6.01	5.12	0.88	0.0157	0.577	unchanged		chr8	60505468	60506330	6.72	6.35	7.02	-0.67	0.00491	0.0894	unchanged		chr9	102544786	102545392	5.69	5.14	6.09	-0.95	0.0125	0.311	unchanged
chr6	77218987	77219224	3.87	2.76	4.49	-1.73	0.0158	0.577	unchanged		chr11	61104346	61104872	6.85	6.49	7.14	-0.65	0.00494	0.0894	unchanged		chr7	65873218	65873927	5.64	5.03	6.07	-1.05	0.0127	0.314	unchanged
chr8	54491105	54491383	5.01	4.37	5.46	-1.09	0.0158	0.577	unchanged		chr15	102966340	102966744	5.73	5.13	6.15	-1.02	0.00495	0.0894	unchanged		chr13	45389464	45390024	5.01	4.27	5.49	-1.22	0.0128	0.316	unchanged
chr8	94942619	94943026	6.24	5.82	6.57	-0.74	0.0159	0.577	unchanged		chr3	96938719	96939079	5.98	5.47	6.35	-0.88	0.00496	0.0894	unchanged		chr19	42272340	42272737	5.41	4.8	5.84	-1.04	0.0129	0.316	unchanged
chr2	28923920	28924239	6.15	5.73	6.47	-0.74	0.0159	0.577	unchanged		chr5	135616033	135616497	6.56	6.17	6.88	-0.71	0.00496	0.0894	unchanged		chr9	56552818	56553303	6.82	6.44	7.12	-0.68	0.0129	0.316	unchanged
chr16	95350561	95350781	4.42	3.57	4.95	-1.38	0.0159	0.577	unchanged		chr13	69739519	69740501	6.34	5.91	6.68	-0.77	0.00497	0.0894	unchanged		chr8	80880278	80881006	5.18	4.46	5.65	-1.19	0.0129	0.316	unchanged
chr6	65651530	65652105	4.41	3.59	4.93	-1.34	0.016	0.577	unchanged		chr5	123157989	123158323	5.32	4.66	5.78	-1.12	0.00497	0.0894	unchanged		chr11	53260451	53261039	5.43	4.83	5.85	-1.03	0.013	0.316	unchanged
chr13	98588987	98589328	5.06	4.44	5.5	-1.06	0.0161	0.577	unchanged		chr16	21412570	21412939	6.25	5.75	6.62	-0.87	0.00497	0.0894	unchanged		chr8	84210335	84210713	5.42	4.83	5.85	-1.02	0.0131	0.318	unchanged
chr4	152173185	152173369	4.57	3.76	5.08	-1.32	0.0163	0.577	unchanged		chr19	22883900	22884562	6.56	6.15	6.88	-0.74	0.005	0.0894	unchanged		chr7	44496092	44496864	5.27	4.65	5.7	-1.05	0.0131	0.318	unchanged
chr6	45026248	45026797	5.39	4.84	5.78	-0.95	0.0163	0.577	unchanged		chr15	6080697	6081109	5.96	5.46	6.34	-0.88	0.00501	0.0894	unchanged		chr11	97489584	97490435	5.75	5.22	6.14	-0.92	0.0132	0.32	unchanged
chr17	14516208	14516530	4.83	4.16	5.29	-1.13	0.0164	0.577	unchanged		chr17	29370943	29371724	6.56	6.13	6.88	-0.75	0.00502	0.0894	unchanged		chr7	127091260	127091927	4.97	4.26	5.44	-1.18	0.0133	0.321	unchanged
chr17	47511107	47511862	7	7.25	6.7	0.55	0.0164	0.577	unchanged		chr2	39373058	39373408	6.83	6.46	7.12	-0.66	0.00502	0.0894	unchanged		chr10	110794519	110794841	4.91	4.13	5.41	-1.28	0.0134	0.321	unchanged
chr4	135206110	135206733	6.55	6.21	6.83	-0.62	0.0164	0.577	unchanged		chr10	86021643	86022294	5.27	4.49	5.77	-1.28	0.00504	0.0894	unchanged		chr15	78744244	78744686	5.68	5.12	6.08	-0.95	0.0135	0.321	unchanged
chr18	58509740	58510057	5.1	4.49	5.52	-1.03	0.0164	0.577	unchanged		chr14	120137767	120138250	5.62	5.03	6.04	-1.02	0.00505	0.0894	unchanged		chr10	56374190	56374553	5.16	4.41	5.65	-1.25	0.0135	0.321	unchanged
chr8	123628255	123628882	5.74	5.26	6.09	-0.83	0.0165	0.577	unchanged		chr3	70104520	70105105	5.8	5.25	6.19	-0.94	0.00508	0.0894	unchanged		chr12	80116564	80117088	5.35	4.69	5.8	-1.11	0.0136	0.321	unchanged
chr4	136310727	136311371	4.71	5.17	4.02	1.15	0.0166	0.577	unchanged		chr2	128412360	128413278	6.14	5.64	6.51	-0.87	0.0051	0.0894	unchanged		chr4	137801270	137801617	5	4.29	5.47	-1.18	0.0136	0.321	unchanged
chr1	179198841	179199127	4.28	4.81	3.44	1.37	0.0166	0.577	unchanged		chr8	35707804	35708236	6.03	5.52	6.4	-0.88	0.0051	0.0894	unchanged		chr5	110804067	110804688	5.46	4.84	5.88	-1.04	0.0136	0.321	unchanged
chr12	26532979	26533526	6.14	5.72	6.46	-0.74	0.0166	0.577	unchanged		chr18	64886937	64888421	6.34	5.91	6.67	-0.76	0.00516	0.0902	unchanged		chr13	44722098	44722837	5.96	5.49	6.32	-0.83	0.0137	0.321	unchanged
chr10	126971868	126972467	5.53	5.92	5.01	0.91	0.0166	0.577	unchanged		chr18	59081661	59082228	5.36	4.68	5.81	-1.13	0.0052	0.0907	unchanged		chr7	142428262	142428579	4.91	4.15	5.4	-1.25	0.0137	0.321	unchanged
chr10	70021770	70021995	4.35	3.5	4.89	-1.39	0.0167	0.577	unchanged		chr2	150674843	150675363	5.94	5.42	6.32	-0.9	0.00524	0.091	unchanged		chr2	153586517	153587243	6.87	6.5	7.16	-0.65	0.0138	0.321	unchanged
chr2	52756823	52757058	4.86	4.18	5.31	-1.13	0.0167	0.577	unchanged		chr1	134151712	134152049	5.49	4.84	5.94	-1.1	0.00528	0.0914	unchanged		chr12	76965066	76965568	5.09	4.33	5.58	-1.25	0.0138	0.321	unchanged
chr7	131182765	131183027	4.53	3.77	5.02	-1.25	0.0168	0.577	unchanged		chr8	77630103	77630479	6.34	5.9	6.68	-0.78	0.00538	0.093	unchanged		chr16	17208820	17210678	7.3	7.01	7.55	-0.54	0.0138	0.321	unchanged
chr8	57579797	57580136	5.39	5.79	4.84	0.95	0.0168	0.577	unchanged		chr8	36346912	36347419	7.3	6.98	7.56	-0.58	0.00545	0.0938	unchanged		chr14	27669879	27670399	5.25	4.6	5.69	-1.1	0.0139	0.323	unchanged
chr17	26884977	26885251	4.85	4.19	5.29	-1.1	0.0169	0.577	unchanged		chr19	44582459	44583131	7.84	7.62	8.04	-0.42	0.00547	0.0939	unchanged		chr8	107881567	107882199	5.32	4.71	5.75	-1.04	0.014	0.325	unchanged
chr1	192190402	192191034	7.63	7.38	7.84	-0.47	0.0169	0.577	unchanged		chr7	6727186	6727914	5.73	5.18	6.13	-0.95	0.0055	0.0941	unchanged		chr10	128606295	128606867	4.8	4.04	5.29	-1.26	0.0141	0.326	unchanged
chr13	48800782	48801227	5.67	5.16	6.04	-0.88	0.0169	0.577	unchanged		chr6	37857444	37857864	5.21	4.51	5.68	-1.17	0.00553	0.0944	unchanged		chr2	36198617	36199082	5.12	4.4	5.6	-1.2	0.0141	0.326	unchanged
chr11	40865810	40866019	5.57	5.07	5.94	-0.87	0.0169	0.577	unchanged		chr13	64306099	64306419	5.35	4.7	5.79	-1.09	0.00567	0.0959	unchanged		chr8	109536671	109537132	5.34	4.7	5.78	-1.07	0.0143	0.328	unchanged
chr18	66233281	66233594	4.55	3.78	5.05	-1.26	0.0169	0.577	unchanged		chr8	106412093	106412328	5.42	4.75	5.88	-1.13	0.00568	0.0959	unchanged		chr2	129715467	129716076	5.5	4.88	5.94	-1.06	0.0143	0.328	unchanged
chr1	38823825	38824402	5.92	6.26	5.48	0.78	0.0169	0.577	unchanged		chr16	4559873	4561007	6.2	5.75	6.54	-0.79	0.00571	0.0959	unchanged		chr4	116986840	116987179	5.48	4.87	5.91	-1.04	0.0145	0.328	unchanged
chr14	33213809	33214223	6.69	6.36	6.96	-0.6	0.017	0.577	unchanged		chr10	23611203	23611634	5.99	5.51	6.36	-0.85	0.00572	0.0959	unchanged		chr5	104433979	104434490	5.52	4.93	5.94	-1.01	0.0145	0.328	unchanged
chr7	118996158	118996630	7.18	6.9	7.42	-0.52	0.0171	0.577	unchanged		chr8	86888149	86888495	5.22	4.54	5.68	-1.13	0.00574	0.0959	unchanged		chr5	123377547	123377825	5.03	4.34	5.5	-1.16	0.0145	0.328	unchanged
chr11	54002169	54002592	5.57	5.05	5.95	-0.91	0.0171	0.577	unchanged		chr7	145253112	145253399	5.41	4.71	5.89	-1.18	0.00576	0.0959	unchanged		chr1	180384456	180385033	4.91	4.18	5.39	-1.21	0.0145	0.328	unchanged
chr9	107374673	107375008	5.1	4.45	5.55	-1.1	0.0171	0.577	unchanged		chr13	64447984	64448261	5.34	4.69	5.79	-1.1	0.00578	0.0959	unchanged		chr13	113035853	113036229	6.02	5.55	6.38	-0.82	0.0145	0.328	unchanged
chr12	113222109	113223034	7.04	6.73	7.3	-0.57	0.0172	0.577	unchanged		chr10	45051077	45051585	5.97	5.45	6.36	-0.91	0.00578	0.0959	unchanged		chr2	152029240	152029699	5.8	5.29	6.18	-0.89	0.0146	0.328	unchanged
chr6	100421724	100422562	5.99	6.33	5.55	0.78	0.0173	0.577	unchanged		chr12	56681065	56681888	6.4	5.99	6.73	-0.74	0.00585	0.0959	unchanged		chr14	79106865	79107375	5.69	5.16	6.07	-0.91	0.0147	0.329	unchanged
chr1	14729062	14729313	5.09	4.48	5.52	-1.04	0.0173	0.577	unchanged		chr9	103092196	103092610	5.76	5.19	6.17	-0.98	0.00588	0.0959	unchanged		chr5	134494334	134494669	6.05	5.58	6.4	-0.82	0.0148	0.329	unchanged
chr12	99964313	99964771	5.51	4.93	5.92	-0.99	0.0173	0.577	unchanged		chr8	120796234	120796615	6.16	5.7	6.5	-0.8	0.00588	0.0959	unchanged		chr4	46665548	46665796	4.86	4.04	5.37	-1.33	0.0149	0.329	unchanged
chr8	120532625	120533242	5.71	6.07	5.25	0.82	0.0176	0.585	unchanged		chr18	60989074	60989464	5.61	5	6.03	-1.03	0.0059	0.0959	unchanged		chr10	25314145	25314608	4.94	4.2	5.43	-1.24	0.0149	0.329	unchanged
chr18	70420094	70420724	6.43	6.07	6.72	-0.65	0.0177	0.585	unchanged		chr10	61782706	61783534	5.89	5.33	6.29	-0.96	0.00591	0.0959	unchanged		chr11	35664877	35665335	6.12	6.46	5.69	0.77	0.0149	0.329	unchanged
chr8	35462086	35462381	5.45	4.86	5.86	-1.01	0.0178	0.585	unchanged		chr11	33725581	33725998	6.33	5.84	6.69	-0.86	0.00595	0.0959	unchanged		chr2	52763070	52763382	4.94	4.24	5.41	-1.17	0.0149	0.329	unchanged
chr8	112061390	112061749	5.66	5.18	6.03	-0.85	0.0178	0.585	unchanged		chr9	49796441	49797429	6.33	5.91	6.66	-0.75	0.00595	0.0959	unchanged		chr2	144599785	144600292	5.11	4.45	5.55	-1.11	0.015	0.329	unchanged
chr17	43883116	43883386	4.32	3.36	4.9	-1.53	0.0178	0.585	unchanged		chr18	30530170	30530531	5.3	4.63	5.76	-1.13	0.00595	0.0959	unchanged		chr3	89772498	89773461	6.47	6.09	6.78	-0.69	0.015	0.329	unchanged
chr6	95223544	95223921	6.08	5.67	6.4	-0.74	0.0179	0.587	unchanged		chr8	45232741	45233783	5.9	5.39	6.27	-0.88	0.00596	0.0959	unchanged		chr3	96675557	96676261	5.69	5.08	6.11	-1.03	0.0151	0.329	unchanged
chr5	23285016	23285328	4.62	3.86	5.12	-1.26	0.0181	0.593	unchanged		chr2	106194480	106194780	5.4	4.76	5.84	-1.08	0.006	0.0959	unchanged		chr16	17220158	17220752	5.04	4.35	5.5	-1.15	0.0151	0.329	unchanged
chr16	31424427	31424725	4.97	5.39	4.36	1.03	0.0182	0.593	unchanged		chr7	99500234	99500677	6.49	6.06	6.82	-0.76	0.006	0.0959	unchanged		chr15	101988159	101988387	6.24	5.81	6.57	-0.76	0.0151	0.329	unchanged
chr13	98240117	98240619	5.46	4.9	5.86	-0.96	0.0183	0.593	unchanged		chr8	57429152	57429741	6.21	5.75	6.56	-0.81	0.00602	0.0959	unchanged		chr14	67789717	67790003	5.07	4.35	5.55	-1.2	0.0151	0.329	unchanged
chr11	62648361	62649030	5.49	4.97	5.87	-0.9	0.0184	0.593	unchanged		chr18	61313950	61314380	6.16	5.7	6.51	-0.81	0.00602	0.0959	unchanged		chr10	61415839	61416922	6.26	5.84	6.59	-0.75	0.0152	0.329	unchanged
chr8	114971436	114971860	5.37	4.83	5.76	-0.93	0.0184	0.593	unchanged		chr10	13087020	13087646	6.11	5.61	6.49	-0.88	0.00607	0.0959	unchanged		chr4	120287707	120288077	5.75	5.25	6.13	-0.88	0.0152	0.329	unchanged
chr13	3665373	3665808	5.61	5.04	6.01	-0.97	0.0184	0.593	unchanged		chr8	121513279	121513771	6.22	5.78	6.56	-0.78	0.00608	0.0959	unchanged		chr3	121577170	121577963	5.84	5.33	6.21	-0.88	0.0153	0.329	unchanged
chr1	97809538	97809888	4.59	3.86	5.07	-1.21	0.0185	0.593	unchanged		chr18	61489389	61489895	5.95	5.44	6.33	-0.88	0.0061	0.0959	unchanged		chr8	120532625	120533242	5.61	5.07	6	-0.93	0.0153	0.33	unchanged
chr13	76681286	76681551	4.11	3.17	4.68	-1.51	0.0185	0.593	unchanged		chr5	33535469	33535993	6.47	6.04	6.8	-0.76	0.0061	0.0959	unchanged		chr8	8658694	8659257	5.83	5.33	6.21	-0.88	0.0154	0.331	unchanged
chr13	48732581	48732897	5.29	4.71	5.71	-1	0.0185	0.593	unchanged		chr9	7603358	7603747	5.53	4.94	5.95	-1	0.00611	0.0959	unchanged		chr17	45478420	45478778	5.69	5.15	6.08	-0.93	0.0154	0.331	unchanged
chr1	51597068	51597272	5.95	5.53	6.28	-0.76	0.0187	0.594	unchanged		chr12	16805648	16805937	5.35	4.7	5.79	-1.09	0.00611	0.0959	unchanged		chr8	45232741	45233783	5.87	5.39	6.23	-0.85	0.0156	0.332	unchanged
chr17	8592785	8593255	5.02	4.42	5.45	-1.03	0.0187	0.594	unchanged		chr10	62183051	62183547	6.94	6.6	7.22	-0.61	0.00613	0.0959	unchanged		chr14	78288866	78289403	5.38	4.81	5.79	-0.98	0.0156	0.332	unchanged
chr2	33734869	33735176	5.82	5.37	6.16	-0.8	0.0188	0.595	unchanged		chr4	80872960	80873667	5.5	4.9	5.93	-1.03	0.00615	0.0959	unchanged		chr15	75679268	75679662	5.91	5.37	6.3	-0.93	0.0156	0.332	unchanged
chr12	8326913	8327172	5.77	5.28	6.13	-0.85	0.0189	0.595	unchanged		chr14	8346559	8346920	5.63	4.98	6.08	-1.1	0.0062	0.0959	unchanged		chr8	111626030	111626626	6.13	5.7	6.46	-0.76	0.0157	0.332	unchanged
chr12	117764768	117765268	6.71	6.38	6.98	-0.61	0.0189	0.595	unchanged		chr14	62492421	62492960	7.1	6.76	7.36	-0.6	0.00622	0.0959	unchanged		chr5	68012623	68013044	5.36	4.77	5.78	-1.01	0.0159	0.335	unchanged
chr11	100295312	100295655	7.1	6.79	7.35	-0.55	0.019	0.595	unchanged		chr8	121113335	121113812	7.27	6.98	7.5	-0.52	0.00625	0.0959	unchanged		chr15	103172402	103172868	5.29	4.68	5.71	-1.02	0.0159	0.335	unchanged
chr2	9879509	9880037	6.69	6.35	6.97	-0.63	0.0191	0.595	unchanged		chr11	97661746	97662839	6.15	5.64	6.53	-0.89	0.00625	0.0959	unchanged		chr7	27653582	27655001	6.51	6.12	6.82	-0.7	0.0159	0.335	unchanged
chr12	5136286	5136570	4.74	4.07	5.19	-1.12	0.0191	0.595	unchanged		chr18	37755598	37756170	5.57	4.98	5.99	-1	0.00627	0.0959	unchanged		chr18	70420094	70420724	6.39	6.7	6	0.69	0.016	0.336	unchanged
chr2	112774839	112775205	4.86	4.21	5.31	-1.1	0.0191	0.595	unchanged		chr4	44973431	44973774	5.75	5.21	6.14	-0.93	0.00627	0.0959	unchanged		chr7	80386310	80386843	5.92	5.46	6.27	-0.81	0.0161	0.336	unchanged
chr13	31792419	31792971	6.52	6.18	6.8	-0.62	0.0193	0.595	unchanged		chr16	4607838	4608215	5.79	5.27	6.18	-0.91	0.00629	0.0959	unchanged		chr8	12561379	12561845	6.51	6.1	6.83	-0.73	0.0161	0.336	unchanged
chr2	153995870	153996083	4.26	3.41	4.78	-1.37	0.0194	0.595	unchanged		chr7	122667878	122668335	5.25	4.59	5.71	-1.12	0.0063	0.0959	unchanged		chr14	60784449	60784895	5.01	4.34	5.46	-1.13	0.0162	0.336	unchanged
chr8	107262209	107262657	5.01	5.43	4.43	1	0.0195	0.595	unchanged		chr8	102780693	102781201	5.42	4.79	5.85	-1.06	0.00631	0.0959	unchanged		chr4	41051899	41052306	5.14	4.49	5.58	-1.09	0.0162	0.336	unchanged
chr9	86712280	86712650	4.24	3.38	4.77	-1.39	0.0195	0.595	unchanged		chr4	4140147	4140514	5.44	4.79	5.88	-1.09	0.00632	0.0959	unchanged		chr1	60850801	60851254	4.89	4.18	5.37	-1.19	0.0163	0.337	unchanged
chr4	57919967	57920843	5.84	6.18	5.41	0.77	0.0195	0.595	unchanged		chr10	17722774	17723460	5.55	4.95	5.97	-1.02	0.00632	0.0959	unchanged		chr11	46055854	46056265	4.91	4.2	5.38	-1.17	0.0163	0.337	unchanged
chr7	122470659	122471038	6.55	6.21	6.82	-0.61	0.0195	0.595	unchanged		chr15	76155855	76156576	5.64	5.07	6.05	-0.98	0.00632	0.0959	unchanged		chr19	4047932	4048397	5.43	4.86	5.83	-0.97	0.0164	0.337	unchanged
chr1	176223297	176223618	6.01	5.58	6.35	-0.77	0.0195	0.595	unchanged		chr2	33957742	33958094	5.33	4.67	5.78	-1.11	0.00633	0.0959	unchanged		chr11	74371758	74372030	5.33	4.75	5.74	-1	0.0167	0.341	unchanged
chr8	120683685	120683910	5.1	4.5	5.52	-1.03	0.0196	0.595	unchanged		chr14	24008292	24008671	6.15	5.69	6.51	-0.82	0.00634	0.0959	unchanged		chr11	51637866	51638361	5.26	4.63	5.69	-1.06	0.0167	0.341	unchanged
chr13	113793939	113794724	6.21	6.53	5.81	0.72	0.0196	0.595	unchanged		chr10	78159631	78160309	6.04	5.55	6.4	-0.85	0.00636	0.0959	unchanged		chr14	52022448	52023522	5.45	4.87	5.86	-0.99	0.0168	0.341	unchanged
chr10	41401201	41401566	4.72	5.2	4.01	1.19	0.0196	0.595	unchanged		chr9	40750236	40750650	5.32	4.66	5.77	-1.11	0.00637	0.0959	unchanged		chr8	70673029	70673344	5.57	5.03	5.97	-0.94	0.0168	0.341	unchanged
chr11	32321196	32321573	6.46	6.11	6.75	-0.64	0.0197	0.595	unchanged		chr6	113037869	113039429	6.08	5.61	6.43	-0.82	0.00638	0.0959	unchanged		chr11	8569388	8569819	5.14	4.51	5.58	-1.07	0.0168	0.341	unchanged
chr17	25397851	25398202	5.97	5.55	6.29	-0.74	0.0197	0.595	unchanged		chr1	135153999	135154980	5.44	4.8	5.88	-1.08	0.00646	0.0966	unchanged		chr5	64802778	64803744	6.23	5.79	6.56	-0.77	0.017	0.343	unchanged
chr9	31405335	31405590	5.53	4.99	5.92	-0.94	0.0198	0.595	unchanged		chr16	22412701	22413264	5.19	4.52	5.65	-1.13	0.00648	0.0966	unchanged		chr6	52197348	52197841	4.97	4.29	5.43	-1.13	0.017	0.343	unchanged
chr10	30737357	30737751	4.96	5.38	4.37	1.02	0.0198	0.595	unchanged		chr8	90828010	90829182	7.33	7.05	7.56	-0.51	0.00648	0.0966	unchanged		chr9	53806448	53806910	4.94	4.18	5.43	-1.25	0.0171	0.343	unchanged
chr9	86740027	86740370	5.09	5.51	4.51	1	0.0199	0.595	unchanged		chr14	54064546	54065190	5.94	5.42	6.32	-0.9	0.00652	0.0967	unchanged		chr19	46135361	46135673	5.64	5.12	6.03	-0.91	0.0171	0.343	unchanged
chr4	138319591	138319841	6	5.53	6.35	-0.83	0.0199	0.595	unchanged		chr10	67100132	67100736	5.87	5.37	6.24	-0.88	0.00652	0.0967	unchanged		chr5	118434711	118435853	6.46	6.07	6.77	-0.7	0.0171	0.343	unchanged
chr9	71646179	71646552	5.41	4.87	5.81	-0.93	0.02	0.596	unchanged		chr17	56357508	56357960	6.01	5.51	6.39	-0.88	0.00655	0.0968	unchanged		chr7	3213313	3213866	5.29	4.69	5.71	-1.02	0.0173	0.346	unchanged
chr6	29170941	29171346	5.5	4.92	5.91	-0.99	0.0202	0.6	unchanged		chr12	117993438	117993899	6.57	6.16	6.88	-0.72	0.00659	0.0972	unchanged		chr10	21988326	21988963	5.81	5.33	6.17	-0.84	0.0173	0.346	unchanged
chr1	176862187	176862399	4.38	3.48	4.93	-1.44	0.0202	0.601	unchanged		chr10	41288762	41289135	5.32	4.58	5.8	-1.23	0.00666	0.0974	unchanged		chr12	86876905	86877522	5.29	4.68	5.72	-1.04	0.0175	0.348	unchanged
chr8	84291675	84292088	5.25	4.67	5.67	-1	0.0203	0.601	unchanged		chr6	91411248	91412005	5.88	5.37	6.25	-0.88	0.00668	0.0974	unchanged		chr11	97531764	97532107	5.35	4.74	5.77	-1.03	0.0176	0.349	unchanged
chr2	33957742	33958094	5.46	4.92	5.85	-0.93	0.0204	0.601	unchanged		chr8	70718276	70718759	5.25	4.54	5.72	-1.17	0.00668	0.0974	unchanged		chr1	74386696	74387222	5.38	4.79	5.8	-1.01	0.0177	0.35	unchanged
chr16	32510732	32511467	5.42	5.81	4.89	0.93	0.0204	0.601	unchanged		chr10	66909185	66909771	5.36	4.69	5.82	-1.12	0.00669	0.0974	unchanged		chr15	81514142	81514555	4.79	4.04	5.29	-1.24	0.0178	0.352	unchanged
chr12	86876905	86877522	5.4	5.79	4.87	0.91	0.0204	0.601	unchanged		chr6	50536535	50536918	6.3	5.85	6.64	-0.79	0.0067	0.0974	unchanged		chr11	46020070	46020765	5.89	5.34	6.29	-0.95	0.0179	0.353	unchanged
chr19	53419722	53420110	4.85	4.21	5.29	-1.08	0.0205	0.601	unchanged		chr4	154877805	154878121	5.24	4.57	5.7	-1.13	0.0067	0.0974	unchanged		chr18	82750906	82751622	5.89	5.41	6.25	-0.84	0.0181	0.353	unchanged
chr11	30177230	30177712	5.49	5.85	4.99	0.86	0.0205	0.601	unchanged		chr11	120805710	120806341	5.36	4.7	5.81	-1.11	0.00672	0.0974	unchanged		chr11	58235161	58235552	6.18	5.77	6.5	-0.73	0.0181	0.353	unchanged
chr5	75214594	75214910	5.37	4.82	5.77	-0.95	0.0207	0.601	unchanged		chr6	28421699	28422169	5.91	5.37	6.31	-0.94	0.00674	0.0974	unchanged		chr6	97277991	97278631	5.75	5.23	6.13	-0.9	0.0181	0.353	unchanged
chr2	27237357	27237684	5.69	5.22	6.05	-0.82	0.0207	0.601	unchanged		chr10	127945308	127945797	6.43	6.03	6.74	-0.71	0.00675	0.0974	unchanged		chr8	70718276	70718759	5.19	4.54	5.64	-1.1	0.0181	0.353	unchanged
chr16	34666950	34667433	5.6	5.11	5.97	-0.86	0.0209	0.601	unchanged		chr8	118850351	118850852	7.37	7.11	7.6	-0.49	0.00682	0.098	unchanged		chr4	22476793	22477588	5.2	4.6	5.63	-1.02	0.0182	0.353	unchanged
chr13	9390265	9390598	4.78	4.11	5.24	-1.13	0.021	0.601	unchanged		chr8	26345030	26345504	5.77	5.24	6.15	-0.91	0.00682	0.098	unchanged		chr11	60176568	60177255	5.68	5.12	6.08	-0.95	0.0182	0.353	unchanged
chr7	145138900	145139473	6.09	6.39	5.7	0.69	0.021	0.601	unchanged		chr16	17815441	17816107	5.29	4.66	5.74	-1.08	0.00686	0.0982	unchanged		chr18	38338129	38338873	5.92	5.46	6.27	-0.81	0.0182	0.353	unchanged
chr1	112379852	112380293	5.82	5.3	6.2	-0.9	0.0211	0.601	unchanged		chr19	34334399	34334698	5.46	4.85	5.89	-1.05	0.00691	0.0985	unchanged		chr11	46522828	46523100	5.9	5.44	6.25	-0.81	0.0183	0.353	unchanged
chr11	63213171	63213406	5.16	4.57	5.59	-1.02	0.0211	0.601	unchanged		chr10	80245445	80246127	5.41	4.79	5.84	-1.04	0.00693	0.0985	unchanged		chr4	130640004	130640511	5.46	4.86	5.88	-1.02	0.0183	0.353	unchanged
chr1	133180967	133181897	6.52	6.79	6.19	0.6	0.0211	0.601	unchanged		chr12	74013748	74014165	5.45	4.84	5.87	-1.03	0.00695	0.0985	unchanged		chr8	23237267	23238152	7.42	7.15	7.65	-0.5	0.0184	0.353	unchanged
chr14	48985703	48986000	5.29	4.75	5.68	-0.93	0.0211	0.601	unchanged		chr11	119503758	119504060	5.34	4.71	5.77	-1.06	0.00695	0.0985	unchanged		chr18	35757484	35758031	5.63	5.11	6.02	-0.91	0.0184	0.353	unchanged
chr3	52262372	52262808	5.82	5.36	6.17	-0.81	0.0212	0.601	unchanged		chr10	8889324	8889668	5.21	4.55	5.66	-1.11	0.00698	0.0986	unchanged		chr11	62510943	62511316	5.39	4.78	5.82	-1.03	0.0185	0.353	unchanged
chr6	83750392	83750606	4.19	3.34	4.72	-1.38	0.0212	0.601	unchanged		chr4	22476793	22477588	5.25	4.6	5.69	-1.09	0.00699	0.0986	unchanged		chr1	135153999	135154980	5.39	4.8	5.81	-1.01	0.0185	0.353	unchanged
chr9	46229968	46230228	4.93	4.31	5.37	-1.06	0.0213	0.601	unchanged		chr19	4047932	4048397	5.46	4.86	5.88	-1.02	0.00704	0.0989	unchanged		chr17	46327750	46328576	4.92	4.09	5.45	-1.36	0.0185	0.353	unchanged
chr6	5639760	5640050	4.41	3.62	4.92	-1.3	0.0214	0.601	unchanged		chr17	87571603	87571925	6.88	6.55	7.15	-0.6	0.00709	0.0989	unchanged		chr9	102779577	102780071	5.69	5.18	6.06	-0.88	0.0186	0.353	unchanged
chr9	62373806	62374056	4.77	4.12	5.21	-1.09	0.0215	0.601	unchanged		chr13	44705275	44705856	6.13	5.65	6.49	-0.84	0.0071	0.0989	unchanged		chr8	105471269	105471524	5.06	4.41	5.51	-1.11	0.0187	0.353	unchanged
chr13	112770582	112771212	5.69	6.06	5.19	0.87	0.0215	0.601	unchanged		chr6	108065375	108065951	5.36	4.68	5.81	-1.13	0.00713	0.0989	unchanged		chr13	112770582	112771212	5.61	5.1	5.99	-0.88	0.0187	0.353	unchanged
chr9	68015156	68015466	5.78	5.33	6.13	-0.79	0.0217	0.601	unchanged		chr11	114745071	114745454	5.32	4.67	5.76	-1.09	0.00713	0.0989	unchanged		chr6	29278560	29279258	5.98	5.44	6.37	-0.93	0.0187	0.353	unchanged
chr9	29661561	29661842	4.89	4.25	5.33	-1.08	0.0217	0.601	unchanged		chr8	71709663	71710483	6.53	6.15	6.83	-0.68	0.00713	0.0989	unchanged		chr8	111765525	111765998	5.58	5.07	5.96	-0.89	0.0189	0.353	unchanged
chr8	120680537	120680793	5.17	4.62	5.57	-0.96	0.0217	0.601	unchanged		chr2	27237357	27237684	5.52	4.86	5.98	-1.12	0.00713	0.0989	unchanged		chr2	26449411	26449740	5.42	4.84	5.84	-0.99	0.0189	0.353	unchanged
chr6	116697478	116697825	5.68	5.23	6.03	-0.81	0.0217	0.601	unchanged		chr3	78919409	78919856	5.63	5.07	6.03	-0.96	0.0072	0.0989	unchanged		chr10	79984464	79985226	5.19	4.52	5.65	-1.12	0.0189	0.353	unchanged
chr4	151157016	151157308	5.24	4.68	5.64	-0.97	0.0217	0.601	unchanged		chr4	140592328	140592582	5.5	4.82	5.96	-1.14	0.00722	0.0989	unchanged		chr10	81036938	81037592	5.95	5.48	6.3	-0.82	0.0189	0.353	unchanged
chr16	91081554	91081930	5.58	5.1	5.94	-0.84	0.0218	0.601	unchanged		chr1	36064674	36065344	6.63	6.23	6.95	-0.72	0.00723	0.0989	unchanged		chr11	63350192	63350520	5.12	4.45	5.57	-1.12	0.0191	0.355	unchanged
chr18	9213188	9213825	5.7	5.25	6.05	-0.8	0.0218	0.601	unchanged		chr1	112379852	112380293	5.73	5.16	6.13	-0.97	0.00723	0.0989	unchanged		chr7	45305074	45305560	5.44	4.88	5.85	-0.97	0.0191	0.355	unchanged
chr12	86501588	86502195	6.53	6.8	6.2	0.6	0.0219	0.601	unchanged		chr19	47488259	47488540	5.32	4.61	5.79	-1.19	0.00724	0.0989	unchanged		chr12	86501588	86502195	6.43	6.06	6.73	-0.67	0.0191	0.355	unchanged
chr13	23833122	23833402	4.72	4.05	5.17	-1.12	0.0219	0.601	unchanged		chr2	122302646	122303219	6.33	5.9	6.65	-0.76	0.00727	0.0989	unchanged		chrX	13014081	13014725	5.08	4.44	5.52	-1.08	0.0192	0.355	unchanged
chr8	10402646	10402988	5.04	4.44	5.46	-1.03	0.022	0.601	unchanged		chr1	171111061	171111275	5.33	4.7	5.77	-1.07	0.00727	0.0989	unchanged		chr4	136069926	136070379	5.92	5.45	6.27	-0.82	0.0192	0.355	unchanged
chr14	16380176	16380465	5.85	5.4	6.2	-0.81	0.022	0.601	unchanged		chr15	87625648	87626106	6.03	5.52	6.41	-0.9	0.00728	0.0989	unchanged		chr1	133180967	133181897	6.43	6.05	6.72	-0.67	0.0197	0.361	unchanged
chr13	64169774	64170051	3.59	2.33	4.25	-1.93	0.022	0.601	unchanged		chr8	104340658	104341375	5.5	4.89	5.93	-1.04	0.00729	0.0989	unchanged		chr17	27650271	27650484	4.91	4.24	5.37	-1.13	0.0197	0.361	unchanged
chr2	129502605	129502978	5.42	4.9	5.81	-0.9	0.022	0.601	unchanged		chr13	49449547	49449835	5.56	4.99	5.97	-0.97	0.0073	0.0989	unchanged		chr10	18210732	18211098	5.42	4.88	5.82	-0.93	0.0198	0.362	unchanged
chr15	73997252	73997833	5.82	5.38	6.15	-0.77	0.0221	0.601	unchanged		chr9	22708940	22709370	5.32	4.65	5.77	-1.12	0.00732	0.0989	unchanged		chr11	5115002	5115278	5.92	5.41	6.29	-0.87	0.0198	0.362	unchanged
chr4	47351549	47351777	4.5	3.76	4.98	-1.22	0.0221	0.601	unchanged		chr10	115382824	115383349	5.72	5.15	6.12	-0.97	0.00735	0.0991	unchanged		chr18	75360866	75361180	4.82	4.11	5.3	-1.19	0.02	0.364	unchanged
chr1	16105357	16105972	5.18	4.62	5.57	-0.95	0.0221	0.601	unchanged		chr9	41950474	41951667	7.13	6.83	7.37	-0.54	0.00741	0.0991	unchanged		chr17	9756115	9756671	5.05	4.4	5.5	-1.1	0.02	0.364	unchanged
chr6	51586081	51586377	5.13	4.55	5.54	-0.99	0.0224	0.605	unchanged		chr9	31559543	31560267	6.57	6.16	6.89	-0.73	0.00741	0.0991	unchanged		chr15	57600679	57600970	5.34	4.78	5.74	-0.96	0.0201	0.364	unchanged
chr4	108318832	108319499	5.39	5.76	4.88	0.88	0.0225	0.605	unchanged		chr11	62675608	62676449	6.72	6.36	7	-0.64	0.00741	0.0991	unchanged		chr5	119310002	119310722	6.51	6.14	6.8	-0.66	0.0202	0.364	unchanged
chr4	94900768	94901110	4.55	3.82	5.03	-1.2	0.0226	0.605	unchanged		chr8	123628255	123628882	5.62	5.07	6.02	-0.95	0.00742	0.0991	unchanged		chr11	57962304	57962849	5.38	4.8	5.79	-0.99	0.0202	0.364	unchanged
chr19	5567437	5568009	5.16	4.57	5.57	-1	0.0226	0.605	unchanged		chr12	10537121	10537506	5.37	4.73	5.81	-1.07	0.00745	0.0993	unchanged		chr5	99906161	99906724	5.29	4.67	5.72	-1.04	0.0202	0.364	unchanged
chr4	66523534	66523764	5.28	4.72	5.68	-0.96	0.0227	0.605	unchanged		chr12	107998706	107999050	5.92	5.41	6.29	-0.87	0.00747	0.0993	unchanged		chr4	141565377	141565755	5.32	4.72	5.74	-1.02	0.0203	0.364	unchanged
chr4	129819681	129820263	5.2	5.64	4.58	1.06	0.0228	0.605	unchanged		chr19	42315898	42316449	6.78	6.44	7.06	-0.62	0.00749	0.0993	unchanged		chr15	77982246	77982586	5.39	4.83	5.8	-0.97	0.0203	0.364	unchanged
chr1	13084702	13085709	7.18	7.42	6.9	0.53	0.0229	0.605	unchanged		chr4	152332878	152333407	5.82	5.31	6.2	-0.89	0.00753	0.0993	unchanged		chr1	171476935	171477488	5.66	5.16	6.02	-0.86	0.0203	0.364	unchanged
chr6	49519046	49519570	5.84	5.41	6.17	-0.76	0.0231	0.605	unchanged		chr4	129750410	129750985	5.2	4.53	5.65	-1.12	0.00758	0.0993	unchanged		chr11	86836395	86836756	4.85	4.15	5.32	-1.17	0.0205	0.365	unchanged
chr9	111939680	111939959	3.93	2.96	4.51	-1.55	0.0231	0.605	unchanged		chr13	13516606	13517340	6.04	5.58	6.39	-0.82	0.00765	0.0993	unchanged		chr11	100893467	100893748	5.41	4.82	5.82	-1	0.0206	0.365	unchanged
chr9	18229969	18230332	4.37	3.59	4.87	-1.28	0.0231	0.605	unchanged		chr17	26462702	26463020	5.74	5.22	6.12	-0.9	0.00768	0.0993	unchanged		chr13	47348719	47349170	5.43	4.89	5.82	-0.94	0.0206	0.365	unchanged
chr6	91710469	91710989	5.77	6.1	5.34	0.77	0.0232	0.605	unchanged		chr9	103624553	103625047	6.09	5.64	6.43	-0.8	0.00769	0.0993	unchanged		chr7	122667878	122668335	5.18	4.59	5.61	-1.02	0.0206	0.365	unchanged
chr1	127496724	127497084	6.56	6.24	6.83	-0.59	0.0232	0.605	unchanged		chr15	83086011	83086290	5.59	5.03	5.99	-0.96	0.0077	0.0993	unchanged		chr8	120334962	120335907	5.48	4.96	5.87	-0.91	0.0207	0.365	unchanged
chr8	117475054	117475314	6.02	5.59	6.35	-0.76	0.0232	0.605	unchanged		chr8	125870749	125871172	5.8	5.27	6.18	-0.91	0.00771	0.0993	unchanged		chr7	43333275	43333495	5.19	4.52	5.64	-1.12	0.0207	0.365	unchanged
chr1	150540199	150540647	5.2	4.66	5.6	-0.94	0.0232	0.605	unchanged		chr11	96303121	96303412	5.33	4.67	5.78	-1.1	0.00772	0.0993	unchanged		chr9	57510412	57510888	5.02	4.31	5.49	-1.17	0.0208	0.367	unchanged
chr11	119991124	119991680	5.37	4.82	5.77	-0.96	0.0233	0.605	unchanged		chr8	119676503	119676679	5.48	4.88	5.91	-1.03	0.00778	0.0993	unchanged		chr11	36221344	36221689	5.98	5.5	6.35	-0.85	0.021	0.368	unchanged
chr12	107998706	107999050	6.02	5.59	6.36	-0.77	0.0233	0.605	unchanged		chr7	13014186	13014745	6.19	5.74	6.54	-0.8	0.00779	0.0993	unchanged		chr9	32940455	32940826	4.95	4.26	5.41	-1.15	0.0213	0.372	unchanged
chr6	22439949	22440218	4.48	4.95	3.76	1.19	0.0233	0.605	unchanged		chr9	58038393	58038963	6.18	5.73	6.52	-0.8	0.00779	0.0993	unchanged		chr8	95254770	95255262	5.96	5.52	6.3	-0.78	0.0213	0.372	unchanged
chr15	81514142	81514555	4.94	5.36	4.36	0.99	0.0233	0.605	unchanged		chr3	41182163	41182601	5.48	4.89	5.9	-1.01	0.00781	0.0993	unchanged		chr5	118444506	118444927	5.69	5.19	6.07	-0.88	0.0213	0.372	unchanged
chr2	165078711	165078910	4.28	3.48	4.79	-1.31	0.0234	0.605	unchanged		chr19	10714659	10714957	5.5	4.92	5.91	-0.99	0.00781	0.0993	unchanged		chr1	35839311	35839947	6.81	6.49	7.08	-0.59	0.0214	0.372	unchanged
chr8	11173896	11174205	4.68	4	5.14	-1.14	0.0235	0.605	unchanged		chr8	32008422	32009872	7.27	6.99	7.5	-0.52	0.00782	0.0993	unchanged		chr2	77341665	77342400	7.11	6.82	7.35	-0.53	0.0214	0.372	unchanged
chr16	64748228	64748580	5.38	4.84	5.78	-0.94	0.0235	0.605	unchanged		chr18	38013643	38014506	6.69	6.32	6.98	-0.66	0.00783	0.0993	unchanged		chr4	140902298	140902752	6.07	5.64	6.39	-0.75	0.0214	0.372	unchanged
chr11	88162164	88162362	5.18	4.64	5.58	-0.94	0.0236	0.605	unchanged		chr12	110702743	110703178	5.6	5.05	6	-0.95	0.00784	0.0993	unchanged		chr8	44934806	44936367	6.56	6.21	6.84	-0.63	0.0216	0.372	unchanged
chr8	62080200	62080456	4.6	3.8	5.12	-1.32	0.0236	0.605	unchanged		chr18	36122022	36122655	7.04	6.73	7.29	-0.56	0.00785	0.0993	unchanged		chr12	86795443	86796192	6.19	5.79	6.5	-0.71	0.0216	0.372	unchanged
chr19	10304859	10305215	4.91	4.22	5.37	-1.14	0.0236	0.605	unchanged		chr5	142936431	142936623	5.57	5.01	5.97	-0.96	0.00787	0.0993	unchanged		chr5	44284467	44284841	5.19	4.57	5.62	-1.05	0.0217	0.372	unchanged
chr13	43875997	43876306	5.07	4.5	5.48	-0.98	0.0236	0.605	unchanged		chr7	139200008	139200703	5.58	4.96	6.01	-1.06	0.00787	0.0993	unchanged		chr13	59728389	59728699	5.22	4.58	5.66	-1.07	0.0217	0.372	unchanged
chr7	26778550	26778858	5.44	4.94	5.81	-0.87	0.0237	0.605	unchanged		chr6	120539149	120539518	5.86	5.34	6.24	-0.89	0.00788	0.0993	unchanged		chr8	125870749	125871172	5.77	5.27	6.14	-0.87	0.0217	0.372	unchanged
chr18	25726822	25727183	4.94	4.34	5.36	-1.02	0.0237	0.605	unchanged		chr4	149543037	149543480	5.85	5.35	6.22	-0.86	0.00789	0.0993	unchanged		chr11	97635528	97636138	5.92	5.47	6.27	-0.8	0.0218	0.372	unchanged
chr19	47502626	47502979	4.89	4.26	5.33	-1.07	0.0238	0.605	unchanged		chr11	109585067	109585481	5.26	4.62	5.71	-1.09	0.00789	0.0993	unchanged		chr10	110931338	110932074	5	4.33	5.46	-1.13	0.0218	0.372	unchanged
chr8	85472751	85473638	6.4	6.67	6.05	0.62	0.0238	0.605	unchanged		chr17	70429691	70430331	5.57	5	5.98	-0.98	0.00791	0.0993	unchanged		chr19	28975128	28975584	5.43	4.9	5.82	-0.92	0.0219	0.372	unchanged
chr9	23027708	23027988	4.71	4.06	5.16	-1.1	0.024	0.606	unchanged		chr7	143748364	143748858	5.59	4.95	6.03	-1.08	0.00792	0.0993	unchanged		chr11	116581356	116581806	5	4.35	5.44	-1.09	0.022	0.374	unchanged
chr1	31153952	31154339	5.68	5.22	6.03	-0.82	0.024	0.606	unchanged		chr2	158641867	158642512	5.91	5.42	6.27	-0.85	0.00792	0.0993	unchanged		chr7	28656468	28656780	4.94	4.26	5.39	-1.13	0.0221	0.375	unchanged
chr12	83017882	83018435	5.31	4.78	5.69	-0.91	0.024	0.606	unchanged		chr10	94609084	94609727	6.21	5.78	6.54	-0.76	0.00796	0.0993	unchanged		chr2	181678827	181679087	5.41	4.87	5.81	-0.94	0.0222	0.376	unchanged
chr6	72956396	72956852	4.81	5.24	4.2	1.03	0.0241	0.606	unchanged		chr19	40391578	40391781	5.21	4.55	5.66	-1.11	0.00797	0.0993	unchanged		chr6	51592404	51593154	5.99	5.54	6.33	-0.78	0.0223	0.376	unchanged
chr8	27136921	27137445	6.27	5.91	6.57	-0.66	0.0241	0.606	unchanged		chr6	30205586	30206200	6.92	6.59	7.19	-0.6	0.00799	0.0993	unchanged		chr14	55085820	55086389	5.46	4.91	5.85	-0.95	0.0224	0.377	unchanged
chr9	25104649	25104932	5.52	5	5.9	-0.9	0.0243	0.608	unchanged		chr16	97292881	97293698	5.94	5.45	6.31	-0.86	0.008	0.0993	unchanged		chr2	115723430	115723861	4.99	4.32	5.44	-1.12	0.0225	0.378	unchanged
chr10	34233962	34234336	5.09	5.49	4.53	0.96	0.0243	0.608	unchanged		chr8	123212843	123213105	5.54	4.97	5.95	-0.98	0.00802	0.0993	unchanged		chr16	38506052	38506523	5.67	5.19	6.03	-0.84	0.0226	0.378	unchanged
chr8	13455400	13455661	5.83	5.32	6.2	-0.88	0.0244	0.608	unchanged		chr7	43681097	43681438	5.46	4.87	5.89	-1.02	0.00804	0.0993	unchanged		chr11	83832316	83832843	5.26	4.7	5.67	-0.97	0.0227	0.378	unchanged
chr11	11788517	11789015	6.48	6.14	6.76	-0.62	0.0245	0.609	unchanged		chr8	3676218	3676829	6.67	6.32	6.96	-0.64	0.00805	0.0993	unchanged		chr11	95544977	95545332	4.81	4.09	5.29	-1.2	0.0227	0.378	unchanged
chr4	152283169	152283625	4.9	4.22	5.35	-1.13	0.0245	0.609	unchanged		chr19	43630982	43631336	5.39	4.76	5.83	-1.07	0.00808	0.0993	unchanged		chr13	97432594	97433067	4.85	4.15	5.32	-1.16	0.0227	0.378	unchanged
chr3	116033704	116034124	5.2	4.65	5.59	-0.94	0.0246	0.611	unchanged		chr12	112552109	112552402	5.87	5.3	6.27	-0.98	0.00808	0.0993	unchanged		chr5	136102052	136102485	5.77	5.29	6.13	-0.84	0.0228	0.378	unchanged
chr17	67354064	67354996	6.05	5.65	6.36	-0.71	0.0247	0.611	unchanged		chr17	25397851	25398202	5.82	5.26	6.22	-0.96	0.00809	0.0993	unchanged		chr13	6836707	6837146	5.54	5.02	5.93	-0.91	0.0228	0.378	unchanged
chr5	36811535	36811847	4.48	3.72	4.98	-1.26	0.0247	0.611	unchanged		chr12	86771980	86772384	5.88	5.39	6.24	-0.85	0.00813	0.0994	unchanged		chr15	72517032	72517410	6.24	5.85	6.55	-0.7	0.023	0.379	unchanged
chr4	150465683	150466167	4.75	5.18	4.13	1.05	0.025	0.612	unchanged		chr4	139877272	139877706	5.9	5.42	6.26	-0.85	0.00815	0.0994	unchanged		chr12	80982302	80982875	6.02	5.59	6.35	-0.76	0.023	0.379	unchanged
chr9	27409838	27410294	5.14	4.57	5.55	-0.98	0.025	0.612	unchanged		chr9	55110484	55110881	5.89	5.4	6.26	-0.86	0.00816	0.0994	unchanged		chr4	135531797	135532663	5.99	5.53	6.34	-0.81	0.0231	0.379	unchanged
chr16	10879528	10879842	5.02	4.45	5.43	-0.99	0.025	0.612	unchanged		chr6	31075590	31076194	5.8	5.25	6.2	-0.95	0.00817	0.0994	unchanged		chr12	86079165	86079730	5.93	5.49	6.26	-0.77	0.0231	0.379	unchanged
chr7	107349309	107349534	4.01	3.09	4.56	-1.48	0.0251	0.612	unchanged		chr6	83775467	83776297	5.53	4.97	5.94	-0.98	0.00818	0.0994	unchanged		chr11	88187641	88188059	5.46	4.92	5.85	-0.93	0.0231	0.379	unchanged
chr8	57429152	57429741	6.35	6	6.63	-0.63	0.0251	0.612	unchanged		chr5	35595753	35596091	6.04	5.57	6.39	-0.81	0.00822	0.0997	unchanged		chr1	36547075	36547660	6.53	6.18	6.81	-0.63	0.0232	0.38	unchanged
chr6	124917241	124917682	4.65	3.99	5.1	-1.11	0.0251	0.612	unchanged		chr12	99964313	99964771	5.42	4.82	5.85	-1.03	0.00824	0.0997	unchanged		chr9	42857811	42858145	4.94	4.28	5.39	-1.11	0.0232	0.38	unchanged
chr5	24470670	24470917	5.24	4.63	5.67	-1.05	0.0251	0.612	unchanged		chr6	50109802	50110512	5.67	5.12	6.06	-0.94	0.00826	0.0998	unchanged		chr5	142932263	142932720	5.42	4.88	5.8	-0.92	0.0233	0.381	unchanged
chr14	60957692	60958249	6.27	5.9	6.56	-0.66	0.0252	0.612	unchanged		chr2	166781164	166781504	5.58	5.03	5.98	-0.95	0.00834	0.1	unchanged		chr14	66175696	66176078	5.09	4.49	5.51	-1.02	0.0234	0.381	unchanged
chr9	48266700	48267384	6.56	6.21	6.84	-0.63	0.0253	0.613	unchanged		chr18	76890509	76890841	5.64	5.05	6.05	-1.01	0.00835	0.1	unchanged		chr9	102717208	102717853	4.97	4.33	5.41	-1.08	0.0235	0.381	unchanged
chr2	165275690	165276271	5.62	5.15	5.97	-0.82	0.0254	0.615	unchanged		chr6	52204020	52204892	5.89	5.39	6.26	-0.87	0.00836	0.1	unchanged		chr16	36707789	36708296	5.28	4.7	5.69	-0.99	0.0236	0.382	unchanged
chr1	11657719	11658128	6.23	5.85	6.54	-0.69	0.0256	0.617	unchanged		chr7	27302217	27302504	5.43	4.85	5.85	-1	0.00836	0.1	unchanged		chr4	58499342	58499748	4.92	4.21	5.39	-1.18	0.0236	0.382	unchanged
chr1	133694166	133695381	6	6.34	5.56	0.79	0.0257	0.617	unchanged		chr7	24441844	24442124	5.77	5.24	6.16	-0.92	0.00842	0.1	unchanged		chr2	180275618	180276191	6.52	6.17	6.8	-0.63	0.0237	0.382	unchanged
chr10	85538172	85538674	5.19	5.58	4.67	0.91	0.0257	0.617	unchanged		chr14	79769541	79770138	6.25	5.83	6.57	-0.74	0.00843	0.1	unchanged		chr9	43284144	43284694	5.8	5.33	6.15	-0.82	0.0237	0.382	unchanged
chr16	93576692	93577012	5.71	5.27	6.06	-0.79	0.0257	0.617	unchanged		chr14	69861392	69861929	6.15	5.68	6.5	-0.82	0.00843	0.1	unchanged		chr18	75556121	75556522	4.94	4.24	5.41	-1.17	0.0238	0.383	unchanged
chr3	36840903	36841223	5.07	4.51	5.47	-0.96	0.0258	0.619	unchanged		chr1	131116008	131116221	5.71	5.16	6.1	-0.94	0.0086	0.102	unchanged		chr8	108535102	108535901	5.9	5.46	6.23	-0.77	0.0238	0.383	unchanged
chr1	147223369	147223765	4.89	4.29	5.31	-1.03	0.0259	0.62	unchanged		chr6	128845311	128845892	5.44	4.82	5.87	-1.04	0.00861	0.102	unchanged		chr14	86396047	86396483	4.95	4.3	5.4	-1.1	0.0239	0.383	unchanged
chr2	24405724	24406135	5.17	4.63	5.57	-0.94	0.026	0.621	unchanged		chr5	82346606	82347091	5.97	5.46	6.34	-0.88	0.00868	0.102	unchanged		chr18	75266112	75266614	6.19	5.79	6.5	-0.71	0.024	0.383	unchanged
chr12	11196076	11196505	5.45	4.96	5.82	-0.86	0.0261	0.621	unchanged		chr12	91400244	91400789	5.82	5.32	6.19	-0.87	0.00868	0.102	unchanged		chr1	72765378	72765794	4.89	4.21	5.35	-1.14	0.024	0.383	unchanged
chr11	94936804	94937389	6.85	6.56	7.09	-0.53	0.0262	0.622	unchanged		chr2	181678827	181679087	5.45	4.87	5.86	-0.99	0.00874	0.103	unchanged		chr11	102040146	102040449	5.22	4.62	5.64	-1.02	0.024	0.383	unchanged
chr10	61415839	61416922	6.38	6.66	6.04	0.62	0.0263	0.622	unchanged		chr19	55218278	55218843	5.49	4.92	5.89	-0.97	0.00874	0.103	unchanged		chr11	45539462	45539741	4.79	4.03	5.28	-1.25	0.0243	0.384	unchanged
chr9	40636166	40636492	4.88	4.29	5.3	-1.01	0.0264	0.622	unchanged		chr2	119546888	119547722	6.27	5.85	6.59	-0.74	0.00877	0.103	unchanged		chr3	104441736	104442382	6.29	5.9	6.6	-0.7	0.0243	0.384	unchanged
chr6	66533288	66533661	5.06	4.5	5.47	-0.97	0.0265	0.622	unchanged		chr11	97468722	97469356	5.66	5.13	6.05	-0.92	0.00879	0.103	unchanged		chr8	10665927	10666418	4.86	4.18	5.32	-1.14	0.0244	0.384	unchanged
chr13	37312457	37312873	5.57	5.08	5.94	-0.85	0.0265	0.622	unchanged		chr2	73792140	73792886	5.36	4.68	5.82	-1.14	0.0088	0.103	unchanged		chr15	78257330	78257860	5.25	4.61	5.69	-1.08	0.0244	0.384	unchanged
chr12	92013195	92013608	4.96	4.38	5.38	-1	0.0266	0.622	unchanged		chr11	33721163	33721710	6.41	6.02	6.71	-0.69	0.0088	0.103	unchanged		chr6	145075908	145076695	5.15	4.55	5.57	-1.01	0.0244	0.384	unchanged
chr2	25185914	25186782	5.53	5.05	5.88	-0.83	0.0266	0.622	unchanged		chr5	113375778	113376223	5.49	4.88	5.92	-1.04	0.00883	0.103	unchanged		chr7	44317853	44318173	5.19	4.61	5.61	-0.99	0.0245	0.384	unchanged
chr14	69697047	69697366	4.27	3.49	4.78	-1.28	0.0266	0.622	unchanged		chr3	87499055	87499401	6.01	5.56	6.36	-0.8	0.00889	0.103	unchanged		chr1	13128047	13128691	4.88	4.19	5.35	-1.15	0.0246	0.384	unchanged
chr8	33220479	33220767	5.9	5.5	6.22	-0.72	0.0266	0.622	unchanged		chr5	113054311	113054833	6.77	6.43	7.04	-0.61	0.00891	0.103	unchanged		chr13	34131140	34132243	5.46	4.9	5.87	-0.96	0.0246	0.384	unchanged
chr2	30441094	30441316	4.7	3.99	5.17	-1.18	0.0267	0.622	unchanged		chr8	122678401	122678984	5.57	5	5.97	-0.97	0.00892	0.103	unchanged		chr3	8923620	8924030	5.01	4.37	5.45	-1.08	0.0247	0.384	unchanged
chr17	29072797	29073271	5.92	6.23	5.52	0.71	0.0268	0.623	unchanged		chr4	53158670	53158947	5.51	4.94	5.91	-0.97	0.00893	0.103	unchanged		chr9	86451631	86452194	5.26	4.7	5.66	-0.96	0.0247	0.384	unchanged
chr1	39522540	39522819	4.52	3.75	5.02	-1.27	0.0269	0.623	unchanged		chr7	46393096	46393581	6.56	6.19	6.86	-0.67	0.00897	0.103	unchanged		chr10	77353360	77353902	5.54	5.02	5.92	-0.9	0.0247	0.384	unchanged
chr3	101163218	101164074	5.78	6.11	5.35	0.76	0.0269	0.623	unchanged		chr2	167685124	167685566	5.75	5.24	6.12	-0.88	0.00898	0.103	unchanged		chr10	37014377	37014557	5.32	4.76	5.71	-0.95	0.0248	0.384	unchanged
chr15	79464527	79465033	5.7	6.04	5.27	0.77	0.0269	0.624	unchanged		chr15	27234767	27235192	5.72	5.21	6.1	-0.89	0.00899	0.103	unchanged		chr8	108722459	108723441	6.27	5.85	6.59	-0.74	0.0248	0.384	unchanged
chr17	25433988	25434595	4.13	3.27	4.67	-1.4	0.0272	0.627	unchanged		chr19	59239345	59239777	6.09	5.65	6.43	-0.78	0.00902	0.103	unchanged		chr4	136146785	136147222	5.86	5.41	6.2	-0.79	0.0248	0.384	unchanged
chr3	133524547	133525316	6.81	6.52	7.05	-0.53	0.0273	0.628	unchanged		chr2	29582457	29582827	5.7	5.16	6.08	-0.92	0.00904	0.103	unchanged		chr7	79371541	79371905	5.78	5.33	6.13	-0.8	0.0249	0.385	unchanged
chr19	24999228	24999945	4.98	4.36	5.41	-1.05	0.0273	0.628	unchanged		chr8	82863036	82863535	6.24	5.81	6.57	-0.77	0.00906	0.103	unchanged		chr11	29692532	29693192	5.7	5.23	6.06	-0.83	0.0251	0.386	unchanged
chr2	84831612	84832040	5.57	5.1	5.92	-0.83	0.0275	0.628	unchanged		chr4	135666158	135666851	5.88	5.39	6.24	-0.85	0.00908	0.103	unchanged		chr1	132292514	132293225	5.51	5.01	5.88	-0.87	0.0251	0.386	unchanged
chr13	16012271	16012576	5.07	4.52	5.47	-0.95	0.0275	0.628	unchanged		chr8	15601527	15601973	5.35	4.69	5.8	-1.11	0.00911	0.103	unchanged		chr5	113375778	113376223	5.45	4.88	5.86	-0.98	0.0251	0.386	unchanged
chr9	111289937	111290336	6.18	5.81	6.47	-0.66	0.0276	0.628	unchanged		chr18	75597874	75598432	6.37	5.98	6.68	-0.7	0.00912	0.103	unchanged		chr3	108017857	108018331	5.53	5.02	5.9	-0.88	0.0252	0.386	unchanged
chr8	77630103	77630479	6.48	6.15	6.75	-0.6	0.0277	0.628	unchanged		chr16	10784788	10785799	5.73	5.18	6.13	-0.95	0.00916	0.104	unchanged		chr8	107576551	107577041	5.9	5.44	6.25	-0.81	0.0252	0.386	unchanged
chr2	29052673	29053453	6.08	5.7	6.38	-0.68	0.0277	0.628	unchanged		chr11	55991635	55992021	6.21	5.78	6.54	-0.76	0.00917	0.104	unchanged		chr5	134941834	134942178	5	4.3	5.47	-1.17	0.0253	0.386	unchanged
chr4	44973431	44973774	5.9	5.49	6.21	-0.72	0.0278	0.628	unchanged		chr1	12990265	12990529	5.26	4.63	5.69	-1.06	0.00921	0.104	unchanged		chr5	75576634	75577122	5.14	4.56	5.56	-0.99	0.0253	0.386	unchanged
chr5	69704327	69704579	5.24	4.66	5.66	-1	0.0278	0.628	unchanged		chr11	60176568	60177255	5.7	5.12	6.12	-0.99	0.00934	0.105	unchanged		chr3	93406983	93407272	4.85	4.16	5.31	-1.15	0.0255	0.387	unchanged
chr17	45735466	45736008	5.38	4.82	5.78	-0.95	0.0279	0.628	unchanged		chr16	23550431	23550805	5.68	5.16	6.06	-0.9	0.00935	0.105	unchanged		chr13	23401563	23402277	6.58	6.25	6.86	-0.61	0.0256	0.388	unchanged
chr7	133003506	133003799	5.04	4.49	5.43	-0.95	0.0279	0.628	unchanged		chr11	61349330	61349785	6.6	6.25	6.89	-0.64	0.00937	0.105	unchanged		chr12	31005038	31005316	5.23	5.64	4.65	0.99	0.0257	0.388	unchanged
chr7	145114186	145114943	5.67	5.18	6.04	-0.86	0.028	0.628	unchanged		chr7	126323815	126324161	5.38	4.75	5.81	-1.06	0.00939	0.105	unchanged		chr13	33004497	33004976	5.14	4.56	5.56	-0.99	0.0257	0.388	unchanged
chr2	17842019	17842273	5.8	5.38	6.13	-0.75	0.028	0.628	unchanged		chr3	32508643	32509278	5.73	5.19	6.13	-0.94	0.00939	0.105	unchanged		chr7	139303152	139303880	6.45	6.08	6.74	-0.65	0.0258	0.389	unchanged
chr11	6894795	6895422	5.83	6.16	5.41	0.75	0.0281	0.628	unchanged		chr18	73122062	73122460	5.37	4.77	5.8	-1.03	0.00941	0.105	unchanged		chr4	149549304	149549852	5.57	5.07	5.93	-0.86	0.026	0.392	unchanged
chr15	74537412	74537874	4.87	4.28	5.29	-1.01	0.0281	0.628	unchanged		chr8	68232822	68233351	6.14	5.7	6.47	-0.77	0.00946	0.105	unchanged		chr14	21853424	21854073	5.08	4.45	5.52	-1.07	0.0261	0.392	unchanged
chr19	22552206	22552506	5.75	5.32	6.09	-0.76	0.0282	0.628	unchanged		chr8	112093471	112094013	5.68	5.14	6.08	-0.94	0.00949	0.105	unchanged		chr11	54984051	54984698	5.82	5.37	6.16	-0.78	0.0261	0.392	unchanged
chr4	154674662	154674895	4.82	4.2	5.25	-1.04	0.0283	0.628	unchanged		chr11	101813322	101813669	6.07	5.6	6.43	-0.84	0.0095	0.105	unchanged		chr8	116673994	116674853	6.04	5.6	6.38	-0.78	0.0262	0.393	unchanged
chr6	34230981	34231317	5.51	5.01	5.88	-0.86	0.0283	0.628	unchanged		chr15	103165359	103165710	5.39	4.81	5.8	-1	0.00955	0.106	unchanged		chr8	122550849	122551974	7.33	7.07	7.55	-0.49	0.0264	0.395	unchanged
chr8	34179953	34180263	5.89	5.49	6.21	-0.72	0.0283	0.628	unchanged		chr8	72334249	72334692	5.75	5.25	6.12	-0.88	0.00957	0.106	unchanged		chr11	46733385	46733761	5.36	4.84	5.74	-0.91	0.0265	0.395	unchanged
chr14	29110646	29110926	4.59	3.92	5.04	-1.12	0.0284	0.628	unchanged		chr15	61157556	61157872	5.38	4.78	5.8	-1.02	0.00959	0.106	unchanged		chr1	132758562	132759446	6.8	6.46	7.08	-0.61	0.0266	0.395	unchanged
chr16	93454212	93454671	6.07	5.62	6.41	-0.79	0.0284	0.628	unchanged		chr11	100168966	100169781	6.69	6.33	6.99	-0.66	0.00962	0.106	unchanged		chr11	60559267	60559886	5.8	5.31	6.17	-0.86	0.0266	0.395	unchanged
chr6	7822955	7823455	4.91	5.31	4.34	0.97	0.0285	0.628	unchanged		chr7	16885300	16886277	5.65	5.13	6.04	-0.91	0.00963	0.106	unchanged		chr1	89025219	89025591	4.91	4.27	5.35	-1.07	0.0268	0.398	unchanged
chr4	54987030	54987681	5.62	5.16	5.97	-0.81	0.0285	0.628	unchanged		chr2	103872029	103872243	5.49	4.92	5.9	-0.98	0.00964	0.106	unchanged		chr8	60632571	60633102	5.44	4.86	5.85	-0.99	0.0269	0.398	unchanged
chr8	31519018	31519338	4.36	3.59	4.86	-1.27	0.0286	0.628	unchanged		chr1	21460946	21461439	5.56	4.97	5.97	-1	0.00965	0.106	unchanged		chr8	84147800	84148297	5.53	5	5.91	-0.91	0.0269	0.398	unchanged
chr5	117932896	117933151	5.05	4.5	5.45	-0.95	0.0286	0.628	unchanged		chr18	9450078	9450536	5.89	5.41	6.25	-0.84	0.00972	0.106	unchanged		chr18	12269801	12270240	5.13	4.54	5.54	-1	0.027	0.398	unchanged
chr8	45934552	45935108	8.08	7.88	8.26	-0.38	0.0287	0.628	unchanged		chr1	73901560	73902728	7.12	6.81	7.37	-0.56	0.00974	0.106	unchanged		chr9	118039983	118040740	6.19	5.8	6.49	-0.69	0.0271	0.398	unchanged
chr11	8859762	8860188	5.48	4.99	5.85	-0.87	0.0287	0.628	unchanged		chr14	48366976	48367368	5.56	5.02	5.95	-0.93	0.00974	0.106	unchanged		chr8	105233251	105233849	6.09	5.66	6.42	-0.76	0.0271	0.398	unchanged
chr2	6193080	6193491	5.11	4.57	5.5	-0.93	0.0288	0.628	unchanged		chr6	37354420	37354799	5.49	4.92	5.9	-0.98	0.00976	0.106	unchanged		chr4	43957283	43957664	5.1	4.52	5.51	-0.99	0.0273	0.398	unchanged
chr5	136281360	136281744	4.88	4.29	5.3	-1.01	0.0289	0.628	unchanged		chr2	74672654	74673306	5.81	5.32	6.18	-0.86	0.00976	0.106	unchanged		chr16	18696412	18696863	6.35	5.98	6.64	-0.66	0.0273	0.398	unchanged
chr8	120589014	120589457	5.68	6.01	5.25	0.76	0.0289	0.628	unchanged		chr9	64100429	64101049	6.28	5.87	6.6	-0.72	0.00983	0.106	unchanged		chr4	142166067	142166858	5.44	4.92	5.82	-0.9	0.0273	0.398	unchanged
chr18	57562811	57563436	6.48	6.16	6.75	-0.59	0.0289	0.628	unchanged		chr15	39816904	39817579	6.54	6.16	6.83	-0.68	0.00985	0.106	unchanged		chr18	75464922	75465849	5.95	5.51	6.28	-0.77	0.0273	0.398	unchanged
chr7	104199795	104200219	6.28	5.93	6.55	-0.62	0.029	0.628	unchanged		chr9	71646179	71646552	5.3	4.68	5.74	-1.05	0.00991	0.107	unchanged		chr1	133492035	133492866	4.99	4.37	5.42	-1.05	0.0274	0.398	unchanged
chr5	129331335	129331506	4.85	4.26	5.27	-1.01	0.029	0.628	unchanged		chr7	73655773	73656199	5.85	5.37	6.21	-0.84	0.00995	0.107	unchanged		chr13	24481938	24482257	5.24	4.66	5.66	-1	0.0274	0.398	unchanged
chr1	74926818	74927110	5.59	5.13	5.94	-0.81	0.029	0.628	unchanged		chr10	8715773	8716236	5.91	5.45	6.27	-0.82	0.00997	0.107	unchanged		chr1	133087567	133087905	4.95	4.34	5.38	-1.05	0.0275	0.398	unchanged
chr11	116808313	116808643	5.01	4.46	5.41	-0.95	0.0291	0.628	unchanged		chr8	70964173	70964583	5.63	5.1	6.01	-0.91	0.00998	0.107	unchanged		chr15	102670763	102671388	5.73	5.28	6.08	-0.8	0.0276	0.398	unchanged
chr1	170174626	170175469	5.24	5.62	4.71	0.9	0.0291	0.628	unchanged		chr12	111653416	111653777	5.3	4.7	5.72	-1.02	0.01	0.107	unchanged		chr9	119571371	119571784	4.88	4.19	5.35	-1.16	0.0276	0.398	unchanged
chr11	115722685	115722932	6.24	5.87	6.53	-0.66	0.0292	0.628	unchanged		chr1	133385599	133385913	5.27	4.59	5.73	-1.15	0.01	0.107	unchanged		chr8	89271612	89272001	5.38	4.85	5.77	-0.92	0.0276	0.398	unchanged
chr9	70109373	70109594	5.04	4.48	5.44	-0.96	0.0293	0.628	unchanged		chr11	95521497	95522010	5.82	5.33	6.18	-0.85	0.0101	0.107	unchanged		chr4	140406386	140406981	5.47	4.96	5.85	-0.89	0.0277	0.398	unchanged
chr11	68750980	68751277	5.24	4.73	5.62	-0.89	0.0294	0.628	unchanged		chr7	17002331	17002811	5.82	5.34	6.19	-0.84	0.0101	0.107	unchanged		chr3	51701362	51701831	5.17	4.61	5.57	-0.96	0.0278	0.398	unchanged
chr17	31751316	31751647	5.67	5.17	6.04	-0.86	0.0294	0.628	unchanged		chr4	29091550	29092254	5.2	4.58	5.63	-1.06	0.0101	0.107	unchanged		chr5	24394406	24395000	5.56	5.03	5.94	-0.91	0.0278	0.398	unchanged
chr16	45196809	45197235	5.4	4.89	5.78	-0.89	0.0294	0.628	unchanged		chr8	105253567	105254425	5.28	4.61	5.74	-1.13	0.0101	0.107	unchanged		chr7	113250694	113251335	5.78	5.33	6.12	-0.79	0.0278	0.398	unchanged
chr4	53158670	53158947	5.65	5.2	5.98	-0.78	0.0295	0.628	unchanged		chr1	23762762	23763213	5.65	5.12	6.04	-0.92	0.0101	0.107	unchanged		chr2	180227366	180228027	6.09	5.66	6.43	-0.76	0.0279	0.398	unchanged
chr19	31971999	31972452	6.1	5.72	6.41	-0.69	0.0297	0.63	unchanged		chr13	23524663	23524966	5.44	4.85	5.87	-1.02	0.0102	0.107	unchanged		chr17	79342659	79343291	5.43	4.9	5.81	-0.91	0.0281	0.398	unchanged
chr2	92954738	92955025	4.78	4.17	5.21	-1.04	0.0297	0.63	unchanged		chr5	35975728	35975977	5.54	4.99	5.93	-0.94	0.0102	0.107	unchanged		chr17	46812240	46812615	4.99	4.37	5.42	-1.05	0.0281	0.398	unchanged
chr17	8468742	8469066	5.3	4.79	5.68	-0.88	0.0297	0.63	unchanged		chr4	126226975	126227485	6.04	5.6	6.37	-0.77	0.0103	0.108	unchanged		chr11	8641606	8641995	4.82	4.17	5.27	-1.1	0.0281	0.398	unchanged
chr8	109778419	109779001	5.65	5.18	6	-0.82	0.0298	0.63	unchanged		chr2	166591938	166593002	6.5	6.11	6.81	-0.7	0.0103	0.108	unchanged		chr5	109558122	109559034	4.81	4.14	5.26	-1.12	0.0283	0.398	unchanged
chr12	109950435	109950986	5.19	4.68	5.58	-0.9	0.0298	0.63	unchanged		chr13	9846775	9847143	6.37	5.98	6.67	-0.69	0.0104	0.108	unchanged		chr15	83760686	83761082	5.2	4.62	5.62	-0.99	0.0283	0.398	unchanged
chr11	69401157	69401713	6.25	6.54	5.9	0.64	0.0299	0.63	unchanged		chr18	63771303	63771571	5.19	4.56	5.63	-1.07	0.0104	0.108	unchanged		chr1	82803591	82804163	5.94	5.53	6.27	-0.74	0.0283	0.398	unchanged
chr16	36473207	36473863	5.66	5.21	6	-0.79	0.0299	0.63	unchanged		chr1	22268996	22269561	5.92	5.46	6.27	-0.81	0.0104	0.108	unchanged		chr17	70866224	70866991	5.66	5.15	6.03	-0.88	0.0283	0.398	unchanged
chr6	136543178	136543600	5.15	5.53	4.61	0.92	0.03	0.63	unchanged		chr4	57369978	57370346	5.8	5.31	6.17	-0.85	0.0104	0.108	unchanged		chr11	110271782	110272060	5.11	4.53	5.52	-1	0.0283	0.398	unchanged
chr6	108426811	108427122	5.07	4.49	5.48	-0.99	0.0301	0.63	unchanged		chr17	48100938	48101477	6.64	6.29	6.92	-0.63	0.0104	0.108	unchanged		chr8	111056160	111056556	5.31	4.78	5.69	-0.91	0.0284	0.398	unchanged
chr1	153847037	153847250	4.73	4.07	5.19	-1.12	0.0301	0.63	unchanged		chr11	36001225	36001720	6.76	6.42	7.04	-0.62	0.0105	0.109	unchanged		chr6	52204020	52204892	5.88	5.39	6.24	-0.84	0.0284	0.398	unchanged
chr11	85843314	85843521	4.97	4.42	5.37	-0.95	0.0302	0.63	unchanged		chr16	96230438	96230750	5.57	4.97	5.99	-1.02	0.0106	0.109	unchanged		chr9	102784276	102784880	7.11	6.83	7.34	-0.5	0.0284	0.398	unchanged
chr18	58481566	58481990	4.02	3.15	4.56	-1.41	0.0302	0.63	unchanged		chr5	145069685	145070132	5.58	5.03	5.97	-0.94	0.0106	0.109	unchanged		chr9	27414030	27414530	5.45	4.94	5.82	-0.89	0.0285	0.398	unchanged
chr18	59081661	59082228	5.51	5.01	5.88	-0.87	0.0303	0.63	unchanged		chr7	115216746	115217256	5.22	4.58	5.66	-1.09	0.0106	0.109	unchanged		chr2	38658404	38658872	5.47	5.84	4.97	0.87	0.0288	0.401	unchanged
chr17	12880328	12880658	4.49	3.81	4.95	-1.14	0.0303	0.63	unchanged		chr9	88332469	88332875	5.61	5.08	6	-0.92	0.0106	0.109	unchanged		chr7	101310486	101311021	5.98	5.56	6.3	-0.74	0.0289	0.403	unchanged
chr17	26090368	26090637	4.45	3.74	4.93	-1.18	0.0303	0.63	unchanged		chr9	21313337	21313775	5.9	5.45	6.25	-0.81	0.0107	0.11	unchanged		chr9	54738431	54738887	5.33	4.81	5.71	-0.9	0.0291	0.405	unchanged
chr7	35171724	35172431	6.87	6.59	7.1	-0.51	0.0304	0.63	unchanged		chr15	57600679	57600970	5.38	4.78	5.8	-1.03	0.0107	0.11	unchanged		chr8	36550041	36550583	5.62	5.15	5.97	-0.82	0.0292	0.405	unchanged
chr2	33643158	33643376	4.83	4.22	5.25	-1.03	0.0305	0.63	unchanged		chr18	66041182	66041547	5.57	5.03	5.96	-0.93	0.0108	0.111	unchanged		chr2	152343428	152344210	4.92	4.27	5.37	-1.1	0.0292	0.405	unchanged
chr7	83489765	83490216	5.64	5.19	5.99	-0.8	0.0305	0.63	unchanged		chr4	153480888	153481355	5.69	5.12	6.1	-0.98	0.0109	0.111	unchanged		chr4	115902971	115903259	5.37	4.85	5.75	-0.9	0.0294	0.407	unchanged
chr5	113015855	113016195	4.63	5.06	4	1.06	0.0306	0.63	unchanged		chr11	116318968	116319566	6.27	5.87	6.59	-0.73	0.0109	0.111	unchanged		chr2	6071607	6072331	5.57	5.01	5.97	-0.96	0.0295	0.407	unchanged
chr15	73576060	73576314	5.01	4.42	5.43	-1	0.0308	0.632	unchanged		chr2	109694808	109695255	5.36	4.76	5.78	-1.01	0.0109	0.111	unchanged		chr11	75168782	75169480	6.03	5.63	6.34	-0.72	0.0296	0.407	unchanged
chr11	50391312	50391812	5.01	5.43	4.42	1.01	0.0308	0.632	unchanged		chr2	61454372	61454751	5.73	5.17	6.13	-0.96	0.0109	0.111	unchanged		chr2	116071277	116071919	5.67	5.2	6.03	-0.82	0.0296	0.407	unchanged
chr6	94139959	94140188	3.89	2.84	4.49	-1.65	0.0308	0.632	unchanged		chr8	94942619	94943026	6.14	5.67	6.5	-0.83	0.0109	0.111	unchanged		chr13	63272690	63273023	4.98	4.32	5.43	-1.12	0.0297	0.407	unchanged
chr2	21958439	21958731	5.36	4.85	5.74	-0.88	0.031	0.634	unchanged		chr5	26903682	26904639	5.49	4.89	5.92	-1.03	0.011	0.111	unchanged		chr11	19761087	19761407	4.77	4.11	5.23	-1.12	0.0297	0.407	unchanged
chr6	137649187	137649617	4.57	3.9	5.03	-1.13	0.031	0.634	unchanged		chr13	37312457	37312873	5.44	4.84	5.87	-1.02	0.011	0.111	unchanged		chr5	123149760	123150263	5.07	4.49	5.48	-0.99	0.0297	0.407	unchanged
chr19	17356372	17357014	6.04	5.66	6.34	-0.69	0.0312	0.634	unchanged		chr6	120193002	120193560	5.9	5.42	6.26	-0.84	0.011	0.112	unchanged		chr12	79612564	79613394	6.14	5.76	6.44	-0.69	0.0299	0.409	unchanged
chr16	8406798	8407078	5.18	4.65	5.56	-0.9	0.0313	0.634	unchanged		chr17	45731178	45731660	5.2	4.49	5.68	-1.19	0.0111	0.112	unchanged		chr1	170136338	170136778	6.01	5.6	6.33	-0.73	0.0301	0.409	unchanged
chr1	40544644	40544943	5.03	4.48	5.43	-0.95	0.0313	0.634	unchanged		chr19	14655512	14656453	5.97	5.49	6.33	-0.85	0.0111	0.112	unchanged		chr11	116628658	116629202	5.61	5.15	5.97	-0.82	0.0301	0.409	unchanged
chr13	18057197	18057620	6.21	5.85	6.49	-0.64	0.0313	0.634	unchanged		chr18	68474806	68475240	5.35	4.72	5.79	-1.07	0.0111	0.112	unchanged		chr8	89003359	89003844	6.12	5.74	6.43	-0.69	0.0301	0.409	unchanged
chr11	27264301	27264721	5.01	4.44	5.42	-0.98	0.0314	0.634	unchanged		chr16	45196809	45197235	5.29	4.69	5.71	-1.02	0.0112	0.112	unchanged		chr6	72647289	72647767	5.07	4.46	5.49	-1.03	0.0302	0.409	unchanged
chr15	63697872	63698094	3.72	2.68	4.32	-1.64	0.0314	0.634	unchanged		chr12	26532979	26533526	6.03	5.54	6.39	-0.85	0.0112	0.112	unchanged		chr8	88755091	88755744	6.71	6.39	6.96	-0.57	0.0302	0.409	unchanged
chr8	40296451	40296881	7	6.73	7.23	-0.49	0.0315	0.634	unchanged		chr7	64501490	64502239	6.04	5.6	6.37	-0.77	0.0112	0.112	unchanged		chr6	145176477	145176948	5.23	4.63	5.65	-1.02	0.0304	0.409	unchanged
chr15	31264670	31265230	6.02	5.62	6.33	-0.72	0.0315	0.634	unchanged		chr10	34096480	34096725	5.23	4.63	5.66	-1.03	0.0113	0.112	unchanged		chr11	116885323	116885517	5.34	4.82	5.71	-0.89	0.0304	0.409	unchanged
chr14	24008292	24008671	6.26	5.86	6.58	-0.72	0.0315	0.634	unchanged		chr2	174932793	174933205	5.19	4.54	5.64	-1.1	0.0113	0.113	unchanged		chr15	78178328	78178701	4.99	4.39	5.41	-1.01	0.0304	0.409	unchanged
chr15	10920917	10921523	5.62	5.18	5.95	-0.77	0.0316	0.634	unchanged		chr6	32328054	32328539	5.38	4.77	5.8	-1.03	0.0114	0.113	unchanged		chr10	84591491	84592036	4.81	4.16	5.26	-1.11	0.0306	0.409	unchanged
chr14	34372711	34373005	5.15	4.6	5.54	-0.94	0.0317	0.635	unchanged		chr13	64903925	64904165	5.67	5.17	6.05	-0.88	0.0114	0.113	unchanged		chr7	49923435	49923737	4.99	4.39	5.41	-1.01	0.0307	0.409	unchanged
chr11	97905767	97906344	4.97	5.37	4.41	0.96	0.0318	0.636	unchanged		chr8	87663053	87663710	5.9	5.4	6.26	-0.87	0.0115	0.114	unchanged		chr9	111486573	111486949	5.24	4.68	5.64	-0.96	0.0308	0.409	unchanged
chr15	88876222	88876755	5.64	5.19	5.98	-0.79	0.032	0.639	unchanged		chr2	26449411	26449740	5.43	4.84	5.85	-1.01	0.0115	0.114	unchanged		chr3	121171362	121171961	5.93	5.5	6.25	-0.76	0.0308	0.409	unchanged
chr15	94518184	94518461	4.19	3.39	4.7	-1.3	0.032	0.639	unchanged		chr7	79594727	79595239	5.74	5.25	6.1	-0.85	0.0116	0.114	unchanged		chr15	73183255	73183533	4.9	4.24	5.35	-1.1	0.0308	0.409	unchanged
chr8	14357725	14358130	4.88	4.28	5.31	-1.03	0.0322	0.64	unchanged		chr7	121391318	121391859	5.41	4.83	5.82	-0.99	0.0116	0.114	unchanged		chr8	124677535	124677938	6.08	5.69	6.39	-0.69	0.0309	0.409	unchanged
chr5	92679579	92679847	4.57	3.91	5.02	-1.11	0.0323	0.64	unchanged		chr15	82259465	82259821	5.5	4.96	5.89	-0.93	0.0116	0.114	unchanged		chr11	119503758	119504060	5.24	4.71	5.63	-0.92	0.031	0.409	unchanged
chr8	106432572	106433383	7	6.72	7.23	-0.52	0.0324	0.64	unchanged		chr9	14342257	14342622	5.62	5.11	6	-0.89	0.0116	0.114	unchanged		chr9	102478976	102479480	5.17	4.62	5.57	-0.94	0.031	0.409	unchanged
chr14	55271276	55271534	4.93	4.38	5.33	-0.95	0.0325	0.64	unchanged		chr14	67946275	67946864	5.75	5.25	6.12	-0.86	0.0116	0.114	unchanged		chr3	101493622	101494527	6.55	6.23	6.82	-0.59	0.0311	0.409	unchanged
chr7	28418168	28418700	5.16	5.54	4.63	0.91	0.0325	0.64	unchanged		chr8	71633222	71633468	5.48	4.93	5.87	-0.95	0.0116	0.114	unchanged		chr9	14846456	14847104	5	4.3	5.47	-1.17	0.0311	0.409	unchanged
chr17	14524352	14524779	5.31	4.75	5.71	-0.96	0.0326	0.64	unchanged		chr1	13134215	13134740	6.51	6.13	6.8	-0.67	0.0116	0.114	unchanged		chr10	81395131	81395479	5.16	4.51	5.61	-1.1	0.0312	0.409	unchanged
chr3	76067978	76068276	4.81	4.21	5.23	-1.01	0.0326	0.64	unchanged		chr1	133314362	133314784	5.2	4.49	5.67	-1.18	0.0117	0.114	unchanged		chr8	91190782	91191473	5.46	4.96	5.83	-0.87	0.0312	0.409	unchanged
chr1	132355805	132356121	5.94	5.56	6.24	-0.68	0.0327	0.64	unchanged		chr12	9166226	9166648	5.23	4.6	5.67	-1.06	0.0117	0.114	unchanged		chr1	118772201	118772585	4.8	4.14	5.25	-1.11	0.0312	0.409	unchanged
chr2	129245758	129246394	5.68	6.01	5.26	0.76	0.0327	0.64	unchanged		chr8	107104615	107104944	5.31	4.71	5.73	-1.01	0.0118	0.115	unchanged		chr9	58038393	58038963	6.12	5.73	6.42	-0.7	0.0312	0.409	unchanged
chr10	119803329	119803937	6.28	5.94	6.55	-0.62	0.0327	0.64	unchanged		chr11	95533498	95534203	6.21	5.8	6.53	-0.73	0.0118	0.115	unchanged		chr4	45771165	45771983	5.97	5.56	6.29	-0.73	0.0313	0.409	unchanged
chr11	44453413	44453801	5.79	5.34	6.14	-0.8	0.0327	0.64	unchanged		chr14	52008891	52009201	5.74	5.23	6.11	-0.87	0.0118	0.115	unchanged		chr6	97761311	97761902	5.74	5.28	6.1	-0.82	0.0313	0.409	unchanged
chr6	91173491	91173875	5.09	4.54	5.49	-0.95	0.0328	0.64	unchanged		chr10	19693050	19693495	5.68	5.18	6.06	-0.88	0.0119	0.115	unchanged		chr1	4855374	4856223	5.57	5.09	5.93	-0.84	0.0313	0.409	unchanged
chr12	31967654	31967978	5.65	5.21	5.99	-0.78	0.0328	0.64	unchanged		chr7	139068189	139068667	5.89	5.42	6.25	-0.83	0.0119	0.115	unchanged		chr9	59339972	59340295	4.83	4.18	5.27	-1.09	0.0314	0.409	unchanged
chr11	62699747	62700167	4.61	3.98	5.05	-1.07	0.0329	0.64	unchanged		chr6	22446549	22446968	5.45	4.9	5.84	-0.95	0.012	0.115	unchanged		chr11	26961505	26962064	5.71	5.25	6.06	-0.8	0.0314	0.409	unchanged
chr18	46153088	46153302	4.86	4.28	5.27	-0.99	0.0331	0.641	unchanged		chr8	11942831	11943353	5.93	5.47	6.27	-0.8	0.012	0.115	unchanged		chr1	134560048	134560684	4.85	4.13	5.32	-1.19	0.0315	0.409	unchanged
chr15	70920781	70921247	5.47	4.98	5.83	-0.85	0.0331	0.641	unchanged		chr17	29381516	29381910	6.21	5.79	6.54	-0.74	0.012	0.116	unchanged		chr1	134151712	134152049	5.37	4.84	5.76	-0.92	0.0316	0.409	unchanged
chr17	83271620	83271918	5.26	4.74	5.64	-0.89	0.0331	0.641	unchanged		chr4	32055091	32055546	5.62	5.06	6.02	-0.95	0.012	0.116	unchanged		chr15	100761618	100762257	5.25	4.71	5.65	-0.94	0.0317	0.409	unchanged
chr14	27622120	27622393	4.88	4.29	5.31	-1.02	0.0331	0.641	unchanged		chr11	57467633	57468191	6.22	5.8	6.55	-0.74	0.0121	0.116	unchanged		chr1	154281443	154281999	5.27	4.68	5.68	-1	0.0317	0.409	unchanged
chr8	119064503	119064966	6.07	5.7	6.37	-0.67	0.0333	0.641	unchanged		chr3	79586735	79587202	6.19	5.75	6.53	-0.78	0.0121	0.116	unchanged		chr11	67345395	67346170	5.41	4.85	5.81	-0.96	0.0318	0.409	unchanged
chr16	17220158	17220752	5.2	5.57	4.69	0.88	0.0333	0.641	unchanged		chr8	34100921	34101398	5.67	5.16	6.04	-0.88	0.0122	0.116	unchanged		chr3	84312961	84313798	6.49	6.15	6.77	-0.62	0.0318	0.409	unchanged
chr3	107205939	107206274	5.07	4.54	5.45	-0.91	0.0333	0.641	unchanged		chr15	8629122	8629634	5.87	5.39	6.24	-0.85	0.0122	0.116	unchanged		chr11	51967341	51968019	6.53	6.2	6.8	-0.6	0.0319	0.409	unchanged
chr7	45739316	45739652	5.09	4.55	5.49	-0.94	0.0334	0.641	unchanged		chr3	9038389	9038668	5.43	4.87	5.83	-0.95	0.0122	0.116	unchanged		chr14	8080179	8080610	5.18	4.58	5.61	-1.02	0.0319	0.409	unchanged
chr14	20216991	20217322	3.86	4.41	2.95	1.47	0.0335	0.642	unchanged		chr2	32404778	32404995	5.64	5.12	6.01	-0.89	0.0123	0.117	unchanged		chr3	95701872	95702541	5.53	5.06	5.88	-0.83	0.0319	0.409	unchanged
chr11	75913298	75913651	5.33	4.84	5.7	-0.86	0.0336	0.643	unchanged		chr8	30840084	30840479	5.59	5.07	5.97	-0.9	0.0123	0.117	unchanged		chr9	57259737	57260038	5.06	4.4	5.51	-1.11	0.032	0.409	unchanged
chr17	79364529	79365303	6.46	6.72	6.15	0.57	0.0337	0.643	unchanged		chr16	78198548	78199161	5.58	5.03	5.98	-0.95	0.0124	0.117	unchanged		chr8	111989922	111990379	5.55	5.08	5.91	-0.83	0.0322	0.409	unchanged
chr2	146630899	146631514	5.82	6.14	5.39	0.75	0.0337	0.643	unchanged		chr1	156741833	156742391	5.51	4.98	5.9	-0.92	0.0124	0.117	unchanged		chr2	70704327	70704967	6.39	6.03	6.67	-0.64	0.0322	0.409	unchanged
chr9	71215223	71216108	6.06	5.69	6.36	-0.67	0.034	0.643	unchanged		chr7	101061477	101061734	5.19	4.57	5.62	-1.05	0.0124	0.117	unchanged		chr1	38787391	38787893	5.29	4.71	5.71	-1	0.0322	0.409	unchanged
chr18	57965410	57965853	5.52	5.05	5.87	-0.82	0.034	0.643	unchanged		chr18	82750906	82751622	5.87	5.41	6.21	-0.8	0.0125	0.117	unchanged		chr7	28578588	28578899	4.87	4.25	5.3	-1.06	0.0323	0.409	unchanged
chr13	94941256	94941554	5.33	4.84	5.7	-0.85	0.0341	0.643	unchanged		chr11	95251183	95251819	6.03	5.59	6.37	-0.78	0.0125	0.117	unchanged		chr8	118685909	118686262	5.26	4.7	5.67	-0.97	0.0323	0.409	unchanged
chr2	24409172	24409710	5.94	5.55	6.24	-0.69	0.0341	0.643	unchanged		chr8	13411734	13412065	5.86	5.4	6.21	-0.81	0.0125	0.117	unchanged		chr3	104815475	104815719	4.84	4.2	5.27	-1.07	0.0323	0.409	unchanged
chr2	105428115	105428342	5.39	4.89	5.76	-0.87	0.0342	0.643	unchanged		chr2	94002406	94002744	5.47	4.92	5.87	-0.95	0.0125	0.117	unchanged		chr4	140592328	140592582	5.4	4.82	5.81	-0.99	0.0324	0.409	unchanged
chr18	37089796	37090214	5.59	5.14	5.93	-0.79	0.0342	0.643	unchanged		chr15	12586155	12586423	5.42	4.87	5.82	-0.95	0.0125	0.117	unchanged		chr17	63324050	63324392	4.92	4.3	5.35	-1.05	0.0324	0.409	unchanged
chr8	71562738	71563108	5.84	5.43	6.16	-0.73	0.0343	0.643	unchanged		chr10	94623697	94623997	5.19	4.49	5.66	-1.17	0.0126	0.118	unchanged		chr3	88406994	88407412	5.1	4.47	5.53	-1.07	0.0324	0.409	unchanged
chr16	55476697	55477146	5.3	4.81	5.67	-0.86	0.0343	0.643	unchanged		chr6	121532848	121533411	6.34	5.96	6.64	-0.68	0.0127	0.118	unchanged		chr5	116231747	116232763	5.97	5.56	6.29	-0.73	0.0324	0.409	unchanged
chr9	43801778	43802287	5.77	5.36	6.09	-0.72	0.0343	0.643	unchanged		chr9	62549771	62550233	6.05	5.63	6.38	-0.75	0.0127	0.118	unchanged		chr10	18501914	18502438	4.94	4.28	5.39	-1.11	0.0324	0.409	unchanged
chr4	105289536	105290152	5.53	5.91	5.03	0.88	0.0343	0.643	unchanged		chr6	91741093	91741486	5.42	4.85	5.83	-0.98	0.0127	0.118	unchanged		chr5	115187259	115187887	5.3	4.77	5.69	-0.93	0.0325	0.409	unchanged
chr9	54181423	54181685	4.26	3.51	4.75	-1.24	0.0344	0.643	unchanged		chr6	6005663	6006389	6.24	5.83	6.55	-0.72	0.0128	0.119	unchanged		chr2	155082239	155083014	5.55	5.07	5.91	-0.83	0.0326	0.41	unchanged
chr2	22689865	22690361	4.27	3.5	4.78	-1.28	0.0344	0.643	unchanged		chr15	103172402	103172868	5.27	4.68	5.69	-1	0.0128	0.119	unchanged		chr13	41458766	41459171	5.01	4.41	5.43	-1.02	0.0328	0.412	unchanged
chr11	66500978	66501318	4.35	3.63	4.83	-1.19	0.0344	0.643	unchanged		chr4	34922300	34922634	5.68	5.18	6.05	-0.88	0.0128	0.119	unchanged		chr1	72854715	72855360	6.57	6.24	6.84	-0.6	0.033	0.413	unchanged
chr2	155516056	155516355	5.44	4.97	5.8	-0.83	0.0347	0.643	unchanged		chr11	117081653	117082029	5.68	5.18	6.06	-0.88	0.0128	0.119	unchanged		chr18	63771303	63771571	5.12	4.56	5.52	-0.95	0.033	0.413	unchanged
chr9	58330298	58330645	5.36	4.79	5.76	-0.98	0.0347	0.643	unchanged		chr7	121733990	121734749	7.08	6.8	7.32	-0.52	0.0128	0.119	unchanged		chr8	22434262	22434903	6.55	6.21	6.82	-0.61	0.0332	0.414	unchanged
chr5	137025065	137025453	4.88	4.27	5.3	-1.03	0.0347	0.643	unchanged		chr4	11628036	11628436	5.71	5.21	6.08	-0.87	0.0129	0.119	unchanged		chr16	31890910	31891311	4.83	4.18	5.27	-1.09	0.0333	0.414	unchanged
chr7	81213097	81213906	5.95	5.56	6.25	-0.69	0.0347	0.643	unchanged		chr13	44722098	44722837	5.93	5.49	6.27	-0.79	0.0129	0.119	unchanged		chr11	97899752	97900230	5.59	5.1	5.95	-0.85	0.0333	0.414	unchanged
chr13	74770464	74770951	5.17	5.55	4.65	0.9	0.0348	0.643	unchanged		chr11	65197317	65197797	5.74	5.23	6.11	-0.88	0.0129	0.119	unchanged		chr3	88572007	88572306	5.19	4.65	5.58	-0.93	0.0334	0.415	unchanged
chr1	130192548	130193023	4.38	3.59	4.89	-1.3	0.0348	0.643	unchanged		chr2	172830978	172831491	5.66	5.17	6.03	-0.86	0.0129	0.119	unchanged		chr4	134945958	134946525	5.43	4.94	5.79	-0.85	0.0334	0.415	unchanged
chr13	54215902	54216388	5.66	6	5.22	0.78	0.0348	0.643	unchanged		chr4	143027213	143028025	6.01	5.56	6.35	-0.8	0.0129	0.119	unchanged		chr4	20777795	20778528	5.19	4.65	5.59	-0.95	0.0335	0.416	unchanged
chr11	84724081	84724408	5.27	4.77	5.65	-0.88	0.0348	0.643	unchanged		chr3	31145787	31146351	6.16	5.75	6.48	-0.73	0.013	0.119	unchanged		chr15	99668875	99669223	5.8	5.36	6.14	-0.78	0.0339	0.417	unchanged
chr19	23511264	23511600	5.58	5.14	5.92	-0.79	0.035	0.644	unchanged		chr11	53260451	53261039	5.41	4.83	5.82	-0.99	0.013	0.119	unchanged		chr5	135008560	135009352	5.31	4.78	5.69	-0.91	0.034	0.417	unchanged
chr15	32766330	32766584	4.54	3.9	4.98	-1.08	0.035	0.644	unchanged		chr3	88245876	88246292	5.36	4.75	5.79	-1.04	0.013	0.119	unchanged		chr9	118908046	118908579	5.35	4.85	5.72	-0.87	0.034	0.417	unchanged
chr1	193376762	193377035	5.39	4.93	5.74	-0.82	0.0351	0.644	unchanged		chr9	118920736	118921210	6.4	6.03	6.69	-0.66	0.013	0.119	unchanged		chr10	41004274	41004706	6.13	5.73	6.45	-0.72	0.034	0.417	unchanged
chr6	24721429	24722072	5.97	5.6	6.27	-0.67	0.0351	0.644	unchanged		chr12	80982302	80982875	6.04	5.59	6.38	-0.79	0.0131	0.119	unchanged		chr6	55791831	55792530	5.97	5.57	6.28	-0.71	0.0341	0.417	unchanged
chr15	102698228	102698464	5.11	4.58	5.5	-0.91	0.0352	0.644	unchanged		chr5	129061650	129061900	5.56	5.05	5.94	-0.89	0.0131	0.119	unchanged		chr12	12942189	12944016	7.61	7.37	7.82	-0.45	0.0341	0.417	unchanged
chr2	35539583	35539892	5.62	5.19	5.95	-0.75	0.0352	0.644	unchanged		chr2	129715467	129716076	5.47	4.88	5.88	-1.01	0.0131	0.119	unchanged		chr17	23774162	23774482	5.63	5.11	6.02	-0.91	0.0342	0.417	unchanged
chr14	54417745	54418248	5.31	4.84	5.67	-0.83	0.0353	0.644	unchanged		chr2	170450899	170451362	5.84	5.34	6.21	-0.88	0.0131	0.119	unchanged		chr10	83508995	83509232	5.16	4.62	5.56	-0.94	0.0342	0.417	unchanged
chr15	41079557	41079911	4.85	4.24	5.27	-1.03	0.0354	0.644	unchanged		chr11	40865810	40866019	5.48	4.94	5.87	-0.94	0.0131	0.119	unchanged		chr4	154944179	154944670	5.75	5.29	6.11	-0.82	0.0343	0.417	unchanged
chr15	100458167	100458361	5	4.42	5.41	-0.98	0.0354	0.644	unchanged		chr17	43460594	43460856	5.41	4.85	5.82	-0.96	0.0132	0.119	unchanged		chr9	48646169	48646611	6.17	5.8	6.47	-0.67	0.0343	0.417	unchanged
chr4	57780856	57781513	5.63	5.97	5.18	0.79	0.0355	0.644	unchanged		chr10	13107903	13108335	5.29	4.7	5.7	-1	0.0133	0.12	unchanged		chr5	35361780	35362327	5.65	5.21	5.99	-0.79	0.0343	0.417	unchanged
chr12	75520027	75520346	4.61	3.99	5.05	-1.05	0.0356	0.644	unchanged		chr12	76837252	76837965	6.18	5.72	6.52	-0.8	0.0133	0.12	unchanged		chr10	94035750	94036504	5.67	5.21	6.01	-0.8	0.0344	0.417	unchanged
chr10	9676886	9677399	6.29	5.96	6.56	-0.6	0.0357	0.644	unchanged		chr9	104315507	104315906	5.45	4.91	5.84	-0.94	0.0134	0.12	unchanged		chr12	110837177	110837866	5.31	4.78	5.7	-0.92	0.0344	0.417	unchanged
chr10	53641605	53641802	5.01	4.48	5.39	-0.91	0.0357	0.644	unchanged		chr17	13472522	13472804	5.83	5.34	6.19	-0.85	0.0134	0.12	unchanged		chr1	36784719	36785602	6.29	5.92	6.58	-0.66	0.0344	0.417	unchanged
chr11	57627139	57627487	5.06	4.53	5.44	-0.9	0.0358	0.644	unchanged		chr6	113761623	113762131	5.95	5.48	6.3	-0.82	0.0134	0.12	unchanged		chr11	72342478	72343050	5.25	4.71	5.64	-0.93	0.0348	0.421	unchanged
chr18	76378703	76379259	7.55	7.07	7.91	-0.84	0.0358	0.644	unchanged		chr18	62249914	62250912	6.08	5.64	6.42	-0.78	0.0134	0.12	unchanged		chr7	110164728	110165283	5.97	5.58	6.28	-0.7	0.0348	0.421	unchanged
chr8	107815363	107816142	5.05	4.53	5.43	-0.9	0.036	0.644	unchanged		chr1	155006337	155007008	7.12	6.83	7.36	-0.53	0.0135	0.12	unchanged		chr10	77282799	77283344	5.59	5.12	5.95	-0.83	0.0349	0.421	unchanged
chr1	162336628	162336884	3.7	2.59	4.31	-1.73	0.036	0.644	unchanged		chr15	77982246	77982586	5.4	4.83	5.81	-0.98	0.0135	0.12	unchanged		chr2	165809908	165810233	4.84	4.15	5.31	-1.16	0.0351	0.422	unchanged
chr5	75380442	75380622	3.91	3	4.46	-1.46	0.036	0.644	unchanged		chr19	59418148	59418455	5.33	4.72	5.75	-1.03	0.0135	0.12	unchanged		chr10	20073160	20073616	5.63	5.11	6.01	-0.9	0.0351	0.422	unchanged
chr8	123720816	123721067	4.86	5.26	4.31	0.96	0.0362	0.644	unchanged		chr4	134395868	134396380	6.63	6.29	6.91	-0.62	0.0135	0.12	unchanged		chr11	55323880	55324238	5.52	5.05	5.88	-0.83	0.0352	0.422	unchanged
chr12	16805648	16805937	5.52	5.06	5.86	-0.8	0.0362	0.644	unchanged		chr12	30597031	30597343	6.42	6.05	6.71	-0.65	0.0135	0.12	unchanged		chr5	74944057	74944442	5.43	4.93	5.79	-0.86	0.0352	0.422	unchanged
chr17	5753019	5753363	4.99	5.37	4.47	0.9	0.0362	0.644	unchanged		chr18	25168909	25169372	5.72	5.23	6.08	-0.85	0.0136	0.12	unchanged		chr10	127508919	127509446	5.57	5.11	5.92	-0.8	0.0352	0.422	unchanged
chr8	12396756	12397696	5.85	5.44	6.16	-0.72	0.0362	0.644	unchanged		chr11	120905356	120905888	5.9	5.46	6.24	-0.79	0.0136	0.12	unchanged		chr4	118991938	118992267	5.64	5.19	5.99	-0.8	0.0354	0.422	unchanged
chr19	6577191	6577388	4.79	4.2	5.2	-1	0.0362	0.644	unchanged		chr4	136069926	136070379	5.92	5.45	6.27	-0.82	0.0136	0.12	unchanged		chr5	33393751	33394279	6.68	6.36	6.93	-0.57	0.0354	0.422	unchanged
chr13	53096606	53096972	5.27	4.78	5.63	-0.85	0.0363	0.644	unchanged		chr11	50130791	50131598	6.35	5.95	6.66	-0.7	0.0137	0.12	unchanged		chr11	95116928	95117442	6.18	5.78	6.49	-0.71	0.0355	0.422	unchanged
chr14	31605043	31605760	4.85	4.27	5.26	-0.99	0.0364	0.644	unchanged		chr12	80116564	80117088	5.32	4.69	5.75	-1.07	0.0137	0.12	unchanged		chr3	54990008	54990559	5.5	5.03	5.86	-0.83	0.0355	0.422	unchanged
chr13	117602181	117602885	6.11	5.76	6.39	-0.63	0.0364	0.644	unchanged		chr11	103360207	103360693	5.62	5.09	6.01	-0.92	0.0137	0.12	unchanged		chr4	135507584	135508169	5.91	5.46	6.25	-0.79	0.0355	0.422	unchanged
chr5	148362272	148362555	4.57	3.9	5.03	-1.13	0.0364	0.644	unchanged		chr7	35118922	35119601	5.29	4.66	5.73	-1.06	0.0137	0.12	unchanged		chr10	98840343	98841083	6.01	5.6	6.33	-0.73	0.0356	0.422	unchanged
chr2	157418514	157419150	5.8	6.11	5.41	0.7	0.0364	0.644	unchanged		chr7	141047884	141049172	6.99	6.69	7.23	-0.54	0.0137	0.12	unchanged		chr15	81831309	81831891	6.38	6.05	6.66	-0.61	0.0357	0.422	unchanged
chr10	44328318	44328614	4.83	4.27	5.24	-0.97	0.0366	0.645	unchanged		chr15	37120317	37120995	6.4	6.03	6.69	-0.66	0.0137	0.12	unchanged		chr8	110760466	110761398	6.41	6.06	6.7	-0.64	0.0357	0.422	unchanged
chr7	62382406	62382747	5.32	4.85	5.68	-0.83	0.0366	0.645	unchanged		chr16	32812995	32813575	5.9	5.45	6.24	-0.79	0.0137	0.12	unchanged		chr4	9135571	9136464	5.92	5.5	6.25	-0.75	0.0358	0.422	unchanged
chr19	8683122	8683370	5.13	4.53	5.55	-1.03	0.0367	0.645	unchanged		chr18	76374711	76375042	5.24	4.66	5.65	-0.99	0.0139	0.12	unchanged		chr1	133609734	133610679	6.39	6.04	6.67	-0.63	0.0358	0.422	unchanged
chr16	21615757	21616226	5.18	4.67	5.56	-0.88	0.0368	0.645	unchanged		chr8	72215032	72215461	6.58	6.25	6.85	-0.61	0.0139	0.12	unchanged		chr12	86771980	86772384	5.81	5.39	6.14	-0.75	0.0359	0.422	unchanged
chr6	51857778	51858308	6.74	6.45	6.98	-0.53	0.037	0.645	unchanged		chr13	44733287	44734005	5.25	4.63	5.68	-1.05	0.0139	0.12	unchanged		chr16	43540045	43540520	5.8	6.12	5.39	0.74	0.0359	0.422	unchanged
chr7	119673556	119673831	5.23	4.7	5.62	-0.92	0.0371	0.645	unchanged		chr16	21204181	21204768	6.56	6.18	6.86	-0.68	0.0139	0.12	unchanged		chr9	67001203	67001763	5.68	5.23	6.02	-0.79	0.0361	0.423	unchanged
chr6	118373258	118373672	5.4	4.91	5.77	-0.86	0.0371	0.645	unchanged		chr8	4370053	4370520	6.07	5.66	6.39	-0.73	0.0139	0.12	unchanged		chr6	94750552	94750973	4.86	4.25	5.29	-1.04	0.0363	0.425	unchanged
chr13	9846775	9847143	6.48	6.17	6.74	-0.57	0.0371	0.645	unchanged		chr2	174283999	174284390	5.25	4.57	5.72	-1.14	0.0139	0.12	unchanged		chr4	3975081	3975471	5.02	5.43	4.45	0.98	0.0363	0.425	unchanged
chr3	83841285	83841750	5.11	4.51	5.54	-1.02	0.0372	0.645	unchanged		chr11	69579157	69579669	5.88	5.39	6.24	-0.86	0.0139	0.12	unchanged		chr1	167393917	167394496	5.31	4.78	5.69	-0.91	0.0364	0.425	unchanged
chr3	50076992	50077398	5.44	4.99	5.78	-0.8	0.0373	0.645	unchanged		chr6	125418712	125419153	5.84	5.38	6.18	-0.8	0.0139	0.12	unchanged		chr14	77008236	77008703	5.96	5.57	6.27	-0.7	0.0365	0.426	unchanged
chr11	56131331	56131544	5.09	4.57	5.48	-0.91	0.0374	0.645	unchanged		chr8	22434262	22434903	6.57	6.21	6.85	-0.64	0.014	0.12	unchanged		chr3	89378336	89378816	5.21	4.63	5.63	-1	0.0367	0.428	unchanged
chr12	5166327	5166672	4.62	3.99	5.06	-1.07	0.0374	0.645	unchanged		chr9	108201010	108201596	6.19	5.74	6.53	-0.79	0.014	0.12	unchanged		chr12	110702743	110703178	5.51	5.05	5.86	-0.81	0.0368	0.428	unchanged
chr12	24603254	24603579	5.32	4.75	5.73	-0.98	0.0375	0.645	unchanged		chr3	104441736	104442382	6.29	5.9	6.6	-0.71	0.0141	0.121	unchanged		chr11	81612919	81613584	6.22	5.84	6.52	-0.68	0.0371	0.43	unchanged
chr14	21968998	21969407	5.47	5.03	5.81	-0.78	0.0375	0.645	unchanged		chr15	101052613	101053365	6.26	5.86	6.57	-0.71	0.0141	0.121	unchanged		chr2	152804249	152805028	5.07	4.5	5.48	-0.99	0.0373	0.43	unchanged
chr8	108574030	108574526	6.4	6.09	6.65	-0.57	0.0376	0.645	unchanged		chr3	51701362	51701831	5.2	4.61	5.62	-1.02	0.0141	0.121	unchanged		chr5	20701497	20702815	6.4	6.06	6.67	-0.61	0.0374	0.43	unchanged
chr15	15500427	15500701	3.53	2.39	4.15	-1.76	0.0376	0.645	unchanged		chr9	40628166	40628512	5.64	5.14	6.01	-0.87	0.0142	0.121	unchanged		chr2	180745187	180745689	6.39	6.05	6.66	-0.61	0.0374	0.43	unchanged
chr6	100377795	100379262	6.74	6.97	6.47	0.5	0.0377	0.645	unchanged		chr17	5440074	5440967	6.53	6.13	6.84	-0.7	0.0142	0.121	unchanged		chr19	43623879	43624383	6.12	5.75	6.41	-0.67	0.0374	0.43	unchanged
chr15	74896250	74896881	5.84	5.45	6.14	-0.7	0.0377	0.645	unchanged		chr8	18953879	18954363	6.38	6.01	6.68	-0.67	0.0142	0.121	unchanged		chr14	37033206	37033729	5.65	5.99	5.21	0.77	0.0375	0.43	unchanged
chr3	104967902	104968259	5.51	5.01	5.89	-0.88	0.0379	0.645	unchanged		chr10	37014377	37014557	5.33	4.76	5.74	-0.98	0.0142	0.121	unchanged		chr5	129269896	129270521	5.94	5.54	6.25	-0.71	0.0375	0.43	unchanged
chr1	34700703	34700988	4.87	4.32	5.27	-0.95	0.0379	0.645	unchanged		chr6	122669359	122669779	6.06	5.65	6.39	-0.74	0.0143	0.122	unchanged		chr4	154328880	154329336	4.99	4.4	5.4	-1	0.0375	0.43	unchanged
chr17	31815256	31815768	5.62	5.95	5.19	0.77	0.0379	0.645	unchanged		chr12	13009484	13009746	5.22	4.59	5.65	-1.06	0.0144	0.122	unchanged		chr3	87930158	87930840	5.07	4.48	5.48	-1	0.0375	0.43	unchanged
chr18	20911495	20911740	3.69	2.59	4.31	-1.72	0.0379	0.645	unchanged		chr11	117018382	117018709	5.25	4.63	5.68	-1.05	0.0144	0.122	unchanged		chr4	105196129	105196578	4.9	4.28	5.33	-1.05	0.0376	0.43	unchanged
chr7	16885300	16886277	5.79	5.39	6.11	-0.72	0.038	0.645	unchanged		chr10	21465222	21465986	6.28	5.89	6.59	-0.7	0.0144	0.122	unchanged		chr14	75505190	75505525	5.02	4.42	5.44	-1.02	0.0376	0.43	unchanged
chr17	90501080	90501303	5.16	4.66	5.53	-0.87	0.038	0.645	unchanged		chr9	31543345	31543783	6.07	5.64	6.4	-0.76	0.0146	0.123	unchanged		chr2	163532048	163532407	4.78	4.07	5.25	-1.18	0.0378	0.432	unchanged
chr5	149678094	149679047	5.99	5.6	6.29	-0.69	0.038	0.645	unchanged		chr8	84147800	84148297	5.54	5	5.93	-0.92	0.0146	0.123	unchanged		chr3	105687408	105687905	5.86	5.4	6.21	-0.81	0.0379	0.432	unchanged
chr12	12787739	12788902	7.14	7.35	6.89	0.45	0.038	0.645	unchanged		chr3	131320208	131320830	5.41	4.85	5.81	-0.96	0.0146	0.123	unchanged		chr2	173229511	173230211	6.24	5.88	6.53	-0.65	0.038	0.432	unchanged
chr3	123516891	123517199	5.26	4.76	5.63	-0.87	0.0381	0.645	unchanged		chr5	76565320	76565759	5.62	5.08	6.01	-0.93	0.0147	0.123	unchanged		chr10	68137424	68137928	5.51	5.05	5.86	-0.81	0.038	0.432	unchanged
chr13	6471669	6472060	5.14	4.63	5.52	-0.9	0.0381	0.645	unchanged		chr4	135508627	135509003	5.34	4.78	5.74	-0.96	0.0147	0.123	unchanged		chr11	30177230	30177712	5.42	4.94	5.78	-0.84	0.0381	0.432	unchanged
chr1	59423049	59423570	5.34	5.7	4.86	0.84	0.0381	0.645	unchanged		chr11	95384275	95384901	6.04	5.61	6.37	-0.77	0.0147	0.123	unchanged		chr8	119743708	119743901	5.75	5.3	6.1	-0.79	0.0381	0.432	unchanged
chr6	132649460	132649750	4.83	4.26	5.23	-0.97	0.0382	0.646	unchanged		chr9	32272110	32272386	5.2	4.62	5.62	-1	0.0147	0.123	unchanged		chr11	53254856	53255364	5.18	4.64	5.58	-0.94	0.0381	0.432	unchanged
chr8	110749948	110750166	5.29	4.76	5.67	-0.91	0.0384	0.647	unchanged		chr10	122051798	122052127	6.39	6.02	6.69	-0.67	0.0147	0.123	unchanged		chr15	79464527	79465033	5.63	5.18	5.97	-0.79	0.0382	0.432	unchanged
chr8	70839192	70840019	5.53	5.87	5.09	0.77	0.0384	0.647	unchanged		chr11	115270470	115270788	5.49	4.93	5.89	-0.97	0.0148	0.123	unchanged		chr8	90828010	90829182	7.3	7.05	7.51	-0.46	0.0382	0.432	unchanged
chr13	89543012	89543344	4.97	4.43	5.36	-0.94	0.0385	0.647	unchanged		chr17	69968963	69969788	5.45	4.92	5.84	-0.92	0.0148	0.123	unchanged		chr12	105050947	105051348	5.32	4.8	5.7	-0.9	0.0383	0.432	unchanged
chr2	90562317	90562652	4.48	4.92	3.83	1.1	0.0385	0.647	unchanged		chr3	90412635	90412999	5.33	4.76	5.74	-0.97	0.0149	0.124	unchanged		chr2	19519762	19520124	4.94	4.34	5.36	-1.02	0.0384	0.432	unchanged
chr11	7200091	7200435	4.93	4.39	5.32	-0.93	0.0386	0.647	unchanged		chr4	3967619	3967853	5.72	5.23	6.08	-0.85	0.0149	0.124	unchanged		chr13	73646722	73647027	5.31	4.81	5.69	-0.88	0.0384	0.432	unchanged
chrX	153359216	153359980	5.24	5.6	4.75	0.85	0.0386	0.647	unchanged		chr18	38338129	38338873	5.9	5.46	6.24	-0.78	0.0149	0.124	unchanged		chr4	58985139	58985598	4.8	4.1	5.27	-1.17	0.0385	0.432	unchanged
chr10	23611203	23611634	6.14	5.79	6.43	-0.64	0.0388	0.649	unchanged		chr5	24652149	24652499	5.63	5.14	5.99	-0.85	0.015	0.124	unchanged		chr4	138856571	138856882	5.03	4.46	5.44	-0.99	0.0386	0.433	unchanged
chr9	63959159	63959407	4.84	4.27	5.25	-0.98	0.0388	0.649	unchanged		chr11	85844406	85845187	5.8	5.32	6.16	-0.84	0.015	0.124	unchanged		chr2	24405724	24406135	5.11	5.51	4.56	0.95	0.0387	0.434	unchanged
chr9	75070524	75071314	5.37	5.73	4.87	0.86	0.0389	0.649	unchanged		chr10	25219131	25219567	5.9	5.45	6.23	-0.78	0.015	0.124	unchanged		chr5	119670417	119671082	6.05	5.66	6.36	-0.71	0.0388	0.434	unchanged
chr14	122912935	122913440	4.84	4.26	5.26	-0.99	0.039	0.65	unchanged		chr11	83739234	83739517	5.46	4.92	5.85	-0.93	0.015	0.124	unchanged		chr8	125720061	125720395	5.3	4.8	5.67	-0.87	0.0389	0.434	unchanged
chr12	96311210	96311558	4.69	4.09	5.11	-1.02	0.039	0.65	unchanged		chr4	33018439	33018796	5.7	5.23	6.06	-0.83	0.0151	0.124	unchanged		chr9	65188414	65189151	5.8	5.35	6.14	-0.78	0.0389	0.434	unchanged
chr2	68350576	68351172	5.66	5.24	5.99	-0.75	0.0392	0.651	unchanged		chr1	167636855	167637430	6.25	5.85	6.56	-0.7	0.0151	0.124	unchanged		chr9	106211981	106212337	5.03	4.47	5.43	-0.96	0.0392	0.436	unchanged
chr16	96230438	96230750	5.73	5.31	6.06	-0.75	0.0392	0.651	unchanged		chr10	8240251	8240542	5.42	4.87	5.83	-0.96	0.0151	0.124	unchanged		chr11	51539358	51540110	6.96	6.69	7.19	-0.51	0.0392	0.436	unchanged
chr10	3531393	3531867	5.27	4.79	5.63	-0.84	0.0395	0.652	unchanged		chr9	53991050	53991579	5.29	4.7	5.71	-1.01	0.0151	0.124	unchanged		chr1	166160191	166161049	5.95	5.53	6.28	-0.75	0.0393	0.436	unchanged
chr7	96914013	96914426	5.97	5.6	6.26	-0.66	0.0395	0.652	unchanged		chr7	118304897	118305235	5.48	4.95	5.86	-0.91	0.0151	0.124	unchanged		chr2	168628643	168629243	6.44	6.11	6.71	-0.6	0.0393	0.436	unchanged
chr11	119267864	119268430	4.65	4.06	5.07	-1.02	0.0395	0.652	unchanged		chr1	180214900	180215480	5.98	5.54	6.32	-0.78	0.0151	0.124	unchanged		chr11	76398791	76399272	5.06	4.51	5.46	-0.96	0.0394	0.436	unchanged
chr9	15681819	15682207	5.52	5.04	5.89	-0.84	0.0395	0.652	unchanged		chr2	44525359	44525829	5.5	4.95	5.89	-0.94	0.0151	0.124	unchanged		chr11	95251183	95251819	5.99	5.59	6.31	-0.72	0.0395	0.436	unchanged
chr15	10981399	10981988	5.56	5.89	5.13	0.76	0.0396	0.652	unchanged		chr15	71917681	71918073	5.99	5.49	6.37	-0.88	0.0152	0.124	unchanged		chr4	119667381	119667788	5.12	4.58	5.51	-0.93	0.0396	0.436	unchanged
chr13	45389464	45390024	5.18	5.56	4.66	0.91	0.0396	0.652	unchanged		chr6	73153666	73154114	5.39	4.85	5.78	-0.93	0.0152	0.124	unchanged		chr6	124379329	124379790	4.82	4.21	5.24	-1.03	0.0396	0.436	unchanged
chr10	86463781	86464109	5.52	5.07	5.86	-0.79	0.0399	0.654	unchanged		chr19	7528949	7529424	5.4	4.87	5.79	-0.93	0.0152	0.124	unchanged		chr9	72766790	72767192	5.35	4.86	5.71	-0.85	0.0396	0.436	unchanged
chr12	28432305	28432798	5.01	4.46	5.41	-0.95	0.0401	0.654	unchanged		chr18	9213188	9213825	5.61	5.1	5.98	-0.87	0.0153	0.124	unchanged		chr12	40832293	40832622	4.84	4.2	5.29	-1.08	0.0397	0.436	unchanged
chr19	27779941	27780297	4.81	4.22	5.23	-1.01	0.0401	0.654	unchanged		chr11	116885323	116885517	5.37	4.82	5.77	-0.95	0.0153	0.124	unchanged		chr8	107594857	107595226	4.91	4.25	5.36	-1.12	0.0398	0.436	unchanged
chr19	47450448	47451125	6.58	6.82	6.3	0.52	0.0402	0.654	unchanged		chr6	29278560	29279258	5.94	5.44	6.31	-0.87	0.0154	0.125	unchanged		chr5	123117220	123117578	5.15	4.55	5.57	-1.02	0.0398	0.436	unchanged
chr1	35839311	35839947	6.93	7.15	6.66	0.48	0.0403	0.654	unchanged		chr8	89271612	89272001	5.41	4.85	5.82	-0.97	0.0154	0.125	unchanged		chr5	148928338	148929101	5.37	4.87	5.75	-0.87	0.04	0.437	unchanged
chr16	93292987	93293479	5.7	5.28	6.03	-0.75	0.0403	0.654	unchanged		chr12	100106299	100106572	5.29	4.72	5.7	-0.98	0.0155	0.125	unchanged		chr4	35156746	35157597	5.43	4.95	5.79	-0.85	0.04	0.437	unchanged
chr18	21116131	21116621	5.6	5.17	5.92	-0.75	0.0403	0.654	unchanged		chr2	174312237	174312566	5.93	5.47	6.28	-0.81	0.0155	0.125	unchanged		chr11	77446520	77447167	5.05	4.5	5.45	-0.95	0.04	0.437	unchanged
chr9	24516808	24517253	5.45	5.01	5.79	-0.78	0.0404	0.654	unchanged		chr2	172546721	172547535	5.38	4.8	5.8	-1	0.0156	0.126	unchanged		chr5	134385217	134385490	5.19	4.66	5.58	-0.92	0.0402	0.438	unchanged
chr13	51125389	51125629	4.87	4.32	5.26	-0.94	0.0404	0.654	unchanged		chr11	36221344	36221689	5.98	5.5	6.34	-0.84	0.0158	0.127	unchanged		chr1	73642787	73643016	4.95	4.35	5.36	-1.01	0.0403	0.438	unchanged
chr18	52679487	52679808	5.03	4.51	5.41	-0.9	0.0404	0.654	unchanged		chr11	75782006	75782394	6.08	5.66	6.41	-0.75	0.0158	0.127	unchanged		chr11	94340273	94340532	4.78	4.05	5.26	-1.21	0.0404	0.438	unchanged
chr11	102102599	102102856	5.39	4.9	5.75	-0.85	0.0404	0.654	unchanged		chr8	11006815	11007576	6.3	5.94	6.6	-0.66	0.0158	0.127	unchanged		chr11	75782006	75782394	6.04	5.66	6.34	-0.68	0.0404	0.438	unchanged
chr2	174932793	174933205	5.35	4.88	5.71	-0.83	0.0405	0.654	unchanged		chr2	131416316	131416949	6.09	5.68	6.4	-0.72	0.0158	0.127	unchanged		chr8	46210690	46211353	5.17	4.66	5.55	-0.89	0.0404	0.438	unchanged
chr5	33203682	33204001	5.39	4.84	5.79	-0.94	0.0406	0.654	unchanged		chr1	155025810	155026322	5.38	4.83	5.77	-0.94	0.0158	0.127	unchanged		chr17	57335626	57336085	6.07	5.7	6.36	-0.66	0.0405	0.438	unchanged
chr3	7027950	7028137	4.84	4.3	5.24	-0.94	0.0406	0.654	unchanged		chr11	20455065	20455497	6.27	5.88	6.57	-0.69	0.0159	0.127	unchanged		chr18	65489813	65490647	6.27	5.92	6.55	-0.63	0.0407	0.44	unchanged
chr8	32008422	32009872	7.38	7.15	7.57	-0.43	0.0406	0.654	unchanged		chr1	182983033	182983370	5.49	4.93	5.89	-0.97	0.0159	0.127	unchanged		chr11	52340226	52340927	5.79	5.37	6.12	-0.74	0.041	0.441	unchanged
chr16	96127842	96128226	4.55	4.97	3.94	1.04	0.0408	0.655	unchanged		chr2	163838060	163838367	5.23	4.62	5.65	-1.03	0.0159	0.127	unchanged		chr5	131538433	131539046	5.03	4.36	5.48	-1.11	0.041	0.441	unchanged
chr11	54958541	54958887	4.82	5.22	4.26	0.95	0.0408	0.655	unchanged		chr8	122500816	122501301	6.36	6	6.65	-0.66	0.016	0.127	unchanged		chr16	91917808	91918162	5.44	4.97	5.79	-0.82	0.041	0.441	unchanged
chr4	63159014	63159313	5.24	4.77	5.6	-0.83	0.0411	0.655	unchanged		chr6	29024045	29024484	6.14	5.75	6.46	-0.71	0.016	0.127	unchanged		chr15	98631419	98631916	5.31	4.79	5.7	-0.91	0.0411	0.441	unchanged
chr2	172577200	172577801	5.93	6.22	5.57	0.65	0.0412	0.655	unchanged		chr13	98240117	98240619	5.38	4.82	5.79	-0.97	0.016	0.127	unchanged		chr5	131430169	131430507	4.95	4.38	5.36	-0.98	0.0412	0.441	unchanged
chr17	35484165	35484402	5.64	5.23	5.96	-0.73	0.0412	0.655	unchanged		chr14	63381863	63382274	6.29	5.92	6.58	-0.67	0.016	0.127	unchanged		chr7	122251437	122252069	5.72	5.25	6.08	-0.84	0.0412	0.441	unchanged
chr2	19344497	19345049	5.68	5.25	6.01	-0.75	0.0412	0.655	unchanged		chr11	8956962	8957315	5.5	4.97	5.89	-0.92	0.016	0.127	unchanged		chr13	73425888	73426260	5.1	4.57	5.48	-0.92	0.0412	0.441	unchanged
chr13	32411575	32411874	5.17	4.68	5.53	-0.85	0.0412	0.655	unchanged		chr15	97667429	97668036	5.31	4.68	5.75	-1.07	0.0161	0.127	unchanged		chr11	72429376	72429861	6.43	6.11	6.7	-0.58	0.0413	0.441	unchanged
chr2	144009965	144010574	5.32	4.84	5.67	-0.83	0.0413	0.655	unchanged		chr8	117863807	117864283	5.88	5.43	6.22	-0.78	0.0162	0.128	unchanged		chr6	135065196	135065664	5.02	4.44	5.43	-1	0.0413	0.441	unchanged
chr16	35156286	35156991	6.35	6.03	6.62	-0.59	0.0413	0.655	unchanged		chr8	69118937	69119289	6.21	5.83	6.51	-0.68	0.0163	0.128	unchanged		chr2	116216380	116216835	5.51	5.06	5.85	-0.79	0.0414	0.441	unchanged
chr19	41071526	41071874	5.77	5.37	6.07	-0.7	0.0413	0.655	unchanged		chr9	41191094	41191513	6.02	5.61	6.34	-0.73	0.0163	0.128	unchanged		chr3	101295491	101295942	6.21	5.82	6.51	-0.7	0.0415	0.441	unchanged
chr8	48843060	48843557	5.55	5.87	5.12	0.75	0.0413	0.655	unchanged		chr1	133736240	133736697	6.32	5.95	6.61	-0.66	0.0163	0.128	unchanged		chr11	79635863	79636635	5.52	5.05	5.87	-0.82	0.0415	0.441	unchanged
chr10	39171088	39171602	6.07	5.71	6.35	-0.64	0.0414	0.655	unchanged		chr7	44496092	44496864	5.22	4.65	5.63	-0.98	0.0163	0.128	unchanged		chr4	107163974	107164448	5.79	5.39	6.11	-0.72	0.0416	0.441	unchanged
chr10	20148588	20149498	6.17	5.83	6.45	-0.63	0.0415	0.656	unchanged		chr14	80215863	80216512	6.45	6.08	6.75	-0.67	0.0164	0.128	unchanged		chr11	100297816	100298712	6.1	5.74	6.39	-0.64	0.0417	0.441	unchanged
chr3	84305345	84305995	5.68	5.99	5.28	0.72	0.0415	0.656	unchanged		chr6	84095788	84096370	5.4	4.85	5.81	-0.96	0.0164	0.128	unchanged		chr15	12203558	12204039	5.38	4.88	5.75	-0.87	0.0419	0.441	unchanged
chr11	7214689	7215148	6.02	5.66	6.31	-0.65	0.0418	0.659	unchanged		chr3	129204324	129205185	6.64	6.29	6.92	-0.63	0.0164	0.128	unchanged		chr14	76466709	76467311	5.09	4.49	5.51	-1.02	0.0419	0.441	unchanged
chr5	137532971	137533537	4.57	3.92	5.02	-1.1	0.0418	0.659	unchanged		chr1	51998445	51999007	5.81	5.36	6.16	-0.8	0.0165	0.128	unchanged		chr10	41986239	41986521	5.54	5.07	5.9	-0.83	0.0419	0.441	unchanged
chr19	33366611	33366902	5.4	4.95	5.75	-0.8	0.0419	0.659	unchanged		chr15	78744244	78744686	5.62	5.12	5.99	-0.86	0.0165	0.128	unchanged		chr16	37651431	37651741	4.83	4.22	5.25	-1.03	0.0419	0.441	unchanged
chr16	42914573	42915004	5.21	4.73	5.57	-0.84	0.042	0.659	unchanged		chr10	67083652	67084318	5.52	5.01	5.89	-0.88	0.0165	0.128	unchanged		chr11	94485911	94486576	6.35	6	6.63	-0.62	0.0419	0.441	unchanged
chr5	137131435	137131744	5.33	4.82	5.71	-0.88	0.0421	0.659	unchanged		chr11	44087021	44087260	5.49	4.97	5.88	-0.91	0.0165	0.128	unchanged		chr7	110630122	110630687	6.13	5.76	6.42	-0.66	0.042	0.441	unchanged
chr9	31279880	31280513	5.21	5.57	4.74	0.82	0.0421	0.659	unchanged		chr11	89165278	89165690	5.92	5.49	6.25	-0.75	0.0165	0.128	unchanged		chr2	150674843	150675363	5.82	5.42	6.14	-0.71	0.042	0.441	unchanged
chr3	93360183	93360376	5.16	4.68	5.53	-0.85	0.0421	0.659	unchanged		chr4	62561336	62561672	5.49	4.96	5.87	-0.91	0.0165	0.128	unchanged		chr12	111653416	111653777	5.22	4.7	5.6	-0.89	0.0421	0.442	unchanged
chr8	93430446	93430882	5.85	5.45	6.17	-0.72	0.0422	0.659	unchanged		chr5	115441384	115441768	5.33	4.75	5.74	-0.99	0.0166	0.128	unchanged		chr17	10431713	10433300	6.65	6.35	6.89	-0.54	0.0423	0.443	unchanged
chr11	100168966	100169781	6.82	6.54	7.06	-0.52	0.0422	0.659	unchanged		chr8	53870111	53870448	5.49	4.98	5.87	-0.89	0.0166	0.128	unchanged		chr8	11392842	11393079	5.62	5.19	5.95	-0.76	0.0424	0.444	unchanged
chr9	71073877	71074151	3.89	3.03	4.43	-1.4	0.0425	0.661	unchanged		chr4	106228538	106228790	5.22	4.64	5.63	-0.99	0.0166	0.129	unchanged		chr1	170174626	170175469	5.17	4.64	5.55	-0.9	0.0425	0.444	unchanged
chr11	61193455	61193763	6.2	5.87	6.46	-0.6	0.0426	0.661	unchanged		chr2	152111835	152112229	5.7	5.23	6.05	-0.82	0.0167	0.129	unchanged		chr2	116894006	116894492	4.83	4.24	5.25	-1.01	0.0428	0.446	unchanged
chr2	143862448	143863189	5.25	5.6	4.79	0.81	0.0426	0.661	unchanged		chr1	171815598	171816197	5.31	4.72	5.73	-1.01	0.0167	0.129	unchanged		chr15	76155855	76156576	5.56	5.07	5.93	-0.86	0.043	0.448	unchanged
chr18	29524841	29525159	4.51	3.86	4.96	-1.1	0.0427	0.661	unchanged		chr8	31031705	31032064	5.33	4.78	5.73	-0.95	0.0167	0.129	unchanged		chr7	111744592	111745108	5.4	4.92	5.76	-0.84	0.043	0.448	unchanged
chr5	75012887	75013446	5.15	4.66	5.51	-0.85	0.0428	0.661	unchanged		chr18	60596041	60596477	5.87	5.43	6.21	-0.78	0.0167	0.129	unchanged		chr18	37883452	37883857	5.45	5	5.8	-0.8	0.0432	0.449	unchanged
chr11	109298129	109298436	5.54	5.1	5.88	-0.78	0.0428	0.661	unchanged		chr2	76968767	76969374	5.82	5.37	6.16	-0.79	0.0168	0.129	unchanged		chr18	38940351	38940981	6.41	6.08	6.67	-0.59	0.0434	0.451	unchanged
chr12	29095922	29096416	5.69	5.3	6	-0.7	0.0428	0.661	unchanged		chr12	76016743	76016936	5.42	4.9	5.8	-0.91	0.0168	0.129	unchanged		chr1	133353482	133353908	6.71	6.42	6.95	-0.53	0.0437	0.453	unchanged
chr18	11836986	11837233	4.54	3.87	5	-1.12	0.0429	0.661	unchanged		chr19	55316259	55316793	6.26	5.87	6.56	-0.69	0.0169	0.129	unchanged		chrX	13207946	13208337	4.97	4.41	5.37	-0.96	0.044	0.456	unchanged
chr4	46343963	46344444	4.41	3.76	4.86	-1.11	0.043	0.661	unchanged		chr15	73716314	73716944	6.03	5.56	6.38	-0.82	0.0169	0.129	unchanged		chr9	78190631	78191019	4.92	4.33	5.33	-1	0.0441	0.456	unchanged
chr11	51584372	51584997	5.43	5.76	4.99	0.76	0.0431	0.661	unchanged		chr8	13213900	13214426	5.81	5.33	6.17	-0.84	0.0169	0.129	unchanged		chr10	57447961	57448439	5.62	5.19	5.95	-0.76	0.0442	0.456	unchanged
chr1	23762762	23763213	5.81	5.43	6.11	-0.68	0.0431	0.661	unchanged		chr7	138083962	138084394	5.87	5.42	6.21	-0.79	0.017	0.13	unchanged		chr8	70166680	70167088	5.48	5.85	4.99	0.85	0.0443	0.457	unchanged
chr14	104146824	104147246	4.79	4.23	5.19	-0.95	0.0432	0.661	unchanged		chr18	63652650	63653962	6.97	6.69	7.2	-0.51	0.0171	0.13	unchanged		chr6	135011421	135012098	5.4	4.89	5.77	-0.89	0.0444	0.457	unchanged
chr12	79851999	79852249	5.29	5.64	4.81	0.83	0.0432	0.661	unchanged		chr5	125529158	125529532	5.21	4.55	5.66	-1.12	0.0171	0.13	unchanged		chr17	25469704	25470335	5.63	5.2	5.96	-0.76	0.0444	0.457	unchanged
chr2	180171171	180171561	5.57	5.12	5.91	-0.79	0.0432	0.661	unchanged		chr10	9674397	9675439	5.36	4.82	5.75	-0.93	0.0171	0.13	unchanged		chr15	103182885	103183596	5.26	4.76	5.63	-0.87	0.0445	0.457	unchanged
chr9	49081512	49081954	5.63	5.15	5.98	-0.84	0.0432	0.661	unchanged		chr1	119345300	119345870	5.44	4.89	5.83	-0.94	0.0171	0.13	unchanged		chr1	167636855	167637430	6.21	5.85	6.49	-0.63	0.0445	0.457	unchanged
chr1	92360254	92360726	5.63	5.21	5.96	-0.74	0.0433	0.661	unchanged		chr5	134965442	134966594	6.6	6.26	6.87	-0.6	0.0172	0.13	unchanged		chr17	29056649	29057346	5.6	5.16	5.94	-0.77	0.0447	0.457	unchanged
chr6	120539149	120539518	6.01	5.64	6.31	-0.66	0.0433	0.661	unchanged		chr19	44684035	44684586	6.31	5.94	6.59	-0.65	0.0172	0.131	unchanged		chr9	94661665	94662319	5.9	5.51	6.21	-0.7	0.0448	0.457	unchanged
chr11	96861515	96862304	6.13	6.4	5.8	0.6	0.0434	0.661	unchanged		chr8	72257380	72257795	5.82	5.36	6.17	-0.8	0.0173	0.131	unchanged		chr7	35118922	35119601	5.2	4.66	5.59	-0.93	0.0448	0.457	unchanged
chr5	74433771	74434106	4.98	4.45	5.37	-0.91	0.0434	0.661	unchanged		chr8	25719918	25720335	5.59	5.11	5.96	-0.85	0.0174	0.131	unchanged		chr6	92947534	92947920	5.2	4.69	5.58	-0.89	0.0448	0.457	unchanged
chr13	103173811	103174148	5.05	4.48	5.46	-0.98	0.0435	0.661	unchanged		chr6	119220290	119220688	5.69	5.22	6.04	-0.82	0.0174	0.131	unchanged		chr2	39373058	39373408	6.75	6.46	6.99	-0.53	0.0449	0.457	unchanged
chr4	98109121	98109323	4.4	3.7	4.86	-1.16	0.0435	0.661	unchanged		chr7	128344912	128345199	5.31	4.72	5.73	-1.01	0.0174	0.131	unchanged		chr9	102726324	102726704	5	4.42	5.41	-0.99	0.045	0.457	unchanged
chr16	34531585	34531930	5.07	4.56	5.45	-0.89	0.0437	0.661	unchanged		chr3	68564973	68565887	7.06	6.77	7.3	-0.54	0.0174	0.131	unchanged		chr11	61352062	61352821	5.45	4.96	5.82	-0.86	0.0451	0.457	unchanged
chr5	64382487	64382944	5.98	5.62	6.27	-0.65	0.0437	0.661	unchanged		chr19	47882544	47882896	6.07	5.67	6.39	-0.72	0.0174	0.131	unchanged		chr2	6193080	6193491	5.03	5.42	4.5	0.92	0.0452	0.457	unchanged
chr7	57386555	57387587	5.41	4.9	5.78	-0.87	0.0437	0.661	unchanged		chr6	120198002	120198323	5.35	4.81	5.75	-0.94	0.0174	0.131	unchanged		chr3	121736436	121736783	5.39	4.93	5.74	-0.81	0.0452	0.457	unchanged
chr3	145026746	145027103	4.84	4.3	5.23	-0.93	0.0438	0.661	unchanged		chr18	35540055	35540351	5.54	4.98	5.94	-0.96	0.0175	0.131	unchanged		chr12	3781240	3781859	5.12	4.6	5.5	-0.9	0.0452	0.457	unchanged
chr10	24297881	24298066	5.21	4.72	5.57	-0.85	0.0439	0.661	unchanged		chr11	105591981	105592406	6.36	6	6.64	-0.64	0.0175	0.131	unchanged		chr1	72213864	72214375	5.11	4.56	5.5	-0.95	0.0453	0.457	unchanged
chr19	27447438	27447927	5.37	4.92	5.7	-0.78	0.0439	0.661	unchanged		chr6	5802065	5802737	5.9	5.44	6.25	-0.8	0.0176	0.131	unchanged		chr11	97468722	97469356	5.56	5.13	5.9	-0.76	0.0453	0.457	unchanged
chr11	113588911	113589295	5.72	6.03	5.33	0.7	0.044	0.661	unchanged		chr7	30347830	30348167	5.31	4.76	5.72	-0.96	0.0177	0.132	unchanged		chr9	77596267	77596707	5.14	4.59	5.53	-0.94	0.0453	0.457	unchanged
chr15	101479171	101479691	4.77	4.2	5.18	-0.98	0.044	0.661	unchanged		chr16	91917808	91918162	5.48	4.97	5.86	-0.88	0.0178	0.132	unchanged		chr14	64626970	64627343	5.5	5.06	5.84	-0.78	0.0454	0.458	unchanged
chr11	9481609	9481899	5.02	4.49	5.4	-0.92	0.0442	0.661	unchanged		chr16	4568007	4568350	5.38	4.81	5.79	-0.98	0.0178	0.132	unchanged		chr8	19161564	19162012	5.32	4.84	5.68	-0.84	0.0456	0.458	unchanged
chr12	28579223	28579456	4.82	4.26	5.23	-0.96	0.0442	0.661	unchanged		chr11	115202414	115202738	6.27	5.89	6.56	-0.67	0.0178	0.132	unchanged		chr7	114020512	114021087	5.46	4.99	5.82	-0.82	0.0456	0.458	unchanged
chr5	125579164	125579418	5.57	5.16	5.89	-0.73	0.0442	0.661	unchanged		chr7	113759157	113759625	6.06	5.65	6.38	-0.74	0.0179	0.132	unchanged		chr10	44148694	44149272	6.1	5.73	6.39	-0.65	0.0457	0.458	unchanged
chr11	34430875	34431346	5.16	5.51	4.69	0.82	0.0442	0.661	unchanged		chr7	126377362	126378274	6.17	5.8	6.47	-0.68	0.0179	0.132	unchanged		chr6	112362396	112362908	5.41	4.93	5.78	-0.85	0.0458	0.458	unchanged
chr9	41974361	41974583	5.33	4.87	5.68	-0.81	0.0443	0.661	unchanged		chr9	51008845	51009538	6.33	5.97	6.62	-0.65	0.0179	0.132	unchanged		chr3	19894566	19895131	6.49	6.19	6.75	-0.56	0.0458	0.458	unchanged
chr3	152089189	152089596	4.95	4.43	5.34	-0.91	0.0443	0.661	unchanged		chr9	50768181	50768613	5.66	5.14	6.04	-0.89	0.0179	0.132	unchanged		chr5	21735586	21735869	5.19	4.69	5.56	-0.87	0.0459	0.458	unchanged
chr7	37267368	37267755	4.63	4	5.07	-1.07	0.0444	0.661	unchanged		chr3	146177646	146178178	5.37	4.83	5.76	-0.93	0.0179	0.132	unchanged		chr8	57579797	57580136	5.36	4.88	5.72	-0.85	0.0459	0.458	unchanged
chr2	6071607	6072331	5.73	6.04	5.33	0.71	0.0445	0.661	unchanged		chr14	54714041	54714507	6.43	6.07	6.72	-0.64	0.0179	0.132	unchanged		chr19	47356377	47356974	6.89	6.63	7.12	-0.5	0.0459	0.458	unchanged
chr1	56977174	56977547	5.15	4.64	5.53	-0.89	0.0446	0.661	unchanged		chr1	165583592	165583805	5.35	4.77	5.76	-0.98	0.0179	0.132	unchanged		chr11	86894115	86894605	4.98	4.43	5.38	-0.95	0.046	0.458	unchanged
chr8	18564515	18565073	6.99	6.74	7.21	-0.46	0.0446	0.661	unchanged		chr15	102670763	102671388	5.73	5.28	6.08	-0.8	0.0179	0.132	unchanged		chr8	88023408	88023838	4.78	4.19	5.2	-1.01	0.0461	0.459	unchanged
chr17	40823868	40824272	4.73	4.12	5.15	-1.03	0.0446	0.661	unchanged		chr13	43739654	43740048	6.12	5.72	6.44	-0.72	0.018	0.132	unchanged		chr13	62854624	62855094	5.04	4.51	5.42	-0.92	0.0463	0.46	unchanged
chr3	103101978	103102951	5.53	5.85	5.11	0.74	0.0447	0.661	unchanged		chr13	53688466	53688920	5.4	4.88	5.78	-0.9	0.018	0.132	unchanged		chr7	84086255	84086974	6.67	6.37	6.92	-0.55	0.0465	0.461	unchanged
chr1	64445953	64446454	6.76	6.5	6.98	-0.49	0.0448	0.662	unchanged		chr9	71320334	71320789	5.5	4.99	5.87	-0.88	0.018	0.132	unchanged		chr2	71655638	71656386	5.41	4.94	5.76	-0.82	0.0466	0.461	unchanged
chr5	81519878	81520376	5.42	4.94	5.77	-0.83	0.0448	0.662	unchanged		chr8	89015593	89015942	5.25	4.7	5.65	-0.96	0.0181	0.132	unchanged		chr9	108566773	108567578	5.72	5.29	6.04	-0.75	0.0467	0.461	unchanged
chr16	93682280	93682910	5.44	5.78	4.99	0.79	0.045	0.663	unchanged		chr12	84589774	84590123	5.9	5.47	6.24	-0.77	0.0181	0.132	unchanged		chr6	82603637	82603988	5.08	4.56	5.46	-0.91	0.0467	0.461	unchanged
chr13	109907680	109907919	4.52	3.8	5	-1.2	0.0451	0.664	unchanged		chr13	56279412	56279867	6.08	5.67	6.39	-0.72	0.0181	0.132	unchanged		chr19	28182587	28183154	5.44	4.99	5.78	-0.79	0.0468	0.462	unchanged
chr8	92818223	92818611	7.29	7.06	7.49	-0.43	0.0453	0.665	unchanged		chr12	33269588	33270010	5.43	4.9	5.81	-0.91	0.0181	0.132	unchanged		chr14	48371732	48372395	5.87	5.48	6.18	-0.7	0.047	0.463	unchanged
chr16	35874513	35874874	4.98	4.44	5.38	-0.94	0.0453	0.665	unchanged		chr16	89773758	89774679	6.38	6.02	6.66	-0.64	0.0181	0.132	unchanged		chr18	25168909	25169372	5.65	5.23	5.97	-0.75	0.0471	0.463	unchanged
chr5	139668298	139668907	5.81	5.41	6.11	-0.7	0.0453	0.665	unchanged		chr14	77008236	77008703	5.98	5.57	6.3	-0.73	0.0181	0.132	unchanged		chr4	125921436	125922439	5.63	5.21	5.95	-0.74	0.0471	0.463	unchanged
chr15	86405636	86405850	5	4.49	5.37	-0.88	0.0454	0.666	unchanged		chr2	76369699	76370622	5.23	4.67	5.63	-0.97	0.0182	0.132	unchanged		chr9	41191094	41191513	5.98	5.61	6.27	-0.66	0.0471	0.463	unchanged
chr7	92027153	92027348	4.62	3.96	5.07	-1.11	0.0457	0.667	unchanged		chr5	98329171	98329677	5.37	4.84	5.76	-0.92	0.0182	0.132	unchanged		chr13	94975982	94976558	5.23	4.73	5.6	-0.87	0.0472	0.463	unchanged
chr15	85582839	85583894	7.37	7.14	7.57	-0.42	0.0457	0.667	unchanged		chr11	104288814	104290180	7.29	7.02	7.51	-0.49	0.0183	0.132	unchanged		chr4	133910795	133911257	4.91	4.34	5.32	-0.98	0.0472	0.463	unchanged
chr9	73043937	73044716	6.32	6	6.58	-0.58	0.0457	0.667	unchanged		chr5	135129780	135130220	5.71	5.23	6.06	-0.83	0.0183	0.132	unchanged		chr4	3967619	3967853	5.65	5.23	5.98	-0.75	0.0473	0.463	unchanged
chr3	32188601	32188886	5.35	4.9	5.69	-0.79	0.0458	0.667	unchanged		chr17	34135236	34135554	6.16	5.78	6.46	-0.68	0.0183	0.132	unchanged		chr2	34639129	34639582	5.66	5.23	5.99	-0.77	0.0474	0.463	unchanged
chr5	120440814	120441187	5.21	4.74	5.56	-0.82	0.0458	0.667	unchanged		chr19	10258335	10258831	5.42	4.89	5.8	-0.91	0.0183	0.132	unchanged		chr13	113877535	113877804	4.91	4.35	5.31	-0.96	0.0475	0.464	unchanged
chr1	6406341	6406735	4.47	3.81	4.92	-1.11	0.0459	0.667	unchanged		chr4	114665707	114666099	5.73	5.26	6.08	-0.81	0.0183	0.132	unchanged		chr1	180214900	180215480	5.95	5.54	6.27	-0.73	0.0477	0.465	unchanged
chr2	152007891	152008249	4.79	5.18	4.25	0.93	0.0459	0.667	unchanged		chr8	25993878	25994423	5.57	5.05	5.94	-0.89	0.0183	0.132	unchanged		chr1	131116008	131116221	5.59	5.16	5.92	-0.76	0.0478	0.465	unchanged
chr11	101985977	101986367	5.46	4.98	5.82	-0.84	0.046	0.667	unchanged		chr14	45445160	45445942	5.56	5.03	5.95	-0.92	0.0183	0.132	unchanged		chr12	91400244	91400789	5.74	5.32	6.06	-0.74	0.0478	0.465	unchanged
chr8	15601527	15601973	5.55	5.13	5.87	-0.73	0.046	0.667	unchanged		chr1	13084702	13085709	6.52	6.14	6.83	-0.69	0.0184	0.132	unchanged		chr15	67070743	67071380	5.56	5.14	5.89	-0.76	0.0479	0.465	unchanged
chr11	97635528	97636138	6.06	6.34	5.71	0.62	0.0462	0.667	unchanged		chr16	92565716	92566001	5.22	4.65	5.63	-0.98	0.0185	0.133	unchanged		chr8	107002389	107002935	5.78	5.32	6.13	-0.81	0.0481	0.467	unchanged
chr15	54069989	54070449	6.2	5.88	6.47	-0.58	0.0462	0.667	unchanged		chr17	43264998	43265750	6.36	5.99	6.65	-0.65	0.0186	0.133	unchanged		chr3	67568233	67568700	5.03	4.5	5.42	-0.92	0.0482	0.467	unchanged
chr13	64443398	64443706	5.23	4.76	5.59	-0.82	0.0463	0.667	unchanged		chr18	24467488	24468010	5.53	5.03	5.9	-0.87	0.0186	0.133	unchanged		chr14	54064546	54065190	5.81	5.42	6.12	-0.69	0.0483	0.467	unchanged
chr7	24501581	24501869	4.54	3.91	4.97	-1.06	0.0464	0.667	unchanged		chr14	48985703	48986000	5.21	4.64	5.61	-0.97	0.0186	0.133	unchanged		chr4	41390198	41390551	5.18	4.65	5.56	-0.9	0.0484	0.467	unchanged
chr17	44455665	44456094	5.84	5.46	6.14	-0.68	0.0465	0.667	unchanged		chr9	7897533	7897968	6.21	5.83	6.51	-0.68	0.0188	0.134	unchanged		chr10	71218221	71218596	4.91	4.34	5.33	-0.99	0.0484	0.467	unchanged
chr6	7660686	7661127	5.13	4.65	5.49	-0.84	0.0466	0.667	unchanged		chr7	113377931	113378388	6.02	5.62	6.34	-0.73	0.0188	0.134	unchanged		chr16	32510732	32511467	5.38	4.9	5.74	-0.84	0.0484	0.467	unchanged
chr13	70963241	70963741	4.52	3.8	5	-1.21	0.0466	0.667	unchanged		chr4	138319591	138319841	5.92	5.43	6.28	-0.86	0.0188	0.134	unchanged		chr17	56291299	56291661	4.99	4.43	5.4	-0.97	0.0486	0.468	unchanged
chr2	76618177	76618388	4.66	4.02	5.11	-1.09	0.0467	0.667	unchanged		chr1	192190402	192191034	7.59	7.37	7.77	-0.4	0.0188	0.134	unchanged		chr6	83775467	83776297	5.42	4.97	5.76	-0.8	0.0487	0.468	unchanged
chr3	121577170	121577963	5.99	6.28	5.62	0.66	0.0468	0.667	unchanged		chr15	38473441	38474119	6.35	5.98	6.65	-0.66	0.0189	0.134	unchanged		chr2	76968767	76969374	5.77	5.37	6.08	-0.71	0.0488	0.468	unchanged
chr19	34334399	34334698	5.64	5.22	5.96	-0.74	0.0468	0.667	unchanged		chr8	26981637	26982555	6.68	6.35	6.94	-0.59	0.0189	0.134	unchanged		chr1	156741833	156742391	5.44	4.98	5.79	-0.82	0.0488	0.468	unchanged
chr9	45906367	45906854	4.89	4.34	5.28	-0.94	0.0469	0.667	unchanged		chr12	103325159	103325808	5.86	5.4	6.21	-0.81	0.0189	0.134	unchanged		chr12	101816789	101817138	4.95	4.4	5.35	-0.96	0.0489	0.468	unchanged
chr1	69689013	69689298	5.06	4.5	5.47	-0.96	0.047	0.667	unchanged		chr16	35628249	35628608	6.06	5.64	6.39	-0.75	0.0189	0.134	unchanged		chr16	35628249	35628608	6.02	5.64	6.33	-0.69	0.049	0.468	unchanged
chr16	6480345	6480668	3.94	3.11	4.46	-1.35	0.047	0.667	unchanged		chr5	43894195	43894454	5.52	5.01	5.89	-0.88	0.019	0.135	unchanged		chr1	134368913	134369267	4.83	4.25	5.24	-0.99	0.049	0.468	unchanged
chr9	95852863	95853313	5.82	5.44	6.12	-0.68	0.0471	0.667	unchanged		chr11	12467016	12467655	5.83	5.37	6.17	-0.8	0.0191	0.135	unchanged		chr16	32551345	32551811	4.97	4.44	5.36	-0.92	0.0491	0.468	unchanged
chr11	12025594	12026142	5.92	5.56	6.21	-0.64	0.0472	0.667	unchanged		chr9	65581063	65581261	5.21	4.66	5.61	-0.96	0.0191	0.135	unchanged		chr19	7261404	7261860	5.2	4.71	5.57	-0.85	0.0491	0.468	unchanged
chr12	21318265	21318449	5.38	4.94	5.71	-0.77	0.0473	0.667	unchanged		chr5	116123327	116123744	6.05	5.65	6.36	-0.71	0.0192	0.135	unchanged		chr11	85849114	85849414	5.62	5.21	5.95	-0.74	0.0493	0.469	unchanged
chrX	13014081	13014725	5.24	5.59	4.78	0.81	0.0474	0.667	unchanged		chr13	53285865	53286341	5.51	4.99	5.89	-0.9	0.0193	0.136	unchanged		chr14	34235022	34235407	5.57	5.15	5.9	-0.75	0.0494	0.469	unchanged
chr7	18873229	18873727	6.17	5.83	6.45	-0.63	0.0474	0.667	unchanged		chr5	136567250	136567928	5.57	5.06	5.94	-0.88	0.0194	0.136	unchanged		chr8	94704064	94704674	6.37	6.04	6.63	-0.6	0.0494	0.469	unchanged
chr4	138410946	138411380	5.98	6.26	5.64	0.63	0.0475	0.667	unchanged		chr7	67950694	67951908	6.49	6.16	6.76	-0.6	0.0196	0.137	unchanged		chr1	90603212	90603707	4.9	4.28	5.33	-1.05	0.0495	0.469	unchanged
chr9	103490502	103490847	5.9	5.52	6.19	-0.67	0.0475	0.667	unchanged		chr5	124084849	124085274	5.89	5.44	6.24	-0.79	0.0196	0.137	unchanged		chr15	34021924	34022273	4.86	4.3	5.27	-0.97	0.0495	0.469	unchanged
chr11	12579173	12579490	4.71	4.14	5.11	-0.97	0.0476	0.667	unchanged		chr2	32689438	32689709	5.92	5.5	6.25	-0.75	0.0196	0.137	unchanged		chr14	103550563	103550896	5.56	5.11	5.9	-0.79	0.0496	0.469	unchanged
chr8	57530949	57531435	6.9	6.65	7.12	-0.47	0.0477	0.667	unchanged		chr5	74944057	74944442	5.44	4.93	5.81	-0.88	0.0197	0.137	unchanged		chr4	137968150	137968534	6.06	5.7	6.36	-0.65	0.0496	0.469	unchanged
chr2	170520311	170520883	6.04	5.7	6.32	-0.62	0.0477	0.667	unchanged		chr14	67211650	67212251	6.22	5.84	6.52	-0.67	0.0197	0.137	unchanged		chr1	164905040	164905479	5.8	5.4	6.11	-0.7	0.0499	0.471	unchanged
chr14	99537412	99537797	4.4	4.84	3.77	1.07	0.0478	0.667	unchanged		chr7	19178501	19178833	5.22	4.62	5.64	-1.03	0.0197	0.137	unchanged		chr2	92058457	92058846	5.59	5.17	5.91	-0.74	0.05	0.471	unchanged
chr4	117270235	117270644	5.48	5.81	5.06	0.75	0.048	0.667	unchanged		chr10	62500168	62500502	5.63	5.16	5.99	-0.83	0.0198	0.138	unchanged		chr3	9064681	9065139	5.83	5.45	6.14	-0.69	0.05	0.471	unchanged
chr9	65581063	65581261	5.34	4.89	5.68	-0.79	0.048	0.667	unchanged		chr2	28607165	28608069	5.31	4.75	5.71	-0.97	0.0199	0.138	unchanged		chr1	171815598	171816197	5.23	4.72	5.6	-0.88	0.05	0.471	unchanged
chr1	135944784	135945206	5.61	5.2	5.93	-0.73	0.0482	0.667	unchanged		chr8	116480902	116481195	5.54	5.04	5.91	-0.87	0.0199	0.138	unchanged		chr1	172633069	172633502	6.3	5.98	6.57	-0.59	0.0501	0.471	unchanged
chr6	84407812	84408181	5.32	4.87	5.65	-0.78	0.0482	0.667	unchanged		chr8	9174897	9175185	5.41	4.85	5.81	-0.96	0.02	0.138	unchanged		chr2	60441794	60442164	5.23	4.75	5.59	-0.84	0.0503	0.471	unchanged
chr4	132178507	132178833	5	4.5	5.37	-0.87	0.0483	0.667	unchanged		chr12	105073772	105074053	5.45	4.93	5.83	-0.9	0.02	0.138	unchanged		chr17	29450840	29452024	5.99	5.63	6.28	-0.65	0.0504	0.471	unchanged
chr11	95544977	95545332	4.99	5.36	4.5	0.85	0.0484	0.667	unchanged		chr14	66282586	66282950	5.86	5.42	6.19	-0.77	0.0201	0.139	unchanged		chr11	100408105	100408602	5.05	4.53	5.44	-0.91	0.0504	0.471	unchanged
chr14	124411000	124411346	4.66	4.08	5.07	-0.99	0.0484	0.667	unchanged		chr1	36547075	36547660	6.51	6.18	6.77	-0.6	0.0201	0.139	unchanged		chr2	71598821	71599294	5.84	5.45	6.15	-0.7	0.0505	0.471	unchanged
chr9	61898467	61898754	5.55	5.15	5.87	-0.72	0.0484	0.667	unchanged		chr11	103332419	103333011	5.68	5.23	6.03	-0.8	0.0202	0.14	unchanged		chr8	117224572	117225001	6.36	6.05	6.62	-0.57	0.0505	0.471	unchanged
chr2	170510995	170511736	5.26	4.79	5.62	-0.83	0.0485	0.667	unchanged		chr16	93292987	93293479	5.59	5.09	5.96	-0.87	0.0203	0.14	unchanged		chr5	129594221	129594528	5.64	5.19	5.98	-0.79	0.0506	0.472	unchanged
chr7	135403543	135403868	5.14	4.65	5.5	-0.85	0.0485	0.667	unchanged		chr16	13160105	13160673	5.56	5.07	5.92	-0.86	0.0203	0.14	unchanged		chr4	127249879	127250406	6.3	5.98	6.56	-0.58	0.0507	0.472	unchanged
chr11	8245609	8245905	4.92	4.39	5.3	-0.91	0.0485	0.667	unchanged		chr7	28436659	28437514	5.33	4.8	5.71	-0.91	0.0203	0.14	unchanged		chr4	59340848	59341170	5.47	5.01	5.82	-0.81	0.0508	0.472	unchanged
chr7	67803547	67804088	5.93	6.22	5.57	0.64	0.0485	0.667	unchanged		chr19	4099104	4099379	5.22	4.67	5.62	-0.95	0.0204	0.14	unchanged		chr8	95713619	95713941	5.01	4.44	5.41	-0.97	0.0508	0.472	unchanged
chr16	25049923	25050383	5.16	5.51	4.7	0.81	0.0487	0.667	unchanged		chr11	58235161	58235552	6.14	5.77	6.44	-0.67	0.0204	0.14	unchanged		chr5	113732130	113732607	5.78	5.38	6.1	-0.72	0.0509	0.472	unchanged
chr2	24574660	24575025	5.63	5.24	5.94	-0.71	0.0487	0.667	unchanged		chr3	32188601	32188886	5.22	4.68	5.62	-0.95	0.0204	0.14	unchanged		chr8	72239927	72240588	5.92	5.56	6.22	-0.66	0.051	0.472	unchanged
chr5	140540191	140540443	5.08	4.6	5.44	-0.84	0.0487	0.667	unchanged		chr8	57540139	57540543	5.35	4.8	5.75	-0.95	0.0204	0.14	unchanged		chr16	33818682	33819233	5.13	4.63	5.49	-0.86	0.051	0.472	unchanged
chr19	40343143	40343389	4.21	3.51	4.68	-1.17	0.0488	0.667	unchanged		chr2	180745187	180745689	6.39	6.05	6.67	-0.62	0.0205	0.14	unchanged		chr5	129585858	129586484	5.42	4.96	5.77	-0.81	0.051	0.472	unchanged
chr9	108095647	108095860	4.91	4.38	5.29	-0.92	0.0488	0.667	unchanged		chr7	78924351	78924670	5.73	5.28	6.07	-0.79	0.0205	0.14	unchanged		chr16	32812995	32813575	5.84	5.45	6.14	-0.69	0.0511	0.472	unchanged
chr5	37162944	37163746	6.09	5.71	6.39	-0.67	0.0488	0.667	unchanged		chr5	140619343	140619836	6.23	5.86	6.51	-0.65	0.0205	0.14	unchanged		chr2	61454372	61454751	5.63	5.17	5.98	-0.81	0.0512	0.472	unchanged
chr18	52935113	52935452	5.1	4.6	5.47	-0.87	0.0489	0.667	unchanged		chr15	96665884	96666494	5.91	5.49	6.23	-0.74	0.0206	0.14	unchanged		chr14	62457422	62457889	6.11	5.76	6.38	-0.62	0.0513	0.472	unchanged
chr18	67723982	67724481	5.21	4.69	5.58	-0.89	0.0492	0.667	unchanged		chr4	111308889	111309242	5.88	5.43	6.23	-0.8	0.0206	0.14	unchanged		chr19	23151724	23152562	6.04	5.69	6.32	-0.63	0.0513	0.472	unchanged
chr3	87504377	87504772	5.16	4.6	5.56	-0.97	0.0494	0.667	unchanged		chr8	72261028	72261479	6.17	5.78	6.48	-0.7	0.0206	0.14	unchanged		chr7	132735101	132735523	6.19	5.85	6.46	-0.61	0.0515	0.474	unchanged
chr1	90973307	90973778	6.19	5.85	6.46	-0.6	0.0494	0.667	unchanged		chr2	128698135	128698988	5.78	5.33	6.12	-0.79	0.0207	0.14	unchanged		chr1	182115220	182115991	6.45	6.13	6.71	-0.58	0.0516	0.474	unchanged
chr8	65442431	65442839	4.92	4.42	5.29	-0.87	0.0494	0.667	unchanged		chr9	59565726	59566117	5.57	5.1	5.93	-0.83	0.0207	0.14	unchanged		chr18	9450078	9450536	5.79	5.41	6.1	-0.69	0.0518	0.475	unchanged
chr10	80245445	80246127	5.6	5.2	5.91	-0.71	0.0495	0.667	unchanged		chr6	50937082	50937538	6.69	6.35	6.96	-0.6	0.0207	0.14	unchanged		chr12	72461474	72462237	5.43	4.98	5.78	-0.8	0.0519	0.475	unchanged
chr8	25215362	25215816	4.91	5.28	4.41	0.87	0.0495	0.667	unchanged		chr10	21988326	21988963	5.77	5.33	6.11	-0.79	0.0208	0.14	unchanged		chr3	90077279	90077697	5.39	4.92	5.74	-0.81	0.0519	0.475	unchanged
chr11	105591981	105592406	6.47	6.19	6.71	-0.53	0.0496	0.667	unchanged		chr8	45235913	45236956	7.35	7.11	7.56	-0.45	0.0208	0.14	unchanged		chr13	48528420	48528904	5.34	4.83	5.71	-0.88	0.0521	0.476	unchanged
chr11	54144834	54145297	6.22	5.9	6.49	-0.59	0.0498	0.667	unchanged		chr15	102065581	102066218	7.95	7.77	8.1	-0.33	0.0208	0.14	unchanged		chr8	45235913	45236956	7.34	7.11	7.53	-0.42	0.0522	0.476	unchanged
chr9	43205378	43205709	4.6	3.98	5.03	-1.05	0.0498	0.667	unchanged		chr1	140171541	140171987	5.45	4.94	5.83	-0.89	0.0209	0.14	unchanged		chr5	66996833	66997420	5.53	5.11	5.86	-0.75	0.0524	0.478	unchanged
chr10	57447961	57448439	6.33	6.02	6.58	-0.57	0.0498	0.667	unchanged		chr8	70503050	70503471	5.93	5.53	6.25	-0.73	0.0209	0.14	unchanged		chr7	65319243	65319705	5.31	4.82	5.68	-0.86	0.0525	0.478	unchanged
chr15	99668875	99669223	6.52	6.21	6.77	-0.57	0.0498	0.667	unchanged		chr4	132345425	132345925	5.74	5.3	6.08	-0.78	0.0209	0.14	unchanged		chr15	10500801	10501261	5.32	4.84	5.68	-0.85	0.0526	0.478	unchanged
chr8	64366350	64367179	5.8	6.11	5.4	0.71	0.0499	0.667	unchanged		chr8	87472479	87473232	6.17	5.74	6.5	-0.76	0.0209	0.14	unchanged		chr8	33958848	33959229	5.69	5.25	6.03	-0.77	0.0527	0.479	unchanged
chr1	192189175	192189360	5.37	4.92	5.72	-0.8	0.05	0.667	unchanged		chr3	102701889	102702363	5.33	4.8	5.71	-0.92	0.0209	0.141	unchanged		chr4	57780856	57781513	5.56	5.11	5.9	-0.79	0.0527	0.479	unchanged
chr7	132213399	132213783	5.92	5.55	6.22	-0.68	0.05	0.667	unchanged		chr9	49493968	49494386	5.66	5.21	6.01	-0.8	0.021	0.141	unchanged		chr2	173561809	173562378	5.49	5.05	5.82	-0.77	0.0529	0.479	unchanged
chr9	24119401	24119841	4.91	4.41	5.29	-0.87	0.05	0.667	unchanged		chr9	86880035	86881088	5.66	5.21	6.01	-0.8	0.021	0.141	unchanged		chr11	95533498	95534203	6.14	5.8	6.42	-0.62	0.0529	0.479	unchanged
chr11	103325199	103325600	5.6	5.16	5.94	-0.78	0.05	0.667	unchanged		chr8	10414691	10415227	5.73	5.29	6.07	-0.78	0.021	0.141	unchanged		chr17	28386294	28386695	5.14	4.66	5.51	-0.85	0.053	0.479	unchanged
chr2	161470065	161470301	4.77	4.17	5.18	-1.01	0.05	0.667	unchanged		chr13	83715040	83715667	5.73	5.28	6.07	-0.78	0.021	0.141	unchanged		chr17	68003723	68004348	5.28	4.8	5.65	-0.85	0.0531	0.479	unchanged
chr8	93010390	93010734	4.87	4.35	5.25	-0.9	0.0501	0.667	unchanged		chr7	79371541	79371905	5.76	5.33	6.1	-0.77	0.021	0.141	unchanged		chr17	29048835	29049418	5.47	5.03	5.8	-0.78	0.0531	0.479	unchanged
chr5	97055725	97055965	4.55	3.96	4.98	-1.02	0.0501	0.667	unchanged		chr11	62756630	62757338	7.67	7.46	7.86	-0.39	0.0211	0.141	unchanged		chr15	97667429	97668036	5.22	4.68	5.62	-0.94	0.0531	0.479	unchanged
chr11	74847808	74848516	5.79	6.1	5.4	0.69	0.0506	0.667	unchanged		chr7	24845775	24846061	5.36	4.84	5.74	-0.9	0.0211	0.141	unchanged		chr2	166591938	166593002	6.41	6.11	6.67	-0.56	0.0532	0.479	unchanged
chr11	22987396	22987696	4.51	3.86	4.95	-1.09	0.0506	0.667	unchanged		chr8	40296451	40296881	6.93	6.65	7.16	-0.5	0.0212	0.141	unchanged		chr14	32032480	32032969	6.03	5.68	6.31	-0.63	0.0534	0.48	unchanged
chr17	27520491	27521093	6.7	6.43	6.92	-0.49	0.0508	0.667	unchanged		chr10	9676886	9677399	6.19	5.82	6.49	-0.67	0.0212	0.141	unchanged		chr12	103325159	103325808	5.8	5.4	6.12	-0.72	0.0536	0.481	unchanged
chr8	34808906	34809174	4.9	4.4	5.27	-0.88	0.0508	0.667	unchanged		chr3	98180756	98181350	5.66	5.2	6.02	-0.82	0.0212	0.141	unchanged		chr18	34968729	34969077	5.05	4.52	5.44	-0.92	0.0536	0.481	unchanged
chr2	180996482	180996941	5.08	4.6	5.44	-0.85	0.0509	0.667	unchanged		chr6	89553187	89553745	5.51	4.98	5.9	-0.92	0.0213	0.141	unchanged		chr4	148287856	148288476	5.75	5.34	6.06	-0.72	0.0537	0.481	unchanged
chr11	96673747	96674129	5.24	5.6	4.78	0.82	0.0511	0.667	unchanged		chr5	77407565	77408014	5.37	4.86	5.75	-0.89	0.0213	0.141	unchanged		chr13	96660091	96660528	5.47	5.01	5.81	-0.8	0.054	0.482	unchanged
chr2	79255101	79255803	5.16	4.63	5.55	-0.92	0.0511	0.667	unchanged		chr12	84249153	84249537	5.68	5.22	6.02	-0.8	0.0214	0.141	unchanged		chr2	129587710	129588045	5.25	4.7	5.64	-0.94	0.054	0.482	unchanged
chr15	5915266	5915671	5.01	4.51	5.37	-0.86	0.0512	0.667	unchanged		chr2	180472767	180473480	6.25	5.85	6.55	-0.7	0.0215	0.142	unchanged		chr9	106887181	106887479	4.81	4.17	5.25	-1.09	0.054	0.482	unchanged
chr12	49391522	49392024	5.87	5.5	6.16	-0.66	0.0513	0.667	unchanged		chr9	57935743	57936088	5.61	5.12	5.97	-0.86	0.0215	0.142	unchanged		chr10	95475868	95476419	6.32	6	6.57	-0.57	0.054	0.482	unchanged
chr2	165808128	165808483	4.58	4.99	4.02	0.96	0.0514	0.667	unchanged		chr11	35451646	35452052	6.07	5.67	6.38	-0.7	0.0216	0.142	unchanged		chr8	84810803	84811331	6.45	6.15	6.7	-0.55	0.0541	0.482	unchanged
chr17	35503760	35504636	6.2	6.47	5.87	0.6	0.0515	0.667	unchanged		chr8	117224572	117225001	6.39	6.05	6.66	-0.61	0.0216	0.142	unchanged		chr3	138198140	138198855	5.63	5.17	5.97	-0.8	0.0542	0.482	unchanged
chr10	9012912	9013207	5.16	4.63	5.54	-0.91	0.0516	0.667	unchanged		chr2	153586517	153587243	6.81	6.5	7.07	-0.56	0.0216	0.142	unchanged		chr3	68492581	68492972	5	4.47	5.39	-0.91	0.0545	0.482	unchanged
chr9	56889728	56890067	5.59	5.2	5.9	-0.71	0.0516	0.667	unchanged		chr2	146959218	146959926	6.71	6.41	6.97	-0.56	0.0217	0.142	unchanged		chr8	120678456	120678782	4.93	4.38	5.32	-0.94	0.0545	0.482	unchanged
chr18	33790065	33790449	5.76	5.39	6.06	-0.67	0.0517	0.667	unchanged		chr5	68012623	68013044	5.33	4.77	5.73	-0.96	0.0217	0.142	unchanged		chr10	19712396	19712829	5.02	4.47	5.42	-0.94	0.0545	0.482	unchanged
chr12	112808744	112809134	4.52	4.95	3.93	1.02	0.0518	0.667	unchanged		chr9	71806393	71806713	5.66	5.2	6.01	-0.8	0.0218	0.143	unchanged		chr2	157943689	157944171	4.93	4.4	5.32	-0.92	0.0545	0.482	unchanged
chr5	102692598	102692771	4.76	4.14	5.19	-1.05	0.0518	0.667	unchanged		chr6	125081722	125082211	6.1	5.69	6.42	-0.72	0.0219	0.143	unchanged		chr14	55863714	55864115	5.52	5.09	5.85	-0.76	0.0546	0.482	unchanged
chr16	66006215	66006527	4.42	3.78	4.86	-1.08	0.0518	0.667	unchanged		chr19	4012665	4013219	5.44	4.94	5.8	-0.86	0.0219	0.143	unchanged		chr8	84989898	84990655	6.7	6.42	6.94	-0.52	0.0546	0.482	unchanged
chr1	133311257	133311711	5.95	5.57	6.24	-0.68	0.0519	0.667	unchanged		chr15	7081859	7082306	5.79	5.34	6.14	-0.81	0.022	0.143	unchanged		chr2	58699872	58700565	5.9	5.53	6.19	-0.66	0.0546	0.482	unchanged
chr13	63046653	63047035	5.86	5.48	6.16	-0.68	0.0519	0.667	unchanged		chr13	102665140	102666027	6.01	5.62	6.32	-0.71	0.022	0.143	unchanged		chr4	127319586	127320098	5	4.47	5.38	-0.91	0.0546	0.482	unchanged
chr18	25668089	25668373	4.87	4.27	5.29	-1.02	0.0519	0.667	unchanged		chr8	27023471	27023943	5.77	5.29	6.13	-0.84	0.022	0.143	unchanged		chr8	95099059	95099413	5.45	5.02	5.78	-0.76	0.0547	0.482	unchanged
chr4	129785275	129785468	5.99	5.64	6.27	-0.63	0.052	0.667	unchanged		chr8	114080988	114081662	6.18	5.8	6.48	-0.69	0.0221	0.144	unchanged		chr18	64466725	64467027	4.97	4.44	5.35	-0.91	0.0548	0.482	unchanged
chr19	30664341	30664577	4.58	3.99	5	-1.01	0.052	0.667	unchanged		chr2	31091204	31091598	5.26	4.71	5.65	-0.95	0.0221	0.144	unchanged		chr15	38485314	38486106	5.85	5.47	6.14	-0.67	0.055	0.482	unchanged
chr15	32246002	32246294	5.07	4.58	5.44	-0.86	0.052	0.667	unchanged		chr4	126309960	126310161	5.96	5.56	6.27	-0.72	0.0221	0.144	unchanged		chr10	5786885	5787360	5.4	4.96	5.74	-0.78	0.055	0.482	unchanged
chr2	50265162	50265478	5.02	5.41	4.49	0.92	0.0521	0.667	unchanged		chr14	52022448	52023522	5.4	4.87	5.78	-0.92	0.0222	0.144	unchanged		chr2	33154597	33155251	6.27	5.92	6.56	-0.64	0.0551	0.482	unchanged
chr17	45374142	45374519	5.53	5.06	5.89	-0.83	0.0522	0.667	unchanged		chr11	17279972	17280438	5.37	4.8	5.78	-0.98	0.0222	0.144	unchanged		chr8	90000706	90001298	6.14	6.41	5.82	0.6	0.0551	0.482	unchanged
chr11	60740403	60740984	5.34	5.69	4.88	0.81	0.0522	0.667	unchanged		chr2	180171171	180171561	5.45	4.93	5.84	-0.91	0.0223	0.144	unchanged		chr7	139861233	139861721	5.1	4.59	5.47	-0.88	0.0551	0.482	unchanged
chr10	73400407	73400693	5.08	4.6	5.44	-0.85	0.0522	0.667	unchanged		chr6	129237696	129238157	5.31	4.78	5.69	-0.9	0.0223	0.144	unchanged		chr12	110398340	110398701	5.14	4.65	5.5	-0.85	0.0551	0.482	unchanged
chr13	43739654	43740048	6.25	5.94	6.51	-0.57	0.0522	0.667	unchanged		chr11	104195699	104196238	6.78	6.48	7.03	-0.55	0.0223	0.144	unchanged		chr13	59397651	59397878	5.09	4.6	5.46	-0.87	0.0552	0.482	unchanged
chr7	145253112	145253399	5.63	5.2	5.96	-0.75	0.0523	0.667	unchanged		chr17	12416202	12416602	5.2	4.66	5.59	-0.93	0.0223	0.144	unchanged		chr18	76374711	76375042	5.14	4.66	5.5	-0.85	0.0553	0.482	unchanged
chr8	120796234	120796615	6.28	5.91	6.57	-0.66	0.0524	0.667	unchanged		chr1	133311257	133311711	5.84	5.41	6.17	-0.76	0.0224	0.144	unchanged		chr9	99846870	99847269	5.29	4.78	5.66	-0.87	0.0554	0.482	unchanged
chr6	100882464	100882884	5.21	4.74	5.57	-0.83	0.0524	0.667	unchanged		chr2	180347129	180347515	5.71	5.24	6.06	-0.81	0.0224	0.144	unchanged		chr6	7822955	7823455	4.84	4.29	5.24	-0.96	0.0554	0.482	unchanged
chr2	171493786	171494056	5.17	4.62	5.57	-0.95	0.0525	0.667	unchanged		chr16	52311084	52311489	5.46	4.97	5.83	-0.86	0.0224	0.144	unchanged		chr11	12467016	12467655	5.77	5.37	6.08	-0.71	0.0554	0.482	unchanged
chr8	111626030	111626626	6.29	6.53	5.99	0.54	0.0526	0.667	unchanged		chr13	24481938	24482257	5.21	4.66	5.61	-0.95	0.0225	0.144	unchanged		chr15	100613630	100614013	5.39	4.93	5.73	-0.8	0.0556	0.483	unchanged
chr11	68004229	68004583	5.45	5.03	5.77	-0.75	0.0528	0.667	unchanged		chr11	57962304	57962849	5.34	4.8	5.72	-0.92	0.0225	0.144	unchanged		chr9	7897533	7897968	6.16	5.83	6.42	-0.59	0.0556	0.483	unchanged
chr8	121213178	121213687	5.91	5.56	6.19	-0.63	0.0528	0.667	unchanged		chr1	69790366	69791116	5.61	5.13	5.96	-0.83	0.0225	0.144	unchanged		chr9	66980442	66980857	5.24	4.77	5.59	-0.82	0.0557	0.483	unchanged
chr15	103519937	103520334	5.5	5.81	5.1	0.71	0.0529	0.667	unchanged		chr10	4333121	4333696	5.91	5.5	6.23	-0.73	0.0226	0.144	unchanged		chr1	192094540	192095032	4.91	4.36	5.31	-0.94	0.0557	0.483	unchanged
chr8	85699112	85699474	6.19	5.85	6.45	-0.6	0.053	0.667	unchanged		chr4	6561667	6562131	5.35	4.8	5.74	-0.94	0.0226	0.144	unchanged		chr3	146177646	146178178	5.31	4.83	5.67	-0.84	0.0558	0.483	unchanged
chr8	126267170	126267541	5.39	4.95	5.73	-0.78	0.053	0.667	unchanged		chr8	109536671	109537132	5.27	4.7	5.68	-0.98	0.0226	0.144	unchanged		chr4	123082968	123083170	4.8	4.22	5.21	-0.99	0.056	0.483	unchanged
chr8	85700169	85701309	7.24	7	7.44	-0.43	0.0531	0.667	unchanged		chr7	57509742	57510180	5.21	4.66	5.61	-0.95	0.0226	0.144	unchanged		chr2	170450899	170451362	5.74	5.34	6.06	-0.72	0.0561	0.483	unchanged
chr9	100400375	100400666	5.17	4.72	5.51	-0.8	0.0531	0.667	unchanged		chr6	114343800	114344056	5.29	4.77	5.68	-0.91	0.0227	0.144	unchanged		chr19	59418148	59418455	5.22	4.72	5.59	-0.87	0.0561	0.483	unchanged
chr17	9168298	9168795	6.01	5.68	6.29	-0.61	0.0531	0.667	unchanged		chr5	15838152	15838447	6.16	5.8	6.46	-0.66	0.0228	0.145	unchanged		chr2	31239274	31239871	5.1	4.6	5.47	-0.87	0.0561	0.483	unchanged
chr12	116281060	116281462	5.1	4.63	5.45	-0.82	0.0532	0.667	unchanged		chr9	95540587	95540961	5.7	5.19	6.07	-0.88	0.0228	0.145	unchanged		chr18	74215923	74216505	4.84	4.29	5.24	-0.95	0.0561	0.483	unchanged
chr3	101714619	101715190	4.8	5.18	4.29	0.89	0.0533	0.667	unchanged		chr10	62261115	62261516	6.03	5.63	6.35	-0.71	0.0228	0.145	unchanged		chr5	117614454	117614865	5.17	4.69	5.53	-0.83	0.0563	0.484	unchanged
chr15	6570985	6571171	4.48	3.88	4.91	-1.02	0.0533	0.667	unchanged		chr17	27520491	27521093	6.6	6.29	6.85	-0.56	0.0228	0.145	unchanged		chr8	34812606	34812900	4.97	4.45	5.36	-0.91	0.0564	0.484	unchanged
chr17	26421601	26421868	4.29	3.53	4.78	-1.25	0.0534	0.667	unchanged		chr8	92613497	92613873	5.55	5.05	5.93	-0.88	0.0228	0.145	unchanged		chr2	39190594	39191163	5.44	5.01	5.77	-0.76	0.0565	0.484	unchanged
chr10	86091869	86092225	4.91	4.41	5.28	-0.87	0.0534	0.667	unchanged		chr3	89215899	89216279	5.26	4.65	5.69	-1.04	0.0229	0.145	unchanged		chr3	37975047	37975756	5.11	4.6	5.48	-0.88	0.0566	0.484	unchanged
chr10	97345395	97345760	5.15	4.64	5.52	-0.88	0.0535	0.667	unchanged		chr7	126399630	126399874	5.2	4.64	5.61	-0.97	0.023	0.146	unchanged		chr14	33214441	33214978	5.49	5.05	5.83	-0.77	0.0567	0.484	unchanged
chr9	108065499	108065766	4.8	4.27	5.19	-0.92	0.0535	0.667	unchanged		chr11	44610720	44611929	7.54	7.32	7.72	-0.4	0.023	0.146	unchanged		chr13	111771301	111771569	5.25	4.79	5.59	-0.81	0.0567	0.484	unchanged
chr4	100537944	100538293	4.17	3.48	4.64	-1.16	0.0536	0.667	unchanged		chr9	65128159	65128550	5.21	4.67	5.61	-0.94	0.0231	0.146	unchanged		chr11	104625985	104626356	5.16	4.68	5.52	-0.84	0.0569	0.485	unchanged
chr2	43902616	43902982	5.52	5.11	5.84	-0.73	0.0536	0.667	unchanged		chr1	52952867	52953918	6.25	5.89	6.54	-0.65	0.0231	0.146	unchanged		chr5	137159441	137159860	5.72	5.31	6.03	-0.72	0.057	0.485	unchanged
chr4	120909671	120910131	5.38	4.9	5.74	-0.84	0.0537	0.667	unchanged		chr17	66578118	66578441	5.24	4.69	5.64	-0.95	0.0232	0.146	unchanged		chr14	67548743	67549088	4.98	5.38	4.43	0.95	0.0571	0.485	unchanged
chr10	120125234	120125565	5.3	4.83	5.66	-0.83	0.0537	0.667	unchanged		chr15	38485314	38486106	5.89	5.47	6.21	-0.73	0.0232	0.146	unchanged		chr15	77336322	77336974	5.58	5.16	5.9	-0.74	0.0571	0.485	unchanged
chr11	3879935	3880163	4.68	4.1	5.09	-0.99	0.0538	0.667	unchanged		chr8	23561999	23562436	5.21	4.66	5.61	-0.95	0.0232	0.146	unchanged		chr2	167071557	167072705	7.22	6.98	7.42	-0.44	0.0571	0.485	unchanged
chr7	113132134	113132607	5.82	5.46	6.11	-0.64	0.0539	0.667	unchanged		chr11	51681589	51682041	6.26	5.91	6.55	-0.63	0.0233	0.146	unchanged		chr12	85496736	85497145	4.85	4.31	5.25	-0.94	0.0571	0.485	unchanged
chr7	143480451	143480933	5.37	4.95	5.7	-0.75	0.0539	0.667	unchanged		chr11	103158629	103159303	6.1	5.71	6.4	-0.69	0.0233	0.146	unchanged		chr19	23075740	23076200	4.95	4.42	5.34	-0.92	0.0572	0.485	unchanged
chr10	43574916	43575337	6.17	5.86	6.43	-0.57	0.0541	0.667	unchanged		chr13	32903257	32903665	5.65	5.2	6	-0.79	0.0234	0.146	unchanged		chr11	45979873	45980194	5.19	4.72	5.54	-0.82	0.0573	0.485	unchanged
chr17	46812240	46812615	5.15	5.49	4.7	0.79	0.0541	0.667	unchanged		chr8	93011493	93011859	6.06	5.68	6.36	-0.68	0.0234	0.146	unchanged		chr19	4628850	4629189	5.24	4.78	5.59	-0.81	0.0574	0.485	unchanged
chr6	56480720	56481331	5.55	5.14	5.86	-0.72	0.0542	0.667	unchanged		chr18	75266112	75266614	6.16	5.79	6.46	-0.67	0.0234	0.147	unchanged		chr3	9947505	9948090	6.27	5.95	6.53	-0.57	0.0576	0.486	unchanged
chr14	102995298	102995500	5.07	4.59	5.43	-0.84	0.0542	0.667	unchanged		chr2	173561809	173562378	5.54	5.05	5.9	-0.85	0.0235	0.147	unchanged		chr10	60621550	60621779	4.99	4.45	5.37	-0.92	0.0576	0.486	unchanged
chr11	97987403	97988193	7.57	7.75	7.37	0.39	0.0545	0.667	unchanged		chr6	29649767	29650148	5.5	5.03	5.86	-0.83	0.0236	0.147	unchanged		chr3	9704839	9705496	5.88	5.51	6.18	-0.68	0.0576	0.486	unchanged
chr13	111413122	111413484	4.59	4.01	5	-0.99	0.0546	0.667	unchanged		chr7	143829399	143830223	5.42	4.88	5.81	-0.93	0.0236	0.147	unchanged		chr8	86902967	86903590	6.17	5.85	6.43	-0.59	0.0579	0.487	unchanged
chr14	52008891	52009201	5.85	5.42	6.18	-0.76	0.0546	0.667	unchanged		chr5	30998288	30998771	5.46	4.97	5.82	-0.85	0.0237	0.147	unchanged		chr4	13096205	13096633	4.95	4.42	5.33	-0.91	0.058	0.487	unchanged
chr19	29501231	29501779	5.51	5.11	5.83	-0.72	0.0546	0.667	unchanged		chr3	34756198	34757122	5.97	5.58	6.28	-0.71	0.0237	0.147	unchanged		chr1	150993290	150993998	5.08	4.59	5.45	-0.86	0.0581	0.487	unchanged
chr7	30090196	30090662	4.51	4.92	3.93	0.99	0.0547	0.667	unchanged		chr2	154215174	154215551	5.4	4.87	5.79	-0.92	0.0238	0.147	unchanged		chr3	101805712	101806531	6.07	6.34	5.73	0.6	0.0581	0.487	unchanged
chr7	88544493	88544817	5.13	4.65	5.49	-0.84	0.0547	0.667	unchanged		chr5	103680447	103680762	5.45	4.97	5.81	-0.84	0.0238	0.147	unchanged		chr5	129583590	129584409	5.91	5.55	6.2	-0.65	0.0581	0.487	unchanged
chr9	102784276	102784880	7.21	7.41	6.99	0.42	0.0548	0.667	unchanged		chr19	42190459	42190808	5.47	4.98	5.84	-0.86	0.0238	0.147	unchanged		chr4	32055091	32055546	5.51	5.06	5.85	-0.79	0.0582	0.487	unchanged
chr12	86798902	86799314	4.84	5.21	4.34	0.87	0.0549	0.667	unchanged		chr3	9064681	9065139	5.86	5.45	6.19	-0.74	0.0238	0.147	unchanged		chr16	22564303	22564977	6.08	5.74	6.36	-0.63	0.0582	0.487	unchanged
chr1	178463591	178464092	6.04	6.3	5.71	0.59	0.0549	0.667	unchanged		chr2	162922245	162922617	5.27	4.69	5.68	-0.99	0.0239	0.147	unchanged		chr9	49493968	49494386	5.61	5.21	5.92	-0.71	0.0583	0.488	unchanged
chr3	127544715	127545119	5.2	4.76	5.54	-0.79	0.0549	0.667	unchanged		chr13	113269729	113270847	5.54	5.02	5.92	-0.91	0.0239	0.147	unchanged		chr8	61479936	61480335	5.81	5.44	6.1	-0.66	0.0584	0.488	unchanged
chr14	72187390	72187600	3.98	3.15	4.5	-1.35	0.0549	0.667	unchanged		chr15	5236598	5236801	5.29	4.75	5.68	-0.93	0.0239	0.147	unchanged		chr4	41129365	41129959	5.29	4.82	5.65	-0.82	0.0585	0.488	unchanged
chr2	73054134	73054799	5.47	5.78	5.06	0.72	0.055	0.667	unchanged		chr1	62783371	62784188	5.4	4.91	5.77	-0.86	0.0239	0.147	unchanged		chr9	106687297	106687657	5.49	5.06	5.82	-0.75	0.0586	0.488	unchanged
chr6	148914047	148914314	5.15	4.7	5.49	-0.8	0.055	0.667	unchanged		chr19	30247351	30247790	5.54	5.05	5.91	-0.86	0.0239	0.147	unchanged		chr15	80266358	80266690	5.8	5.43	6.1	-0.68	0.0587	0.488	unchanged
chr15	84629433	84630024	6.47	6.19	6.7	-0.51	0.0551	0.667	unchanged		chr17	67354064	67354996	5.97	5.57	6.29	-0.72	0.0239	0.147	unchanged		chr19	10665469	10665752	4.92	4.4	5.3	-0.9	0.0588	0.488	unchanged
chr7	112085048	112085569	5.93	5.58	6.22	-0.64	0.0552	0.667	unchanged		chr8	57530949	57531435	6.82	6.54	7.05	-0.51	0.024	0.148	unchanged		chr18	33835802	33836383	5.23	4.76	5.58	-0.83	0.0588	0.488	unchanged
chr1	132481396	132481575	4.23	3.51	4.71	-1.2	0.0552	0.667	unchanged		chr5	119584734	119585531	5.52	5.05	5.88	-0.84	0.0241	0.148	unchanged		chr4	126321208	126321918	5.88	5.48	6.18	-0.7	0.0588	0.488	unchanged
chr9	58280477	58280854	5.16	4.71	5.51	-0.8	0.0552	0.667	unchanged		chr2	129904885	129905193	5.32	4.8	5.7	-0.9	0.0241	0.148	unchanged		chr11	32835126	32835473	5.06	4.48	5.48	-0.99	0.0589	0.488	unchanged
chr13	69739519	69740501	6.51	6.23	6.75	-0.52	0.0552	0.667	unchanged		chr11	100297816	100298712	6.11	5.74	6.4	-0.66	0.0243	0.148	unchanged		chr17	29513060	29513513	6.23	5.92	6.49	-0.57	0.0592	0.49	unchanged
chr11	58401980	58402396	5.71	5.33	6.01	-0.67	0.0552	0.667	unchanged		chr19	24301001	24301834	6.15	5.78	6.44	-0.66	0.0243	0.148	unchanged		chr1	161687578	161688013	4.83	4.28	5.23	-0.96	0.0593	0.49	unchanged
chr18	19576854	19577144	4.2	3.51	4.66	-1.15	0.0552	0.667	unchanged		chr10	126919047	126919537	6.54	6.17	6.84	-0.66	0.0243	0.148	unchanged		chr6	122786238	122786559	4.92	4.35	5.33	-0.97	0.0594	0.49	unchanged
chr8	65022449	65022853	5.6	5.15	5.94	-0.78	0.0553	0.667	unchanged		chr8	36361308	36361684	5.26	4.69	5.67	-0.99	0.0243	0.148	unchanged		chr13	44751588	44752151	5.21	4.75	5.56	-0.81	0.0595	0.49	unchanged
chr2	99237101	99237350	4.38	3.76	4.82	-1.06	0.0554	0.667	unchanged		chr1	167644915	167645352	5.45	4.92	5.83	-0.91	0.0243	0.148	unchanged		chr2	165981441	165981873	4.97	4.38	5.39	-1.01	0.0595	0.49	unchanged
chr5	103680447	103680762	5.57	5.18	5.88	-0.7	0.0554	0.667	unchanged		chr18	75599720	75600276	6.14	5.76	6.43	-0.67	0.0243	0.148	unchanged		chr4	130960145	130960641	6.6	6.33	6.84	-0.51	0.0596	0.49	unchanged
chr12	73705262	73705682	5.37	4.92	5.72	-0.8	0.0554	0.667	unchanged		chr6	88123323	88124391	6.29	5.89	6.61	-0.72	0.0243	0.148	unchanged		chr1	36016930	36017538	4.8	4.24	5.21	-0.97	0.0596	0.49	unchanged
chr12	77000117	77000379	5.22	4.77	5.56	-0.79	0.0555	0.667	unchanged		chr8	48751845	48752271	6.03	5.64	6.33	-0.69	0.0244	0.148	unchanged		chr18	43393334	43393787	4.93	4.39	5.32	-0.93	0.0596	0.49	unchanged
chr9	37177096	37177522	5.94	5.6	6.22	-0.62	0.0557	0.667	unchanged		chr6	89680138	89680577	5.46	4.97	5.82	-0.85	0.0244	0.148	unchanged		chr8	88949988	88950458	4.81	4.24	5.21	-0.97	0.0598	0.491	unchanged
chr16	25349572	25350035	4.93	4.45	5.29	-0.85	0.0557	0.667	unchanged		chr11	58401980	58402396	5.59	5.14	5.94	-0.8	0.0244	0.148	unchanged		chr9	65524018	65524418	5.8	5.43	6.1	-0.66	0.0598	0.491	unchanged
chr8	36201966	36202401	5.57	5.17	5.89	-0.71	0.0557	0.667	unchanged		chr10	94991413	94991868	5.48	5	5.84	-0.84	0.0245	0.148	unchanged		chr8	79294565	79295317	6.18	5.83	6.45	-0.62	0.0599	0.491	unchanged
chr8	70769425	70769689	5.85	5.49	6.14	-0.64	0.0558	0.667	unchanged		chr11	117072137	117072756	5.83	5.41	6.16	-0.74	0.0245	0.148	unchanged		chr11	53800034	53800518	5.1	4.56	5.48	-0.92	0.0599	0.491	unchanged
chr2	162922245	162922617	5.4	4.93	5.75	-0.82	0.0559	0.667	unchanged		chr11	105362821	105363404	6.06	5.68	6.36	-0.68	0.0245	0.148	unchanged		chr3	83764146	83764736	5.21	4.73	5.56	-0.83	0.0602	0.491	unchanged
chr13	83715040	83715667	5.83	5.43	6.14	-0.71	0.0559	0.667	unchanged		chr16	17208820	17210678	7.24	7.01	7.44	-0.43	0.0245	0.148	unchanged		chr8	11006815	11007576	6.25	5.94	6.5	-0.57	0.0602	0.491	unchanged
chr2	173186173	173186870	6.81	6.56	7.02	-0.46	0.0559	0.667	unchanged		chr15	93216256	93216714	5.72	5.29	6.06	-0.77	0.0245	0.148	unchanged		chr9	59723046	59723627	5.21	4.74	5.56	-0.81	0.0603	0.491	unchanged
chr1	127235191	127235545	4.43	4.89	3.75	1.14	0.056	0.667	unchanged		chr16	34967517	34967869	5.82	5.38	6.16	-0.79	0.0245	0.148	unchanged		chr10	19915370	19915647	4.85	4.31	5.24	-0.93	0.0604	0.491	unchanged
chr15	90249606	90250118	6.1	5.76	6.37	-0.61	0.0561	0.667	unchanged		chr7	138398388	138398882	5.7	5.19	6.07	-0.88	0.0246	0.148	unchanged		chr13	40749014	40749484	4.97	4.45	5.35	-0.9	0.0604	0.491	unchanged
chr1	85736322	85736766	5.55	5.1	5.9	-0.8	0.0561	0.667	unchanged		chr13	34046478	34046711	5.85	5.42	6.18	-0.76	0.0246	0.148	unchanged		chr3	30724183	30724805	6.59	6.31	6.82	-0.51	0.0604	0.491	unchanged
chr7	68823222	68823649	5.19	4.74	5.53	-0.8	0.0561	0.667	unchanged		chr9	64087565	64087867	5.48	5	5.84	-0.84	0.0246	0.148	unchanged		chr11	6436511	6436827	5.3	4.83	5.65	-0.81	0.0605	0.491	unchanged
chr13	46663513	46663884	4.98	4.48	5.35	-0.87	0.0561	0.667	unchanged		chr15	73833282	73833639	5.68	5.21	6.04	-0.82	0.0247	0.148	unchanged		chr17	72836154	72836624	5.14	4.65	5.5	-0.85	0.0605	0.491	unchanged
chr15	66899682	66900085	5.28	4.84	5.61	-0.77	0.0562	0.667	unchanged		chr15	102100398	102100806	5.42	4.92	5.79	-0.88	0.0247	0.148	unchanged		chr14	76494783	76495410	5.38	4.91	5.73	-0.82	0.0606	0.491	unchanged
chr10	110931338	110932074	5.18	5.53	4.72	0.81	0.0562	0.667	unchanged		chr17	5733343	5733839	5.46	4.91	5.85	-0.94	0.0248	0.149	unchanged		chr1	125370838	125371066	5.06	5.42	4.58	0.85	0.0607	0.491	unchanged
chr7	89841814	89842293	5.48	5.07	5.8	-0.73	0.0562	0.667	unchanged		chr7	45682805	45683057	5.23	4.69	5.62	-0.93	0.0249	0.149	unchanged		chr13	97052570	97053017	5.38	4.94	5.72	-0.78	0.061	0.493	unchanged
chr19	41104997	41105285	5.04	4.51	5.42	-0.91	0.0564	0.667	unchanged		chr17	47038951	47039235	5.61	5.14	5.97	-0.83	0.0249	0.149	unchanged		chr11	51820888	51821170	4.98	4.44	5.38	-0.94	0.061	0.493	unchanged
chr10	32890840	32891200	5.49	5.04	5.83	-0.78	0.0565	0.667	unchanged		chr14	21848849	21849177	5.92	5.51	6.24	-0.74	0.0249	0.149	unchanged		chr2	172661616	172662601	5.19	4.73	5.54	-0.81	0.061	0.493	unchanged
chr4	63181525	63181870	4.92	4.43	5.28	-0.85	0.0566	0.667	unchanged		chr3	97338766	97339102	6.24	5.89	6.52	-0.64	0.025	0.149	unchanged		chr14	78668395	78668614	5.59	5.19	5.9	-0.71	0.0613	0.494	unchanged
chr11	95258519	95259595	6.62	6.36	6.84	-0.48	0.0566	0.667	unchanged		chr11	57475110	57475498	6.06	5.67	6.37	-0.7	0.025	0.149	unchanged		chr1	43139560	43139962	6.34	6.03	6.59	-0.56	0.0616	0.496	unchanged
chr9	60244700	60245331	5.61	5.22	5.91	-0.69	0.0566	0.667	unchanged		chr7	139303152	139303880	6.43	6.08	6.7	-0.62	0.0251	0.149	unchanged		chr10	81140906	81142013	6.12	5.76	6.42	-0.66	0.0618	0.497	unchanged
chr6	127446343	127446652	4.87	4.37	5.25	-0.88	0.0567	0.667	unchanged		chr18	76150930	76151421	6.09	5.7	6.39	-0.69	0.0251	0.149	unchanged		chr15	103519937	103520334	5.42	5	5.74	-0.75	0.0618	0.497	unchanged
chr16	18617503	18617979	6.06	5.72	6.33	-0.61	0.0567	0.667	unchanged		chr8	44026033	44026231	5.29	4.77	5.68	-0.91	0.0252	0.15	unchanged		chr2	29582457	29582827	5.56	5.16	5.87	-0.71	0.062	0.498	unchanged
chr11	29692532	29693192	5.84	6.13	5.48	0.65	0.0567	0.667	unchanged		chr2	93226873	93227166	5.53	4.99	5.93	-0.94	0.0252	0.15	unchanged		chr10	126971868	126972467	5.52	5.1	5.85	-0.74	0.0621	0.498	unchanged
chr6	136470682	136471295	4.82	4.3	5.21	-0.91	0.0568	0.667	unchanged		chr18	80280321	80280817	5.33	4.8	5.71	-0.91	0.0253	0.15	unchanged		chr1	165320460	165320834	4.98	4.46	5.36	-0.9	0.0622	0.499	unchanged
chr6	72828708	72829269	5.59	5.9	5.2	0.7	0.0568	0.667	unchanged		chr12	72104621	72104889	5.42	4.92	5.78	-0.86	0.0253	0.15	unchanged		chr17	79110904	79111309	5.69	5.31	5.99	-0.68	0.0624	0.499	unchanged
chr2	10288290	10288793	6.03	5.7	6.3	-0.6	0.057	0.667	unchanged		chr1	89196172	89196405	5.64	5.2	5.98	-0.78	0.0253	0.15	unchanged		chr4	139872355	139873001	5.65	5.23	5.97	-0.74	0.0624	0.499	unchanged
chr9	33095621	33095957	5.17	4.71	5.51	-0.8	0.057	0.667	unchanged		chr8	49035462	49035928	5.83	5.42	6.15	-0.73	0.0253	0.15	unchanged		chr7	25278268	25279198	6.1	5.71	6.41	-0.7	0.0624	0.499	unchanged
chr11	83632728	83633137	5.28	4.8	5.64	-0.85	0.0571	0.667	unchanged		chr10	83819423	83820055	5.3	4.74	5.71	-0.97	0.0253	0.15	unchanged		chr5	136790899	136791207	5.5	5.05	5.84	-0.79	0.0625	0.499	unchanged
chr2	32488756	32488968	5.12	4.64	5.47	-0.83	0.0571	0.667	unchanged		chr9	102636577	102637185	5.61	5.14	5.97	-0.83	0.0254	0.15	unchanged		chr8	13785333	13786368	6.23	5.5	6.71	-1.2	0.0626	0.499	unchanged
chr13	23524663	23524966	5.61	5.18	5.94	-0.75	0.0572	0.667	unchanged		chr5	118268924	118269465	5.77	5.35	6.09	-0.74	0.0255	0.15	unchanged		chr11	117969751	117970154	5.66	5.27	5.96	-0.7	0.0627	0.499	unchanged
chr8	91797425	91798180	6.67	6.41	6.89	-0.48	0.0574	0.667	unchanged		chr12	72976683	72977141	5.81	5.34	6.16	-0.82	0.0255	0.15	unchanged		chr12	81788610	81789043	6.4	6.11	6.65	-0.54	0.0627	0.499	unchanged
chr1	194753277	194753564	4.26	3.62	4.7	-1.09	0.0575	0.667	unchanged		chr3	104675365	104675834	5.86	5.45	6.18	-0.74	0.0256	0.15	unchanged		chr3	79586735	79587202	6.1	5.75	6.39	-0.64	0.0628	0.5	unchanged
chr16	35110482	35110865	5.86	5.52	6.14	-0.62	0.0575	0.667	unchanged		chr8	10405305	10405878	5.48	4.96	5.86	-0.89	0.0256	0.15	unchanged		chr8	94950081	94950642	5.98	5.64	6.25	-0.62	0.063	0.5	unchanged
chr14	20067259	20067645	7.33	7.12	7.52	-0.4	0.0575	0.667	unchanged		chr9	106531891	106532241	5.63	5.17	5.98	-0.81	0.0256	0.15	unchanged		chr10	126919047	126919537	6.48	6.17	6.74	-0.56	0.0631	0.5	unchanged
chr7	127091260	127091927	5.17	5.51	4.73	0.78	0.0575	0.667	unchanged		chr3	50905899	50906401	5.77	5.35	6.09	-0.74	0.0256	0.15	unchanged		chr10	45051077	45051585	5.83	5.45	6.12	-0.67	0.0631	0.5	unchanged
chr10	41986239	41986521	5.66	5.97	5.27	0.7	0.0575	0.667	unchanged		chr12	11196076	11196505	5.34	4.78	5.75	-0.96	0.0257	0.15	unchanged		chr8	35462086	35462381	5.25	5.59	4.79	0.81	0.0632	0.5	unchanged
chr8	25274500	25275452	6.91	6.65	7.13	-0.48	0.0575	0.667	unchanged		chr8	3718548	3718945	6.14	5.75	6.44	-0.7	0.0258	0.15	unchanged		chr18	37859981	37860381	4.92	4.35	5.32	-0.97	0.0632	0.5	unchanged
chr8	22859208	22859664	5.52	5.11	5.83	-0.73	0.0576	0.667	unchanged		chr12	29095922	29096416	5.57	5.09	5.93	-0.84	0.0258	0.15	unchanged		chr11	66899471	66899853	4.96	4.43	5.35	-0.92	0.0632	0.5	unchanged
chr9	61386335	61386675	4.82	5.19	4.31	0.88	0.0576	0.667	unchanged		chr2	9879509	9880037	6.64	6.31	6.9	-0.59	0.0258	0.15	unchanged		chr11	102651328	102652007	5.58	5.18	5.89	-0.71	0.0633	0.5	unchanged
chr10	111108796	111109067	4.66	4.06	5.08	-1.02	0.0576	0.667	unchanged		chr10	77021316	77021894	6.25	5.9	6.54	-0.65	0.0258	0.15	unchanged		chr7	120043948	120044294	5.27	4.83	5.61	-0.78	0.0634	0.5	unchanged
chr1	38202898	38203112	5.02	4.51	5.39	-0.88	0.0576	0.667	unchanged		chr8	84291675	84292088	5.21	4.67	5.6	-0.93	0.0258	0.15	unchanged		chr1	133314362	133314784	5.04	4.49	5.44	-0.96	0.0638	0.5	unchanged
chr10	89630042	89630387	5.58	5.16	5.9	-0.74	0.0577	0.667	unchanged		chrX	164183937	164184182	5.31	4.81	5.68	-0.87	0.0258	0.15	unchanged		chr8	3718548	3718945	6.09	5.75	6.37	-0.62	0.0639	0.5	unchanged
chr18	75360866	75361180	5.01	5.37	4.53	0.84	0.0577	0.667	unchanged		chr8	10574021	10574556	6.95	6.69	7.17	-0.48	0.0258	0.15	unchanged		chr11	32806051	32806372	4.86	4.31	5.26	-0.95	0.0639	0.5	unchanged
chr2	118199836	118200292	5.32	4.86	5.66	-0.81	0.0578	0.667	unchanged		chr8	95596476	95597209	5.87	5.45	6.19	-0.74	0.0259	0.151	unchanged		chr7	16999651	17000025	4.93	4.38	5.33	-0.95	0.064	0.5	unchanged
chr6	20840169	20840627	3.95	3.17	4.45	-1.28	0.0578	0.667	unchanged		chr14	16380176	16380465	5.81	5.4	6.13	-0.73	0.026	0.151	unchanged		chr17	56255564	56256452	5.01	4.5	5.38	-0.87	0.0641	0.5	unchanged
chr4	137724729	137725150	5.53	5.12	5.86	-0.73	0.0578	0.667	unchanged		chr3	121736436	121736783	5.42	4.93	5.78	-0.85	0.026	0.151	unchanged		chr11	29714184	29714658	5.14	4.68	5.5	-0.81	0.0641	0.5	unchanged
chr2	154712308	154712628	4.58	3.92	5.03	-1.1	0.058	0.667	unchanged		chr16	18626428	18626993	5.57	5.11	5.92	-0.8	0.0261	0.151	unchanged		chr11	57778317	57778832	5.65	5.26	5.95	-0.69	0.0642	0.5	unchanged
chr10	130363920	130364151	4.62	4.03	5.04	-1.01	0.058	0.667	unchanged		chr9	123252906	123253254	5.55	5.07	5.92	-0.85	0.0263	0.152	unchanged		chr7	128344912	128345199	5.21	4.72	5.58	-0.86	0.0642	0.5	unchanged
chr11	8641606	8641995	4.99	5.34	4.52	0.82	0.058	0.667	unchanged		chr9	113990735	113991237	5.42	4.94	5.78	-0.85	0.0263	0.152	unchanged		chr2	11501938	11502355	4.84	4.31	5.23	-0.92	0.0642	0.5	unchanged
chr15	91754567	91754855	4.55	3.98	4.96	-0.98	0.058	0.667	unchanged		chr15	102742618	102742899	5.41	4.9	5.78	-0.88	0.0264	0.152	unchanged		chr9	99242012	99242437	5.39	4.92	5.75	-0.83	0.0642	0.5	unchanged
chr6	22446549	22446968	5.6	5.21	5.92	-0.71	0.0581	0.667	unchanged		chr7	4427111	4427583	6.44	6.12	6.71	-0.59	0.0264	0.153	unchanged		chr18	67497516	67498145	5.4	4.97	5.72	-0.75	0.0643	0.5	unchanged
chr6	136742853	136743153	5.58	5.2	5.88	-0.68	0.0582	0.667	unchanged		chr9	41228663	41229331	6.15	5.79	6.44	-0.65	0.0265	0.153	unchanged		chr2	129674871	129675505	6.58	6.3	6.81	-0.51	0.0643	0.5	unchanged
chr3	79197103	79197475	5.11	4.63	5.47	-0.83	0.0582	0.667	unchanged		chr11	55204047	55204622	7.02	6.74	7.25	-0.51	0.0265	0.153	unchanged		chr11	55991635	55992021	6.1	5.78	6.37	-0.59	0.0643	0.5	unchanged
chr6	31369896	31370176	4.59	4.99	4.05	0.93	0.0583	0.667	unchanged		chr9	80002736	80003103	5.88	5.48	6.19	-0.72	0.0265	0.153	unchanged		chr4	122995130	122996293	6.74	6.48	6.96	-0.48	0.0644	0.5	unchanged
chr9	71543407	71544162	5.67	5.28	5.98	-0.69	0.0583	0.667	unchanged		chr1	157076182	157076565	6.3	5.96	6.58	-0.62	0.0265	0.153	unchanged		chr2	69043510	69043775	5.06	4.56	5.42	-0.86	0.0644	0.5	unchanged
chr11	55130871	55131580	5.46	5.77	5.06	0.71	0.0584	0.667	unchanged		chr15	74749195	74749836	5.91	5.52	6.22	-0.7	0.0266	0.153	unchanged		chr5	3543679	3544126	5.12	4.59	5.5	-0.91	0.0644	0.5	unchanged
chr10	9754812	9755132	4.27	3.62	4.72	-1.1	0.0585	0.667	unchanged		chr8	83893883	83894220	5.33	4.82	5.71	-0.89	0.0266	0.153	unchanged		chr13	94883066	94883717	4.86	4.32	5.26	-0.94	0.0645	0.5	unchanged
chr3	39814822	39815098	5.11	4.63	5.47	-0.84	0.0585	0.667	unchanged		chr6	117675482	117675787	5.25	4.7	5.65	-0.95	0.0267	0.153	unchanged		chr10	8889324	8889668	5.04	4.55	5.4	-0.84	0.0646	0.5	unchanged
chr5	53554328	53554548	3.55	2.56	4.13	-1.58	0.0586	0.667	unchanged		chr10	7883486	7883969	6.89	6.6	7.12	-0.52	0.0267	0.153	unchanged		chr17	29975394	29976297	5.57	5.18	5.88	-0.7	0.0647	0.501	unchanged
chr14	53804089	53804665	5.6	5.21	5.91	-0.7	0.0586	0.667	unchanged		chr8	61700423	61700682	5.64	5.2	5.98	-0.78	0.0267	0.153	unchanged		chr6	37589573	37589918	5.12	4.64	5.47	-0.83	0.0649	0.501	unchanged
chr19	28975128	28975584	5.58	5.89	5.2	0.69	0.0586	0.667	unchanged		chr6	136555583	136555972	5.46	4.99	5.81	-0.82	0.0269	0.153	unchanged		chr4	55477290	55478202	5.8	5.42	6.1	-0.68	0.0649	0.501	unchanged
chr7	30347830	30348167	5.47	5.06	5.79	-0.73	0.0587	0.667	unchanged		chr11	103325199	103325600	5.52	5.06	5.87	-0.81	0.0269	0.153	unchanged		chr3	127453035	127453977	5.56	5.14	5.88	-0.73	0.065	0.502	unchanged
chr8	13757497	13757858	5.53	5.14	5.84	-0.71	0.0587	0.667	unchanged		chr7	63322039	63322526	5.59	5.13	5.95	-0.82	0.0269	0.153	unchanged		chr2	13697441	13697929	5.11	4.63	5.48	-0.85	0.0652	0.502	unchanged
chr13	19698778	19699167	5.79	5.43	6.08	-0.64	0.0588	0.667	unchanged		chr11	97899752	97900230	5.57	5.1	5.92	-0.82	0.0269	0.153	unchanged		chr4	55514737	55515192	6.45	6.16	6.69	-0.53	0.0652	0.502	unchanged
chr18	57132600	57133241	5.98	5.65	6.24	-0.6	0.0588	0.667	unchanged		chr19	47356377	47356974	6.89	6.63	7.12	-0.49	0.027	0.153	unchanged		chr8	57540139	57540543	5.25	4.8	5.6	-0.8	0.0653	0.503	unchanged
chr2	31282247	31282621	4.71	4.12	5.12	-1	0.0589	0.667	unchanged		chr5	125271579	125271844	5.35	4.78	5.75	-0.98	0.027	0.153	unchanged		chr6	84095788	84096370	5.3	4.85	5.65	-0.8	0.0656	0.504	unchanged
chr5	113548275	113548607	4.97	4.48	5.33	-0.85	0.0589	0.667	unchanged		chr8	104602211	104603060	6.76	6.46	7.01	-0.55	0.0271	0.154	unchanged		chr18	59078022	59078439	5.38	5.71	4.94	0.76	0.0658	0.505	unchanged
chr9	42550159	42550614	5.48	5.06	5.81	-0.74	0.0589	0.667	unchanged		chr11	61352062	61352821	5.49	4.96	5.87	-0.91	0.0271	0.154	unchanged		chr12	78918316	78918760	4.85	4.3	5.25	-0.96	0.0658	0.505	unchanged
chr8	26380790	26381056	5.02	4.54	5.37	-0.83	0.059	0.667	unchanged		chr4	155249126	155250162	7.07	6.82	7.28	-0.46	0.0272	0.154	unchanged		chr9	40583697	40583997	4.8	4.26	5.2	-0.94	0.0659	0.505	unchanged
chr11	103935713	103936058	4.99	4.46	5.37	-0.91	0.059	0.667	unchanged		chr13	97938844	97939196	5.49	5.03	5.84	-0.82	0.0272	0.154	unchanged		chr5	100915064	100915507	5.21	4.71	5.58	-0.87	0.066	0.505	unchanged
chr15	66033905	66034378	5.1	4.59	5.48	-0.89	0.0592	0.667	unchanged		chr4	138921985	138922458	5.34	4.85	5.71	-0.86	0.0272	0.154	unchanged		chr19	10198610	10199075	5.32	4.86	5.66	-0.8	0.0661	0.505	unchanged
chr17	31855860	31856244	5.77	5.41	6.05	-0.64	0.0592	0.667	unchanged		chr2	43722671	43723228	5.58	5.13	5.92	-0.8	0.0273	0.154	unchanged		chr6	91411248	91412005	5.74	5.37	6.03	-0.66	0.0662	0.505	unchanged
chr5	140619343	140619836	6.34	6.04	6.58	-0.54	0.0593	0.667	unchanged		chr9	78112980	78113685	6.12	5.7	6.44	-0.74	0.0273	0.154	unchanged		chr17	35829808	35830079	4.87	4.25	5.3	-1.05	0.0662	0.505	unchanged
chr2	74672654	74673306	5.98	5.64	6.25	-0.61	0.0595	0.667	unchanged		chr9	49081512	49081954	5.57	5.12	5.91	-0.8	0.0273	0.154	unchanged		chr1	132155573	132156146	6.42	6.12	6.68	-0.56	0.0662	0.505	unchanged
chr3	30508340	30508956	5.97	5.59	6.27	-0.68	0.0597	0.667	unchanged		chr8	12396756	12397696	5.75	5.31	6.09	-0.78	0.0273	0.154	unchanged		chr4	57770092	57770629	5.52	5.11	5.84	-0.73	0.0663	0.505	unchanged
chr7	132735101	132735523	6.27	6.53	5.96	0.57	0.0598	0.667	unchanged		chr7	71412169	71412486	5.23	4.68	5.63	-0.95	0.0273	0.154	unchanged		chr18	37851897	37852677	7.3	7.08	7.49	-0.41	0.0664	0.505	unchanged
chr1	158654306	158655080	5.43	5.03	5.75	-0.71	0.0599	0.667	unchanged		chr2	22739323	22739674	6.23	5.87	6.52	-0.65	0.0274	0.154	unchanged		chr3	108389172	108389630	5.72	5.35	6.01	-0.66	0.0665	0.505	unchanged
chr15	81700198	81701041	5.46	5.78	5.04	0.74	0.0599	0.667	unchanged		chr3	87986829	87987393	6.67	6.38	6.91	-0.53	0.0274	0.154	unchanged		chr2	127684027	127684251	5.03	4.52	5.41	-0.89	0.0666	0.505	unchanged
chr7	120835575	120836153	6.14	5.84	6.4	-0.56	0.0599	0.667	unchanged		chr12	83017882	83018435	5.24	4.73	5.62	-0.9	0.0275	0.154	unchanged		chr4	153974957	153975243	4.83	4.3	5.22	-0.92	0.0668	0.505	unchanged
chr2	79511933	79512555	5.05	4.58	5.4	-0.82	0.0599	0.667	unchanged		chr11	116445820	116446707	6.67	6.36	6.92	-0.55	0.0275	0.154	unchanged		chr8	35724953	35725641	5.54	5.14	5.85	-0.71	0.0669	0.505	unchanged
chr4	41468502	41468945	5.06	4.6	5.41	-0.82	0.0601	0.667	unchanged		chr11	96145568	96146119	5.8	5.37	6.13	-0.77	0.0275	0.154	unchanged		chr17	85116523	85117065	5.27	4.83	5.61	-0.78	0.0669	0.505	unchanged
chr9	30940282	30940779	5.77	5.36	6.08	-0.73	0.0603	0.667	unchanged		chr10	32890840	32891200	5.39	4.91	5.76	-0.84	0.0275	0.154	unchanged		chr8	34077718	34078225	5.11	4.62	5.48	-0.87	0.0669	0.505	unchanged
chr5	113471533	113471746	4.87	4.36	5.24	-0.88	0.0603	0.667	unchanged		chr18	83059885	83060118	5.22	4.71	5.6	-0.89	0.0277	0.155	unchanged		chr4	138410946	138411380	5.9	5.54	6.19	-0.65	0.0671	0.505	unchanged
chr4	105196129	105196578	5.05	5.4	4.58	0.82	0.0604	0.667	unchanged		chr1	176223297	176223618	5.98	5.6	6.28	-0.68	0.0277	0.155	unchanged		chr2	72985364	72985923	5.02	4.53	5.38	-0.85	0.0671	0.505	unchanged
chr7	99468755	99469217	4.87	4.38	5.23	-0.85	0.0605	0.667	unchanged		chr17	73301842	73302533	6.01	5.63	6.31	-0.68	0.0277	0.155	unchanged		chr9	59565726	59566117	5.5	5.1	5.82	-0.71	0.0671	0.505	unchanged
chr5	38632455	38632755	5.14	4.7	5.48	-0.78	0.0605	0.667	unchanged		chr11	113172433	113172942	5.48	5.01	5.84	-0.83	0.0278	0.155	unchanged		chr4	135508627	135509003	5.22	4.78	5.56	-0.78	0.0672	0.505	unchanged
chr12	111946806	111947147	4.76	4.24	5.13	-0.89	0.0605	0.667	unchanged		chr7	97424804	97425140	5.63	5.15	5.98	-0.84	0.0278	0.155	unchanged		chr4	106708201	106708797	5.64	5.2	5.97	-0.77	0.0673	0.505	unchanged
chr5	37088442	37088823	4.43	4.84	3.85	1	0.0606	0.667	unchanged		chr19	37886659	37887156	5.86	5.45	6.18	-0.73	0.0278	0.155	unchanged		chr19	30217441	30217743	4.98	4.49	5.35	-0.86	0.0673	0.505	unchanged
chr18	4691932	4692215	4.58	4	4.99	-0.99	0.0607	0.667	unchanged		chr13	104947916	104948355	5.34	4.82	5.72	-0.9	0.0279	0.155	unchanged		chr11	55158556	55159167	6.36	6.05	6.62	-0.57	0.0674	0.505	unchanged
chr5	76565320	76565759	5.76	5.36	6.08	-0.72	0.0607	0.667	unchanged		chr4	130960145	130960641	6.62	6.33	6.86	-0.54	0.028	0.155	unchanged		chr1	182539124	182539801	5.38	4.93	5.72	-0.79	0.0675	0.505	unchanged
chr1	63243830	63244158	5.14	4.65	5.5	-0.84	0.0608	0.667	unchanged		chr9	56889728	56890067	5.48	5.01	5.83	-0.83	0.028	0.155	unchanged		chr2	28204101	28204607	5.5	5.1	5.82	-0.72	0.0676	0.505	unchanged
chr18	61746772	61747238	5.34	4.84	5.71	-0.87	0.0608	0.667	unchanged		chr8	94950081	94950642	6.02	5.64	6.31	-0.68	0.028	0.155	unchanged		chr5	142619800	142620232	5.4	4.95	5.74	-0.78	0.0677	0.505	unchanged
chr13	64093497	64093768	4.93	4.45	5.29	-0.83	0.0608	0.667	unchanged		chr2	93418360	93418872	5.59	5.15	5.94	-0.79	0.028	0.155	unchanged		chr3	96580216	96580568	6.38	6.08	6.63	-0.54	0.0678	0.505	unchanged
chr2	132781453	132781947	4.82	5.19	4.34	0.85	0.0609	0.667	unchanged		chr18	42011017	42011289	5.47	5	5.82	-0.82	0.028	0.155	unchanged		chr9	88332469	88332875	5.49	5.08	5.8	-0.72	0.0678	0.505	unchanged
chr7	25263896	25264651	5.87	6.15	5.51	0.63	0.0609	0.667	unchanged		chr11	55518895	55519201	5.65	5.22	5.99	-0.77	0.0281	0.155	unchanged		chr3	101812547	101812867	5.74	5.35	6.05	-0.7	0.0679	0.505	unchanged
chr5	115188931	115189432	5.26	5.59	4.84	0.75	0.0609	0.667	unchanged		chr12	105584714	105585293	5.23	4.72	5.61	-0.89	0.0281	0.155	unchanged		chr7	25263896	25264651	5.78	5.4	6.08	-0.67	0.0679	0.505	unchanged
chr12	16342140	16342369	5.35	4.91	5.69	-0.78	0.061	0.667	unchanged		chr4	8084980	8085309	6.02	5.65	6.32	-0.67	0.0282	0.155	unchanged		chr15	93518929	93519330	4.87	4.32	5.27	-0.95	0.0681	0.505	unchanged
chr13	9882377	9882743	5.33	4.89	5.66	-0.77	0.061	0.667	unchanged		chr9	107290934	107291328	5.74	5.32	6.07	-0.75	0.0282	0.155	unchanged		chr6	28421699	28422169	5.77	5.37	6.09	-0.72	0.0682	0.505	unchanged
chr7	131120224	131120593	4.66	4.12	5.06	-0.94	0.061	0.667	unchanged		chr1	151706186	151706390	5.54	5.08	5.88	-0.8	0.0282	0.155	unchanged		chr7	100943320	100943691	4.97	4.46	5.34	-0.88	0.0683	0.505	unchanged
chr17	12031334	12031533	5.17	4.72	5.51	-0.79	0.0611	0.667	unchanged		chr13	21142414	21142880	5.82	5.42	6.14	-0.73	0.0283	0.155	unchanged		chr4	11628036	11628436	5.6	5.21	5.91	-0.71	0.0683	0.505	unchanged
chr8	24524986	24525497	6.5	6.23	6.73	-0.5	0.0611	0.667	unchanged		chr12	85305533	85305834	5.28	4.76	5.67	-0.9	0.0283	0.155	unchanged		chr14	21741827	21742267	6.04	5.7	6.31	-0.6	0.0683	0.505	unchanged
chr15	72517032	72517410	6.86	6.62	7.06	-0.44	0.0611	0.667	unchanged		chr2	28923920	28924239	6.12	5.76	6.4	-0.64	0.0284	0.155	unchanged		chr2	172546721	172547535	5.26	4.8	5.61	-0.81	0.0683	0.505	unchanged
chr3	18049684	18050070	5.02	4.55	5.37	-0.82	0.0612	0.667	unchanged		chr11	94276912	94277328	6.26	5.91	6.55	-0.64	0.0284	0.155	unchanged		chr12	82470006	82470358	5.65	5.27	5.95	-0.68	0.0684	0.505	unchanged
chr7	66820011	66820454	6.24	5.94	6.48	-0.54	0.0612	0.667	unchanged		chr12	16504158	16504683	5.36	4.8	5.77	-0.96	0.0284	0.155	unchanged		chr7	45589188	45589597	5.11	4.65	5.46	-0.82	0.0684	0.505	unchanged
chr17	56357508	56357960	6.19	5.86	6.46	-0.59	0.0613	0.667	unchanged		chr6	52221575	52222086	5.65	5.21	5.99	-0.79	0.0284	0.155	unchanged		chr7	25658754	25659216	4.96	4.47	5.33	-0.86	0.0684	0.505	unchanged
chr15	57644331	57644785	5	4.53	5.36	-0.82	0.0613	0.667	unchanged		chr4	138447445	138447864	6.49	6.16	6.76	-0.6	0.0285	0.156	unchanged		chr14	63066648	63067123	5.01	4.53	5.37	-0.84	0.0685	0.505	unchanged
chr1	135198968	135199692	6.33	6.59	6	0.59	0.0613	0.667	unchanged		chr6	50679216	50679623	5.56	5.08	5.92	-0.84	0.0285	0.156	unchanged		chr18	61637955	61638503	5.26	4.79	5.62	-0.83	0.0685	0.505	unchanged
chr15	66475940	66476443	4.83	4.33	5.19	-0.86	0.0613	0.667	unchanged		chr8	107324055	107324490	5.93	5.47	6.28	-0.81	0.0285	0.156	unchanged		chr9	98409156	98409608	5.24	4.77	5.6	-0.82	0.0686	0.505	unchanged
chr8	72261028	72261479	6.3	6.01	6.55	-0.54	0.0613	0.667	unchanged		chr16	59617181	59617547	5.23	4.73	5.61	-0.88	0.0285	0.156	unchanged		chr18	84646099	84646418	5.93	5.58	6.22	-0.64	0.0686	0.505	unchanged
chr3	116327046	116327664	6.11	5.78	6.37	-0.59	0.0614	0.667	unchanged		chr13	45030774	45031286	6.66	6.37	6.9	-0.53	0.0287	0.157	unchanged		chr12	85662943	85663338	5.91	5.56	6.19	-0.62	0.0688	0.505	unchanged
chr8	87663053	87663710	6.07	5.76	6.33	-0.58	0.0614	0.667	unchanged		chr4	107163974	107164448	5.8	5.39	6.12	-0.73	0.0289	0.157	unchanged		chr18	66039962	66040250	4.98	4.46	5.37	-0.9	0.0689	0.505	unchanged
chr11	70516429	70516770	4.84	4.35	5.2	-0.85	0.0616	0.667	unchanged		chr8	22048057	22048502	5.78	5.35	6.11	-0.76	0.0289	0.157	unchanged		chr19	43630982	43631336	5.21	4.76	5.55	-0.79	0.0689	0.505	unchanged
chr15	98699485	98699756	4.89	4.41	5.25	-0.84	0.0616	0.667	unchanged		chr12	117403491	117403980	5.22	4.69	5.61	-0.92	0.029	0.157	unchanged		chr11	97905767	97906344	4.92	4.41	5.3	-0.89	0.0689	0.505	unchanged
chr10	97312953	97313249	5.76	5.4	6.05	-0.65	0.0618	0.667	unchanged		chr2	153168070	153168730	5.61	5.15	5.95	-0.81	0.029	0.157	unchanged		chr7	16294774	16295166	5.2	4.75	5.54	-0.79	0.0689	0.505	unchanged
chr8	48728891	48729502	5.35	5.69	4.91	0.78	0.0619	0.667	unchanged		chr1	75477157	75477808	6.07	5.7	6.37	-0.67	0.029	0.157	unchanged		chr18	20976641	20976979	5.6	5.22	5.91	-0.69	0.0689	0.505	unchanged
chr11	113172433	113172942	5.6	5.22	5.91	-0.68	0.0619	0.667	unchanged		chr7	3213313	3213866	5.21	4.69	5.6	-0.91	0.029	0.157	unchanged		chr14	51063060	51063768	5.85	5.5	6.13	-0.63	0.0689	0.505	unchanged
chr9	99420039	99420749	5.77	6.26	5.03	1.23	0.0619	0.667	unchanged		chr2	27764491	27765378	6.36	6.03	6.62	-0.6	0.029	0.157	unchanged		chr18	75783378	75783912	5.74	5.36	6.04	-0.68	0.069	0.505	unchanged
chr3	90102351	90102713	5.66	5.95	5.29	0.65	0.0619	0.667	unchanged		chr9	120433915	120434166	5.36	4.84	5.73	-0.89	0.0291	0.157	unchanged		chr13	13516606	13517340	5.92	5.58	6.2	-0.63	0.069	0.505	unchanged
chr2	174310953	174311241	5.49	5.09	5.8	-0.71	0.0619	0.667	unchanged		chr1	92895100	92895418	5.48	4.99	5.84	-0.85	0.0291	0.157	unchanged		chr7	80130383	80131026	6.15	5.81	6.42	-0.61	0.0691	0.505	unchanged
chr7	121258930	121259174	4.89	4.37	5.26	-0.89	0.062	0.667	unchanged		chr17	75017401	75017780	5.41	4.93	5.77	-0.84	0.0292	0.157	unchanged		chr10	67100132	67100736	5.73	5.37	6.02	-0.65	0.0691	0.505	unchanged
chr7	57509742	57510180	5.33	4.86	5.68	-0.82	0.0621	0.667	unchanged		chr8	78492930	78493350	5.25	4.74	5.63	-0.89	0.0292	0.157	unchanged		chr15	66899682	66900085	5.22	5.56	4.77	0.78	0.0692	0.505	unchanged
chr3	38202330	38202675	4.92	4.45	5.28	-0.84	0.0621	0.667	unchanged		chr15	80694421	80694863	5.61	5.17	5.96	-0.79	0.0293	0.158	unchanged		chr11	8634948	8635364	5.11	4.62	5.47	-0.85	0.0693	0.505	unchanged
chr14	29696186	29696460	4.73	4.15	5.14	-0.98	0.0622	0.667	unchanged		chr4	129959437	129960813	6.88	6.61	7.1	-0.49	0.0293	0.158	unchanged		chr10	120171280	120171773	5	4.51	5.36	-0.85	0.0694	0.505	unchanged
chr1	86178869	86179202	6.45	6.17	6.68	-0.51	0.0622	0.667	unchanged		chr17	74810807	74811282	5.44	4.96	5.8	-0.85	0.0293	0.158	unchanged		chr8	64366350	64367179	5.75	5.37	6.04	-0.67	0.0694	0.505	unchanged
chr18	34007099	34007569	6.07	6.34	5.73	0.61	0.0622	0.667	unchanged		chr8	119779413	119779760	6.1	5.73	6.4	-0.67	0.0294	0.158	unchanged		chr11	109585067	109585481	5.08	4.62	5.44	-0.82	0.0696	0.505	unchanged
chr13	69460075	69460323	4.86	3.87	5.43	-1.56	0.0623	0.667	unchanged		chr18	65489813	65490647	6.26	5.92	6.53	-0.61	0.0295	0.158	unchanged		chr1	135368105	135368730	5.88	5.52	6.17	-0.64	0.0696	0.505	unchanged
chr11	83440390	83440692	5	4.5	5.37	-0.87	0.0623	0.667	unchanged		chr2	168114843	168115280	5.28	4.76	5.67	-0.91	0.0296	0.159	unchanged		chr11	53737047	53737828	6.59	6.31	6.82	-0.51	0.0696	0.505	unchanged
chr10	8240251	8240542	5.58	5.18	5.9	-0.72	0.0624	0.667	unchanged		chr17	56159768	56160059	5.43	4.96	5.79	-0.83	0.0297	0.159	unchanged		chr4	126600331	126600806	5.08	4.61	5.44	-0.82	0.0697	0.505	unchanged
chr18	75716102	75716439	5.05	4.57	5.41	-0.83	0.0624	0.667	unchanged		chr15	78623537	78623760	5.21	4.68	5.6	-0.91	0.0297	0.159	unchanged		chr1	136695899	136696305	4.83	4.31	5.21	-0.91	0.0697	0.505	unchanged
chr18	24305290	24305584	6.22	5.92	6.48	-0.56	0.0624	0.667	unchanged		chr2	174851890	174852359	5.55	5.07	5.92	-0.85	0.0297	0.159	unchanged		chr7	99151294	99151740	4.84	4.33	5.22	-0.89	0.0699	0.505	unchanged
chr6	9234851	9235083	4.98	4.51	5.33	-0.82	0.0624	0.667	unchanged		chr9	48646169	48646611	6.16	5.8	6.44	-0.65	0.0297	0.159	unchanged		chr7	144867098	144867954	5.66	5.28	5.96	-0.67	0.0699	0.505	unchanged
chr3	34745146	34745615	6.57	6.05	6.95	-0.9	0.0625	0.667	unchanged		chr13	52982778	52983292	6.24	5.9	6.52	-0.62	0.0297	0.159	unchanged		chr10	69845829	69846161	5.09	4.62	5.44	-0.82	0.0702	0.506	unchanged
chr2	75137447	75138364	6.52	6.26	6.74	-0.49	0.0625	0.667	unchanged		chr15	103182885	103183596	5.27	4.76	5.64	-0.88	0.0298	0.159	unchanged		chr6	122719881	122720317	5.51	5.12	5.82	-0.7	0.0702	0.506	unchanged
chr4	119142275	119142596	5.33	4.88	5.67	-0.79	0.0625	0.667	unchanged		chr15	85610346	85611113	5.71	5.29	6.03	-0.74	0.0299	0.159	unchanged		chr3	34757884	34758188	5.31	4.84	5.66	-0.82	0.0702	0.506	unchanged
chr5	117516646	117517198	5.01	4.53	5.37	-0.83	0.0625	0.667	unchanged		chr1	121180337	121180694	5.36	4.83	5.75	-0.92	0.0299	0.159	unchanged		chr7	127935434	127935909	4.99	4.49	5.36	-0.86	0.0703	0.506	unchanged
chr1	38129631	38130388	5.09	4.64	5.43	-0.79	0.0626	0.667	unchanged		chr15	5068972	5069534	6.48	6.16	6.74	-0.58	0.0299	0.159	unchanged		chr8	22432939	22433947	7.06	6.82	7.26	-0.44	0.0705	0.506	unchanged
chr8	109467588	109467832	5.87	5.5	6.16	-0.66	0.0626	0.667	unchanged		chr8	106872144	106872979	5.78	5.35	6.12	-0.77	0.03	0.16	unchanged		chr3	133524547	133525316	6.2	5.89	6.45	-0.55	0.0705	0.506	unchanged
chr11	81151992	81152572	5.48	5.07	5.79	-0.72	0.0627	0.667	unchanged		chr2	166564481	166564835	5.77	5.34	6.1	-0.76	0.03	0.16	unchanged		chr13	109210387	109210724	4.82	4.3	5.21	-0.91	0.0705	0.506	unchanged
chr9	118606484	118606948	6.01	5.7	6.27	-0.58	0.0627	0.667	unchanged		chr19	15035500	15035989	5.61	5.17	5.95	-0.79	0.0301	0.16	unchanged		chr8	106927187	106927556	4.8	4.27	5.19	-0.92	0.0705	0.506	unchanged
chr9	104569459	104569682	5.2	4.76	5.53	-0.78	0.0627	0.667	unchanged		chr9	62415252	62415969	5.57	5.13	5.9	-0.78	0.0301	0.16	unchanged		chr6	128839438	128839936	5.22	4.78	5.56	-0.77	0.0706	0.506	unchanged
chr8	90793735	90794203	5.94	5.61	6.21	-0.6	0.0627	0.667	unchanged		chr1	132292514	132293225	5.48	5.01	5.83	-0.82	0.0301	0.16	unchanged		chr18	82568941	82569197	4.9	4.4	5.27	-0.87	0.0708	0.506	unchanged
chr7	17155474	17156019	5.12	4.66	5.46	-0.8	0.0628	0.667	unchanged		chr1	133911479	133911870	5.66	5.23	6	-0.77	0.0302	0.16	unchanged		chr7	28168601	28168922	4.93	4.43	5.29	-0.86	0.0708	0.506	unchanged
chr14	62333927	62334684	5.96	6.24	5.62	0.62	0.0629	0.667	unchanged		chr8	106432572	106433383	6.94	6.67	7.16	-0.49	0.0302	0.16	unchanged		chr12	76187687	76188184	4.84	4.29	5.24	-0.95	0.0708	0.506	unchanged
chr7	3347644	3348265	5.31	5.64	4.87	0.77	0.0629	0.667	unchanged		chr1	40378778	40379102	5.77	5.35	6.09	-0.73	0.0303	0.16	unchanged		chr7	73524422	73524752	5.1	4.63	5.46	-0.82	0.0712	0.508	unchanged
chr9	52098700	52098903	5.65	5.27	5.94	-0.67	0.0629	0.667	unchanged		chr8	126497540	126498350	7.04	6.8	7.25	-0.45	0.0303	0.16	unchanged		chr11	88381068	88381387	4.98	4.5	5.34	-0.84	0.0713	0.508	unchanged
chr8	128491786	128492023	5.33	4.91	5.66	-0.75	0.0631	0.667	unchanged		chr3	30724183	30724805	6.6	6.31	6.85	-0.53	0.0304	0.16	unchanged		chr5	127688630	127689411	5.96	5.62	6.23	-0.61	0.0714	0.508	unchanged
chr19	55198316	55198679	5.3	4.87	5.64	-0.76	0.0631	0.667	unchanged		chr3	79883175	79883466	5.45	4.96	5.81	-0.85	0.0304	0.16	unchanged		chr1	135108559	135109073	4.92	4.42	5.29	-0.87	0.0714	0.508	unchanged
chr1	143702786	143703071	5.2	4.77	5.53	-0.76	0.0631	0.667	unchanged		chr9	50452395	50452877	5.86	4.99	6.4	-1.42	0.0304	0.16	unchanged		chr10	17722774	17723460	5.37	4.95	5.7	-0.75	0.0715	0.508	unchanged
chr18	73122062	73122460	5.34	4.49	5.87	-1.38	0.0631	0.667	unchanged		chr19	47507223	47507491	5.46	4.99	5.81	-0.83	0.0304	0.16	unchanged		chr4	32586571	32587070	5.63	5.26	5.93	-0.67	0.0715	0.508	unchanged
chr8	126382778	126383035	5.57	5.19	5.87	-0.68	0.0632	0.667	unchanged		chr15	81831309	81831891	6.36	6.05	6.62	-0.58	0.0305	0.16	unchanged		chr9	118478956	118479362	5.17	4.71	5.52	-0.82	0.0718	0.509	unchanged
chr7	37770358	37770665	4.55	3.97	4.97	-1	0.0633	0.667	unchanged		chr4	120225528	120225997	5.53	5.08	5.87	-0.8	0.0305	0.16	unchanged		chr12	85305533	85305834	5.2	4.76	5.54	-0.77	0.0718	0.509	unchanged
chr15	103013617	103014512	6.16	6.41	5.86	0.55	0.0634	0.667	unchanged		chr11	53146246	53146651	5.2	4.65	5.59	-0.94	0.0306	0.161	unchanged		chr13	97235160	97235337	4.92	4.4	5.3	-0.89	0.0719	0.509	unchanged
chr4	124228484	124228865	5.23	4.77	5.58	-0.81	0.0635	0.667	unchanged		chr15	85477598	85477994	5.64	5.22	5.97	-0.75	0.0307	0.161	unchanged		chr2	172773104	172773530	5.2	4.76	5.54	-0.77	0.072	0.509	unchanged
chr1	186261410	186261792	4.52	4.92	3.96	0.96	0.0636	0.667	unchanged		chr11	62277983	62278522	5.7	5.26	6.03	-0.77	0.0307	0.161	unchanged		chr19	44372950	44373314	5.61	5.23	5.92	-0.68	0.072	0.509	unchanged
chrX	142200424	142200685	4.89	4.38	5.26	-0.89	0.0636	0.667	unchanged		chr15	85879086	85879391	5.82	5.42	6.14	-0.72	0.0307	0.161	unchanged		chr16	44242712	44242937	5.06	4.56	5.43	-0.87	0.0721	0.509	unchanged
chr9	62360893	62361538	5.4	4.99	5.72	-0.74	0.0638	0.667	unchanged		chr16	92698721	92699115	5.49	5.03	5.83	-0.8	0.0309	0.161	unchanged		chr17	47864584	47864911	4.93	4.38	5.33	-0.95	0.0721	0.509	unchanged
chr9	75409418	75409732	4.32	3.7	4.75	-1.05	0.0638	0.667	unchanged		chr13	95973273	95973723	5.6	5.17	5.93	-0.76	0.0309	0.161	unchanged		chr9	75720050	75720654	5.01	4.51	5.39	-0.88	0.0722	0.509	unchanged
chr9	21870962	21871231	5.13	4.65	5.49	-0.83	0.0638	0.667	unchanged		chr9	31405335	31405590	5.48	4.98	5.85	-0.87	0.031	0.161	unchanged		chr2	132701195	132702320	6.43	6.12	6.68	-0.57	0.0723	0.509	unchanged
chr6	125411112	125411565	5.38	5.7	4.96	0.75	0.0638	0.667	unchanged		chr1	166319140	166319624	5.99	5.62	6.28	-0.66	0.031	0.162	unchanged		chr11	49961382	49961685	5.49	5.09	5.81	-0.72	0.0724	0.51	unchanged
chr16	5406597	5407185	5.31	4.88	5.64	-0.76	0.0639	0.667	unchanged		chr5	9954758	9955077	5.25	4.73	5.63	-0.9	0.031	0.162	unchanged		chr11	94548883	94549469	6.01	5.69	6.28	-0.59	0.0724	0.51	unchanged
chr7	44653861	44654094	4.38	3.76	4.82	-1.06	0.064	0.667	unchanged		chr1	172409045	172409416	5.45	4.91	5.84	-0.93	0.0311	0.162	unchanged		chr2	122637664	122638028	4.95	4.41	5.35	-0.94	0.0726	0.51	unchanged
chr11	114530871	114531388	4.8	5.16	4.3	0.86	0.0641	0.667	unchanged		chr1	82803591	82804163	5.91	5.53	6.21	-0.68	0.0311	0.162	unchanged		chr3	9708833	9709270	5.06	4.58	5.43	-0.85	0.0726	0.51	unchanged
chr3	70104024	70104299	5.13	4.63	5.5	-0.86	0.0641	0.667	unchanged		chr18	57132600	57133241	5.87	5.49	6.17	-0.69	0.0312	0.162	unchanged		chr16	22547994	22548858	6.11	5.79	6.37	-0.57	0.0727	0.51	unchanged
chr8	34732586	34733091	5.68	5.3	5.98	-0.67	0.0642	0.667	unchanged		chr10	97312953	97313249	5.65	5.23	5.98	-0.75	0.0312	0.162	unchanged		chr4	126226975	126227485	5.94	5.6	6.21	-0.61	0.0728	0.51	unchanged
chr5	135616033	135616497	6.73	6.48	6.95	-0.46	0.0642	0.667	unchanged		chr4	81178667	81179114	5.77	5.35	6.08	-0.73	0.0313	0.162	unchanged		chr6	30205586	30206200	6.84	6.59	7.05	-0.46	0.0728	0.51	unchanged
chr8	13254111	13254450	6.25	5.92	6.52	-0.61	0.0643	0.667	unchanged		chr8	92818223	92818611	7.22	6.99	7.42	-0.43	0.0313	0.162	unchanged		chr7	27128150	27128423	4.92	4.43	5.29	-0.86	0.073	0.511	unchanged
chr15	25805948	25806155	4.46	3.81	4.91	-1.1	0.0643	0.667	unchanged		chr7	80386310	80386843	5.84	5.46	6.15	-0.69	0.0314	0.162	unchanged		chr1	170901572	170902145	5.72	5.36	6.01	-0.65	0.0732	0.512	unchanged
chr2	152914214	152914795	5.77	5.38	6.07	-0.69	0.0643	0.667	unchanged		chr1	167393917	167394496	5.29	4.78	5.66	-0.88	0.0314	0.162	unchanged		chr5	75862475	75862936	5.55	5.15	5.87	-0.72	0.0734	0.512	unchanged
chr10	95088190	95088455	5.18	5.54	4.7	0.83	0.0645	0.667	unchanged		chr8	93430446	93430882	5.79	5.39	6.1	-0.71	0.0314	0.162	unchanged		chr4	131916438	131916809	5.03	4.56	5.39	-0.83	0.0734	0.512	unchanged
chr10	75151098	75151966	6.38	6.09	6.61	-0.52	0.0645	0.667	unchanged		chr1	61180922	61181572	5.48	4.95	5.86	-0.91	0.0315	0.162	unchanged		chr2	20665727	20666363	5.49	5.11	5.8	-0.69	0.0735	0.512	unchanged
chr6	108736122	108736569	5.91	5.58	6.18	-0.6	0.0646	0.667	unchanged		chr18	25554782	25555023	5.26	4.71	5.66	-0.94	0.0315	0.162	unchanged		chr12	76016743	76016936	5.33	4.9	5.67	-0.77	0.0736	0.512	unchanged
chr17	46525704	46525912	5.01	4.48	5.4	-0.92	0.0646	0.667	unchanged		chr2	128573202	128573511	5.33	4.81	5.71	-0.9	0.0315	0.162	unchanged		chr13	21034974	21035551	5.16	5.5	4.71	0.79	0.0737	0.512	unchanged
chr6	49099137	49099407	4.66	5.05	4.12	0.94	0.0647	0.667	unchanged		chr19	23758031	23758815	6.05	5.66	6.36	-0.69	0.0316	0.162	unchanged		chr7	113167048	113167547	4.84	4.3	5.23	-0.92	0.0737	0.512	unchanged
chr2	134785938	134786265	5.18	4.74	5.51	-0.77	0.0648	0.667	unchanged		chr2	180779531	180779784	5.31	4.81	5.68	-0.87	0.0316	0.162	unchanged		chr9	81863521	81864033	5.07	4.58	5.44	-0.86	0.0738	0.512	unchanged
chr2	78049281	78049986	6.12	5.82	6.37	-0.55	0.0649	0.667	unchanged		chr2	14295365	14295935	6.13	5.78	6.41	-0.63	0.0316	0.162	unchanged		chr4	128957118	128957609	5.91	5.56	6.19	-0.63	0.0738	0.512	unchanged
chr7	141131044	141131503	4.54	4.94	4	0.94	0.0649	0.667	unchanged		chr11	35119482	35119830	5.63	5.19	5.96	-0.77	0.0317	0.163	unchanged		chr16	42781608	42782854	6.73	6.47	6.95	-0.47	0.0738	0.512	unchanged
chr12	84876771	84877193	6.11	5.8	6.37	-0.56	0.0649	0.667	unchanged		chr2	70661251	70661900	5.4	4.93	5.75	-0.82	0.0318	0.163	unchanged		chr10	81450089	81450435	5.74	5.38	6.03	-0.65	0.0739	0.512	unchanged
chr16	34700228	34700503	5.17	4.73	5.5	-0.77	0.065	0.667	unchanged		chr17	43326682	43327240	5.6	5.15	5.94	-0.8	0.0319	0.163	unchanged		chr10	66909185	66909771	5.16	4.69	5.52	-0.83	0.074	0.512	unchanged
chr15	88248227	88248512	5.02	4.56	5.37	-0.82	0.065	0.667	unchanged		chr15	28187986	28188341	5.67	5.22	6.01	-0.79	0.0321	0.164	unchanged		chr2	132316000	132316604	6.05	5.74	6.31	-0.58	0.0741	0.512	unchanged
chr10	18429458	18429896	4.96	5.31	4.5	0.81	0.065	0.667	unchanged		chr8	94186465	94187100	5.43	4.92	5.8	-0.89	0.0321	0.164	unchanged		chr16	33337182	33337596	5.28	4.85	5.61	-0.76	0.0741	0.512	unchanged
chr10	41288762	41289135	5.56	5.17	5.87	-0.7	0.065	0.667	unchanged		chr6	90737469	90737773	6.19	5.84	6.47	-0.63	0.0321	0.164	unchanged		chr11	63404614	63405277	6.2	5.89	6.44	-0.55	0.0742	0.512	unchanged
chr16	94788165	94788500	5.49	5.08	5.81	-0.72	0.065	0.667	unchanged		chr18	52956520	52956931	5.84	5.44	6.15	-0.71	0.0322	0.164	unchanged		chr16	94289976	94290694	5.01	4.52	5.37	-0.84	0.0743	0.513	unchanged
chr7	82121758	82122358	6.22	5.92	6.47	-0.55	0.0651	0.667	unchanged		chr1	155048950	155049418	6.01	5.64	6.3	-0.66	0.0323	0.164	unchanged		chr4	138921985	138922458	5.28	4.85	5.6	-0.75	0.0744	0.513	unchanged
chr2	61456022	61456235	5.04	4.6	5.39	-0.79	0.0651	0.667	unchanged		chr16	14237367	14237749	5.57	5.13	5.9	-0.77	0.0323	0.164	unchanged		chr11	54256960	54257660	5.81	5.45	6.1	-0.65	0.0745	0.513	unchanged
chr10	79649487	79649673	4.97	4.5	5.32	-0.82	0.0653	0.667	unchanged		chr12	86079165	86079730	5.88	5.49	6.18	-0.69	0.0323	0.164	unchanged		chr9	58203721	58205104	6.68	6.43	6.9	-0.47	0.0746	0.513	unchanged
chr2	122348533	122348784	4.83	4.34	5.2	-0.85	0.0653	0.667	unchanged		chr9	32589953	32590257	5.21	4.62	5.63	-1.01	0.0324	0.164	unchanged		chr14	55079337	55079760	5.06	4.58	5.41	-0.83	0.0747	0.513	unchanged
chr7	74371305	74371636	4.97	4.48	5.34	-0.86	0.0654	0.667	unchanged		chr3	19562404	19562795	5.54	5.1	5.88	-0.78	0.0324	0.164	unchanged		chr18	60596041	60596477	5.79	5.43	6.07	-0.65	0.0748	0.514	unchanged
chr11	49846461	49846854	5.71	6.01	5.33	0.68	0.0654	0.667	unchanged		chr9	107901207	107901878	5.67	5.23	6	-0.77	0.0324	0.164	unchanged		chr7	98815863	98816495	4.89	4.39	5.25	-0.87	0.0749	0.514	unchanged
chr11	78956266	78956684	5.69	5.33	5.98	-0.65	0.0654	0.667	unchanged		chr4	117323574	117324500	6.44	6.1	6.71	-0.6	0.0324	0.164	unchanged		chr17	87571603	87571925	6.79	6.55	7	-0.45	0.0751	0.515	unchanged
chr2	27771816	27772203	5.43	4.97	5.79	-0.82	0.0656	0.667	unchanged		chr10	23979281	23979720	5.33	4.85	5.69	-0.84	0.0324	0.164	unchanged		chr11	67112712	67113297	5.63	5.26	5.92	-0.66	0.0751	0.515	unchanged
chr16	4667193	4667451	5.05	4.54	5.42	-0.88	0.0656	0.667	unchanged		chr17	32635089	32635402	5.38	4.9	5.73	-0.83	0.0326	0.165	unchanged		chr7	113268350	113268772	5.3	4.87	5.62	-0.75	0.0754	0.516	unchanged
chr9	104315507	104315906	5.61	5.22	5.91	-0.69	0.0657	0.667	unchanged		chr10	11449852	11450289	5.53	5.08	5.88	-0.8	0.0326	0.165	unchanged		chr11	32162184	32162643	5.6	5.22	5.91	-0.69	0.0755	0.516	unchanged
chr2	104098899	104099188	4.83	4.33	5.21	-0.88	0.0657	0.667	unchanged		chr1	154281443	154281999	5.2	4.68	5.58	-0.9	0.0326	0.165	unchanged		chr4	136159713	136160423	5.9	5.56	6.18	-0.62	0.0755	0.516	unchanged
chr12	9001998	9002281	4.82	4.32	5.18	-0.86	0.0657	0.667	unchanged		chr10	43574916	43575337	6.08	5.72	6.36	-0.64	0.0326	0.165	unchanged		chr14	62333927	62334684	5.9	5.56	6.17	-0.6	0.0756	0.516	unchanged
chr11	16948594	16949164	5.73	5.33	6.04	-0.7	0.0658	0.667	unchanged		chr16	35540314	35540810	5.72	5.31	6.04	-0.73	0.0326	0.165	unchanged		chr10	13087020	13087646	5.98	5.61	6.27	-0.66	0.0758	0.517	unchanged
chr4	133904388	133904636	4.16	4.62	3.49	1.13	0.0658	0.667	unchanged		chr5	135012841	135013387	5.33	4.85	5.68	-0.83	0.0327	0.165	unchanged		chr9	15015575	15015970	5.36	4.92	5.7	-0.78	0.0759	0.517	unchanged
chr2	84670630	84671032	4.64	5.02	4.11	0.92	0.066	0.667	unchanged		chr1	154786136	154786666	6	5.62	6.3	-0.67	0.0327	0.165	unchanged		chr1	31210119	31210560	4.93	5.31	4.39	0.92	0.0759	0.517	unchanged
chr6	55016244	55016657	5.26	5.6	4.83	0.77	0.0662	0.667	unchanged		chr9	61898467	61898754	5.45	4.99	5.8	-0.81	0.0328	0.165	unchanged		chr7	101412768	101413218	5.55	5.17	5.85	-0.69	0.0759	0.517	unchanged
chr15	44823846	44824129	4.32	3.72	4.74	-1.03	0.0663	0.667	unchanged		chr15	88650956	88651346	5.37	4.87	5.75	-0.88	0.0329	0.165	unchanged		chr8	84357516	84358193	6.2	5.89	6.46	-0.57	0.0761	0.517	unchanged
chr7	126399630	126399874	5.34	4.89	5.68	-0.79	0.0663	0.667	unchanged		chr8	54507748	54508157	5.79	5.39	6.1	-0.71	0.0329	0.165	unchanged		chr15	102381625	102382315	5.46	5.07	5.77	-0.71	0.0762	0.518	unchanged
chr8	11253451	11253940	6.25	5.95	6.5	-0.55	0.0664	0.667	unchanged		chr9	56552818	56553303	6.71	6.44	6.94	-0.51	0.0329	0.165	unchanged		chr7	101450298	101450933	6	5.66	6.27	-0.61	0.0764	0.518	unchanged
chr2	32153574	32153913	4.51	3.97	4.91	-0.94	0.0665	0.667	unchanged		chr4	139858621	139859054	5.82	5.41	6.13	-0.72	0.033	0.165	unchanged		chr6	140603187	140603782	5.81	5.47	6.09	-0.62	0.0764	0.518	unchanged
chr8	107603028	107603444	6.04	5.72	6.31	-0.59	0.0665	0.667	unchanged		chr4	45280160	45280461	5.46	5	5.8	-0.8	0.033	0.165	unchanged		chr10	80960909	80961529	5.92	5.57	6.2	-0.63	0.0765	0.518	unchanged
chr13	53775715	53776039	5.55	5.17	5.85	-0.69	0.0666	0.667	unchanged		chr2	172477818	172478403	6.16	5.78	6.46	-0.67	0.033	0.165	unchanged		chr6	108065375	108065951	5.15	4.68	5.51	-0.82	0.0766	0.518	unchanged
chr10	80141334	80141637	4.7	4.12	5.1	-0.98	0.0667	0.667	unchanged		chr13	62856100	62856694	6.39	6.07	6.65	-0.58	0.0331	0.165	unchanged		chr9	103092196	103092610	5.6	5.19	5.92	-0.72	0.0766	0.518	unchanged
chr8	93012336	93012567	4.49	3.91	4.9	-0.99	0.0667	0.667	unchanged		chr10	60757005	60757392	5.28	4.79	5.65	-0.86	0.0331	0.165	unchanged		chr6	92787093	92787723	6	5.68	6.26	-0.58	0.0767	0.518	unchanged
chr3	124275027	124275236	4.68	4.16	5.06	-0.9	0.0667	0.667	unchanged		chr14	77141603	77142045	5.59	5.15	5.93	-0.79	0.0332	0.166	unchanged		chr9	78039139	78039454	5.61	5.24	5.9	-0.66	0.0768	0.518	unchanged
chr19	16899658	16900260	6.13	5.82	6.38	-0.56	0.0667	0.667	unchanged		chr3	101812547	101812867	5.76	5.35	6.08	-0.73	0.0333	0.166	unchanged		chr18	61489389	61489895	5.8	5.44	6.08	-0.64	0.077	0.518	unchanged
chr4	132968418	132968922	5.64	5.94	5.25	0.69	0.0668	0.667	unchanged		chr7	140844869	140845397	5.79	5.34	6.13	-0.79	0.0333	0.166	unchanged		chr18	68474806	68475240	5.18	4.72	5.53	-0.81	0.077	0.518	unchanged
chr6	94755282	94755767	5.63	5.93	5.27	0.66	0.0668	0.667	unchanged		chr13	20311570	20312320	5.8	5.4	6.11	-0.71	0.0334	0.166	unchanged		chr14	27187134	27187422	5.82	5.46	6.11	-0.65	0.077	0.518	unchanged
chr3	102803976	102804168	4.55	3.98	4.95	-0.97	0.0668	0.667	unchanged		chr13	91636814	91637183	5.28	4.78	5.65	-0.87	0.0334	0.166	unchanged		chr7	93095645	93096006	4.85	4.35	5.23	-0.88	0.0771	0.518	unchanged
chr13	53811957	53812146	4.41	3.82	4.83	-1.01	0.0669	0.667	unchanged		chr10	70814276	70814742	5.59	5.16	5.92	-0.76	0.0334	0.166	unchanged		chr9	31559543	31560267	6.46	6.16	6.7	-0.54	0.0771	0.518	unchanged
chr2	118486982	118487370	6.25	5.96	6.49	-0.53	0.0669	0.667	unchanged		chr2	118199836	118200292	5.23	4.74	5.59	-0.86	0.0334	0.166	unchanged		chr12	102579091	102579452	5.15	4.71	5.49	-0.77	0.0772	0.518	unchanged
chr12	54830635	54830883	5.41	5.01	5.72	-0.71	0.0669	0.667	unchanged		chr16	30066781	30067379	6.15	5.81	6.42	-0.61	0.0335	0.166	unchanged		chr2	128573202	128573511	5.26	4.81	5.61	-0.79	0.0772	0.518	unchanged
chr3	95906874	95907208	4.78	4.27	5.15	-0.88	0.0669	0.667	unchanged		chr4	139872355	139873001	5.68	5.23	6.02	-0.78	0.0336	0.166	unchanged		chr13	20940434	20940754	4.92	4.4	5.3	-0.9	0.0774	0.518	unchanged
chr8	45454267	45454863	6.48	6.21	6.7	-0.49	0.067	0.667	unchanged		chr15	55306224	55306689	6.23	5.88	6.51	-0.62	0.0336	0.167	unchanged		chr2	70558211	70558491	5.05	4.59	5.4	-0.81	0.0774	0.518	unchanged
chr14	34401177	34401451	5.97	5.64	6.24	-0.6	0.067	0.667	unchanged		chr7	76353565	76353799	5.19	4.69	5.56	-0.87	0.0338	0.167	unchanged		chr6	120193002	120193560	5.78	5.42	6.07	-0.65	0.0776	0.519	unchanged
chr15	7812812	7813272	5.73	5.38	6.01	-0.63	0.0671	0.667	unchanged		chr4	55240425	55240790	5.63	5.18	5.98	-0.8	0.0338	0.167	unchanged		chr13	92751677	92752120	5.49	5.11	5.8	-0.68	0.0779	0.52	unchanged
chr4	148086952	148087334	4.96	5.3	4.51	0.79	0.0672	0.667	unchanged		chr9	86451631	86452194	5.2	4.7	5.57	-0.87	0.0339	0.168	unchanged		chr8	8661012	8662266	6.71	6.46	6.93	-0.47	0.0779	0.52	unchanged
chr15	57574148	57574474	4.53	3.97	4.93	-0.96	0.0673	0.667	unchanged		chr11	36526422	36526811	5.67	5.22	6.01	-0.79	0.034	0.168	unchanged		chr2	135323756	135324356	5.57	5.19	5.87	-0.68	0.078	0.52	unchanged
chr8	40418086	40418485	5.39	4.99	5.7	-0.71	0.0673	0.667	unchanged		chr2	91115017	91115539	7.23	7	7.43	-0.43	0.0341	0.168	unchanged		chr11	96861515	96862304	6.06	5.73	6.33	-0.61	0.078	0.52	unchanged
chr3	105895358	105895661	4.98	4.53	5.33	-0.8	0.0674	0.667	unchanged		chr4	120215933	120216535	5.45	4.98	5.81	-0.83	0.0341	0.168	unchanged		chr11	59880041	59880379	6.41	6.14	6.65	-0.51	0.0781	0.52	unchanged
chr19	21373390	21373637	5.15	4.72	5.49	-0.77	0.0674	0.667	unchanged		chr2	152914214	152914795	5.68	5.25	6	-0.75	0.0341	0.168	unchanged		chr5	128439814	128440397	5.79	5.44	6.08	-0.64	0.0782	0.52	unchanged
chr8	105714185	105714583	5.76	5.41	6.05	-0.64	0.0676	0.667	unchanged		chr7	122470659	122471038	6.51	6.21	6.75	-0.54	0.0342	0.168	unchanged		chr1	43065921	43066334	4.93	4.44	5.3	-0.86	0.0783	0.52	unchanged
chr19	11184170	11184456	5.08	4.62	5.44	-0.82	0.0676	0.667	unchanged		chr7	4471217	4471565	5.27	4.78	5.64	-0.86	0.0343	0.169	unchanged		chr11	117018382	117018709	5.11	4.63	5.47	-0.84	0.0783	0.52	unchanged
chr9	15279801	15280043	4.03	4.49	3.33	1.16	0.0676	0.667	unchanged		chr11	36045610	36046096	6.37	6.04	6.63	-0.59	0.0343	0.169	unchanged		chr8	66323121	66323728	5.86	5.48	6.15	-0.67	0.0783	0.52	unchanged
chr2	19909368	19910085	5.86	5.52	6.13	-0.61	0.0677	0.667	unchanged		chr18	12440351	12440769	6.6	6.3	6.85	-0.55	0.0344	0.169	unchanged		chr4	138794270	138794799	5.25	4.83	5.57	-0.74	0.0784	0.52	unchanged
chr16	4607838	4608215	5.98	5.65	6.25	-0.6	0.0677	0.667	unchanged		chr5	134907034	134907653	7.32	7.12	7.51	-0.39	0.0344	0.169	unchanged		chr7	29383217	29383758	6.05	5.72	6.32	-0.6	0.0785	0.52	unchanged
chr5	113972749	113973242	5.22	5.54	4.8	0.75	0.0677	0.667	unchanged		chr18	82953771	82954451	6.08	5.73	6.37	-0.64	0.0345	0.169	unchanged		chr4	53931497	53931838	5.96	5.63	6.22	-0.58	0.0785	0.52	unchanged
chr5	134907034	134907653	7.4	7.2	7.58	-0.37	0.0679	0.667	unchanged		chr13	48653890	48654193	5.25	4.76	5.62	-0.86	0.0345	0.169	unchanged		chr5	124000883	124001231	5.6	5.24	5.9	-0.66	0.0786	0.52	unchanged
chr19	55316259	55316793	6.39	6.1	6.63	-0.53	0.0679	0.667	unchanged		chr5	100915064	100915507	5.25	4.71	5.65	-0.93	0.0345	0.169	unchanged		chr7	73627923	73628484	6.74	6.49	6.95	-0.45	0.0787	0.52	unchanged
chr15	101052613	101053365	6.4	6.12	6.64	-0.52	0.0679	0.667	unchanged		chr13	45538995	45539665	5.59	5.16	5.92	-0.76	0.0345	0.169	unchanged		chr10	111226486	111226915	5.41	5.01	5.72	-0.71	0.0788	0.52	unchanged
chr2	61494357	61494644	4.69	4.16	5.08	-0.92	0.0679	0.667	unchanged		chr15	10920917	10921523	5.55	5.11	5.88	-0.77	0.0345	0.169	unchanged		chr10	85220942	85221462	5.42	4.99	5.74	-0.75	0.0788	0.52	unchanged
chr19	22337377	22337846	6.07	5.76	6.33	-0.57	0.068	0.667	unchanged		chr12	8547302	8547766	5.59	5.17	5.92	-0.75	0.0346	0.169	unchanged		chr11	8955711	8956002	5.04	4.54	5.41	-0.87	0.0788	0.52	unchanged
chr8	46953413	46953820	5.66	5.31	5.95	-0.64	0.068	0.667	unchanged		chr19	32320292	32320742	5.26	4.77	5.62	-0.85	0.0346	0.169	unchanged		chr2	128412360	128413278	5.98	5.64	6.25	-0.61	0.0789	0.52	unchanged
chr13	43595877	43596226	5.78	5.43	6.06	-0.63	0.068	0.667	unchanged		chr12	102579091	102579452	5.2	4.71	5.57	-0.86	0.0347	0.169	unchanged		chr6	40333381	40333891	5.07	4.6	5.42	-0.82	0.0789	0.52	unchanged
chr18	53744351	53744846	5.23	5.56	4.81	0.75	0.0682	0.667	unchanged		chr14	21968998	21969407	5.39	4.93	5.74	-0.81	0.0348	0.169	unchanged		chr11	70055631	70055969	5.83	5.48	6.11	-0.63	0.079	0.52	unchanged
chr12	117403491	117403980	5.36	4.94	5.68	-0.73	0.0684	0.667	unchanged		chr5	27793726	27794253	5.49	5.05	5.83	-0.78	0.0348	0.169	unchanged		chr11	118975435	118975888	4.94	4.46	5.3	-0.84	0.0791	0.52	unchanged
chr5	109558122	109559034	4.99	5.33	4.54	0.79	0.0684	0.667	unchanged		chr8	105714185	105714583	5.62	5.13	5.98	-0.85	0.0348	0.169	unchanged		chr13	44733287	44734005	5.09	4.63	5.44	-0.81	0.0793	0.52	unchanged
chr9	67173708	67174264	4.76	5.15	4.23	0.91	0.0685	0.667	unchanged		chr11	51289350	51290541	7.64	7.45	7.81	-0.37	0.0349	0.17	unchanged		chr6	133963153	133963642	5.46	5.07	5.77	-0.69	0.0793	0.52	unchanged
chr19	20345044	20345346	4.98	4.53	5.32	-0.8	0.0685	0.667	unchanged		chr1	94078984	94079504	6.34	6.03	6.6	-0.57	0.035	0.17	unchanged		chr3	129686870	129687278	5.28	4.85	5.6	-0.75	0.0793	0.52	unchanged
chr6	94986151	94986758	5.72	5.36	6	-0.65	0.0686	0.667	unchanged		chr15	80266358	80266690	5.82	5.43	6.13	-0.7	0.0351	0.17	unchanged		chr8	11942831	11943353	5.82	5.47	6.1	-0.62	0.0793	0.52	unchanged
chr14	62037641	62038099	5.06	5.41	4.58	0.83	0.0686	0.667	unchanged		chr10	67535559	67536493	6.09	5.72	6.38	-0.67	0.0352	0.17	unchanged		chr1	74880837	74881148	5.19	4.76	5.52	-0.76	0.0795	0.52	unchanged
chr13	34344380	34345410	5.69	5.33	5.98	-0.65	0.0686	0.667	unchanged		chr12	56058240	56058906	6.37	6.06	6.63	-0.58	0.0352	0.17	unchanged		chr17	84351000	84351622	5.07	4.6	5.42	-0.82	0.0795	0.52	unchanged
chr15	25769644	25770229	5.32	5.64	4.9	0.75	0.0687	0.667	unchanged		chr11	76406546	76407257	6.39	6.03	6.68	-0.65	0.0352	0.17	unchanged		chr3	85274893	85275620	5.9	5.57	6.17	-0.6	0.0795	0.52	unchanged
chr12	11178653	11179197	6.72	6.46	6.94	-0.48	0.0687	0.667	unchanged		chr4	140763145	140763576	5.71	5.31	6.03	-0.72	0.0353	0.17	unchanged		chr19	5965235	5965604	5.56	5.12	5.9	-0.78	0.0796	0.52	unchanged
chr3	14874494	14874929	5.41	5	5.73	-0.73	0.0689	0.667	unchanged		chr19	22552206	22552506	5.69	5.28	6.02	-0.73	0.0353	0.17	unchanged		chr9	104277622	104278107	5.36	4.95	5.68	-0.72	0.0798	0.52	unchanged
chr11	36526422	36526811	5.79	5.44	6.08	-0.64	0.069	0.667	unchanged		chr11	66905771	66906326	6.8	6.53	7.03	-0.5	0.0353	0.17	unchanged		chr15	55267822	55269168	6.84	6.61	7.05	-0.43	0.0798	0.52	unchanged
chr4	11321981	11322396	5.5	5.12	5.79	-0.68	0.069	0.667	unchanged		chr10	75951497	75952077	5.46	5.01	5.8	-0.79	0.0354	0.17	unchanged		chr19	45545018	45545402	5.47	5.08	5.78	-0.7	0.08	0.52	unchanged
chr6	50536535	50536918	6.48	6.2	6.71	-0.51	0.0692	0.667	unchanged		chr13	64432313	64433150	6.13	5.79	6.4	-0.62	0.0354	0.17	unchanged		chr14	63501890	63502426	5.01	4.5	5.38	-0.88	0.08	0.52	unchanged
chr10	26139428	26139817	5.63	5.27	5.93	-0.66	0.0692	0.667	unchanged		chr9	111495666	111495989	5.36	4.89	5.71	-0.82	0.0354	0.17	unchanged		chr3	100974036	100974212	5.39	5.7	5	0.7	0.0801	0.52	unchanged
chr15	89605819	89606193	4.6	4.07	4.99	-0.92	0.0692	0.667	unchanged		chr15	101973569	101974166	6.42	6.12	6.67	-0.55	0.0354	0.17	unchanged		chr4	120215933	120216535	5.39	4.98	5.71	-0.73	0.0801	0.52	unchanged
chr19	40722507	40722760	4.75	4.21	5.14	-0.93	0.0693	0.667	unchanged		chr11	67024903	67025319	5.38	4.91	5.73	-0.82	0.0354	0.17	unchanged		chr13	52222893	52223952	5.59	5.22	5.88	-0.66	0.0801	0.52	unchanged
chr6	110736495	110736774	4.57	4.04	4.95	-0.92	0.0693	0.667	unchanged		chr17	7868594	7869110	5.56	5.12	5.89	-0.77	0.0355	0.171	unchanged		chr4	109165630	109165973	4.9	4.4	5.26	-0.86	0.0802	0.52	unchanged
chr15	8629122	8629634	6.05	5.73	6.31	-0.58	0.0694	0.667	unchanged		chr12	109437771	109438222	5.47	5.02	5.82	-0.79	0.0356	0.171	unchanged		chr9	67683480	67683844	5.09	4.65	5.43	-0.79	0.0803	0.52	unchanged
chr13	96431708	96432124	5.43	5.05	5.74	-0.69	0.0694	0.667	unchanged		chr8	107603028	107603444	5.95	5.58	6.24	-0.65	0.0356	0.171	unchanged		chr2	26325811	26326193	5.35	4.94	5.66	-0.72	0.0803	0.52	unchanged
chr1	24901322	24901711	5.55	5.15	5.87	-0.71	0.0694	0.667	unchanged		chr1	192189175	192189360	5.28	4.78	5.65	-0.86	0.0357	0.171	unchanged		chr13	28957805	28958254	5.63	5.27	5.92	-0.65	0.0804	0.52	unchanged
chr6	88549209	88549496	4.92	4.46	5.27	-0.81	0.0695	0.667	unchanged		chr4	115902971	115903259	5.32	4.85	5.67	-0.82	0.0357	0.171	unchanged		chr15	103165359	103165710	5.23	4.81	5.56	-0.75	0.0804	0.52	unchanged
chr8	13411734	13412065	6.02	5.71	6.28	-0.57	0.0696	0.667	unchanged		chr10	89630042	89630387	5.47	4.99	5.83	-0.84	0.0357	0.171	unchanged		chr3	68059122	68059753	5.42	5.02	5.74	-0.72	0.0806	0.52	unchanged
chr1	181039542	181039851	4.57	4.03	4.97	-0.94	0.0696	0.667	unchanged		chr17	29513060	29513513	6.25	5.92	6.51	-0.6	0.0357	0.171	unchanged		chr8	95832502	95832932	5.77	5.42	6.05	-0.63	0.0806	0.52	unchanged
chr15	94265675	94265980	4.8	4.3	5.17	-0.87	0.0696	0.667	unchanged		chr3	14869880	14870289	5.54	5.07	5.89	-0.83	0.0358	0.171	unchanged		chr8	44979232	44979683	5.76	5.4	6.04	-0.64	0.0808	0.52	unchanged
chr19	61228027	61228874	5.61	5.25	5.9	-0.66	0.0697	0.667	unchanged		chr18	61643709	61644113	5.24	4.67	5.64	-0.97	0.0358	0.171	unchanged		chr16	30977354	30977548	5.24	4.75	5.61	-0.86	0.0808	0.52	unchanged
chr8	123021355	123021749	4.5	4.9	3.95	0.95	0.0697	0.667	unchanged		chr11	106418628	106419047	5.61	5.17	5.94	-0.77	0.0359	0.171	unchanged		chr9	37657040	37657538	4.86	4.34	5.24	-0.9	0.0808	0.52	unchanged
chr10	56426295	56426675	4.56	4.95	4.03	0.92	0.0697	0.667	unchanged		chr8	117772214	117772968	6.61	6.33	6.84	-0.51	0.036	0.171	unchanged		chr10	83724566	83725164	4.8	4.26	5.2	-0.94	0.0809	0.52	unchanged
chr8	48751845	48752271	6.15	5.85	6.4	-0.55	0.0697	0.667	unchanged		chr13	53764803	53765182	5.67	5.26	5.98	-0.72	0.036	0.171	unchanged		chr5	123444106	123444324	4.85	4.31	5.25	-0.93	0.0809	0.52	unchanged
chr19	40391578	40391781	5.42	5.03	5.73	-0.71	0.0698	0.667	unchanged		chr9	32405282	32405719	5.54	5.1	5.88	-0.77	0.036	0.171	unchanged		chr12	117993438	117993899	6.46	6.16	6.71	-0.55	0.0811	0.52	unchanged
chr15	83086011	83086290	5.79	5.45	6.06	-0.61	0.0699	0.667	unchanged		chr10	77252816	77253123	5.5	5.02	5.87	-0.84	0.0361	0.172	unchanged		chr9	95540587	95540961	5.59	5.19	5.9	-0.71	0.0811	0.52	unchanged
chr8	109853479	109853743	5.44	5.04	5.75	-0.71	0.07	0.667	unchanged		chr11	100893467	100893748	5.33	4.82	5.7	-0.87	0.0362	0.172	unchanged		chr5	75210008	75210486	5.47	5.08	5.78	-0.71	0.0811	0.52	unchanged
chr5	110804067	110804688	5.64	5.95	5.25	0.7	0.0701	0.667	unchanged		chr17	43518657	43519205	6.02	5.67	6.31	-0.64	0.0363	0.172	unchanged		chr16	56176169	56176616	4.8	4.2	5.22	-1.02	0.0813	0.52	unchanged
chr7	128304860	128305151	4.78	4.28	5.15	-0.87	0.0701	0.667	unchanged		chr17	80017419	80017852	5.37	4.91	5.72	-0.81	0.0363	0.172	unchanged		chr6	122669359	122669779	5.97	5.65	6.23	-0.58	0.0813	0.52	unchanged
chr1	63953559	63953822	6.18	5.88	6.43	-0.54	0.0701	0.667	unchanged		chr10	108286632	108287401	5.85	5.46	6.16	-0.7	0.0364	0.172	unchanged		chr8	23027926	23028629	6.52	6.24	6.76	-0.53	0.0814	0.52	unchanged
chr19	44582459	44583131	7.94	7.76	8.11	-0.34	0.0702	0.667	unchanged		chr15	77917171	77917496	5.26	4.78	5.62	-0.83	0.0365	0.172	unchanged		chr16	32499552	32500035	5.78	5.43	6.07	-0.64	0.0814	0.52	unchanged
chr2	93226873	93227166	5.72	5.36	6	-0.63	0.0702	0.667	unchanged		chr9	25104649	25104932	5.49	5.05	5.83	-0.78	0.0365	0.172	unchanged		chr12	99299839	99300254	5.44	5.05	5.75	-0.7	0.0814	0.52	unchanged
chr11	30657115	30657555	5.36	4.96	5.67	-0.71	0.0702	0.667	unchanged		chr8	95254770	95255262	5.9	5.52	6.2	-0.68	0.0365	0.172	unchanged		chr7	3201065	3201784	5.69	5.32	5.98	-0.65	0.0816	0.521	unchanged
chr1	72865888	72866258	5.86	5.52	6.14	-0.63	0.0702	0.667	unchanged		chr10	84438093	84438351	5.72	5.25	6.08	-0.83	0.0366	0.172	unchanged		chr11	104305574	104306048	5.23	4.79	5.57	-0.78	0.0819	0.522	unchanged
chr2	155624654	155625088	5.99	5.67	6.25	-0.58	0.0702	0.667	unchanged		chr2	19909368	19910085	5.75	5.36	6.06	-0.7	0.0366	0.172	unchanged		chr5	45402686	45402998	5.19	4.75	5.53	-0.78	0.0819	0.522	unchanged
chr11	33917552	33917962	6.55	6.27	6.78	-0.51	0.0703	0.667	unchanged		chr8	110167965	110168503	6.42	6.1	6.69	-0.59	0.0366	0.172	unchanged		chr9	21762128	21762644	4.92	4.43	5.28	-0.85	0.0819	0.522	unchanged
chr11	116918482	116919235	6.69	6.45	6.9	-0.45	0.0703	0.667	unchanged		chr10	26139428	26139817	5.53	5.1	5.86	-0.76	0.0367	0.172	unchanged		chr2	104371760	104372395	4.78	4.21	5.19	-0.98	0.082	0.522	unchanged
chr16	52311084	52311489	5.61	5.25	5.9	-0.65	0.0704	0.667	unchanged		chr8	124347149	124347496	5.49	5.05	5.83	-0.78	0.0367	0.172	unchanged		chr5	134965442	134966594	6.52	6.26	6.74	-0.48	0.0821	0.522	unchanged
chr15	12586155	12586423	5.58	5.2	5.89	-0.69	0.0705	0.667	unchanged		chr16	25067553	25068025	5.35	4.89	5.7	-0.81	0.0367	0.172	unchanged		chr1	191817878	191818189	6.11	5.8	6.36	-0.56	0.0822	0.522	unchanged
chr15	17195549	17195761	4.61	4.09	4.99	-0.9	0.0705	0.667	unchanged		chr4	155481440	155481821	5.41	4.95	5.75	-0.79	0.0367	0.172	unchanged		chr11	93968232	93968591	5.03	4.52	5.41	-0.89	0.0823	0.522	unchanged
chr5	35361780	35362327	6.34	6.06	6.57	-0.5	0.0706	0.667	unchanged		chr10	57743528	57744074	6.02	5.67	6.31	-0.64	0.0367	0.172	unchanged		chr2	70661251	70661900	5.34	4.93	5.65	-0.72	0.0823	0.522	unchanged
chr2	155663962	155664163	3.99	3.27	4.47	-1.2	0.0707	0.667	unchanged		chr10	81526706	81527130	5.56	5.13	5.89	-0.76	0.0368	0.172	unchanged		chr2	143093656	143094060	5.23	4.78	5.58	-0.79	0.0825	0.522	unchanged
chr19	42272340	42272737	5.63	5.91	5.28	0.64	0.0707	0.667	unchanged		chr5	149678094	149679047	5.92	5.54	6.22	-0.69	0.0368	0.172	unchanged		chr19	28530871	28531257	4.81	4.28	5.19	-0.91	0.0825	0.522	unchanged
chr11	95520623	95521233	6.8	6.56	7.01	-0.45	0.0707	0.667	unchanged		chr7	62382406	62382747	5.22	4.69	5.61	-0.92	0.0369	0.173	unchanged		chr3	10301781	10302154	5.31	4.86	5.65	-0.79	0.0826	0.522	unchanged
chr1	80181142	80181387	5.23	4.8	5.56	-0.76	0.0708	0.667	unchanged		chr9	42550159	42550614	5.36	4.85	5.74	-0.88	0.0369	0.173	unchanged		chr2	155624654	155625088	5.26	4.82	5.6	-0.78	0.0826	0.522	unchanged
chr4	46657048	46657394	5.52	5.15	5.82	-0.68	0.0709	0.667	unchanged		chr9	42943899	42945190	7.43	7.22	7.61	-0.39	0.037	0.173	unchanged		chr15	80694421	80694863	5.55	5.17	5.85	-0.68	0.0827	0.522	unchanged
chr16	57634291	57634564	4.86	4.39	5.21	-0.82	0.0709	0.667	unchanged		chr12	79612564	79613394	6.09	5.76	6.37	-0.61	0.0371	0.173	unchanged		chr4	34922300	34922634	5.57	5.18	5.87	-0.7	0.0829	0.523	unchanged
chr5	53466909	53467429	6.13	6.38	5.84	0.54	0.071	0.667	unchanged		chr15	99370256	99370776	5.8	5.41	6.11	-0.69	0.0372	0.173	unchanged		chr16	16911983	16912264	4.85	4.36	5.22	-0.86	0.0831	0.524	unchanged
chr8	126483034	126483257	4.75	4.25	5.12	-0.87	0.071	0.667	unchanged		chr2	144009965	144010574	5.24	4.75	5.6	-0.85	0.0372	0.173	unchanged		chr8	6789083	6789506	4.86	4.34	5.24	-0.89	0.0831	0.524	unchanged
chr6	6915133	6915584	4.83	4.36	5.19	-0.83	0.0711	0.667	unchanged		chr7	66839427	66839988	5.72	5.3	6.05	-0.74	0.0372	0.173	unchanged		chr6	52221575	52222086	5.58	5.21	5.88	-0.68	0.0832	0.524	unchanged
chr1	12836068	12837082	6.16	5.86	6.41	-0.55	0.0711	0.667	unchanged		chr9	110297168	110297424	5.59	5.16	5.92	-0.76	0.0374	0.174	unchanged		chr1	172490021	172490810	6.09	5.8	6.34	-0.55	0.0834	0.524	unchanged
chr8	10574021	10574556	7.06	6.84	7.24	-0.4	0.0712	0.667	unchanged		chr14	57732759	57733161	5.36	4.86	5.72	-0.86	0.0375	0.174	unchanged		chr9	61372091	61372617	5.8	5.45	6.09	-0.64	0.0836	0.525	unchanged
chr9	111575775	111576290	4.66	5.03	4.16	0.87	0.0714	0.667	unchanged		chr5	112240681	112241116	5.43	4.98	5.77	-0.79	0.0375	0.174	unchanged		chr2	131254073	131254398	5.23	4.81	5.56	-0.74	0.0839	0.526	unchanged
chr2	180227366	180228027	6.24	6.5	5.93	0.56	0.0715	0.667	unchanged		chr16	5306500	5307033	5.89	5.52	6.19	-0.67	0.0375	0.174	unchanged		chr9	62470415	62470709	5.51	5.13	5.8	-0.67	0.0839	0.526	unchanged
chr4	106839978	106840490	5.41	5.73	5.01	0.72	0.0716	0.667	unchanged		chr10	56369079	56369522	5.53	5.1	5.86	-0.76	0.0375	0.174	unchanged		chr13	73626504	73626958	4.84	4.34	5.21	-0.88	0.0841	0.527	unchanged
chr2	157914510	157915212	5.29	4.87	5.62	-0.76	0.0716	0.667	unchanged		chr3	87960876	87961179	5.45	5.01	5.78	-0.78	0.0376	0.174	unchanged		chr4	129455183	129455729	5.87	5.54	6.14	-0.59	0.0841	0.527	unchanged
chr8	87960550	87961452	6.23	5.95	6.47	-0.52	0.0716	0.667	unchanged		chr11	106627809	106628129	5.63	5.21	5.96	-0.75	0.0376	0.174	unchanged		chr10	84438093	84438351	5.66	5.25	5.99	-0.74	0.0842	0.527	unchanged
chr10	10321111	10321600	5.39	5	5.7	-0.7	0.0718	0.667	unchanged		chr14	76077130	76077486	5.37	4.89	5.74	-0.84	0.0377	0.174	unchanged		chr3	67512764	67513111	5.23	4.81	5.55	-0.75	0.0842	0.527	unchanged
chr8	121001155	121001461	4.22	3.6	4.65	-1.05	0.0718	0.667	unchanged		chr6	93757328	93758140	7.21	6.99	7.39	-0.4	0.0377	0.174	unchanged		chr11	46115158	46115453	4.9	4.33	5.31	-0.98	0.0843	0.527	unchanged
chr3	34328907	34329172	4.81	4.33	5.17	-0.84	0.0719	0.667	unchanged		chr7	98480958	98481632	5.8	5.4	6.12	-0.71	0.0379	0.175	unchanged		chr5	131492584	131492912	5.33	4.91	5.66	-0.75	0.0844	0.527	unchanged
chr9	20467135	20467397	4.85	4.35	5.22	-0.87	0.072	0.667	unchanged		chr11	59880041	59880379	6.45	6.14	6.7	-0.56	0.0379	0.175	unchanged		chr8	61539779	61540166	6.75	6.49	6.97	-0.48	0.0844	0.527	unchanged
chr7	119849072	119849621	5.68	5.32	5.96	-0.63	0.072	0.667	unchanged		chr11	43348619	43348894	5.43	4.99	5.77	-0.78	0.0379	0.175	unchanged		chr5	115441384	115441768	5.19	4.75	5.53	-0.77	0.0846	0.527	unchanged
chr10	120233981	120234261	4.64	4.13	5.02	-0.89	0.072	0.667	unchanged		chr13	110394170	110395616	6.54	6.24	6.78	-0.54	0.038	0.175	unchanged		chr8	46551719	46552106	5.15	4.72	5.48	-0.76	0.0847	0.527	unchanged
chr2	106194480	106194780	5.6	5.2	5.91	-0.71	0.072	0.667	unchanged		chr7	65319243	65319705	5.3	4.82	5.66	-0.83	0.038	0.175	unchanged		chr13	64432313	64433150	6.09	5.79	6.35	-0.56	0.0848	0.527	unchanged
chr1	6135165	6135477	5.46	5.05	5.78	-0.73	0.0721	0.667	unchanged		chr4	137835900	137836272	5.75	5.31	6.09	-0.78	0.0381	0.175	unchanged		chr15	30383099	30383447	4.79	4.29	5.16	-0.87	0.0848	0.527	unchanged
chr12	39493874	39494106	3.94	3.19	4.43	-1.23	0.0721	0.667	unchanged		chr11	54984051	54984698	5.76	5.37	6.06	-0.69	0.0382	0.175	unchanged		chr16	44063056	44063555	5.71	5.34	6	-0.66	0.085	0.528	unchanged
chr5	127688630	127689411	6.05	6.3	5.74	0.56	0.0721	0.667	unchanged		chrX	94865565	94866004	5.56	5.13	5.89	-0.76	0.0382	0.175	unchanged		chr5	35701100	35701407	5.56	5.19	5.85	-0.66	0.0851	0.528	unchanged
chr14	80269270	80269506	5.46	5.05	5.78	-0.72	0.0722	0.667	unchanged		chr8	14052929	14053266	5.31	4.83	5.66	-0.83	0.0382	0.175	unchanged		chr8	120281527	120281826	5.08	4.62	5.43	-0.8	0.0853	0.528	unchanged
chr15	11406849	11407664	5.64	5.24	5.95	-0.71	0.0723	0.667	unchanged		chr15	7812812	7813272	5.62	5.22	5.94	-0.72	0.0383	0.175	unchanged		chr18	53744351	53744846	5.13	4.66	5.49	-0.83	0.0853	0.528	unchanged
chr15	87625648	87626106	6.23	5.92	6.48	-0.56	0.0723	0.667	unchanged		chr19	59198188	59198504	5.26	4.76	5.63	-0.87	0.0383	0.176	unchanged		chr2	117231045	117231660	6.23	5.94	6.47	-0.53	0.0853	0.528	unchanged
chr5	108034207	108034466	4.75	4.27	5.12	-0.85	0.0724	0.667	unchanged		chr10	20073160	20073616	5.59	5.11	5.95	-0.84	0.0384	0.176	unchanged		chr15	75616243	75616951	5.58	5.21	5.86	-0.65	0.0854	0.528	unchanged
chr15	80704320	80704781	6.13	5.83	6.39	-0.56	0.0724	0.667	unchanged		chr15	85709393	85709749	6.24	5.9	6.51	-0.61	0.0384	0.176	unchanged		chr6	100498658	100499160	5.56	5.18	5.86	-0.68	0.0854	0.528	unchanged
chr10	62183051	62183547	7.09	6.85	7.29	-0.43	0.0724	0.667	unchanged		chr8	109853479	109853743	5.33	4.86	5.68	-0.82	0.0387	0.176	unchanged		chr4	127368381	127368692	5.07	4.54	5.45	-0.91	0.0855	0.528	unchanged
chr16	94789895	94790443	5.69	5.35	5.97	-0.63	0.0725	0.667	unchanged		chr11	55158556	55159167	6.37	6.05	6.64	-0.59	0.0387	0.176	unchanged		chr6	122892428	122892890	6.32	6.04	6.55	-0.52	0.0855	0.528	unchanged
chr14	77141603	77142045	5.72	5.36	6	-0.64	0.0725	0.667	unchanged		chr6	97106696	97107395	5.2	4.71	5.56	-0.85	0.0387	0.176	unchanged		chr6	125604515	125604810	5.74	5.39	6.01	-0.62	0.0856	0.528	unchanged
chr13	38080056	38080399	4.9	4.43	5.26	-0.83	0.0726	0.667	unchanged		chr12	112473736	112474222	5.63	5.22	5.95	-0.72	0.0387	0.176	unchanged		chr6	91286591	91287105	5.7	5.32	6	-0.68	0.0857	0.528	unchanged
chr12	82489112	82489366	4.44	3.87	4.85	-0.98	0.0726	0.667	unchanged		chr19	47337793	47338179	5.51	5.08	5.84	-0.76	0.0387	0.176	unchanged		chr7	126323815	126324161	5.18	4.75	5.5	-0.75	0.0858	0.528	unchanged
chr1	138120005	138120284	4.47	3.9	4.88	-0.99	0.0727	0.667	unchanged		chr4	134477672	134478417	6.03	5.69	6.31	-0.62	0.0387	0.176	unchanged		chr19	61228027	61228874	4.79	4.26	5.18	-0.91	0.0859	0.528	unchanged
chr10	69852445	69852681	3.69	2.84	4.22	-1.39	0.0727	0.667	unchanged		chr11	120307550	120307869	5.42	4.97	5.76	-0.79	0.0388	0.177	unchanged		chr5	23415792	23416512	5.02	4.54	5.37	-0.83	0.0859	0.528	unchanged
chr4	65238596	65238888	4.19	3.53	4.65	-1.12	0.0727	0.667	unchanged		chr11	53469933	53470353	5.43	4.99	5.77	-0.78	0.0388	0.177	unchanged		chr4	32153344	32153858	4.84	4.32	5.23	-0.9	0.086	0.528	unchanged
chr1	89196172	89196405	5.78	5.44	6.05	-0.61	0.073	0.669	unchanged		chr17	8468742	8469066	5.23	4.72	5.61	-0.88	0.0389	0.177	unchanged		chr11	50130791	50131598	6.27	5.95	6.53	-0.57	0.0861	0.529	unchanged
chr9	73091814	73092044	5.8	5.43	6.1	-0.67	0.0732	0.67	unchanged		chr4	130896300	130896737	5.52	5.1	5.85	-0.75	0.0389	0.177	unchanged		chr12	105962603	105963145	5.37	4.95	5.69	-0.75	0.0862	0.529	unchanged
chr16	5195055	5195376	5.05	4.6	5.39	-0.79	0.0733	0.67	unchanged		chr2	71655638	71656386	5.4	4.94	5.75	-0.81	0.039	0.177	unchanged		chr10	41997496	41998208	6.38	6.1	6.61	-0.51	0.0864	0.529	unchanged
chr8	124078108	124078392	5.07	4.63	5.4	-0.77	0.0734	0.67	unchanged		chr4	119108137	119108996	5.29	4.79	5.66	-0.87	0.039	0.177	unchanged		chr16	4559873	4561007	6.05	5.75	6.3	-0.55	0.0864	0.529	unchanged
chr15	81858181	81858567	4.74	4.19	5.13	-0.94	0.0734	0.67	unchanged		chr10	74848189	74848740	5.32	4.85	5.68	-0.82	0.039	0.177	unchanged		chr7	126260674	126261213	5.8	5.46	6.07	-0.61	0.0866	0.529	unchanged
chr2	26300868	26301084	4.73	4.24	5.09	-0.85	0.0735	0.67	unchanged		chr6	39445715	39446508	5.61	5.19	5.93	-0.74	0.039	0.177	unchanged		chr10	13107903	13108335	5.14	4.7	5.47	-0.77	0.0868	0.529	unchanged
chr1	133385599	133385913	5.5	5.11	5.8	-0.7	0.0738	0.67	unchanged		chr10	41004274	41004706	6.08	5.73	6.36	-0.64	0.0391	0.177	unchanged		chr11	33614169	33614645	6.6	6.32	6.84	-0.52	0.0868	0.529	unchanged
chr9	86880035	86881088	5.81	5.47	6.08	-0.6	0.0738	0.67	unchanged		chr19	60889236	60890266	6.02	5.66	6.31	-0.65	0.0391	0.177	unchanged		chr4	132823806	132824335	5.42	5.01	5.74	-0.73	0.0868	0.529	unchanged
chr8	4140063	4140529	6.16	5.87	6.4	-0.53	0.0738	0.67	unchanged		chr11	95116928	95117442	6.15	5.78	6.45	-0.67	0.0391	0.177	unchanged		chr9	102353990	102355105	6.6	6.81	6.35	0.46	0.0868	0.529	unchanged
chr9	108106119	108106437	4.92	4.44	5.27	-0.84	0.074	0.67	unchanged		chr13	59840726	59841230	5.6	5.18	5.93	-0.75	0.0391	0.177	unchanged		chr11	11820220	11820996	6.42	6.13	6.65	-0.53	0.0869	0.529	unchanged
chr16	4568007	4568350	5.55	5.16	5.86	-0.7	0.074	0.67	unchanged		chr8	12978726	12979129	5.62	5.19	5.96	-0.77	0.0392	0.177	unchanged		chr11	31373426	31373860	5.7	5.35	5.99	-0.64	0.0869	0.529	unchanged
chr4	119108137	119108996	6.04	6.29	5.73	0.56	0.0741	0.67	unchanged		chr11	62921127	62921348	6.02	5.61	6.33	-0.72	0.0392	0.177	unchanged		chr5	125271579	125271844	5.26	4.78	5.63	-0.85	0.0869	0.529	unchanged
chr16	11909095	11909509	4.89	4.4	5.25	-0.84	0.0741	0.67	unchanged		chr14	14863736	14864063	5.51	5.07	5.85	-0.78	0.0393	0.177	unchanged		chr5	142550732	142551437	7.13	6.92	7.31	-0.39	0.0871	0.53	unchanged
chr18	75449686	75450160	5.74	6.02	5.4	0.62	0.0742	0.67	unchanged		chr7	118056268	118056613	5.54	5.12	5.86	-0.74	0.0393	0.177	unchanged		chr1	157076182	157076565	6.24	5.96	6.48	-0.52	0.0873	0.531	unchanged
chr5	101020794	101021306	5.8	5.45	6.09	-0.64	0.0743	0.67	unchanged		chr6	29762520	29762872	5.25	4.75	5.62	-0.87	0.0395	0.178	unchanged		chr3	19562404	19562795	5.47	5.1	5.77	-0.67	0.0874	0.531	unchanged
chr14	25816345	25816816	6.26	5.96	6.51	-0.55	0.0744	0.67	unchanged		chr9	106643194	106643531	5.48	5.05	5.81	-0.77	0.0395	0.178	unchanged		chr9	58709928	58710366	4.84	4.33	5.21	-0.88	0.0875	0.531	unchanged
chr4	130302414	130302730	4.87	4.33	5.25	-0.92	0.0744	0.67	unchanged		chr2	39190594	39191163	5.45	5.01	5.79	-0.77	0.0396	0.178	unchanged		chr10	95894184	95895189	5.73	5.36	6.02	-0.65	0.0875	0.531	unchanged
chr7	18100745	18101040	4.5	3.92	4.91	-0.99	0.0744	0.67	unchanged		chr10	70318594	70319134	5.67	5.26	5.99	-0.73	0.0397	0.178	unchanged		chr7	18990264	18990825	5.1	4.66	5.43	-0.77	0.0876	0.531	unchanged
chr14	27669879	27670399	5.45	5.76	5.04	0.73	0.0744	0.67	unchanged		chr7	34671851	34672385	7.56	7.38	7.72	-0.34	0.0397	0.178	unchanged		chr9	57935743	57936088	5.51	5.12	5.81	-0.69	0.0877	0.531	unchanged
chr5	120954090	120954491	5.53	5.16	5.82	-0.67	0.0745	0.67	unchanged		chr18	60710545	60710972	5.26	4.78	5.61	-0.83	0.0398	0.178	unchanged		chr4	147960258	147960470	5.01	4.55	5.36	-0.8	0.0881	0.533	unchanged
chr2	180566496	180566873	5.82	5.49	6.09	-0.6	0.0745	0.67	unchanged		chr19	55545515	55545940	5.37	4.9	5.73	-0.82	0.0399	0.179	unchanged		chr6	142524834	142525467	5.63	5.28	5.91	-0.63	0.0882	0.533	unchanged
chr8	109961842	109962404	5.7	5.33	6	-0.66	0.0748	0.67	unchanged		chr4	150655977	150656365	5.48	5.02	5.83	-0.81	0.0399	0.179	unchanged		chr8	44998679	44999106	5.74	5.41	6.02	-0.61	0.0883	0.533	unchanged
chr13	17432455	17433089	4.19	3.5	4.65	-1.16	0.0748	0.67	unchanged		chr8	95001635	95002469	6.23	5.9	6.49	-0.59	0.04	0.179	unchanged		chr18	76977975	76978454	5.63	5.28	5.92	-0.64	0.0884	0.533	unchanged
chr11	116445820	116446707	6.78	6.53	6.99	-0.46	0.0748	0.67	unchanged		chr8	111343246	111343716	6.28	5.97	6.54	-0.56	0.04	0.179	unchanged		chr6	72260960	72261531	5.83	5.49	6.11	-0.62	0.0885	0.533	unchanged
chr2	109694808	109695255	5.54	5.14	5.85	-0.7	0.0749	0.67	unchanged		chr19	10034769	10035210	5.71	5.31	6.01	-0.7	0.0401	0.179	unchanged		chr2	33973217	33973700	4.94	4.48	5.29	-0.82	0.0886	0.533	unchanged
chr8	85456474	85456926	6.22	5.92	6.46	-0.54	0.0749	0.67	unchanged		chr11	62648361	62649030	5.45	4.98	5.8	-0.82	0.0401	0.179	unchanged		chr10	68611811	68612299	5.07	4.62	5.42	-0.8	0.0886	0.533	unchanged
chr14	19990651	19990903	5.19	4.73	5.54	-0.81	0.0749	0.67	unchanged		chr19	41656003	41656279	5.47	5.03	5.81	-0.78	0.0401	0.179	unchanged		chr11	52220179	52220759	5.91	5.52	6.21	-0.69	0.0888	0.534	unchanged
chr4	6513088	6513386	4.61	4.1	4.99	-0.89	0.075	0.67	unchanged		chr13	95563670	95564062	5.39	4.9	5.75	-0.85	0.0402	0.179	unchanged		chr13	107325650	107326097	5.65	5.3	5.94	-0.63	0.0889	0.534	unchanged
chr3	31057342	31057712	5.67	5.32	5.95	-0.62	0.075	0.67	unchanged		chr15	98389736	98390146	5.74	5.34	6.04	-0.7	0.0403	0.179	unchanged		chr5	119584734	119585531	5.43	5.05	5.73	-0.68	0.089	0.534	unchanged
chr8	27679178	27679472	5.07	4.63	5.4	-0.77	0.075	0.67	unchanged		chr2	58699872	58700565	5.9	5.53	6.2	-0.66	0.0403	0.179	unchanged		chr4	135413512	135413931	4.99	4.54	5.34	-0.8	0.0891	0.534	unchanged
chr1	62929462	62929769	5.37	4.97	5.69	-0.71	0.0751	0.67	unchanged		chr4	106529670	106530164	6.67	6.4	6.9	-0.5	0.0404	0.179	unchanged		chr8	64548050	64548816	6.3	6.53	6.03	0.5	0.0892	0.534	unchanged
chr3	96938719	96939079	6.18	5.88	6.42	-0.54	0.0751	0.67	unchanged		chr14	67933947	67934325	5.61	5.15	5.95	-0.8	0.0404	0.179	unchanged		chr1	65178255	65178722	5.37	4.97	5.68	-0.72	0.0893	0.534	unchanged
chr12	105025260	105025562	5.2	4.77	5.53	-0.76	0.0752	0.67	unchanged		chr15	76607269	76607721	5.89	5.51	6.2	-0.69	0.0404	0.179	unchanged		chr17	31685455	31685933	6.23	5.95	6.47	-0.52	0.0893	0.534	unchanged
chr15	36179600	36179784	4.92	4.46	5.27	-0.8	0.0753	0.67	unchanged		chr10	111226486	111226915	5.44	5.01	5.77	-0.77	0.0405	0.179	unchanged		chr18	74823455	74823933	5.33	4.93	5.65	-0.72	0.0894	0.534	unchanged
chr10	75951497	75952077	5.58	5.22	5.87	-0.65	0.0754	0.67	unchanged		chr13	53109538	53109918	6.44	6.15	6.69	-0.53	0.0405	0.179	unchanged		chr7	112691006	112692087	6.71	6.47	6.91	-0.44	0.0894	0.534	unchanged
chr10	24173641	24174004	5.05	4.6	5.39	-0.79	0.0754	0.67	unchanged		chr1	51333919	51334485	5.78	5.4	6.08	-0.68	0.0406	0.179	unchanged		chr13	48998551	48998981	4.89	4.39	5.26	-0.87	0.0895	0.534	unchanged
chr8	66450666	66451083	5.1	4.67	5.43	-0.75	0.0755	0.67	unchanged		chr19	21747405	21747734	6.39	6.09	6.64	-0.55	0.0407	0.18	unchanged		chr10	94623697	94623997	5	4.49	5.37	-0.88	0.0895	0.534	unchanged
chr10	127350554	127350959	4.68	4.14	5.06	-0.92	0.0755	0.67	unchanged		chr2	29052673	29053453	6.03	5.69	6.31	-0.61	0.0408	0.18	unchanged		chr3	65528970	65529475	5.1	4.66	5.43	-0.77	0.0895	0.534	unchanged
chr13	52562279	52562644	5.24	5.55	4.84	0.71	0.0755	0.67	unchanged		chr1	84470339	84470655	5.45	5.02	5.78	-0.77	0.0408	0.18	unchanged		chr3	21935901	21936421	5.32	4.92	5.64	-0.71	0.0897	0.535	unchanged
chr18	6715541	6715851	4.55	4.03	4.93	-0.91	0.0756	0.67	unchanged		chr12	100841214	100841647	6.4	6.11	6.65	-0.54	0.0408	0.18	unchanged		chr11	94276912	94277328	6.21	5.91	6.46	-0.55	0.0898	0.535	unchanged
chr19	42190459	42190808	5.62	5.26	5.91	-0.65	0.0756	0.67	unchanged		chr18	86490688	86491063	5.24	4.73	5.62	-0.89	0.0408	0.18	unchanged		chr7	84272447	84272871	6.3	6.02	6.53	-0.51	0.09	0.535	unchanged
chr16	96345100	96345436	5.46	5.07	5.77	-0.69	0.0757	0.67	unchanged		chr11	49961382	49961685	5.52	5.09	5.84	-0.76	0.0408	0.18	unchanged		chr2	65421270	65421940	5.83	5.5	6.09	-0.59	0.09	0.535	unchanged
chr15	52967567	52968287	5.63	5.93	5.25	0.68	0.0758	0.67	unchanged		chr11	33170489	33170769	5.33	4.79	5.72	-0.92	0.0408	0.18	unchanged		chr5	65335306	65335847	4.9	4.41	5.26	-0.85	0.0901	0.535	unchanged
chr12	5142874	5143228	5.6	5.25	5.89	-0.64	0.0759	0.67	unchanged		chr15	36706110	36706298	5.33	4.88	5.67	-0.8	0.0409	0.18	unchanged		chr19	55545515	55545940	5.32	4.9	5.64	-0.73	0.0902	0.536	unchanged
chr19	27450465	27450886	5.91	5.59	6.17	-0.58	0.0759	0.67	unchanged		chr2	58199399	58199734	5.43	4.99	5.77	-0.78	0.0411	0.18	unchanged		chr5	115653028	115653307	4.8	4.24	5.2	-0.96	0.0903	0.536	unchanged
chr10	76728388	76728663	5.42	5.04	5.72	-0.68	0.0759	0.67	unchanged		chr12	69757832	69758183	5.71	5.32	6.02	-0.7	0.0411	0.18	unchanged		chr12	73554061	73554601	5.03	4.57	5.38	-0.8	0.0905	0.537	unchanged
chr19	13981343	13981609	4.12	3.48	4.56	-1.08	0.0759	0.67	unchanged		chr15	6628665	6629006	5.45	5.01	5.78	-0.77	0.0412	0.18	unchanged		chr17	47115509	47116232	4.91	4.44	5.26	-0.82	0.0905	0.537	unchanged
chr5	35975728	35975977	5.73	5.4	6	-0.61	0.076	0.67	unchanged		chr11	59238904	59239554	6.19	5.85	6.46	-0.6	0.0412	0.18	unchanged		chr7	41632926	41633930	5.55	5.18	5.85	-0.67	0.0907	0.537	unchanged
chr1	137174156	137174649	4.72	5.08	4.25	0.83	0.076	0.67	unchanged		chr1	119075005	119076307	6.1	5.76	6.37	-0.6	0.0412	0.18	unchanged		chr8	125460319	125460939	5.59	5.19	5.91	-0.72	0.091	0.538	unchanged
chr8	78204190	78204613	5.14	4.71	5.46	-0.75	0.0761	0.67	unchanged		chr3	137779813	137780592	6.07	5.72	6.36	-0.64	0.0413	0.18	unchanged		chr10	88672092	88672435	5.08	4.62	5.43	-0.81	0.0911	0.538	unchanged
chr6	39420273	39420876	6.16	6.4	5.87	0.53	0.0762	0.67	unchanged		chr2	59522129	59522485	5.62	5.21	5.95	-0.74	0.0413	0.18	unchanged		chr4	3929585	3929963	5	4.53	5.35	-0.81	0.0912	0.538	unchanged
chr11	50769163	50769814	6.56	6.31	6.77	-0.46	0.0762	0.67	unchanged		chr6	39420273	39420876	5.47	5.03	5.8	-0.77	0.0413	0.18	unchanged		chr1	131181664	131182058	5.21	4.8	5.53	-0.73	0.0913	0.538	unchanged
chr8	11215312	11215542	5.03	4.6	5.37	-0.76	0.0762	0.67	unchanged		chr9	67001203	67001763	5.64	5.23	5.97	-0.74	0.0413	0.18	unchanged		chr9	123159351	123159725	5.68	5.96	5.34	0.63	0.0913	0.538	unchanged
chr3	27237331	27237535	4.59	4.07	4.98	-0.91	0.0762	0.67	unchanged		chr15	70920781	70921247	5.43	5	5.76	-0.77	0.0414	0.18	unchanged		chr17	63828665	63829290	4.84	4.33	5.21	-0.88	0.0914	0.538	unchanged
chr2	10010265	10010533	4.14	3.46	4.6	-1.14	0.0764	0.671	unchanged		chr3	22075864	22077254	5.99	5.61	6.29	-0.68	0.0414	0.18	unchanged		chr19	14655512	14656453	5.84	5.49	6.12	-0.63	0.0914	0.538	unchanged
chr2	27552575	27553316	6.47	6.21	6.7	-0.49	0.0765	0.671	unchanged		chr13	12386199	12386612	5.86	5.49	6.15	-0.66	0.0414	0.18	unchanged		chr9	118920736	118921210	6.3	6.03	6.53	-0.5	0.0915	0.538	unchanged
chr11	95118434	95119168	6.58	6.33	6.79	-0.46	0.0765	0.671	unchanged		chr4	154944179	154944670	5.73	5.29	6.07	-0.78	0.0415	0.181	unchanged		chr17	31378015	31378411	4.94	4.47	5.29	-0.81	0.0917	0.539	unchanged
chr8	104340658	104341375	5.7	5.33	6	-0.66	0.0766	0.671	unchanged		chr9	118606484	118606948	5.9	5.52	6.2	-0.69	0.0416	0.181	unchanged		chr10	127170890	127171264	4.89	4.39	5.26	-0.87	0.0918	0.54	unchanged
chr1	162895964	162896265	5.17	4.76	5.49	-0.73	0.0766	0.671	unchanged		chr7	45801200	45801771	6.48	6.18	6.73	-0.55	0.0419	0.182	unchanged		chr3	122121943	122122529	6.31	6.01	6.56	-0.55	0.092	0.54	unchanged
chr11	58636669	58636959	5.37	4.97	5.69	-0.72	0.0768	0.671	unchanged		chr2	32756914	32757439	5.35	4.87	5.71	-0.84	0.0419	0.182	unchanged		chr9	114499996	114500650	6.04	5.74	6.29	-0.55	0.092	0.54	unchanged
chr4	117146165	117146650	5.36	4.92	5.7	-0.78	0.0769	0.671	unchanged		chr8	40961785	40962161	5.55	5.12	5.89	-0.76	0.0419	0.182	unchanged		chr7	113238306	113238822	4.87	4.39	5.23	-0.84	0.0922	0.54	unchanged
chr12	108333038	108333382	5.51	5.15	5.81	-0.66	0.0769	0.671	unchanged		chr12	12323587	12324268	5.74	5.34	6.06	-0.72	0.0419	0.182	unchanged		chr5	142877308	142877727	4.87	4.37	5.23	-0.86	0.0923	0.541	unchanged
chr19	4099104	4099379	5.38	4.99	5.69	-0.7	0.0773	0.671	unchanged		chr6	17589608	17590094	5.94	5.57	6.23	-0.66	0.0421	0.182	unchanged		chr11	72570643	72571053	5.34	4.94	5.65	-0.72	0.0923	0.541	unchanged
chr8	54507748	54508157	5.91	5.59	6.17	-0.58	0.0773	0.671	unchanged		chr7	143153797	143154623	6.92	6.68	7.13	-0.46	0.0421	0.182	unchanged		chr14	54383330	54383870	5.23	4.81	5.55	-0.74	0.0925	0.541	unchanged
chr5	118004647	118005008	4.47	3.93	4.87	-0.93	0.0773	0.671	unchanged		chr16	22547994	22548858	6.13	5.79	6.41	-0.61	0.0422	0.182	unchanged		chr4	106228538	106228790	5.08	4.64	5.42	-0.78	0.0925	0.541	unchanged
chr15	7460051	7460623	6	5.69	6.26	-0.57	0.0773	0.671	unchanged		chr4	120589736	120590400	6.35	6.04	6.61	-0.57	0.0422	0.182	unchanged		chr13	41302731	41303133	6.47	6.21	6.69	-0.47	0.0927	0.542	unchanged
chr14	74764117	74764499	5.17	4.76	5.49	-0.73	0.0773	0.671	unchanged		chr4	40301076	40301473	5.67	5.27	5.99	-0.72	0.0422	0.182	unchanged		chr15	36792311	36792902	5.02	4.58	5.36	-0.78	0.0929	0.542	unchanged
chr11	83728760	83729019	4.24	3.65	4.67	-1.02	0.0774	0.671	unchanged		chr1	73862554	73863325	6.47	6.18	6.71	-0.53	0.0423	0.183	unchanged		chr9	42326601	42327107	4.94	4.48	5.3	-0.82	0.093	0.542	unchanged
chr14	67933947	67934325	5.73	5.36	6.02	-0.66	0.0776	0.671	unchanged		chr8	24605453	24605711	5.31	4.78	5.69	-0.91	0.0423	0.183	unchanged		chr12	108757713	108758249	6.15	5.83	6.41	-0.58	0.093	0.542	unchanged
chr11	82613563	82613857	5	4.57	5.33	-0.77	0.0776	0.671	unchanged		chr4	137844618	137845123	5.96	5.6	6.25	-0.65	0.0424	0.183	unchanged		chr15	37120317	37120995	6.31	6.03	6.55	-0.52	0.0931	0.542	unchanged
chr10	9174929	9175259	4.48	4.86	3.95	0.91	0.0777	0.671	unchanged		chr7	18873229	18873727	6.11	5.77	6.38	-0.61	0.0425	0.183	unchanged		chr6	7660686	7661127	5.03	5.37	4.58	0.78	0.0931	0.542	unchanged
chr13	57907867	57908606	6.13	5.84	6.38	-0.54	0.0778	0.671	unchanged		chr14	65416834	65417298	6.18	5.86	6.45	-0.59	0.0425	0.183	unchanged		chr18	63652650	63653962	6.91	6.69	7.11	-0.41	0.0934	0.543	unchanged
chr15	101341870	101342222	5.18	4.74	5.51	-0.77	0.0778	0.671	unchanged		chr1	189887521	189887873	5.51	5.09	5.84	-0.74	0.0425	0.183	unchanged		chr15	58410430	58410842	5.09	4.67	5.42	-0.75	0.0935	0.543	unchanged
chr1	75000455	75000792	5.17	4.76	5.5	-0.74	0.0779	0.671	unchanged		chr15	52160728	52161051	5.34	4.86	5.69	-0.83	0.0425	0.183	unchanged		chr15	84212109	84212591	5.36	4.98	5.66	-0.68	0.0935	0.543	unchanged
chr8	116480902	116481195	5.68	5.29	5.98	-0.69	0.078	0.671	unchanged		chr12	56636808	56637505	5.42	4.95	5.77	-0.81	0.0426	0.183	unchanged		chr16	37947168	37947522	5.06	4.63	5.39	-0.76	0.0935	0.543	unchanged
chr8	94908938	94909142	5.73	5.4	6	-0.6	0.078	0.671	unchanged		chr11	113865719	113865914	5.81	5.41	6.12	-0.71	0.0426	0.183	unchanged		chr11	58239186	58239697	5.01	4.56	5.36	-0.8	0.0937	0.543	unchanged
chr17	66439479	66439932	4.89	5.23	4.44	0.78	0.078	0.671	unchanged		chr2	119189152	119189632	5.2	4.71	5.56	-0.86	0.0426	0.183	unchanged		chr11	117598346	117598764	4.94	4.47	5.3	-0.83	0.0939	0.544	unchanged
chr4	132345425	132345925	5.89	5.57	6.15	-0.58	0.0781	0.671	unchanged		chr16	16584530	16585028	6.01	5.64	6.3	-0.65	0.0426	0.183	unchanged		chr11	96916046	96917030	6.12	5.83	6.36	-0.53	0.094	0.544	unchanged
chr9	59473231	59473530	4.78	4.27	5.16	-0.89	0.0781	0.671	unchanged		chr10	24298601	24298826	5.55	5.11	5.88	-0.77	0.0427	0.183	unchanged		chr1	65010161	65010483	5.45	5.07	5.75	-0.68	0.0941	0.544	unchanged
chr2	127425075	127425367	4.4	4.81	3.84	0.97	0.0781	0.671	unchanged		chr19	10940374	10940985	5.33	4.87	5.67	-0.8	0.0427	0.183	unchanged		chr17	66755219	66755703	5.07	4.55	5.45	-0.9	0.0943	0.545	unchanged
chr3	96051984	96052196	4.78	4.31	5.13	-0.83	0.0781	0.671	unchanged		chr1	135368105	135368730	5.9	5.52	6.2	-0.68	0.0428	0.183	unchanged		chr10	19907276	19907753	5.62	5.28	5.9	-0.62	0.0943	0.545	unchanged
chr19	43027306	43027630	5.45	5.03	5.77	-0.75	0.0781	0.671	unchanged		chr4	135507584	135508169	5.84	5.46	6.15	-0.68	0.0428	0.183	unchanged		chr6	38066215	38066722	5.16	4.68	5.51	-0.83	0.0945	0.545	unchanged
chr13	71001304	71001583	4.48	3.93	4.87	-0.94	0.0782	0.671	unchanged		chr10	118370512	118370884	5.78	5.4	6.08	-0.68	0.0429	0.183	unchanged		chr2	17989049	17989385	4.78	4.29	5.15	-0.85	0.0946	0.546	unchanged
chr12	16509427	16509736	4.73	4.26	5.09	-0.83	0.0782	0.671	unchanged		chr14	15355557	15355945	5.62	5.22	5.93	-0.71	0.0429	0.183	unchanged		chr3	87243734	87244113	5.44	5.07	5.74	-0.67	0.0948	0.546	unchanged
chr6	117249290	117249586	4.61	4.1	4.98	-0.88	0.0783	0.671	unchanged		chr8	122834912	122835425	6.17	5.84	6.43	-0.59	0.0429	0.183	unchanged		chr8	12502091	12502831	5.49	5.13	5.78	-0.65	0.0948	0.546	unchanged
chr4	14435488	14435790	4.72	5.1	4.22	0.88	0.0784	0.671	unchanged		chr11	49986209	49987030	6.89	6.63	7.11	-0.48	0.043	0.183	unchanged		chr8	123720816	123721067	4.84	4.37	5.19	-0.82	0.0949	0.546	unchanged
chr7	43894864	43895147	5.65	5.3	5.92	-0.62	0.0784	0.671	unchanged		chr16	38506052	38506523	5.59	5.19	5.91	-0.72	0.0431	0.183	unchanged		chr11	97575692	97575944	4.92	4.47	5.27	-0.8	0.0949	0.546	unchanged
chr7	120203750	120204191	7.47	7.28	7.64	-0.36	0.0784	0.671	unchanged		chr8	126267170	126267541	5.31	4.84	5.66	-0.82	0.0432	0.184	unchanged		chr1	171222533	171223064	5.41	5.03	5.7	-0.68	0.0949	0.546	unchanged
chr4	130640004	130640511	5.67	5.95	5.31	0.63	0.0785	0.671	unchanged		chr1	74386696	74387222	5.27	4.79	5.63	-0.84	0.0433	0.184	unchanged		chr2	106081956	106082276	5.29	4.9	5.59	-0.69	0.0951	0.546	unchanged
chr19	5338098	5338277	4.4	3.84	4.81	-0.97	0.0785	0.671	unchanged		chr16	44299520	44299750	5.33	4.89	5.67	-0.79	0.0434	0.184	unchanged		chr9	46392884	46393342	4.98	4.52	5.33	-0.82	0.0951	0.546	unchanged
chr2	93927741	93928282	5.48	5.11	5.78	-0.67	0.0787	0.671	unchanged		chr5	129611015	129611456	5.48	5.05	5.8	-0.75	0.0434	0.184	unchanged		chr12	74316929	74317560	5.2	4.79	5.51	-0.72	0.0952	0.546	unchanged
chr11	8569388	8569819	5.35	5.65	4.96	0.69	0.0787	0.671	unchanged		chr12	54830635	54830883	5.31	4.86	5.65	-0.79	0.0434	0.184	unchanged		chr10	66917880	66918147	4.95	4.44	5.32	-0.88	0.0953	0.546	unchanged
chr11	40926998	40927675	6.05	5.7	6.34	-0.64	0.0787	0.671	unchanged		chr17	31685455	31685933	6.26	5.95	6.52	-0.56	0.0434	0.184	unchanged		chr13	95563670	95564062	5.33	4.9	5.66	-0.76	0.0954	0.546	unchanged
chr7	79495898	79496432	6.5	6.25	6.71	-0.47	0.0788	0.671	unchanged		chr6	72260960	72261531	5.87	5.49	6.17	-0.68	0.0436	0.184	unchanged		chr7	28436659	28437514	5.2	4.8	5.52	-0.72	0.0955	0.546	unchanged
chr8	83451136	83451386	5.02	4.54	5.38	-0.84	0.0788	0.671	unchanged		chr8	90793735	90794203	5.84	5.46	6.14	-0.68	0.0437	0.185	unchanged		chr11	60879438	60879883	5.72	5.38	5.99	-0.61	0.0955	0.546	unchanged
chr15	7132809	7133125	5.05	4.62	5.37	-0.75	0.0789	0.671	unchanged		chr4	151981445	151981783	5.2	4.71	5.56	-0.85	0.0437	0.185	unchanged		chr8	84186561	84187109	5.74	5.04	6.21	-1.16	0.0956	0.546	unchanged
chr1	34738373	34738803	5.23	4.81	5.56	-0.75	0.0789	0.671	unchanged		chr5	88679148	88679779	5.31	4.85	5.65	-0.8	0.0438	0.185	unchanged		chr8	15984147	15984809	5.2	4.79	5.52	-0.73	0.0957	0.546	unchanged
chr7	49249961	49250318	4.81	4.33	5.16	-0.83	0.079	0.671	unchanged		chr8	106561060	106561478	6.18	5.86	6.44	-0.58	0.0438	0.185	unchanged		chr3	122638382	122639290	7.1	6.89	7.29	-0.4	0.096	0.546	unchanged
chr17	69968963	69969788	5.63	5.28	5.91	-0.63	0.0791	0.671	unchanged		chr17	45478420	45478778	5.57	5.15	5.9	-0.75	0.0438	0.185	unchanged		chr8	113664614	113664991	6.12	5.83	6.36	-0.54	0.0961	0.546	unchanged
chr15	81606734	81607030	4.97	4.53	5.3	-0.77	0.0791	0.671	unchanged		chr16	64748228	64748580	5.37	4.93	5.71	-0.78	0.0439	0.185	unchanged		chr12	4571958	4572262	5.33	4.95	5.64	-0.69	0.0961	0.546	unchanged
chr5	69520798	69521187	5.27	4.88	5.58	-0.7	0.0791	0.671	unchanged		chr18	61981179	61981794	5.27	4.79	5.63	-0.83	0.0439	0.185	unchanged		chr13	19365567	19366049	5.17	4.7	5.53	-0.83	0.0961	0.546	unchanged
chr11	76645865	76646311	6.24	5.96	6.47	-0.5	0.0791	0.671	unchanged		chr7	24600913	24601455	6.17	5.83	6.44	-0.6	0.0439	0.185	unchanged		chr13	64439019	64439475	5.64	5.29	5.92	-0.63	0.0963	0.546	unchanged
chr8	14952365	14952704	5.96	5.64	6.23	-0.58	0.0792	0.671	unchanged		chr8	13550894	13551394	6.56	6.28	6.8	-0.52	0.0439	0.185	unchanged		chr15	97963924	97964443	5.3	4.91	5.61	-0.69	0.0963	0.546	unchanged
chr16	34668345	34668836	5.57	5.86	5.22	0.64	0.0793	0.671	unchanged		chr5	64864614	64865183	5.77	5.37	6.08	-0.7	0.0439	0.185	unchanged		chr7	45593131	45593440	5.23	4.83	5.54	-0.7	0.0964	0.546	unchanged
chr3	65528970	65529475	5.83	5.5	6.09	-0.59	0.0794	0.671	unchanged		chr8	22807801	22808357	6.12	5.79	6.39	-0.6	0.044	0.185	unchanged		chr2	5714338	5715300	6.34	6.05	6.58	-0.53	0.0964	0.546	unchanged
chr5	36742403	36742759	5.99	5.69	6.24	-0.55	0.0794	0.671	unchanged		chr10	85220942	85221462	5.42	4.99	5.76	-0.76	0.044	0.185	unchanged		chr2	124101025	124101359	5.05	4.62	5.38	-0.76	0.0965	0.546	unchanged
chr12	116620056	116620272	4.95	4.49	5.29	-0.81	0.0795	0.671	unchanged		chr18	38940351	38940981	6.39	6.08	6.64	-0.56	0.044	0.185	unchanged		chr13	20311570	20312320	5.74	5.4	6.01	-0.61	0.0965	0.546	unchanged
chr11	117056878	117057749	5.95	5.64	6.2	-0.56	0.0795	0.671	unchanged		chr2	160578720	160579152	6.15	5.82	6.41	-0.59	0.0443	0.185	unchanged		chr15	77917171	77917496	5.19	4.78	5.51	-0.73	0.0966	0.546	unchanged
chr2	14295365	14295935	6.25	5.97	6.49	-0.52	0.0796	0.671	unchanged		chr11	97622493	97622812	5.28	4.81	5.63	-0.82	0.0443	0.185	unchanged		chr18	49755186	49756025	6.15	5.86	6.39	-0.53	0.0967	0.546	unchanged
chr11	113181978	113182334	4.37	3.8	4.77	-0.97	0.0796	0.671	unchanged		chr5	73379902	73380635	6.18	5.86	6.44	-0.58	0.0444	0.186	unchanged		chr6	88831439	88831806	5.56	5.2	5.84	-0.64	0.0967	0.546	unchanged
chr7	144696861	144697295	5.29	4.86	5.61	-0.75	0.0796	0.671	unchanged		chr2	129674871	129675505	6.58	6.3	6.81	-0.51	0.0445	0.186	unchanged		chr13	55730822	55731138	4.9	4.44	5.25	-0.81	0.0968	0.546	unchanged
chr14	31435996	31436293	5.21	4.81	5.52	-0.71	0.0796	0.671	unchanged		chr12	80769559	80770071	6.2	5.89	6.46	-0.57	0.0446	0.186	unchanged		chr6	29024045	29024484	6.05	5.75	6.3	-0.55	0.0968	0.546	unchanged
chr11	118355076	118355528	4.78	4.32	5.13	-0.81	0.0797	0.671	unchanged		chr8	123789981	123790422	5.91	5.54	6.19	-0.65	0.0446	0.186	unchanged		chr3	86002452	86002766	5.33	4.94	5.64	-0.7	0.0968	0.546	unchanged
chr11	47890308	47890813	4.97	4.53	5.31	-0.78	0.0798	0.671	unchanged		chr3	84314569	84315493	6	5.67	6.28	-0.61	0.0446	0.186	unchanged		chr2	30077529	30077806	4.83	4.36	5.19	-0.83	0.0969	0.547	unchanged
chr9	37462836	37463084	4.75	4.28	5.1	-0.82	0.0798	0.671	unchanged		chr8	9233371	9233749	6.15	5.81	6.43	-0.62	0.0446	0.186	unchanged		chr7	13014186	13014745	6.06	5.74	6.32	-0.58	0.097	0.547	unchanged
chr7	101412768	101413218	6.2	5.92	6.43	-0.51	0.0801	0.673	unchanged		chr14	34810726	34811294	6.3	5.97	6.57	-0.6	0.0447	0.186	unchanged		chr1	82787443	82787616	5.38	4.96	5.71	-0.75	0.0972	0.547	unchanged
chr10	87503906	87504347	5.42	5.04	5.72	-0.68	0.0803	0.674	unchanged		chr10	76728388	76728663	5.3	4.86	5.65	-0.79	0.0447	0.186	unchanged		chr6	65021726	65022223	5.35	4.95	5.66	-0.71	0.0973	0.548	unchanged
chr15	73022861	73023289	6.57	6.3	6.8	-0.5	0.0804	0.674	unchanged		chr11	56107877	56108211	5.55	5.15	5.87	-0.72	0.0448	0.186	unchanged		chr11	78360223	78360878	5.33	4.95	5.63	-0.69	0.0975	0.548	unchanged
chr1	84470339	84470655	5.57	5.21	5.85	-0.64	0.0804	0.674	unchanged		chr6	108736122	108736569	5.82	5.44	6.11	-0.67	0.0448	0.186	unchanged		chr2	32854312	32854497	5.41	5.03	5.71	-0.68	0.0976	0.548	unchanged
chr4	107362797	107363124	4.63	5	4.14	0.86	0.0804	0.674	unchanged		chr10	99615785	99616227	6.09	5.76	6.35	-0.59	0.0449	0.186	unchanged		chr5	98329171	98329677	5.24	4.84	5.55	-0.71	0.0978	0.548	unchanged
chr12	12313378	12313988	5.37	4.98	5.67	-0.69	0.0805	0.674	unchanged		chr8	114369165	114370012	6.54	6.27	6.78	-0.51	0.045	0.187	unchanged		chr3	117438842	117439088	4.78	4.31	5.14	-0.83	0.0978	0.548	unchanged
chr2	182012782	182013116	5.03	3.9	5.65	-1.75	0.0806	0.674	unchanged		chr14	103550563	103550896	5.54	5.11	5.87	-0.77	0.0451	0.187	unchanged		chr3	98312915	98313196	5.55	5.2	5.84	-0.64	0.0978	0.548	unchanged
chr7	131432356	131432658	4.82	4.36	5.17	-0.81	0.0806	0.674	unchanged		chr11	43492739	43493100	5.41	4.98	5.75	-0.77	0.0451	0.187	unchanged		chr7	144895774	144896207	5.43	5.04	5.75	-0.71	0.0979	0.548	unchanged
chr5	75871037	75871707	5.81	5.48	6.08	-0.59	0.0808	0.675	unchanged		chr17	45374142	45374519	5.5	5.08	5.82	-0.74	0.0451	0.187	unchanged		chr4	115731577	115732002	5.67	5.33	5.95	-0.63	0.0979	0.548	unchanged
chr8	23605486	23605851	5.37	4.99	5.67	-0.68	0.0809	0.676	unchanged		chr1	119895069	119895372	5.36	4.93	5.7	-0.77	0.0451	0.187	unchanged		chr15	73833282	73833639	5.57	5.21	5.85	-0.64	0.0981	0.549	unchanged
chr9	73162916	73163334	4.9	4.43	5.26	-0.83	0.0811	0.676	unchanged		chr1	164905040	164905479	5.79	5.4	6.1	-0.7	0.0453	0.187	unchanged		chr17	79840842	79841165	5.85	5.53	6.11	-0.58	0.0982	0.549	unchanged
chr12	71241915	71242299	4.7	4.18	5.07	-0.89	0.0811	0.676	unchanged		chr11	45926550	45927096	5.91	5.53	6.21	-0.68	0.0453	0.187	unchanged		chr18	35043270	35043631	5.51	5.15	5.79	-0.64	0.0983	0.549	unchanged
chr13	69086613	69086933	5.02	4.56	5.37	-0.81	0.0814	0.678	unchanged		chr17	86496501	86496751	5.34	4.83	5.72	-0.89	0.0453	0.187	unchanged		chr1	86487102	86487932	6.07	5.77	6.32	-0.54	0.0984	0.55	unchanged
chr19	17364792	17365085	5.84	5.49	6.12	-0.63	0.0815	0.678	unchanged		chr18	56744729	56745330	5.9	5.56	6.19	-0.63	0.0454	0.188	unchanged		chr3	95517440	95517818	4.94	4.49	5.29	-0.8	0.0986	0.55	unchanged
chr7	135488144	135488474	5.12	4.69	5.46	-0.77	0.0816	0.678	unchanged		chr2	38997665	38998242	5.57	5.16	5.89	-0.73	0.0455	0.188	unchanged		chr16	90934650	90935126	5.24	4.84	5.55	-0.7	0.0986	0.55	unchanged
chr13	98298993	98299508	4.97	5.33	4.47	0.87	0.0816	0.678	unchanged		chr5	122088940	122089312	5.72	5.35	6.02	-0.67	0.0457	0.188	unchanged		chr11	87010570	87010931	5.11	4.7	5.44	-0.74	0.0988	0.55	unchanged
chr13	99375668	99375871	4.99	4.55	5.32	-0.77	0.0817	0.678	unchanged		chr16	45967274	45967786	5.6	5.2	5.91	-0.71	0.0457	0.188	unchanged		chr10	80995195	80995673	5.63	5.27	5.91	-0.64	0.0989	0.551	unchanged
chr10	111972557	111972800	4.76	4.27	5.12	-0.85	0.0817	0.678	unchanged		chr2	76441981	76442469	5.25	4.78	5.6	-0.81	0.0458	0.188	unchanged		chr5	27793726	27794253	5.42	5.05	5.71	-0.66	0.0991	0.551	unchanged
chr5	126623227	126623655	5.84	5.51	6.11	-0.59	0.0817	0.678	unchanged		chr10	98840343	98841083	5.94	5.6	6.22	-0.63	0.0459	0.189	unchanged		chr5	125529158	125529532	4.99	4.55	5.33	-0.78	0.0992	0.551	unchanged
chr3	122169649	122169872	4.52	3.98	4.91	-0.93	0.0817	0.678	unchanged		chr5	142619800	142620232	5.42	4.95	5.76	-0.81	0.0459	0.189	unchanged		chr10	99577201	99577545	5.43	5.05	5.73	-0.68	0.0994	0.552	unchanged
chr2	164953360	164953585	4.05	3.4	4.51	-1.11	0.082	0.679	unchanged		chr15	84629433	84630024	6.39	6.09	6.63	-0.54	0.046	0.189	unchanged		chr6	120198002	120198323	5.23	4.81	5.55	-0.74	0.0994	0.552	unchanged
chr1	35032672	35032940	4.82	4.31	5.2	-0.89	0.082	0.679	unchanged		chr8	14952365	14952704	5.87	5.5	6.16	-0.65	0.0461	0.189	unchanged		chr10	93577475	93577834	5.04	4.61	5.37	-0.76	0.0996	0.552	unchanged
chr11	7215589	7216027	5.54	5.16	5.83	-0.68	0.0822	0.679	unchanged		chr8	124052046	124052539	6.23	5.91	6.49	-0.58	0.0461	0.189	unchanged		chr18	42511090	42511367	4.95	4.5	5.29	-0.8	0.0996	0.552	unchanged
chr8	70415613	70415827	5.24	4.84	5.55	-0.71	0.0822	0.679	unchanged		chr3	129686870	129687278	5.31	4.85	5.66	-0.8	0.0462	0.189	unchanged		chr11	68982585	68983180	5.63	5.3	5.91	-0.61	0.0996	0.552	unchanged
chr2	103445778	103446092	4.82	4.33	5.19	-0.85	0.0822	0.679	unchanged		chr4	127344647	127345396	6.02	5.69	6.29	-0.6	0.0462	0.189	unchanged		chr16	9751300	9751784	4.81	4.3	5.19	-0.89	0.0997	0.552	unchanged
chr19	24961564	24961986	6.15	6.38	5.87	0.51	0.0825	0.681	unchanged		chr19	60144238	60144771	5.85	5.49	6.14	-0.66	0.0464	0.19	unchanged		chr6	125411112	125411565	5.31	4.88	5.63	-0.75	0.0999	0.552	unchanged
chr19	44684035	44684586	6.44	6.18	6.66	-0.48	0.0826	0.681	unchanged		chr14	70096439	70096629	5.21	4.73	5.57	-0.83	0.0464	0.19	unchanged		chr17	70738205	70738925	6.12	5.83	6.36	-0.53	0.1	0.552	unchanged
chr18	38802175	38802547	6.3	6.01	6.54	-0.53	0.0827	0.681	unchanged		chr8	107576551	107577041	5.81	5.44	6.11	-0.67	0.0465	0.19	unchanged		chr11	84724081	84724408	5.13	5.45	4.7	0.75	0.1	0.552	unchanged
chr13	53688466	53688920	5.57	5.22	5.85	-0.63	0.0829	0.681	unchanged		chr2	119250859	119251119	5.46	5.04	5.78	-0.74	0.0465	0.19	unchanged		chr1	69241755	69242104	4.83	4.33	5.2	-0.87	0.1	0.552	unchanged
chr11	53146246	53146651	5.34	4.93	5.66	-0.73	0.0829	0.681	unchanged		chr17	25469704	25470335	5.6	5.2	5.91	-0.72	0.0466	0.19	unchanged		chr16	20765300	20765910	5.6	5.26	5.88	-0.62	0.1	0.552	unchanged
chr15	39334770	39335061	5.31	4.93	5.62	-0.68	0.083	0.681	unchanged		chr8	12896581	12897159	5.84	5.48	6.13	-0.65	0.0467	0.19	unchanged		chr4	99561697	99562051	5.07	4.63	5.4	-0.77	0.1	0.553	unchanged
chr7	138083962	138084394	6.03	5.73	6.28	-0.55	0.0831	0.681	unchanged		chr9	49617118	49617635	5.25	4.77	5.61	-0.84	0.0467	0.19	unchanged		chr2	50687195	50687853	5.14	4.72	5.47	-0.75	0.1	0.553	unchanged
chr7	66661501	66661955	5.68	5.34	5.96	-0.62	0.0831	0.681	unchanged		chr9	86746082	86746657	6.54	6.25	6.77	-0.52	0.0467	0.19	unchanged		chr9	75070524	75071314	5.35	4.94	5.66	-0.72	0.101	0.553	unchanged
chr7	139861233	139861721	5.22	5.54	4.81	0.73	0.0831	0.681	unchanged		chr1	134535073	134535422	5.49	5.06	5.82	-0.76	0.0467	0.19	unchanged		chr9	103624553	103625047	5.94	5.64	6.19	-0.55	0.101	0.554	unchanged
chr19	21778098	21778427	5.06	5.39	4.64	0.74	0.0831	0.681	unchanged		chr19	59196325	59196730	5.46	5.04	5.79	-0.75	0.0468	0.19	unchanged		chr7	45801200	45801771	6.43	6.18	6.65	-0.47	0.101	0.554	unchanged
chr5	147147417	147147638	4.01	3.27	4.49	-1.22	0.0832	0.681	unchanged		chr3	54990008	54990559	5.45	5.03	5.78	-0.75	0.0468	0.19	unchanged		chr1	62783371	62784188	5.3	4.91	5.6	-0.7	0.101	0.555	unchanged
chr7	13056960	13057179	4.06	3.29	4.56	-1.27	0.0832	0.681	unchanged		chr1	134244209	134244659	5.55	5.15	5.87	-0.72	0.0468	0.19	unchanged		chr2	131209906	131210498	5.42	5.04	5.71	-0.67	0.101	0.555	unchanged
chr2	107083160	107083441	4.82	4.36	5.16	-0.8	0.0832	0.681	unchanged		chr9	95852863	95853313	5.76	5.38	6.05	-0.67	0.0469	0.19	unchanged		chr7	25187582	25188104	5.73	5.41	6	-0.59	0.101	0.555	unchanged
chr14	121506192	121506832	5.8	6.08	5.46	0.61	0.0835	0.682	unchanged		chr16	10873588	10874138	5.69	5.3	5.99	-0.69	0.0469	0.19	unchanged		chr19	10240554	10241162	5.76	5.43	6.02	-0.59	0.101	0.555	unchanged
chr12	118926745	118927035	4.45	3.92	4.83	-0.91	0.0835	0.682	unchanged		chr4	129113097	129113410	5.92	5.51	6.25	-0.73	0.047	0.19	unchanged		chr10	25415162	25415494	5.1	4.65	5.44	-0.79	0.101	0.555	unchanged
chr6	88123323	88124391	6.46	6.2	6.68	-0.48	0.0835	0.682	unchanged		chr16	11418123	11418648	5.81	5.4	6.13	-0.73	0.047	0.19	unchanged		chr5	144733737	144734291	5.48	5.12	5.77	-0.65	0.102	0.556	unchanged
chr2	58199399	58199734	5.56	5.21	5.84	-0.63	0.0835	0.682	unchanged		chr16	94788165	94788500	5.4	4.96	5.74	-0.77	0.047	0.19	unchanged		chr4	143238263	143239037	5.69	5.35	5.96	-0.61	0.102	0.556	unchanged
chr7	4471217	4471565	5.4	5.01	5.71	-0.7	0.0837	0.682	unchanged		chr18	62972661	62973200	5.67	5.27	5.98	-0.71	0.0471	0.19	unchanged		chr10	39066927	39067282	5.06	4.64	5.39	-0.75	0.102	0.557	unchanged
chr19	38775572	38775855	4.97	4.53	5.3	-0.78	0.0837	0.682	unchanged		chr5	114667362	114667945	6.13	5.8	6.39	-0.59	0.0472	0.191	unchanged		chr17	35993731	35994062	4.85	4.39	5.2	-0.81	0.102	0.557	unchanged
chr17	68003723	68004348	5.4	5.72	4.98	0.74	0.0839	0.682	unchanged		chr14	70135219	70135783	5.78	5.4	6.07	-0.67	0.0472	0.191	unchanged		chr10	86498562	86499009	5.24	4.82	5.57	-0.74	0.102	0.557	unchanged
chr2	163853316	163853991	5.26	4.86	5.57	-0.71	0.0839	0.682	unchanged		chr3	9947505	9948090	6.26	5.95	6.52	-0.56	0.0472	0.191	unchanged		chr19	5073067	5073500	5.39	5	5.69	-0.69	0.102	0.557	unchanged
chr1	192092877	192093201	5.76	5.43	6.04	-0.61	0.0839	0.682	unchanged		chr16	17557998	17558350	5.42	4.95	5.77	-0.82	0.0473	0.191	unchanged		chr11	77825802	77826251	5.32	4.94	5.62	-0.68	0.103	0.559	unchanged
chr7	97748173	97748485	5.18	4.76	5.51	-0.74	0.084	0.682	unchanged		chr13	6836707	6837146	5.49	5.02	5.84	-0.82	0.0473	0.191	unchanged		chr10	43953856	43954562	5.75	5.43	6.01	-0.58	0.103	0.56	unchanged
chr9	22143283	22143709	5.79	5.46	6.06	-0.6	0.084	0.682	unchanged		chr4	131837806	131838637	6.82	6.58	7.03	-0.45	0.0474	0.191	unchanged		chr18	35540055	35540351	5.4	4.98	5.72	-0.74	0.103	0.56	unchanged
chr8	71561495	71561696	5.92	5.6	6.18	-0.59	0.0842	0.682	unchanged		chr9	61046566	61046930	5.58	5.18	5.89	-0.7	0.0474	0.191	unchanged		chr8	121925740	121926008	4.8	4.33	5.15	-0.82	0.103	0.56	unchanged
chr4	29091550	29092254	5.41	5.04	5.7	-0.67	0.0842	0.682	unchanged		chr11	5629038	5629510	5.46	5.05	5.78	-0.73	0.0475	0.191	unchanged		chr2	106677432	106677772	4.98	4.53	5.33	-0.8	0.103	0.56	unchanged
chr2	167219342	167219817	6.1	5.81	6.34	-0.52	0.0842	0.682	unchanged		chr12	52918907	52919285	5.65	5.26	5.95	-0.69	0.0477	0.191	unchanged		chr11	46276720	46277122	4.87	4.41	5.22	-0.81	0.103	0.56	unchanged
chr7	121733990	121734749	7.19	6.97	7.39	-0.42	0.0842	0.682	unchanged		chr9	24516808	24517253	5.37	4.91	5.72	-0.81	0.0477	0.191	unchanged		chr11	33733233	33733642	5.17	4.76	5.48	-0.72	0.103	0.56	unchanged
chr11	96620990	96621453	4.81	4.34	5.16	-0.82	0.0843	0.682	unchanged		chr19	44372950	44373314	5.62	5.23	5.92	-0.69	0.0477	0.191	unchanged		chr1	165583592	165583805	5.19	4.77	5.51	-0.73	0.103	0.56	unchanged
chr13	81760464	81760739	5.25	4.83	5.57	-0.74	0.0844	0.682	unchanged		chr9	90206442	90206798	5.22	4.76	5.58	-0.82	0.0477	0.191	unchanged		chr9	64936472	64936762	4.8	4.32	5.16	-0.83	0.103	0.56	unchanged
chr12	55720358	55720594	5.3	4.92	5.6	-0.69	0.0844	0.682	unchanged		chr2	182012782	182013116	5.23	4.77	5.58	-0.82	0.0477	0.191	unchanged		chr8	80753019	80753754	5.56	5.22	5.85	-0.63	0.103	0.56	unchanged
chr4	8367366	8368266	6.14	5.84	6.39	-0.54	0.0845	0.682	unchanged		chr1	73826201	73826781	6.11	5.77	6.38	-0.61	0.0478	0.191	unchanged		chr9	43116101	43117096	5.02	4.59	5.35	-0.76	0.104	0.56	unchanged
chr5	112870806	112871141	5.44	5.08	5.74	-0.66	0.0845	0.682	unchanged		chr9	107463413	107463807	5.31	4.87	5.65	-0.77	0.0479	0.192	unchanged		chr3	131320208	131320830	5.25	4.85	5.57	-0.71	0.104	0.56	unchanged
chr16	5145622	5146001	5.23	4.84	5.54	-0.7	0.0847	0.683	unchanged		chr17	78455057	78455516	6.09	5.76	6.35	-0.59	0.048	0.192	unchanged		chr5	99248551	99248909	5.29	4.9	5.59	-0.69	0.104	0.56	unchanged
chr18	23566210	23566529	5.18	4.78	5.49	-0.71	0.0848	0.683	unchanged		chr5	150020895	150021148	5.82	5.45	6.11	-0.66	0.048	0.192	unchanged		chr12	3889887	3890231	4.94	4.5	5.28	-0.78	0.104	0.562	unchanged
chr8	123789981	123790422	6.02	5.73	6.26	-0.54	0.0848	0.683	unchanged		chr8	86902967	86903590	6.16	5.85	6.43	-0.58	0.048	0.192	unchanged		chr19	30247351	30247790	5.41	5.05	5.7	-0.66	0.104	0.562	unchanged
chr5	124908911	124909293	6.11	5.82	6.36	-0.54	0.0849	0.683	unchanged		chr8	3955989	3956510	5.92	5.57	6.2	-0.63	0.0481	0.192	unchanged		chr10	12614539	12615114	5.36	4.97	5.67	-0.7	0.104	0.562	unchanged
chr11	44087021	44087260	5.67	5.33	5.95	-0.61	0.0851	0.683	unchanged		chr12	8326913	8327172	5.77	5.4	6.06	-0.66	0.0481	0.192	unchanged		chr7	64155702	64156027	4.87	4.42	5.22	-0.8	0.104	0.562	unchanged
chr10	26995531	26995845	5.6	5.24	5.89	-0.66	0.0853	0.683	unchanged		chr19	10240554	10241162	5.81	5.43	6.11	-0.68	0.0481	0.192	unchanged		chr8	34080096	34080895	5.55	5.21	5.83	-0.62	0.104	0.562	unchanged
chr8	60505468	60506330	6.9	6.69	7.09	-0.4	0.0853	0.683	unchanged		chr18	33790065	33790449	5.66	5.24	5.99	-0.75	0.0481	0.192	unchanged		chr1	88745191	88745703	6.45	6.21	6.66	-0.46	0.105	0.562	unchanged
chr2	25328408	25328743	4.99	4.54	5.33	-0.79	0.0853	0.683	unchanged		chr8	117475054	117475314	6	5.67	6.28	-0.61	0.0482	0.192	unchanged		chr11	116586519	116587100	4.86	4.41	5.2	-0.79	0.105	0.562	unchanged
chr7	143978802	143979061	5.17	4.77	5.49	-0.72	0.0853	0.683	unchanged		chr5	147294075	147294558	5.39	4.93	5.74	-0.81	0.0483	0.192	unchanged		chr13	75797565	75798503	6.92	6.7	7.11	-0.41	0.105	0.562	unchanged
chr14	63795129	63795486	5.76	5.42	6.03	-0.62	0.0854	0.683	unchanged		chr17	45735466	45736008	5.37	4.92	5.71	-0.79	0.0484	0.192	unchanged		chr12	80769559	80770071	6.16	5.89	6.39	-0.5	0.105	0.562	unchanged
chr4	155268547	155268844	4.5	3.98	4.88	-0.9	0.0854	0.683	unchanged		chr11	109445511	109446052	6.01	5.67	6.28	-0.6	0.0484	0.192	unchanged		chr8	84997914	84998272	5.46	5.1	5.74	-0.64	0.105	0.562	unchanged
chr10	100742136	100742504	5.37	5	5.66	-0.67	0.0855	0.683	unchanged		chr2	143867259	143867675	5.49	5.05	5.83	-0.78	0.0485	0.193	unchanged		chr9	41044649	41044931	5.19	4.77	5.51	-0.74	0.105	0.563	unchanged
chr4	33018439	33018796	5.87	5.55	6.13	-0.58	0.0856	0.683	unchanged		chr10	75021160	75021438	5.5	5.08	5.83	-0.75	0.0485	0.193	unchanged		chr10	108286632	108287401	5.78	5.46	6.04	-0.58	0.105	0.563	unchanged
chr1	139161753	139162030	4.08	4.54	3.41	1.13	0.0857	0.683	unchanged		chr8	84210335	84210713	5.27	4.83	5.61	-0.78	0.0486	0.193	unchanged		chr1	72718827	72719395	6.11	5.81	6.36	-0.55	0.105	0.563	unchanged
chr8	90813683	90814059	5.22	4.79	5.56	-0.76	0.0857	0.683	unchanged		chr8	15734387	15734869	5.22	4.76	5.57	-0.82	0.0487	0.193	unchanged		chr9	102636577	102637185	5.5	5.14	5.78	-0.65	0.105	0.563	unchanged
chr2	171043597	171043918	4.08	3.44	4.53	-1.08	0.0857	0.683	unchanged		chr15	97784157	97784539	5.85	5.47	6.15	-0.67	0.0487	0.193	unchanged		chr8	87753222	87753612	4.86	4.39	5.22	-0.83	0.105	0.563	unchanged
chr5	28469576	28470202	6.88	6.66	7.08	-0.42	0.0857	0.683	unchanged		chr11	67110266	67110521	5.42	4.99	5.75	-0.77	0.0487	0.193	unchanged		chr11	120167814	120168354	5.04	4.62	5.36	-0.74	0.105	0.563	unchanged
chr14	55079337	55079760	5.17	5.48	4.77	0.71	0.0858	0.683	unchanged		chr8	24948244	24948560	5.46	5.04	5.79	-0.74	0.0487	0.193	unchanged		chr11	117081653	117082029	5.53	5.18	5.81	-0.63	0.105	0.563	unchanged
chr11	61387798	61388423	5.55	5.19	5.84	-0.65	0.0859	0.683	unchanged		chr2	25193391	25194095	5.93	5.58	6.22	-0.64	0.0488	0.193	unchanged		chr11	120805710	120806341	5.13	4.7	5.46	-0.76	0.105	0.563	unchanged
chr10	40683431	40683905	5.13	4.72	5.45	-0.73	0.086	0.683	unchanged		chr1	61771255	61771566	5.61	5.22	5.92	-0.69	0.0489	0.193	unchanged		chr15	82354231	82354706	5.61	5.28	5.88	-0.6	0.106	0.563	unchanged
chr8	111765525	111765998	5.77	6.03	5.45	0.58	0.086	0.683	unchanged		chr5	100675032	100675321	5.35	4.92	5.68	-0.76	0.049	0.193	unchanged		chr14	8346559	8346920	5.36	4.98	5.66	-0.68	0.106	0.564	unchanged
chr2	167688494	167689394	6.02	5.73	6.26	-0.53	0.086	0.683	unchanged		chr13	113618370	113618808	6.38	6.08	6.62	-0.54	0.049	0.193	unchanged		chr17	34077586	34078000	5.24	4.85	5.54	-0.69	0.106	0.564	unchanged
chr13	58543019	58543586	6.42	6.17	6.64	-0.47	0.0861	0.683	unchanged		chr10	87024967	87025330	6.73	6.47	6.95	-0.47	0.0491	0.193	unchanged		chr9	86746082	86746657	6.5	6.25	6.71	-0.45	0.106	0.564	unchanged
chr17	31138381	31138757	5.19	4.79	5.51	-0.72	0.0861	0.683	unchanged		chr17	83253062	83253421	5.33	4.88	5.67	-0.79	0.0491	0.193	unchanged		chr4	131253105	131253539	4.85	4.38	5.2	-0.82	0.106	0.564	unchanged
chr10	78412754	78413163	5.13	4.72	5.45	-0.73	0.0861	0.683	unchanged		chr7	35169301	35169697	5.38	4.95	5.71	-0.76	0.0493	0.194	unchanged		chr2	128698135	128698988	5.67	5.33	5.96	-0.63	0.106	0.564	unchanged
chr3	8916297	8916841	5.49	5.13	5.77	-0.64	0.0863	0.683	unchanged		chr8	124677535	124677938	6.02	5.69	6.29	-0.59	0.0494	0.194	unchanged		chr17	36996980	36997709	5.96	5.65	6.21	-0.55	0.106	0.564	unchanged
chr5	120088475	120089010	6.45	6.19	6.66	-0.47	0.0864	0.683	unchanged		chr2	58667471	58668587	5.66	5.26	5.97	-0.71	0.0494	0.194	unchanged		chr11	61003787	61004459	6.15	5.86	6.39	-0.53	0.106	0.564	unchanged
chr9	111497066	111497793	6.36	6.05	6.61	-0.56	0.0864	0.683	unchanged		chr8	34179953	34180263	5.86	5.51	6.14	-0.63	0.0495	0.194	unchanged		chr3	89449475	89449896	5.15	4.75	5.46	-0.71	0.107	0.565	unchanged
chr15	85709393	85709749	6.36	6.09	6.58	-0.49	0.0865	0.683	unchanged		chr12	81796542	81796956	5.74	5.38	6.03	-0.66	0.0495	0.194	unchanged		chr19	37265729	37266078	4.89	4.44	5.23	-0.8	0.107	0.566	unchanged
chr4	8372119	8372349	3.85	3.13	4.33	-1.2	0.0865	0.683	unchanged		chr11	62047797	62048151	5.99	5.65	6.27	-0.62	0.0497	0.195	unchanged		chr2	129502605	129502978	5.23	5.53	4.83	0.7	0.107	0.566	unchanged
chr17	83808122	83808417	4.88	4.44	5.22	-0.78	0.0865	0.683	unchanged		chr11	59307476	59308222	6.15	5.84	6.41	-0.57	0.0497	0.195	unchanged		chr4	106838955	106839352	6.37	6.1	6.59	-0.5	0.107	0.566	unchanged
chr5	150673405	150673929	6.42	6.17	6.63	-0.46	0.0866	0.683	unchanged		chr11	66984775	66985246	5.49	5.04	5.83	-0.79	0.0497	0.195	unchanged		chr2	119288480	119288804	6.12	5.83	6.36	-0.54	0.107	0.566	unchanged
chr19	3388855	3389563	6.03	5.72	6.28	-0.56	0.0866	0.683	unchanged		chr11	82890428	82890886	5.99	5.63	6.27	-0.64	0.0498	0.195	unchanged		chr9	103088717	103089154	4.92	4.48	5.26	-0.78	0.107	0.566	unchanged
chr11	37186196	37186384	5.06	4.63	5.38	-0.75	0.0866	0.683	unchanged		chr8	105685823	105686064	5.31	4.87	5.65	-0.78	0.0498	0.195	unchanged		chr14	55681389	55682226	6.17	5.89	6.4	-0.5	0.107	0.566	unchanged
chr4	143027213	143028025	6.19	5.9	6.42	-0.52	0.0866	0.683	unchanged		chr2	179070396	179070797	5.22	4.76	5.57	-0.8	0.0498	0.195	unchanged		chr5	122503579	122503972	4.8	4.31	5.16	-0.86	0.107	0.566	unchanged
chr10	80475169	80475460	4.77	4.28	5.13	-0.85	0.0868	0.683	unchanged		chr6	128839438	128839936	5.23	4.78	5.57	-0.79	0.0499	0.195	unchanged		chr5	20968856	20969370	5.42	5.02	5.73	-0.71	0.107	0.566	unchanged
chr1	89344643	89344891	5.31	4.93	5.61	-0.68	0.0869	0.683	unchanged		chr2	172329210	172329677	6.16	5.85	6.42	-0.57	0.0499	0.195	unchanged		chr11	106418628	106419047	5.52	5.17	5.79	-0.62	0.108	0.568	unchanged
chr8	24386484	24386757	5.83	5.51	6.08	-0.57	0.0869	0.683	unchanged		chr3	63929017	63929486	5.45	5.02	5.78	-0.76	0.0499	0.195	unchanged		chr6	83278953	83279261	5.34	5.64	4.96	0.69	0.108	0.568	unchanged
chr5	30806156	30806529	5.9	5.59	6.16	-0.57	0.087	0.683	unchanged		chr17	12372053	12372479	5.32	4.87	5.66	-0.79	0.05	0.195	unchanged		chr9	58539907	58540255	5.2	4.81	5.51	-0.7	0.108	0.568	unchanged
chr1	119075005	119076307	6.67	6.87	6.44	0.43	0.087	0.683	unchanged		chr8	4250489	4250929	5.19	4.72	5.55	-0.84	0.05	0.195	unchanged		chr4	43925905	43926236	5.5	5.15	5.78	-0.63	0.108	0.568	unchanged
chr9	78615493	78616140	4.5	3.99	4.88	-0.89	0.0871	0.683	unchanged		chr5	129585858	129586484	5.39	4.96	5.72	-0.76	0.05	0.195	unchanged		chr5	129724775	129725424	5.6	5.26	5.88	-0.62	0.108	0.568	unchanged
chr8	102780693	102781201	5.64	5.3	5.92	-0.62	0.0873	0.683	unchanged		chr3	105687408	105687905	5.82	5.4	6.14	-0.74	0.05	0.195	unchanged		chr5	35755310	35755701	5.31	4.9	5.63	-0.73	0.108	0.568	unchanged
chr1	50962379	50962625	4.81	4.37	5.15	-0.78	0.0873	0.683	unchanged		chr2	116216380	116216835	5.47	5.06	5.79	-0.72	0.0501	0.195	unchanged		chr1	73826201	73826781	6.06	5.77	6.31	-0.54	0.108	0.568	unchanged
chr6	87323266	87323723	5.33	4.9	5.66	-0.76	0.0874	0.683	unchanged		chr18	76160754	76161650	6.28	5.97	6.54	-0.56	0.0502	0.195	unchanged		chr11	109425520	109426477	6.36	6.1	6.58	-0.48	0.108	0.568	unchanged
chr3	92150767	92150944	4.34	3.77	4.74	-0.97	0.0875	0.683	unchanged		chr5	5749001	5750308	7.12	6.91	7.3	-0.39	0.0503	0.195	unchanged		chr10	24789638	24790216	5.8	5.49	6.05	-0.56	0.108	0.568	unchanged
chr8	33184579	33184828	5.2	4.78	5.52	-0.73	0.0875	0.683	unchanged		chr13	19365567	19366049	5.23	4.7	5.61	-0.91	0.0503	0.195	unchanged		chr8	119676503	119676679	5.31	4.88	5.64	-0.76	0.108	0.568	unchanged
chr5	28122994	28123364	5.19	4.8	5.49	-0.7	0.0875	0.683	unchanged		chr14	19705710	19706055	5.59	5.2	5.89	-0.69	0.0505	0.196	unchanged		chr18	80980076	80980412	5.41	5.05	5.7	-0.65	0.109	0.569	unchanged
chr9	122424981	122425599	5.02	4.6	5.34	-0.74	0.0875	0.683	unchanged		chr7	19118190	19118771	5.51	5.06	5.86	-0.8	0.0506	0.196	unchanged		chr9	58330298	58330645	5.17	5.52	4.72	0.8	0.109	0.569	unchanged
chr15	6080697	6081109	6.16	5.86	6.41	-0.55	0.0877	0.683	unchanged		chr19	57031418	57031886	5.22	4.76	5.57	-0.81	0.0507	0.196	unchanged		chr7	24845775	24846061	5.25	4.84	5.57	-0.72	0.109	0.571	unchanged
chr15	87960673	87961148	5.78	5.44	6.05	-0.61	0.0877	0.683	unchanged		chr10	70563667	70564251	5.6	5.2	5.92	-0.72	0.0508	0.196	unchanged		chr7	24441844	24442124	5.59	5.24	5.88	-0.63	0.109	0.571	unchanged
chr1	61771255	61771566	5.72	5.39	5.99	-0.6	0.0878	0.683	unchanged		chr9	54336699	54337180	5.24	4.79	5.58	-0.8	0.0508	0.196	unchanged		chr1	177188809	177189205	5.34	4.97	5.63	-0.66	0.109	0.571	unchanged
chr16	23550431	23550805	5.83	5.46	6.13	-0.67	0.0878	0.683	unchanged		chr8	61539779	61540166	6.76	6.49	6.99	-0.49	0.0508	0.196	unchanged		chr5	119374870	119375255	5.87	5.55	6.13	-0.58	0.11	0.572	unchanged
chr4	75714068	75714378	4.08	4.51	3.47	1.04	0.0878	0.683	unchanged		chr1	183442210	183442461	5.21	4.73	5.57	-0.84	0.0508	0.196	unchanged		chr17	84877884	84878262	5.35	4.98	5.64	-0.66	0.11	0.572	unchanged
chr2	25279203	25279448	5.11	4.68	5.44	-0.75	0.0879	0.683	unchanged		chr8	85699112	85699474	6.12	5.79	6.38	-0.59	0.0508	0.196	unchanged		chr2	155627079	155627494	5.22	4.83	5.53	-0.7	0.11	0.572	unchanged
chr4	120287707	120288077	5.95	6.2	5.65	0.55	0.0879	0.683	unchanged		chr10	77130532	77131181	6.79	6.54	7	-0.47	0.0509	0.196	unchanged		chr1	13134215	13134740	6.39	6.13	6.61	-0.47	0.11	0.573	unchanged
chr4	8666775	8667076	5.41	5.02	5.71	-0.69	0.088	0.683	unchanged		chr13	51839635	51840114	5.6	5.17	5.94	-0.77	0.051	0.197	unchanged		chr15	100457306	100457641	5.68	5.33	5.96	-0.63	0.11	0.573	unchanged
chr1	164490099	164490363	4.59	4.1	4.95	-0.85	0.088	0.683	unchanged		chr1	164138469	164139159	5.94	5.6	6.21	-0.61	0.0511	0.197	unchanged		chr6	38007610	38007837	5.04	4.63	5.36	-0.73	0.11	0.573	unchanged
chr19	16063970	16064351	5.45	5.07	5.74	-0.67	0.0881	0.683	unchanged		chr3	108389172	108389630	5.71	5.35	6.01	-0.66	0.0511	0.197	unchanged		chr9	78112980	78113685	6.03	5.7	6.29	-0.59	0.11	0.573	unchanged
chr7	3606903	3607093	4.68	4.2	5.03	-0.83	0.0883	0.683	unchanged		chr4	65654795	65655108	5.5	5.07	5.83	-0.77	0.0511	0.197	unchanged		chr7	81868145	81868489	5.06	4.65	5.38	-0.73	0.11	0.573	unchanged
chr5	142723538	142724152	5.55	5.16	5.85	-0.69	0.0884	0.683	unchanged		chr3	97879256	97879648	5.59	5.21	5.9	-0.69	0.0511	0.197	unchanged		chr10	21382993	21383292	5.71	5.97	5.39	0.59	0.11	0.573	unchanged
chr10	51553484	51554040	5.04	4.63	5.36	-0.73	0.0886	0.683	unchanged		chr10	58812107	58812697	6.11	5.77	6.39	-0.63	0.0513	0.197	unchanged		chr15	97327604	97327932	6.01	5.73	6.25	-0.52	0.11	0.573	unchanged
chr18	42011017	42011289	5.61	5.26	5.89	-0.63	0.0886	0.683	unchanged		chr13	44751588	44752151	5.21	4.75	5.55	-0.8	0.0513	0.197	unchanged		chr17	75017401	75017780	5.3	4.93	5.59	-0.66	0.111	0.574	unchanged
chr15	3958111	3958384	4.66	4.17	5.02	-0.84	0.0886	0.683	unchanged		chr17	9168298	9168795	5.94	5.61	6.22	-0.61	0.0514	0.197	unchanged		chr14	55014790	55015691	5.85	5.53	6.11	-0.58	0.111	0.574	unchanged
chr4	84224267	84225060	5.46	5.75	5.1	0.65	0.0887	0.683	unchanged		chr8	33220479	33220767	5.87	5.53	6.15	-0.62	0.0515	0.197	unchanged		chr8	126986411	126986950	7.21	7.01	7.38	-0.37	0.111	0.574	unchanged
chr19	16557990	16558377	5.43	5.05	5.73	-0.68	0.0887	0.683	unchanged		chr15	31264670	31265230	5.98	5.63	6.26	-0.64	0.0515	0.197	unchanged		chr11	3290045	3290759	5.48	5.1	5.79	-0.69	0.111	0.574	unchanged
chr17	83872717	83873010	4.48	3.96	4.86	-0.91	0.0887	0.683	unchanged		chr15	75727584	75727992	5.73	5.34	6.03	-0.69	0.0516	0.197	unchanged		chr8	47370434	47371146	6.71	6.48	6.9	-0.41	0.111	0.574	unchanged
chr18	57085661	57085896	5.21	4.82	5.52	-0.7	0.0887	0.683	unchanged		chr8	12391536	12392087	6.77	6.51	6.98	-0.47	0.0516	0.197	unchanged		chr1	43269644	43269990	5.07	4.66	5.4	-0.74	0.111	0.574	unchanged
chr6	31453725	31454046	4.84	4.39	5.19	-0.8	0.0888	0.683	unchanged		chr11	33614169	33614645	6.58	6.32	6.8	-0.48	0.0517	0.197	unchanged		chr5	53555434	53555840	5.11	4.71	5.43	-0.73	0.111	0.574	unchanged
chr11	43411428	43411834	5.51	5.16	5.8	-0.64	0.0888	0.683	unchanged		chr14	78273508	78273956	6.44	6.15	6.68	-0.53	0.0517	0.197	unchanged		chr2	79372392	79372787	5.41	5.06	5.69	-0.63	0.111	0.574	unchanged
chr18	69196228	69197190	5.84	5.53	6.1	-0.57	0.0888	0.683	unchanged		chr19	27450465	27450886	5.81	5.45	6.1	-0.65	0.0517	0.197	unchanged		chr17	43460594	43460856	5.24	4.85	5.54	-0.69	0.112	0.574	unchanged
chr10	12997069	12997367	5.94	5.64	6.19	-0.54	0.0888	0.683	unchanged		chr16	21192628	21192916	5.74	5.37	6.03	-0.66	0.0517	0.197	unchanged		chr4	57017241	57017614	5.47	5.12	5.75	-0.63	0.112	0.574	unchanged
chr7	13009183	13010049	6.56	6.32	6.77	-0.44	0.0889	0.683	unchanged		chr5	26282332	26282685	5.49	5.05	5.83	-0.79	0.0518	0.197	unchanged		chr4	80872960	80873667	5.27	4.9	5.57	-0.66	0.112	0.574	unchanged
chr10	74925240	74925735	5.28	4.89	5.59	-0.7	0.0889	0.683	unchanged		chr1	132355805	132356121	5.9	5.55	6.17	-0.62	0.0518	0.197	unchanged		chr4	137072600	137073027	5.8	5.49	6.06	-0.57	0.112	0.574	unchanged
chr18	68494684	68495046	4.99	4.57	5.32	-0.76	0.089	0.683	unchanged		chr1	72718827	72719395	6.15	5.81	6.42	-0.61	0.0518	0.197	unchanged		chr18	62249914	62250912	5.95	5.64	6.21	-0.57	0.112	0.574	unchanged
chr6	42264604	42265122	5.97	6.24	5.64	0.6	0.089	0.683	unchanged		chr10	88327415	88327869	5.43	4.95	5.78	-0.83	0.0519	0.197	unchanged		chr7	29523795	29524021	4.84	4.39	5.18	-0.79	0.112	0.574	unchanged
chr6	5802065	5802737	6.08	5.8	6.32	-0.52	0.0891	0.683	unchanged		chr7	112369046	112369322	5.32	4.88	5.66	-0.78	0.0519	0.197	unchanged		chr11	96303121	96303412	5.09	4.67	5.42	-0.74	0.112	0.574	unchanged
chr3	159724643	159724991	5.79	5.47	6.04	-0.57	0.0892	0.684	unchanged		chr7	66820011	66820454	6.15	5.84	6.41	-0.58	0.052	0.197	unchanged		chr8	69121457	69121961	5.57	5.18	5.88	-0.71	0.112	0.574	unchanged
chr7	52038021	52038253	4.66	4.13	5.04	-0.91	0.0893	0.684	unchanged		chr18	38855509	38856130	5.4	4.96	5.73	-0.77	0.052	0.197	unchanged		chr9	43210036	43210485	4.97	4.5	5.32	-0.83	0.112	0.574	unchanged
chr2	91963589	91963855	4.92	4.49	5.25	-0.76	0.0895	0.685	unchanged		chr1	91962279	91962561	5.84	5.49	6.12	-0.63	0.052	0.197	unchanged		chr2	154427658	154428328	5.55	5.2	5.83	-0.64	0.112	0.574	unchanged
chr4	118579422	118579640	4.09	3.46	4.52	-1.06	0.0898	0.687	unchanged		chr6	145830204	145830488	5.97	5.64	6.25	-0.61	0.0521	0.197	unchanged		chr14	60957692	60958249	5.55	5.22	5.83	-0.61	0.112	0.574	unchanged
chr10	112801687	112801878	4.8	4.33	5.15	-0.81	0.0899	0.687	unchanged		chr7	137321431	137321850	6.26	5.96	6.51	-0.55	0.0521	0.197	unchanged		chr6	72828708	72829269	5.56	5.22	5.83	-0.61	0.112	0.574	unchanged
chr7	19179224	19179516	5.2	4.74	5.54	-0.8	0.09	0.687	unchanged		chr1	192092877	192093201	5.66	5.28	5.97	-0.69	0.0521	0.197	unchanged		chr7	34671851	34672385	7.55	7.38	7.71	-0.32	0.112	0.574	unchanged
chr11	8956962	8957315	5.69	5.36	5.96	-0.59	0.0901	0.688	unchanged		chr8	126920845	126921170	5.77	5.4	6.06	-0.66	0.0521	0.197	unchanged		chrX	167233294	167233715	5.24	4.85	5.54	-0.69	0.112	0.574	unchanged
chr12	111122368	111122641	4.94	4.51	5.27	-0.76	0.0903	0.688	unchanged		chr6	138477682	138477997	5.31	4.87	5.64	-0.76	0.0521	0.197	unchanged		chr6	136422344	136422756	5.37	4.98	5.68	-0.7	0.112	0.574	unchanged
chr8	106887877	106888126	5.64	5.31	5.91	-0.6	0.0903	0.688	unchanged		chr5	119579753	119580361	6.45	6.15	6.69	-0.54	0.0522	0.197	unchanged		chr3	50905899	50906401	5.68	5.35	5.95	-0.6	0.113	0.574	unchanged
chr1	180624041	180624244	4.62	4.14	4.98	-0.84	0.0904	0.688	unchanged		chr6	70709238	70710060	5.91	5.55	6.19	-0.64	0.0522	0.197	unchanged		chr11	48790292	48790679	5.64	5.32	5.91	-0.59	0.113	0.574	unchanged
chr7	6586432	6586749	4.42	3.87	4.81	-0.93	0.0905	0.688	unchanged		chr8	8661012	8662266	6.71	6.46	6.92	-0.46	0.0522	0.197	unchanged		chr6	67142212	67142511	4.98	4.56	5.3	-0.74	0.113	0.574	unchanged
chr13	45538995	45539665	5.72	5.39	5.99	-0.61	0.0905	0.688	unchanged		chr12	112707061	112707350	5.54	5.15	5.85	-0.7	0.0523	0.197	unchanged		chr5	19264668	19264891	4.85	4.39	5.2	-0.81	0.113	0.574	unchanged
chr7	63752125	63752423	5	4.57	5.32	-0.75	0.0905	0.688	unchanged		chr7	64741978	64742336	5.36	4.93	5.69	-0.77	0.0523	0.197	unchanged		chr2	71652175	71652887	5.43	5.07	5.71	-0.64	0.113	0.574	unchanged
chr4	86024549	86025089	4.83	5.17	4.39	0.78	0.0905	0.688	unchanged		chr5	81519878	81520376	5.35	4.88	5.7	-0.83	0.0523	0.197	unchanged		chr2	166156994	166157636	6.04	5.75	6.27	-0.52	0.113	0.574	unchanged
chr13	110019045	110020061	5.86	6.12	5.54	0.59	0.0906	0.688	unchanged		chr9	34857598	34858001	5.35	4.87	5.72	-0.85	0.0524	0.197	unchanged		chr1	52952867	52953918	6.16	5.89	6.38	-0.5	0.113	0.574	unchanged
chr5	146904325	146904743	6.25	5.94	6.5	-0.56	0.0909	0.688	unchanged		chr2	105428115	105428342	5.36	4.93	5.69	-0.76	0.0525	0.198	unchanged		chr7	143706606	143707140	7	6.79	7.18	-0.39	0.113	0.575	unchanged
chr11	68212337	68212548	4.79	4.34	5.13	-0.78	0.091	0.688	unchanged		chr1	185681843	185682324	5.38	4.95	5.71	-0.76	0.0527	0.198	unchanged		chr6	92495346	92496107	5.9	5.59	6.16	-0.57	0.113	0.575	unchanged
chr5	28093944	28094213	5.05	4.64	5.37	-0.73	0.091	0.688	unchanged		chr18	57562811	57563436	6.45	6.18	6.68	-0.5	0.0528	0.198	unchanged		chr16	14705362	14705923	5.59	5.25	5.86	-0.6	0.113	0.575	unchanged
chr13	95719930	95720354	5.25	4.85	5.56	-0.71	0.091	0.688	unchanged		chr14	66147535	66147871	6.06	5.72	6.33	-0.61	0.0528	0.198	unchanged		chr2	169061516	169061974	4.96	4.53	5.29	-0.76	0.113	0.575	unchanged
chr13	54447013	54447404	6.07	5.75	6.32	-0.57	0.0911	0.688	unchanged		chr4	119142275	119142596	5.26	4.82	5.6	-0.78	0.0528	0.198	unchanged		chr8	31297554	31298069	5.39	5.02	5.68	-0.66	0.113	0.575	unchanged
chr8	58566048	58566452	5.21	4.81	5.53	-0.71	0.0911	0.688	unchanged		chr5	120954090	120954491	5.43	5	5.75	-0.75	0.053	0.199	unchanged		chr8	93661560	93662170	5.18	4.8	5.48	-0.68	0.114	0.575	unchanged
chr5	136201795	136202296	6.24	5.98	6.46	-0.48	0.0911	0.688	unchanged		chr6	5410900	5411333	5.9	5.56	6.17	-0.61	0.053	0.199	unchanged		chr6	128845311	128845892	5.22	4.82	5.53	-0.71	0.114	0.575	unchanged
chr6	4506266	4506517	4.42	3.89	4.8	-0.92	0.0911	0.688	unchanged		chr10	122054552	122054938	5.46	5.02	5.79	-0.77	0.0532	0.199	unchanged		chr7	28050090	28050515	5.63	5.31	5.9	-0.59	0.114	0.575	unchanged
chr2	3799882	3800258	5.24	4.85	5.55	-0.7	0.0914	0.688	unchanged		chr7	83489765	83490216	5.62	5.24	5.92	-0.68	0.0532	0.199	unchanged		chr10	115382824	115383349	5.51	5.15	5.8	-0.65	0.114	0.575	unchanged
chr1	37448355	37448656	5.15	4.74	5.47	-0.72	0.0914	0.688	unchanged		chr15	85896267	85896860	5.98	5.64	6.25	-0.61	0.0534	0.2	unchanged		chr9	22054543	22055225	5.81	5.51	6.06	-0.55	0.114	0.575	unchanged
chr6	145075908	145076695	5.35	5.64	4.98	0.65	0.0914	0.688	unchanged		chr1	82787443	82787616	5.42	4.96	5.77	-0.81	0.0535	0.2	unchanged		chr3	22075864	22077254	5.92	5.61	6.18	-0.57	0.114	0.575	unchanged
chr5	5507938	5508254	4.82	4.38	5.16	-0.78	0.0915	0.688	unchanged		chr14	70780734	70781415	5.44	5.03	5.76	-0.72	0.0535	0.2	unchanged		chr13	64306099	64306419	5.09	4.7	5.4	-0.7	0.114	0.575	unchanged
chr19	47937565	47938074	4.39	4.78	3.84	0.95	0.0915	0.688	unchanged		chr6	120222647	120223090	5.59	5.19	5.9	-0.71	0.0537	0.2	unchanged		chr11	20446020	20446369	4.94	4.46	5.31	-0.85	0.114	0.575	unchanged
chr12	109500127	109500388	4.3	3.7	4.72	-1.02	0.0917	0.688	unchanged		chr13	47348719	47349170	5.32	4.89	5.64	-0.76	0.0537	0.2	unchanged		chr18	62972661	62973200	5.6	5.27	5.87	-0.6	0.114	0.575	unchanged
chr15	28181877	28182401	5.99	5.69	6.24	-0.55	0.0917	0.688	unchanged		chr3	34757884	34758188	5.31	4.84	5.66	-0.82	0.0538	0.2	unchanged		chr12	72069838	72070594	5.55	5.2	5.83	-0.63	0.114	0.575	unchanged
chr12	54489618	54489997	5.33	4.96	5.62	-0.66	0.0917	0.688	unchanged		chr18	82717379	82717639	5.73	5.36	6.02	-0.65	0.0538	0.2	unchanged		chr5	120457593	120457978	4.78	4.29	5.15	-0.87	0.114	0.575	unchanged
chr2	84888755	84888956	4.69	4.22	5.05	-0.82	0.0917	0.688	unchanged		chr2	119288480	119288804	6.15	5.83	6.41	-0.58	0.0539	0.201	unchanged		chr13	55182553	55182915	5.38	5.03	5.67	-0.64	0.115	0.576	unchanged
chr13	36282095	36282354	5.47	5.1	5.76	-0.67	0.0918	0.688	unchanged		chr10	62055402	62055770	5.35	4.92	5.69	-0.77	0.0541	0.201	unchanged		chr9	55429323	55429989	5.74	5.41	6.01	-0.59	0.115	0.576	unchanged
chr19	10436021	10436223	5.18	4.79	5.49	-0.7	0.0918	0.688	unchanged		chr11	94485911	94486576	6.29	6	6.53	-0.53	0.0541	0.201	unchanged		chr15	81700198	81701041	5.41	5.03	5.71	-0.69	0.115	0.577	unchanged
chr12	52381497	52381982	5.08	5.39	4.68	0.71	0.0918	0.688	unchanged		chr8	45796277	45796723	5.74	5.38	6.02	-0.64	0.0541	0.201	unchanged		chr7	19118190	19118771	5.45	5.06	5.75	-0.7	0.115	0.577	unchanged
chr8	105291053	105291333	5.4	5.04	5.69	-0.65	0.0919	0.688	unchanged		chr14	51026611	51027150	5.55	5.16	5.86	-0.7	0.0542	0.201	unchanged		chr9	53751002	53751395	5.59	5.23	5.87	-0.64	0.115	0.577	unchanged
chr16	88204443	88204756	4.77	4.32	5.12	-0.79	0.092	0.688	unchanged		chr7	79495898	79496432	6.41	6.14	6.64	-0.51	0.0542	0.201	unchanged		chr12	55495164	55495375	4.91	4.45	5.27	-0.82	0.115	0.577	unchanged
chr12	112552109	112552402	6.11	5.83	6.34	-0.51	0.092	0.688	unchanged		chr10	24789638	24790216	5.84	5.49	6.11	-0.62	0.0542	0.201	unchanged		chr4	149066824	149067602	5.07	4.65	5.4	-0.75	0.115	0.577	unchanged
chr3	53735230	53735475	4.71	4.24	5.07	-0.83	0.0922	0.688	unchanged		chr12	12313378	12313988	5.27	4.83	5.6	-0.77	0.0543	0.201	unchanged		chr1	163150387	163150890	6.02	5.73	6.26	-0.53	0.115	0.577	unchanged
chr14	63543677	63544108	4.79	4.35	5.13	-0.78	0.0922	0.688	unchanged		chr16	20425888	20426785	5.52	5.1	5.85	-0.75	0.0544	0.201	unchanged		chr4	24897920	24898162	5.29	4.92	5.58	-0.66	0.115	0.577	unchanged
chr2	59522129	59522485	5.76	5.43	6.02	-0.59	0.0922	0.688	unchanged		chr15	56336463	56336873	5.4	4.99	5.72	-0.73	0.0544	0.201	unchanged		chr3	107233462	107234088	5.22	4.81	5.53	-0.72	0.115	0.577	unchanged
chr2	84662657	84663286	5.31	5.61	4.92	0.69	0.0922	0.688	unchanged		chr8	105554138	105554521	5.5	5.06	5.84	-0.78	0.0544	0.201	unchanged		chr8	66914096	66914625	6.02	5.73	6.26	-0.53	0.116	0.577	unchanged
chr2	157458615	157459030	4.79	4.3	5.15	-0.85	0.0923	0.688	unchanged		chr2	172773104	172773530	5.21	4.76	5.56	-0.79	0.0546	0.202	unchanged		chr12	72427786	72428045	5.46	5.05	5.77	-0.72	0.116	0.577	unchanged
chr10	22778021	22778288	4.71	4.24	5.06	-0.82	0.0924	0.688	unchanged		chr6	70811980	70812236	5.3	4.86	5.63	-0.77	0.0546	0.202	unchanged		chr8	107104615	107104944	5.11	4.71	5.42	-0.71	0.116	0.577	unchanged
chr3	31145787	31146351	6.33	6.08	6.55	-0.47	0.0926	0.69	unchanged		chr5	121872246	121872487	5.68	5.31	5.97	-0.66	0.0546	0.202	unchanged		chr2	131422909	131423430	5.52	5.16	5.8	-0.64	0.116	0.577	unchanged
chr3	84314569	84315493	6.09	5.79	6.35	-0.56	0.0928	0.69	unchanged		chr8	71595851	71596405	6.28	5.99	6.53	-0.54	0.0548	0.202	unchanged		chr10	62242484	62243218	5.84	5.53	6.09	-0.55	0.116	0.577	unchanged
chr14	87215121	87215542	5.41	5.04	5.7	-0.66	0.0928	0.69	unchanged		chr11	78360223	78360878	5.39	4.95	5.73	-0.78	0.0548	0.202	unchanged		chr6	48086293	48086789	4.85	4.35	5.22	-0.87	0.116	0.577	unchanged
chr15	78254830	78255271	4.8	4.35	5.13	-0.78	0.0929	0.69	unchanged		chr7	81213097	81213906	5.91	5.57	6.18	-0.61	0.055	0.203	unchanged		chr9	105987799	105988457	4.9	4.47	5.23	-0.76	0.116	0.577	unchanged
chr10	75744066	75744301	5.18	4.79	5.49	-0.7	0.0931	0.69	unchanged		chr12	110837177	110837866	5.23	4.78	5.57	-0.79	0.055	0.203	unchanged		chr5	119579753	119580361	6.41	6.15	6.63	-0.48	0.116	0.577	unchanged
chr11	72429376	72429861	6.56	6.77	6.32	0.45	0.0931	0.69	unchanged		chr2	37774558	37775032	5.23	4.77	5.58	-0.81	0.0553	0.203	unchanged		chr1	140429294	140429687	4.86	4.38	5.22	-0.84	0.116	0.577	unchanged
chr1	52099016	52099264	4.38	3.82	4.78	-0.96	0.0932	0.69	unchanged		chr2	28204101	28204607	5.49	5.1	5.8	-0.71	0.0553	0.203	unchanged		chr8	69625506	69625897	5.76	5.42	6.03	-0.61	0.116	0.577	unchanged
chr16	88372169	88372358	4.15	3.5	4.6	-1.1	0.0932	0.69	unchanged		chr4	119004935	119005373	6.04	5.71	6.32	-0.61	0.0554	0.203	unchanged		chr12	32897271	32897773	5.44	5.75	5.06	0.69	0.116	0.577	unchanged
chr17	36198367	36198611	5.33	4.95	5.62	-0.67	0.0932	0.69	unchanged		chr17	88251770	88252372	5.44	5.03	5.76	-0.73	0.0554	0.203	unchanged		chr1	135675500	135676082	5.21	4.81	5.53	-0.72	0.116	0.577	unchanged
chr3	130060605	130061010	4.51	3.99	4.88	-0.89	0.0934	0.69	unchanged		chr7	101450298	101450933	5.99	5.66	6.26	-0.6	0.0554	0.203	unchanged		chr2	118790357	118790903	5.38	5.01	5.67	-0.65	0.116	0.577	unchanged
chr5	103937171	103937452	4.4	4.8	3.86	0.94	0.0934	0.69	unchanged		chr15	98631419	98631916	5.26	4.79	5.61	-0.82	0.0555	0.204	unchanged		chr4	141575339	141575809	5.55	5.21	5.83	-0.62	0.116	0.577	unchanged
chr3	10400724	10401293	5.25	4.87	5.55	-0.68	0.0935	0.69	unchanged		chr19	36183093	36183509	6.66	6.41	6.88	-0.46	0.0555	0.204	unchanged		chr19	30029063	30029601	5.32	4.95	5.61	-0.65	0.117	0.577	unchanged
chr4	14922059	14922286	5.55	5.21	5.82	-0.62	0.0935	0.69	unchanged		chr11	57970565	57971017	5.5	5.1	5.81	-0.71	0.0556	0.204	unchanged		chr5	124084849	124085274	5.77	5.44	6.04	-0.6	0.117	0.577	unchanged
chr15	100761618	100762257	6	5.72	6.24	-0.52	0.0936	0.69	unchanged		chr10	75832241	75832563	5.43	5.02	5.75	-0.73	0.0556	0.204	unchanged		chr12	84876771	84877193	5.45	5.11	5.73	-0.63	0.117	0.577	unchanged
chr1	53909200	53909486	4.68	4.2	5.04	-0.83	0.0936	0.69	unchanged		chr11	58587991	58588418	5.42	5	5.74	-0.75	0.0558	0.204	unchanged		chr11	69876808	69877228	5.72	5.4	5.97	-0.58	0.117	0.577	unchanged
chr2	5080044	5080438	6.02	5.7	6.29	-0.58	0.0936	0.69	unchanged		chr8	84357516	84358193	6.21	5.89	6.46	-0.57	0.0558	0.204	unchanged		chr17	56036528	56036881	5.12	4.72	5.44	-0.72	0.117	0.578	unchanged
chr10	8715773	8716236	6.1	5.81	6.34	-0.53	0.0936	0.69	unchanged		chr8	122273142	122273690	7.18	6.97	7.37	-0.4	0.0558	0.204	unchanged		chr8	71908342	71909034	5.89	5.6	6.13	-0.53	0.117	0.578	unchanged
chr6	94038893	94039171	5.65	5.31	5.92	-0.61	0.0937	0.69	unchanged		chr18	24675344	24675991	5.65	5.28	5.94	-0.66	0.0558	0.204	unchanged		chr17	14206078	14206544	5.61	5.28	5.88	-0.6	0.117	0.578	unchanged
chr5	73219690	73220071	5.64	5.31	5.9	-0.59	0.0938	0.69	unchanged		chr10	67315022	67315483	5.82	5.47	6.11	-0.64	0.0558	0.204	unchanged		chr11	81588679	81589169	4.86	4.42	5.2	-0.78	0.117	0.579	unchanged
chr13	44705275	44705856	6.34	6.07	6.56	-0.49	0.0938	0.69	unchanged		chr11	76524894	76525521	5.41	5	5.73	-0.74	0.0558	0.204	unchanged		chr19	18672847	18673547	5.54	5.21	5.81	-0.6	0.117	0.579	unchanged
chr8	3671937	3672550	6.81	7	6.6	0.4	0.0939	0.69	unchanged		chr4	132945369	132946006	6.85	6.61	7.04	-0.43	0.0559	0.204	unchanged		chr2	58665439	58665755	5.27	4.89	5.57	-0.68	0.117	0.579	unchanged
chr9	114752811	114753413	5.45	5.07	5.75	-0.67	0.0939	0.69	unchanged		chr4	140406386	140406981	5.38	4.96	5.71	-0.75	0.0561	0.204	unchanged		chr3	97338766	97339102	6.15	5.89	6.37	-0.49	0.118	0.58	unchanged
chr8	40187643	40187857	5.33	4.93	5.65	-0.71	0.0941	0.69	unchanged		chr8	15984147	15984809	5.23	4.79	5.57	-0.77	0.0561	0.204	unchanged		chr8	35707804	35708236	5.84	5.52	6.1	-0.58	0.118	0.58	unchanged
chr1	70270247	70270667	5.18	4.79	5.48	-0.69	0.0941	0.69	unchanged		chr11	85169886	85170474	5.23	4.79	5.57	-0.77	0.0561	0.204	unchanged		chr2	102091505	102092023	5.64	5.33	5.9	-0.58	0.118	0.58	unchanged
chr9	32589953	32590257	5.41	5.06	5.7	-0.64	0.0942	0.69	unchanged		chr19	10333514	10333911	5.21	4.77	5.55	-0.78	0.0561	0.204	unchanged		chr17	79580346	79580781	5.67	5.34	5.94	-0.6	0.118	0.58	unchanged
chr16	92103677	92104160	4.65	5	4.19	0.81	0.0943	0.69	unchanged		chr8	4868849	4869137	5.55	5.15	5.87	-0.72	0.0562	0.204	unchanged		chr12	40836846	40837415	4.99	4.51	5.35	-0.84	0.118	0.58	unchanged
chr2	35214742	35215095	5.26	4.89	5.56	-0.67	0.0944	0.69	unchanged		chr6	51580147	51580614	5.65	5.26	5.96	-0.7	0.0562	0.204	unchanged		chr6	100203478	100203995	5.46	5.1	5.75	-0.65	0.118	0.58	unchanged
chr9	107904803	107904999	5.82	5.5	6.08	-0.57	0.0944	0.69	unchanged		chr15	85582839	85583894	7.32	7.12	7.5	-0.37	0.0563	0.204	unchanged		chr2	167685124	167685566	5.57	5.24	5.83	-0.59	0.118	0.58	unchanged
chr7	99365046	99365553	6.44	6.64	6.19	0.45	0.0945	0.69	unchanged		chr8	8658694	8659257	5.72	5.33	6.02	-0.69	0.0563	0.204	unchanged		chr11	6768663	6769191	6.22	5.96	6.44	-0.48	0.118	0.58	unchanged
chr5	117307730	117308045	5.15	4.76	5.46	-0.7	0.0945	0.69	unchanged		chr3	98312915	98313196	5.58	5.2	5.88	-0.69	0.0563	0.204	unchanged		chr12	74160728	74161298	4.85	4.41	5.19	-0.77	0.119	0.58	unchanged
chr2	131821020	131821625	5.56	5.2	5.85	-0.65	0.0946	0.69	unchanged		chr6	121338071	121338674	7.09	6.87	7.28	-0.41	0.0563	0.204	unchanged		chr8	69118937	69119289	6.11	5.83	6.34	-0.51	0.119	0.58	unchanged
chr3	148987673	148988071	4.11	3.46	4.56	-1.09	0.0946	0.69	unchanged		chr3	101295491	101295942	6.14	5.82	6.41	-0.59	0.0563	0.204	unchanged		chr6	71149644	71149898	4.89	4.45	5.23	-0.78	0.119	0.58	unchanged
chr6	133904510	133904862	4.63	4.16	4.99	-0.83	0.0946	0.69	unchanged		chr8	23596221	23596818	6.41	6.12	6.65	-0.53	0.0564	0.204	unchanged		chr5	123157989	123158323	5.07	4.66	5.38	-0.73	0.119	0.58	unchanged
chr6	73367728	73368033	5.71	5.38	5.97	-0.59	0.0947	0.69	unchanged		chr17	25475920	25476317	5.26	4.78	5.62	-0.84	0.0565	0.204	unchanged		chr14	73524797	73525060	5.8	5.49	6.05	-0.55	0.119	0.58	unchanged
chr8	105685823	105686064	5.4	5	5.72	-0.71	0.0947	0.69	unchanged		chr4	140902298	140902752	5.97	5.64	6.23	-0.59	0.0565	0.204	unchanged		chr14	120831783	120832184	5.72	5.41	5.97	-0.56	0.119	0.58	unchanged
chr2	148375360	148375735	5.45	5.05	5.77	-0.72	0.0948	0.69	unchanged		chr11	20400516	20401280	5.92	5.56	6.21	-0.65	0.0566	0.204	unchanged		chr10	93050973	93051484	5.51	5.14	5.81	-0.67	0.119	0.58	unchanged
chr5	135806523	135806956	5.81	6.07	5.49	0.58	0.0948	0.69	unchanged		chr14	80269270	80269506	5.38	4.96	5.71	-0.75	0.0566	0.204	unchanged		chr14	57732759	57733161	5.25	4.86	5.55	-0.68	0.119	0.58	unchanged
chr3	19522132	19522467	5.23	4.84	5.54	-0.69	0.0949	0.69	unchanged		chr14	55743484	55744062	5.83	5.48	6.11	-0.63	0.0569	0.205	unchanged		chr7	139684534	139685026	4.84	4.33	5.21	-0.87	0.119	0.58	unchanged
chr1	51998445	51999007	5.98	5.69	6.23	-0.53	0.0949	0.69	unchanged		chr11	32162184	32162643	5.6	5.22	5.9	-0.68	0.057	0.205	unchanged		chr7	98480958	98481632	5.72	5.4	5.99	-0.58	0.119	0.58	unchanged
chr4	7987792	7988329	5.64	5.3	5.91	-0.6	0.0951	0.691	unchanged		chr1	5915354	5915635	5.41	5	5.72	-0.73	0.057	0.205	unchanged		chr17	36958444	36958790	4.86	4.41	5.2	-0.8	0.119	0.58	unchanged
chr19	23151724	23152562	6.16	6.39	5.9	0.49	0.0952	0.691	unchanged		chr1	131053231	131053702	5.86	5.5	6.15	-0.66	0.0571	0.206	unchanged		chr8	12499624	12500255	5.06	4.64	5.38	-0.74	0.12	0.58	unchanged
chr8	90881470	90881904	4.76	5.1	4.32	0.78	0.0954	0.692	unchanged		chr10	80164773	80165421	6.68	6.43	6.89	-0.46	0.0572	0.206	unchanged		chr6	91741093	91741486	5.23	4.85	5.54	-0.69	0.12	0.58	unchanged
chr8	118850351	118850852	7.51	7.34	7.67	-0.33	0.0956	0.693	unchanged		chr11	46733385	46733761	5.26	4.84	5.59	-0.75	0.0572	0.206	unchanged		chr4	133424107	133424514	5.68	5.37	5.94	-0.57	0.12	0.58	unchanged
chr8	12928590	12929283	5.88	6.13	5.57	0.55	0.0956	0.693	unchanged		chr7	128690171	128690602	5.45	5.05	5.77	-0.71	0.0573	0.206	unchanged		chr3	36496693	36497076	5.24	4.83	5.56	-0.73	0.12	0.58	unchanged
chr15	7226198	7226638	7.09	6.88	7.27	-0.39	0.0956	0.693	unchanged		chr11	118443132	118443479	5.37	4.9	5.72	-0.82	0.0573	0.206	unchanged		chr4	149958502	149959030	5.91	5.62	6.15	-0.53	0.12	0.58	unchanged
chr8	60616823	60617322	5.39	5.03	5.68	-0.66	0.0956	0.693	unchanged		chr19	22337377	22337846	6	5.67	6.26	-0.59	0.0574	0.206	unchanged		chr2	163472400	163472821	5.4	5.05	5.68	-0.63	0.12	0.58	unchanged
chr5	125268072	125268336	4.92	4.41	5.29	-0.88	0.0958	0.693	unchanged		chr11	98972171	98972713	5.84	5.49	6.11	-0.62	0.0575	0.206	unchanged		chr5	112642705	112643078	4.99	4.57	5.31	-0.74	0.12	0.58	unchanged
chr7	75135115	75135593	5.51	5.13	5.81	-0.68	0.096	0.694	unchanged		chr17	80019090	80019550	5.62	5.21	5.94	-0.73	0.0576	0.206	unchanged		chr16	78198548	78199161	5.41	5.03	5.71	-0.69	0.12	0.58	unchanged
chr4	129928361	129928856	5.72	5.4	5.98	-0.57	0.096	0.694	unchanged		chr1	194976223	194976705	5.44	5.03	5.75	-0.72	0.0576	0.206	unchanged		chr7	38200924	38201440	5.74	5.41	6.01	-0.59	0.12	0.58	unchanged
chr19	12591907	12592248	4.85	4.4	5.2	-0.81	0.096	0.694	unchanged		chr8	84363534	84364218	7.11	6.89	7.31	-0.42	0.0576	0.206	unchanged		chr4	154877805	154878121	4.98	4.57	5.3	-0.73	0.12	0.58	unchanged
chr16	56064520	56064717	4.53	4.05	4.89	-0.85	0.0963	0.695	unchanged		chr10	118592642	118593026	5.3	4.86	5.64	-0.78	0.0577	0.206	unchanged		chr9	62415252	62415969	5.47	5.13	5.75	-0.62	0.12	0.58	unchanged
chr3	123160820	123161196	5.11	4.66	5.45	-0.79	0.0963	0.695	unchanged		chr15	88921424	88921869	5.44	5.04	5.76	-0.71	0.0577	0.206	unchanged		chr16	44299520	44299750	5.25	4.89	5.55	-0.66	0.12	0.58	unchanged
chr15	79243140	79243574	5.89	5.59	6.14	-0.55	0.0964	0.695	unchanged		chr4	95008195	95008569	5.82	5.47	6.1	-0.63	0.0577	0.206	unchanged		chr5	111409586	111409987	4.96	4.53	5.29	-0.76	0.12	0.58	unchanged
chr3	154817835	154818058	4.47	3.95	4.86	-0.91	0.0965	0.695	unchanged		chr17	44455665	44456094	5.78	5.43	6.07	-0.64	0.0577	0.206	unchanged		chr1	187031684	187032227	5.42	5.05	5.72	-0.66	0.12	0.58	unchanged
chr4	151638913	151639197	4.04	3.29	4.53	-1.24	0.0965	0.695	unchanged		chr7	113250694	113251335	5.69	5.33	5.98	-0.65	0.0578	0.206	unchanged		chr5	145069685	145070132	5.39	5.03	5.67	-0.64	0.12	0.58	unchanged
chr7	144906926	144907309	5.38	5	5.68	-0.68	0.0967	0.695	unchanged		chr10	42308217	42308554	5.78	5.43	6.06	-0.62	0.0579	0.206	unchanged		chr12	12938557	12939278	6.69	6.47	6.87	-0.4	0.12	0.58	unchanged
chr7	27184912	27185394	4.62	5	4.11	0.88	0.0968	0.696	unchanged		chr11	54144834	54145297	6.17	5.86	6.42	-0.56	0.0579	0.206	unchanged		chr9	40616477	40617047	5.61	5.28	5.87	-0.59	0.121	0.58	unchanged
chr2	167071557	167072705	7.33	7.49	7.14	0.35	0.0969	0.696	unchanged		chr7	126831993	126832660	5.83	5.45	6.13	-0.68	0.058	0.207	unchanged		chr4	35372995	35373292	5.18	4.8	5.48	-0.68	0.121	0.58	unchanged
chr12	112707061	112707350	5.64	5.29	5.92	-0.63	0.0971	0.696	unchanged		chr11	44331404	44331737	5.54	5.13	5.85	-0.72	0.0581	0.207	unchanged		chr11	102773796	102774371	6.04	5.77	6.27	-0.51	0.121	0.58	unchanged
chr18	86710597	86710853	4.84	4.39	5.18	-0.79	0.0972	0.696	unchanged		chr15	12203558	12204039	5.31	4.88	5.65	-0.77	0.0582	0.207	unchanged		chr9	78006607	78007035	5.08	4.68	5.4	-0.72	0.121	0.58	unchanged
chr10	88327415	88327869	5.58	5.25	5.85	-0.6	0.0972	0.696	unchanged		chr2	118486982	118487370	6.17	5.86	6.42	-0.55	0.0582	0.207	unchanged		chr10	77130532	77131181	6.76	6.54	6.95	-0.41	0.121	0.58	unchanged
chr7	63322039	63322526	5.76	5.44	6.02	-0.58	0.0972	0.696	unchanged		chr10	116330484	116330889	5.42	5.02	5.74	-0.71	0.0583	0.207	unchanged		chr10	60757005	60757392	5.18	4.79	5.48	-0.69	0.121	0.58	unchanged
chr15	99370256	99370776	5.92	5.61	6.18	-0.56	0.0972	0.696	unchanged		chr5	122627285	122627571	5.97	5.65	6.23	-0.58	0.0583	0.207	unchanged		chr1	127238678	127239415	5.37	5.01	5.65	-0.65	0.121	0.58	unchanged
chr18	9273341	9274060	5.46	5.06	5.78	-0.71	0.0973	0.696	unchanged		chr6	145656856	145657101	5.55	5.13	5.87	-0.74	0.0585	0.208	unchanged		chr5	59996736	59997105	4.8	4.35	5.14	-0.78	0.121	0.582	unchanged
chr16	30641435	30641927	5.29	5.6	4.9	0.7	0.0974	0.696	unchanged		chr11	82235606	82236009	5.96	5.63	6.23	-0.6	0.0586	0.208	unchanged		chr4	148742582	148743159	5.55	5.21	5.82	-0.62	0.121	0.582	unchanged
chr2	28205205	28205748	6.04	5.75	6.28	-0.52	0.0974	0.696	unchanged		chr11	30657115	30657555	5.26	4.83	5.6	-0.78	0.0586	0.208	unchanged		chr8	61591014	61591381	4.84	4.4	5.18	-0.78	0.121	0.582	unchanged
chr12	33027082	33027476	5.35	4.97	5.65	-0.67	0.0974	0.696	unchanged		chr8	95697082	95697495	6.04	5.73	6.3	-0.57	0.0586	0.208	unchanged		chr6	52838713	52839187	5.88	5.58	6.14	-0.56	0.122	0.582	unchanged
chr1	90650693	90651126	5.74	5.39	6.02	-0.63	0.0974	0.696	unchanged		chr8	19161564	19162012	5.28	4.84	5.62	-0.78	0.0587	0.208	unchanged		chr17	5397478	5397709	5.5	5.15	5.79	-0.64	0.122	0.582	unchanged
chr19	12502100	12502287	5.18	4.8	5.49	-0.69	0.0975	0.696	unchanged		chr12	105050947	105051348	5.26	4.8	5.61	-0.81	0.0587	0.208	unchanged		chr14	122223676	122224113	5.48	5.14	5.75	-0.61	0.122	0.582	unchanged
chr2	147321068	147321473	4.85	4.42	5.18	-0.75	0.0978	0.697	unchanged		chr19	33366611	33366902	5.34	4.91	5.68	-0.77	0.0588	0.208	unchanged		chr1	107481604	107481883	4.92	4.49	5.25	-0.76	0.122	0.582	unchanged
chr7	56518655	56519071	4.77	5.11	4.33	0.78	0.0978	0.697	unchanged		chr1	132155573	132156146	6.4	6.12	6.63	-0.51	0.0588	0.208	unchanged		chr11	104768040	104768412	5.32	4.92	5.64	-0.72	0.122	0.582	unchanged
chr17	80019090	80019550	5.74	5.42	6.01	-0.59	0.0979	0.697	unchanged		chr6	49519046	49519570	5.82	5.48	6.1	-0.62	0.0589	0.208	unchanged		chr12	119426932	119427227	4.96	4.56	5.28	-0.72	0.122	0.582	unchanged
chr16	59617181	59617547	5.38	5	5.68	-0.68	0.0979	0.697	unchanged		chr4	137075986	137076419	5.94	5.62	6.21	-0.58	0.0592	0.208	unchanged		chr10	42029324	42029856	4.82	4.36	5.17	-0.81	0.122	0.582	unchanged
chr5	88553921	88554381	4.9	4.47	5.24	-0.76	0.098	0.697	unchanged		chr8	3358020	3358340	5.58	5.19	5.89	-0.7	0.0592	0.208	unchanged		chr1	87608457	87608838	5.28	4.93	5.57	-0.64	0.122	0.582	unchanged
chr5	28451127	28451603	6.33	6.06	6.55	-0.49	0.098	0.697	unchanged		chr5	30638113	30638346	5.73	5.36	6.03	-0.66	0.0592	0.208	unchanged		chr11	95384275	95384901	5.91	5.61	6.16	-0.55	0.122	0.582	unchanged
chr4	117373631	117374223	5.84	6.1	5.53	0.58	0.0982	0.697	unchanged		chr5	146904325	146904743	6.18	5.87	6.43	-0.56	0.0592	0.208	unchanged		chr14	79769541	79770138	6.1	5.83	6.32	-0.49	0.122	0.582	unchanged
chr3	75136373	75136600	4.73	4.26	5.08	-0.82	0.0983	0.697	unchanged		chr2	59437856	59438693	5.21	4.77	5.54	-0.77	0.0593	0.208	unchanged		chr5	67016422	67016765	6.07	5.8	6.29	-0.49	0.122	0.582	unchanged
chr9	120377836	120378063	4.98	4.55	5.32	-0.76	0.0983	0.697	unchanged		chr11	79752239	79752974	5.58	5.2	5.87	-0.67	0.0593	0.208	unchanged		chr6	32328054	32328539	5.15	4.77	5.45	-0.68	0.122	0.582	unchanged
chr18	13599646	13600048	5.17	4.75	5.49	-0.74	0.0983	0.697	unchanged		chr17	26886058	26886526	5.96	5.64	6.22	-0.58	0.0593	0.208	unchanged		chr13	12296455	12297024	5.32	4.96	5.61	-0.65	0.122	0.582	unchanged
chr1	131053231	131053702	5.98	5.68	6.22	-0.55	0.0983	0.697	unchanged		chr2	132316000	132316604	6.05	5.74	6.3	-0.56	0.0594	0.208	unchanged		chr11	69579157	69579669	5.73	5.39	6	-0.61	0.123	0.582	unchanged
chr19	7160637	7160943	5.12	4.7	5.44	-0.74	0.0984	0.697	unchanged		chr5	137159441	137159860	5.67	5.31	5.96	-0.65	0.0594	0.208	unchanged		chr2	20779678	20780216	5.89	5.6	6.13	-0.53	0.123	0.583	unchanged
chr13	71006135	71006419	4.61	4.11	4.99	-0.87	0.0984	0.697	unchanged		chr1	170901572	170902145	5.72	5.36	6.01	-0.65	0.0594	0.208	unchanged		chr19	42315898	42316449	6.66	6.44	6.85	-0.42	0.123	0.583	unchanged
chr10	123263757	123264247	4.97	4.51	5.32	-0.81	0.0985	0.697	unchanged		chr15	27659522	27659984	5.32	4.86	5.66	-0.8	0.0594	0.208	unchanged		chr10	77021316	77021894	6.16	5.9	6.38	-0.48	0.123	0.583	unchanged
chr18	63924559	63924806	5.04	4.64	5.35	-0.71	0.0986	0.697	unchanged		chr9	65524018	65524418	5.78	5.43	6.06	-0.63	0.0595	0.209	unchanged		chr14	49234817	49235368	5.04	5.36	4.63	0.73	0.123	0.583	unchanged
chr6	112484395	112484596	5.07	4.66	5.38	-0.72	0.0988	0.697	unchanged		chr8	94908938	94909142	5.64	5.27	5.93	-0.67	0.0595	0.209	unchanged		chr7	99500234	99500677	6.32	6.06	6.54	-0.48	0.124	0.585	unchanged
chr4	21847413	21847906	4.91	4.49	5.23	-0.73	0.0989	0.697	unchanged		chr15	67101255	67101730	6.02	5.7	6.28	-0.58	0.0596	0.209	unchanged		chr7	28490544	28490857	5.54	5.21	5.8	-0.59	0.124	0.585	unchanged
chr13	43171170	43171605	4.94	4.5	5.27	-0.77	0.0989	0.697	unchanged		chr8	125574217	125574707	6.02	5.7	6.29	-0.59	0.0596	0.209	unchanged		chr3	104675365	104675834	5.76	5.45	6.02	-0.58	0.124	0.585	unchanged
chr8	47371617	47371906	5.86	5.56	6.1	-0.54	0.0989	0.697	unchanged		chr6	34230981	34231317	5.49	5.07	5.81	-0.73	0.0597	0.209	unchanged		chr1	160561503	160561737	4.94	4.53	5.26	-0.73	0.124	0.585	unchanged
chr6	98525275	98525618	5.3	4.93	5.59	-0.66	0.0989	0.697	unchanged		chr7	41632926	41633930	5.56	5.18	5.87	-0.69	0.0598	0.209	unchanged		chr5	129061650	129061900	5.39	5.05	5.66	-0.62	0.124	0.585	unchanged
chr9	59339972	59340295	5.03	5.34	4.64	0.7	0.0989	0.697	unchanged		chr14	27187134	27187422	5.8	5.46	6.07	-0.62	0.0598	0.209	unchanged		chr14	54641465	54642057	4.96	4.55	5.28	-0.73	0.124	0.585	unchanged
chr1	73905623	73906018	5.2	4.79	5.52	-0.73	0.0991	0.697	unchanged		chr17	12039069	12039597	5.71	5.36	5.99	-0.64	0.0599	0.209	unchanged		chr17	29246679	29246994	5.53	5.19	5.8	-0.62	0.124	0.586	unchanged
chr14	48366976	48367368	5.73	5.37	6.02	-0.66	0.0991	0.697	unchanged		chr4	82933617	82934601	6.07	5.76	6.33	-0.57	0.0599	0.209	unchanged		chr1	153092294	153092556	5.19	4.81	5.48	-0.67	0.124	0.586	unchanged
chr14	19705710	19706055	5.7	5.39	5.96	-0.58	0.0991	0.697	unchanged		chr17	82857532	82857864	5.2	4.75	5.55	-0.79	0.0601	0.209	unchanged		chr2	73572387	73572975	5.83	5.53	6.07	-0.54	0.124	0.586	unchanged
chr17	5890474	5890744	5.12	4.71	5.43	-0.72	0.0991	0.697	unchanged		chr2	127500967	127501474	5.2	4.76	5.54	-0.78	0.0601	0.209	unchanged		chr5	113723979	113724942	6.58	6.32	6.8	-0.48	0.125	0.586	unchanged
chr19	34222845	34223279	4.66	3.77	5.21	-1.44	0.0994	0.698	unchanged		chr16	42165057	42165276	5.21	4.78	5.54	-0.76	0.0601	0.209	unchanged		chr10	119803329	119803937	5.6	5.29	5.87	-0.58	0.125	0.586	unchanged
chr14	28507280	28507882	5.77	5.47	6.03	-0.56	0.0994	0.698	unchanged		chr4	129276407	129276940	6.81	6.56	7.02	-0.45	0.0602	0.209	unchanged		chr10	118370512	118370884	5.71	5.4	5.97	-0.57	0.125	0.586	unchanged
chr4	89145341	89145782	4.99	4.57	5.32	-0.74	0.0994	0.698	unchanged		chr13	57269459	57270026	6.14	5.84	6.38	-0.54	0.0603	0.21	unchanged		chr15	9120123	9120312	4.98	4.56	5.31	-0.75	0.125	0.586	unchanged
chr13	109759303	109759594	4.84	4.41	5.17	-0.76	0.0995	0.698	unchanged		chr19	56422636	56423378	5.78	5.43	6.06	-0.63	0.0603	0.21	unchanged		chr15	71917681	71918073	5.83	5.49	6.1	-0.61	0.125	0.586	unchanged
chr16	45630329	45630699	5.27	4.9	5.56	-0.66	0.0996	0.698	unchanged		chr4	130534034	130534421	5.36	4.94	5.69	-0.74	0.0604	0.21	unchanged		chr10	30719029	30719324	5.07	4.67	5.38	-0.71	0.125	0.586	unchanged
chr11	106187416	106187840	5.17	5.49	4.78	0.71	0.0997	0.698	unchanged		chr8	47371617	47371906	5.75	5.39	6.03	-0.64	0.0604	0.21	unchanged		chr4	127989600	127990040	4.85	5.18	4.42	0.76	0.125	0.586	unchanged
chr10	127536728	127537134	4.83	4.4	5.17	-0.76	0.0998	0.698	unchanged		chr10	60778589	60778971	5.24	4.81	5.58	-0.77	0.0605	0.21	unchanged		chr3	137752472	137753500	6.56	6.33	6.76	-0.43	0.125	0.587	unchanged
chr11	79138733	79139104	4.95	5.26	4.55	0.72	0.0998	0.698	unchanged		chr1	86650377	86650572	5.51	5.12	5.82	-0.7	0.0606	0.21	unchanged		chr13	90840621	90841354	5.89	5.6	6.13	-0.53	0.125	0.587	unchanged
chr4	108218868	108219397	5.74	5.99	5.43	0.56	0.0998	0.698	unchanged		chr2	180275618	180276191	6.44	6.17	6.66	-0.49	0.0606	0.21	unchanged		chr4	144765732	144766166	5.45	5.11	5.72	-0.61	0.126	0.589	unchanged
chr7	28656468	28656780	5.16	5.46	4.77	0.69	0.0999	0.698	unchanged		chr10	61341507	61341901	5.23	4.77	5.57	-0.8	0.0607	0.21	unchanged		chr11	32182611	32182920	4.99	4.57	5.32	-0.75	0.126	0.589	unchanged
chr9	15023087	15023588	5.48	5.75	5.13	0.62	0.1	0.698	unchanged		chr18	41991618	41991975	5.41	4.95	5.76	-0.81	0.0608	0.211	unchanged		chr4	108870054	108870399	5.76	5.46	6.02	-0.56	0.126	0.589	unchanged
chr7	82566759	82567103	4.18	3.54	4.62	-1.07	0.1	0.698	unchanged		chr11	54998221	54998670	6.28	6	6.52	-0.52	0.0609	0.211	unchanged		chr1	15621865	15622281	5.37	5.01	5.65	-0.65	0.126	0.589	unchanged
chr4	127243614	127243986	5.11	4.71	5.42	-0.71	0.1	0.698	unchanged		chr10	23081326	23081689	5.52	5.1	5.84	-0.74	0.061	0.211	unchanged		chr9	53991050	53991579	5.1	4.7	5.41	-0.71	0.126	0.589	unchanged
chr13	114831479	114831806	4.45	3.96	4.82	-0.86	0.1	0.698	unchanged		chr13	3665373	3665808	5.64	5.25	5.94	-0.69	0.061	0.211	unchanged		chr4	136893886	136894426	5.12	4.71	5.45	-0.74	0.126	0.589	unchanged
chr2	26561449	26562070	6.96	6.75	7.14	-0.39	0.1	0.698	unchanged		chr10	88304404	88304744	5.21	4.77	5.54	-0.77	0.061	0.211	unchanged		chr7	120203750	120204191	7.03	6.83	7.21	-0.38	0.126	0.589	unchanged
chr9	29458177	29458558	4.9	4.45	5.24	-0.79	0.1	0.698	unchanged		chr14	65968145	65968782	6.4	6.09	6.66	-0.56	0.0611	0.211	unchanged		chr10	81643539	81644071	4.91	4.48	5.25	-0.76	0.126	0.589	unchanged
chr4	126321208	126321918	6.49	6.25	6.7	-0.45	0.1	0.698	unchanged		chr2	150023818	150024338	5.93	5.6	6.2	-0.6	0.0612	0.211	unchanged		chr10	91032285	91032689	4.92	4.51	5.25	-0.74	0.126	0.589	unchanged
chr3	62192579	62192799	4.36	3.83	4.74	-0.9	0.1	0.698	unchanged		chr17	83271620	83271918	5.21	4.73	5.57	-0.83	0.0612	0.211	unchanged		chr10	83819423	83820055	5.14	4.74	5.46	-0.72	0.126	0.589	unchanged
chr17	47038951	47039235	5.78	5.46	6.04	-0.58	0.1	0.698	unchanged		chr9	68015156	68015466	5.78	5.43	6.06	-0.63	0.0612	0.211	unchanged		chr7	35171724	35172431	6.31	6.06	6.52	-0.46	0.126	0.589	unchanged
chr8	27677104	27677651	6.22	5.96	6.44	-0.47	0.1	0.698	unchanged		chr19	53648720	53649232	5.85	5.51	6.12	-0.6	0.0613	0.211	unchanged		chr13	110062718	110063274	5.62	5.88	5.31	0.57	0.127	0.589	unchanged
chr12	4080351	4080611	5.9	5.6	6.15	-0.55	0.101	0.699	unchanged		chr4	32586571	32587070	5.62	5.26	5.91	-0.65	0.0613	0.211	unchanged		chr12	112473736	112474222	5.55	5.22	5.82	-0.59	0.127	0.589	unchanged
chr2	18998017	18998607	5	4.59	5.31	-0.73	0.101	0.699	unchanged		chr3	9711057	9711446	5.54	5.16	5.84	-0.68	0.0614	0.211	unchanged		chr19	55218278	55218843	5.28	4.92	5.57	-0.65	0.127	0.59	unchanged
chr5	121842893	121843092	4.81	4.38	5.14	-0.77	0.101	0.699	unchanged		chr9	85328347	85328789	6.05	5.73	6.31	-0.58	0.0614	0.211	unchanged		chr16	10639992	10640440	5.07	4.68	5.38	-0.69	0.127	0.591	unchanged
chr16	97512207	97512716	4.77	4.32	5.11	-0.8	0.101	0.699	unchanged		chr19	8992873	8993252	5.22	4.77	5.57	-0.8	0.0614	0.211	unchanged		chr13	34153908	34154596	5.62	5.3	5.88	-0.58	0.127	0.591	unchanged
chr8	84647391	84647827	5.6	5.86	5.28	0.59	0.101	0.699	unchanged		chr5	73382774	73383280	5.45	5.04	5.76	-0.72	0.0614	0.211	unchanged		chr9	119792464	119792994	5.06	4.66	5.37	-0.7	0.127	0.591	unchanged
chr3	27572347	27572567	4.18	4.58	3.62	0.96	0.101	0.7	unchanged		chr12	21266456	21266799	5.56	5.17	5.86	-0.69	0.0615	0.211	unchanged		chr7	107236803	107237230	4.87	4.44	5.2	-0.76	0.128	0.591	unchanged
chr17	45584898	45585183	4.65	4.17	5	-0.83	0.101	0.7	unchanged		chr2	181722166	181722622	5.48	5.07	5.8	-0.73	0.0615	0.211	unchanged		chr1	82839161	82839751	5.62	5.31	5.88	-0.58	0.128	0.591	unchanged
chr4	3975081	3975471	4.94	4.52	5.26	-0.74	0.101	0.7	unchanged		chr17	56808608	56808921	5.64	5.28	5.93	-0.65	0.0615	0.211	unchanged		chr5	134507306	134507669	5.38	5.04	5.66	-0.62	0.128	0.591	unchanged
chr6	94967084	94967327	4.89	4.46	5.22	-0.76	0.101	0.7	unchanged		chr6	24721429	24722072	5.92	5.57	6.2	-0.62	0.0616	0.211	unchanged		chr2	166194206	166195038	5.8	5.49	6.05	-0.56	0.128	0.591	unchanged
chr10	79984464	79985226	5.44	5.72	5.1	0.62	0.101	0.7	unchanged		chr11	64968503	64968861	5.58	5.21	5.88	-0.68	0.0617	0.211	unchanged		chr12	16504158	16504683	5.21	4.8	5.53	-0.72	0.128	0.591	unchanged
chr7	15930010	15930257	4.3	3.76	4.69	-0.93	0.102	0.7	unchanged		chr5	13628790	13629503	6.01	5.69	6.27	-0.58	0.0618	0.211	unchanged		chr8	65029055	65029317	4.78	4.34	5.12	-0.78	0.128	0.591	unchanged
chr13	52255804	52256033	4.71	4.27	5.05	-0.78	0.102	0.7	unchanged		chr10	130092817	130093281	5.38	4.97	5.7	-0.74	0.0618	0.211	unchanged		chr13	94706646	94706959	5.57	5.26	5.83	-0.58	0.128	0.591	unchanged
chr9	44477782	44478124	4.91	4.49	5.24	-0.75	0.102	0.7	unchanged		chr13	47288283	47288801	5.79	5.45	6.07	-0.62	0.0618	0.211	unchanged		chr16	21412570	21412939	6.04	5.75	6.28	-0.53	0.128	0.591	unchanged
chr9	96669704	96670236	6.2	6.43	5.92	0.51	0.102	0.7	unchanged		chr19	42794847	42795626	6.59	6.33	6.82	-0.49	0.0618	0.211	unchanged		chr2	77456587	77457161	5.39	5.67	5.04	0.62	0.128	0.591	unchanged
chr5	124899959	124900335	6.14	5.88	6.36	-0.49	0.102	0.7	unchanged		chr10	77282799	77283344	5.51	5.12	5.81	-0.69	0.0619	0.211	unchanged		chr2	163330671	163331108	5.06	4.65	5.37	-0.72	0.128	0.591	unchanged
chr14	59605699	59606139	5.71	5.4	5.96	-0.56	0.102	0.7	unchanged		chr3	28107661	28108085	5.73	5.38	6.02	-0.64	0.0619	0.211	unchanged		chr4	130087261	130087757	5.82	5.52	6.06	-0.54	0.128	0.591	unchanged
chr3	84302390	84302601	5.45	5.11	5.73	-0.62	0.102	0.7	unchanged		chr16	11035994	11036447	5.27	4.83	5.6	-0.76	0.062	0.211	unchanged		chr14	76740065	76740605	5.41	4.49	5.97	-1.47	0.128	0.591	unchanged
chr4	136893886	136894426	5.84	5.52	6.1	-0.58	0.102	0.7	unchanged		chr7	3143215	3143621	5.34	4.92	5.66	-0.73	0.062	0.211	unchanged		chr8	95331557	95332487	5.81	5.51	6.06	-0.56	0.128	0.591	unchanged
chr2	28976640	28977010	5.47	5.11	5.75	-0.64	0.102	0.7	unchanged		chr10	26078600	26079248	5.57	5.2	5.87	-0.67	0.0621	0.212	unchanged		chrX	6261524	6261898	5.32	4.97	5.61	-0.64	0.129	0.591	unchanged
chr2	166781164	166781504	5.76	5.39	6.05	-0.66	0.102	0.7	unchanged		chr13	48639576	48639905	5.47	5.01	5.82	-0.81	0.0622	0.212	unchanged		chr4	120682206	120682693	5.18	4.78	5.49	-0.72	0.129	0.591	unchanged
chrX	134746433	134746795	5.06	4.67	5.36	-0.69	0.103	0.7	unchanged		chr8	91797425	91798180	6.6	6.35	6.82	-0.46	0.0623	0.212	unchanged		chr14	51026611	51027150	5.5	5.16	5.78	-0.61	0.129	0.591	unchanged
chr10	70507986	70508208	4.39	3.85	4.79	-0.94	0.103	0.7	unchanged		chr11	72343854	72344222	5.43	5.03	5.74	-0.7	0.0623	0.212	unchanged		chr10	62261115	62261516	5.92	5.63	6.16	-0.53	0.129	0.591	unchanged
chr17	86496501	86496751	5.47	5.06	5.79	-0.73	0.103	0.7	unchanged		chr8	75071593	75072038	5.76	5.42	6.04	-0.62	0.0626	0.213	unchanged		chr9	64087565	64087867	5.36	5	5.65	-0.66	0.129	0.591	unchanged
chr16	87754882	87755181	5.41	5.03	5.71	-0.68	0.103	0.7	unchanged		chr10	80988044	80988564	6.76	6.52	6.96	-0.44	0.0627	0.213	unchanged		chr14	34810726	34811294	6.23	5.97	6.45	-0.48	0.129	0.591	unchanged
chr12	69892779	69893441	5.9	5.6	6.15	-0.55	0.103	0.7	unchanged		chr13	55182553	55182915	5.42	5.03	5.73	-0.7	0.0627	0.213	unchanged		chr6	82996692	82997177	5.91	5.59	6.16	-0.57	0.129	0.591	unchanged
chr11	9117024	9117437	5.44	5.09	5.73	-0.64	0.103	0.7	unchanged		chr11	77100183	77100600	5.35	4.93	5.67	-0.73	0.0627	0.213	unchanged		chr4	139858621	139859054	5.72	5.41	5.98	-0.57	0.129	0.591	unchanged
chr8	67814689	67814988	5.25	4.89	5.54	-0.66	0.103	0.7	unchanged		chr11	3387012	3387511	5.61	5.24	5.9	-0.66	0.0627	0.213	unchanged		chr3	90585605	90586027	4.83	4.39	5.16	-0.76	0.129	0.591	unchanged
chr12	105104115	105104468	5.95	5.63	6.22	-0.59	0.103	0.7	unchanged		chr13	57259605	57260338	6.5	6.24	6.71	-0.47	0.0629	0.213	unchanged		chr17	66578118	66578441	5.08	4.69	5.39	-0.7	0.129	0.591	unchanged
chr10	70563667	70564251	5.73	5.41	5.99	-0.58	0.103	0.7	unchanged		chr11	52343221	52343542	5.87	5.55	6.14	-0.59	0.063	0.213	unchanged		chr6	136742853	136743153	4.78	4.33	5.13	-0.8	0.129	0.591	unchanged
chr17	32753701	32754007	5.28	5.57	4.92	0.64	0.103	0.7	unchanged		chr2	75137447	75138364	6.44	6.16	6.67	-0.51	0.063	0.213	unchanged		chr4	124942953	124943398	4.84	4.41	5.17	-0.75	0.129	0.591	unchanged
chr11	78967352	78967737	5.41	5.06	5.69	-0.63	0.103	0.7	unchanged		chr3	95701872	95702541	5.44	5.06	5.75	-0.7	0.063	0.213	unchanged		chr1	88424596	88425194	5.85	5.56	6.1	-0.53	0.129	0.591	unchanged
chr6	8066213	8066595	5.07	4.63	5.4	-0.77	0.103	0.7	unchanged		chr17	28528076	28528285	5.24	4.81	5.57	-0.76	0.0631	0.213	unchanged		chr4	133479630	133480004	5.06	4.65	5.38	-0.73	0.13	0.592	unchanged
chr18	30530170	30530531	5.56	5.22	5.83	-0.61	0.103	0.7	unchanged		chr18	80455445	80456139	5.26	4.84	5.59	-0.74	0.0631	0.213	unchanged		chr12	70477608	70477973	5.14	4.75	5.45	-0.7	0.13	0.592	unchanged
chr16	68614168	68614437	4.92	4.5	5.25	-0.75	0.103	0.7	unchanged		chr2	28517179	28517623	5.6	5.23	5.89	-0.66	0.0632	0.213	unchanged		chr19	57031418	57031886	5.16	4.76	5.48	-0.72	0.13	0.592	unchanged
chr14	61242715	61243049	4.78	4.35	5.11	-0.76	0.103	0.7	unchanged		chr8	94205737	94206143	5.75	5.4	6.03	-0.62	0.0633	0.213	unchanged		chr18	37935470	37935759	5.24	4.86	5.53	-0.67	0.13	0.592	unchanged
chr2	170912606	170913017	5.03	4.63	5.34	-0.71	0.103	0.7	unchanged		chr1	166160191	166161049	5.88	5.53	6.16	-0.63	0.0633	0.213	unchanged		chr5	135400222	135400658	5.29	4.93	5.57	-0.64	0.13	0.592	unchanged
chr2	171348162	171348430	4.81	4.34	5.16	-0.82	0.103	0.7	unchanged		chr4	116986840	116987179	5.32	4.87	5.67	-0.8	0.0633	0.213	unchanged		chr1	194879609	194880008	5.62	5.31	5.88	-0.56	0.13	0.592	unchanged
chr3	36688949	36689288	4.59	4.11	4.94	-0.83	0.103	0.7	unchanged		chr6	46961215	46961598	5.41	5	5.72	-0.73	0.0634	0.213	unchanged		chr17	5733343	5733839	5.31	4.91	5.62	-0.71	0.13	0.592	unchanged
chr11	17284137	17284356	3.88	3.19	4.34	-1.15	0.103	0.7	unchanged		chr18	66519050	66520564	6.67	6.41	6.89	-0.48	0.0634	0.213	unchanged		chr17	80017419	80017852	5.26	4.91	5.55	-0.64	0.13	0.592	unchanged
chr1	185501861	185502189	4.52	4.03	4.89	-0.86	0.104	0.7	unchanged		chr13	36282095	36282354	5.36	4.92	5.69	-0.77	0.0634	0.213	unchanged		chr6	133812417	133812711	4.92	4.5	5.25	-0.74	0.13	0.592	unchanged
chr6	5410900	5411333	6.01	5.73	6.24	-0.51	0.104	0.7	unchanged		chr4	87368139	87368483	5.58	5.2	5.89	-0.68	0.0634	0.213	unchanged		chr4	133005340	133005623	6.22	5.97	6.43	-0.46	0.13	0.592	unchanged
chr2	103872029	103872243	5.72	5.41	5.97	-0.56	0.104	0.7	unchanged		chr12	104426953	104427410	6.07	5.76	6.32	-0.56	0.0635	0.213	unchanged		chr1	161976261	161976859	5.65	5.31	5.92	-0.61	0.131	0.592	unchanged
chr1	171111061	171111275	5.57	5.25	5.84	-0.59	0.104	0.7	unchanged		chr2	166563830	166564281	6.09	5.76	6.35	-0.59	0.0635	0.213	unchanged		chr10	94609084	94609727	6.05	5.78	6.28	-0.5	0.131	0.592	unchanged
chr11	33148267	33148723	6.12	6.35	5.86	0.49	0.104	0.7	unchanged		chr2	51914914	51915334	5.24	4.81	5.57	-0.76	0.0636	0.213	unchanged		chr2	154702863	154703256	4.82	4.34	5.18	-0.84	0.131	0.592	unchanged
chr10	80988044	80988564	6.85	6.64	7.03	-0.39	0.104	0.7	unchanged		chr11	62127759	62128013	6	5.69	6.25	-0.57	0.0636	0.213	unchanged		chr14	106439376	106439661	4.91	4.5	5.23	-0.73	0.131	0.592	unchanged
chr9	65128159	65128550	5.38	5.01	5.68	-0.66	0.104	0.7	unchanged		chr11	48790292	48790679	5.67	5.32	5.96	-0.63	0.0637	0.213	unchanged		chr14	40864726	40865267	5.42	5.08	5.7	-0.62	0.131	0.592	unchanged
chr9	35524134	35524555	5.65	5.32	5.91	-0.59	0.104	0.7	unchanged		chr11	119991124	119991680	5.38	4.95	5.7	-0.75	0.0637	0.213	unchanged		chr6	5401337	5401797	5.34	5	5.62	-0.62	0.131	0.592	unchanged
chr12	35896297	35896675	5.04	4.65	5.34	-0.7	0.104	0.7	unchanged		chr11	61387798	61388423	5.47	5.09	5.77	-0.68	0.0638	0.214	unchanged		chr5	115506350	115506978	6.18	5.93	6.39	-0.47	0.131	0.592	unchanged
chr8	105282956	105283543	6.35	6.08	6.57	-0.49	0.104	0.7	unchanged		chr7	19910677	19911131	5.71	5.36	5.99	-0.64	0.0638	0.214	unchanged		chr7	118448606	118448962	5.11	5.41	4.74	0.67	0.131	0.592	unchanged
chr17	5660396	5660922	5.25	4.87	5.54	-0.67	0.104	0.7	unchanged		chr15	25414449	25415138	6.37	6.1	6.6	-0.5	0.0641	0.214	unchanged		chr18	30045761	30046359	5.48	5.76	5.13	0.62	0.131	0.592	unchanged
chr7	25658754	25659216	5.1	5.4	4.72	0.68	0.104	0.7	unchanged		chr18	21116131	21116621	5.56	5.18	5.85	-0.67	0.0642	0.215	unchanged		chr11	53469933	53470353	5.34	4.99	5.62	-0.63	0.131	0.592	unchanged
chr16	44058803	44059098	4.98	4.58	5.29	-0.71	0.104	0.7	unchanged		chr13	58806213	58806988	6.71	6.47	6.92	-0.45	0.0642	0.215	unchanged		chr6	94464617	94464908	4.81	4.35	5.17	-0.82	0.131	0.592	unchanged
chr6	90737469	90737773	6.32	6.07	6.54	-0.47	0.104	0.7	unchanged		chr2	160367815	160368295	5.69	5.34	5.98	-0.63	0.0643	0.215	unchanged		chr11	84794335	84794892	6.02	5.75	6.25	-0.51	0.131	0.593	unchanged
chr4	43761386	43761653	3.81	3.13	4.28	-1.14	0.104	0.7	unchanged		chr7	30336498	30336967	6.16	5.82	6.43	-0.6	0.0643	0.215	unchanged		chr1	134244209	134244659	5.47	5.15	5.74	-0.6	0.131	0.593	unchanged
chr14	21848849	21849177	6.09	5.82	6.31	-0.49	0.105	0.7	unchanged		chr2	3118010	3118720	5.83	5.5	6.1	-0.6	0.0644	0.215	unchanged		chr11	61619713	61620735	6.96	6.77	7.13	-0.36	0.132	0.593	unchanged
chr6	64974096	64974401	4.41	4.78	3.92	0.87	0.105	0.7	unchanged		chr11	82174852	82175276	5.68	5.33	5.97	-0.64	0.0644	0.215	unchanged		chr2	51914914	51915334	5.18	4.81	5.48	-0.67	0.132	0.593	unchanged
chr10	79812229	79812654	4.87	4.44	5.2	-0.76	0.105	0.7	unchanged		chr14	54449000	54449609	6.46	6.19	6.69	-0.5	0.0645	0.215	unchanged		chr8	84187300	84187881	5.74	5.44	5.99	-0.55	0.132	0.594	unchanged
chr8	78004098	78004576	5.52	5.18	5.8	-0.61	0.105	0.7	unchanged		chr2	32912366	32912738	5.86	5.51	6.15	-0.64	0.0645	0.215	unchanged		chr18	65512340	65512779	5.89	5.61	6.13	-0.52	0.132	0.594	unchanged
chr6	89680138	89680577	5.63	5.31	5.89	-0.58	0.105	0.7	unchanged		chr5	34210334	34210617	5.41	5.01	5.72	-0.7	0.0646	0.215	unchanged		chr19	61226055	61227536	5.44	5.09	5.72	-0.63	0.132	0.594	unchanged
chr11	63264512	63264764	5.3	4.92	5.6	-0.68	0.105	0.7	unchanged		chr15	14628530	14628947	5.78	5.41	6.07	-0.66	0.0647	0.215	unchanged		chr10	77252816	77253123	5.39	5.02	5.68	-0.66	0.132	0.594	unchanged
chr6	48772028	48772379	5.55	5.19	5.83	-0.64	0.105	0.7	unchanged		chr16	91081554	91081930	5.57	5.2	5.87	-0.67	0.0647	0.215	unchanged		chr17	26638710	26639055	5.63	5.32	5.88	-0.57	0.132	0.594	unchanged
chr2	49734374	49734784	5.67	5.36	5.93	-0.57	0.105	0.7	unchanged		chr6	53721562	53722020	5.78	5.43	6.07	-0.63	0.0648	0.215	unchanged		chr17	44743911	44744216	4.88	4.47	5.2	-0.73	0.132	0.594	unchanged
chr16	4304267	4304508	5.24	4.87	5.53	-0.66	0.105	0.7	unchanged		chr9	98538819	98539032	5.35	4.94	5.67	-0.73	0.0649	0.215	unchanged		chr15	76721845	76722864	5.54	5.22	5.81	-0.59	0.133	0.594	unchanged
chr11	43783818	43784054	6.17	5.89	6.4	-0.52	0.105	0.7	unchanged		chr11	85849114	85849414	5.59	5.21	5.88	-0.67	0.0649	0.215	unchanged		chr8	89015593	89015942	5.08	4.7	5.38	-0.69	0.133	0.594	unchanged
chr11	51637866	51638361	5.49	5.76	5.16	0.61	0.105	0.7	unchanged		chr16	14701101	14701760	5.95	5.62	6.22	-0.6	0.0649	0.215	unchanged		chr4	110022091	110022670	5.52	5.21	5.78	-0.58	0.133	0.594	unchanged
chr8	47743526	47743848	6.15	5.89	6.38	-0.49	0.105	0.7	unchanged		chr2	116071277	116071919	5.58	5.2	5.88	-0.68	0.0651	0.216	unchanged		chr3	88245876	88246292	5.16	4.75	5.48	-0.73	0.133	0.594	unchanged
chr10	68240083	68240363	4.91	4.5	5.23	-0.73	0.105	0.7	unchanged		chr8	87536530	87537305	6.47	6.21	6.69	-0.48	0.0652	0.216	unchanged		chr15	39816904	39817579	6.4	6.16	6.6	-0.44	0.133	0.594	unchanged
chr17	29370943	29371724	6.77	6.55	6.95	-0.41	0.105	0.7	unchanged		chr8	61516117	61516514	5.7	5.35	5.99	-0.64	0.0652	0.216	unchanged		chr13	95973273	95973723	5.49	5.17	5.75	-0.58	0.133	0.594	unchanged
chr17	11611444	11611696	4.73	4.29	5.07	-0.78	0.105	0.7	unchanged		chr9	99846870	99847269	5.24	4.78	5.59	-0.81	0.0652	0.216	unchanged		chr13	47288283	47288801	5.74	5.45	5.99	-0.53	0.133	0.594	unchanged
chr12	117427496	117427720	5.44	5.07	5.73	-0.66	0.105	0.7	unchanged		chr12	85487571	85488151	6.24	5.96	6.48	-0.52	0.0652	0.216	unchanged		chr2	26055068	26055717	5.6	5.29	5.86	-0.57	0.133	0.594	unchanged
chr1	118321624	118321869	4.9	4.49	5.21	-0.72	0.106	0.7	unchanged		chr3	108856904	108857185	5.32	4.89	5.65	-0.76	0.0652	0.216	unchanged		chr1	172000690	172000978	5.12	4.75	5.41	-0.66	0.133	0.594	unchanged
chr16	78452263	78452710	5.46	5.11	5.73	-0.62	0.106	0.7	unchanged		chr7	57538498	57538907	5.66	5.3	5.95	-0.65	0.0654	0.216	unchanged		chr6	85346346	85346671	5.51	5.19	5.77	-0.58	0.133	0.594	unchanged
chr2	12301479	12302255	6.28	5.99	6.53	-0.54	0.106	0.7	unchanged		chr2	129873557	129873949	6.02	5.72	6.27	-0.55	0.0655	0.216	unchanged		chr9	40750236	40750650	5.05	4.66	5.36	-0.7	0.133	0.594	unchanged
chr11	11557162	11557594	5.79	5.48	6.04	-0.57	0.106	0.7	unchanged		chr3	82357715	82358521	5.4	5.01	5.72	-0.71	0.0655	0.216	unchanged		chr5	141240898	141241678	5.33	4.96	5.63	-0.67	0.133	0.594	unchanged
chr14	61796024	61797143	6.02	6.25	5.74	0.51	0.106	0.7	unchanged		chr7	122251437	122252069	5.65	5.25	5.97	-0.72	0.0657	0.217	unchanged		chr9	105693790	105694292	6.47	6.24	6.66	-0.42	0.133	0.594	unchanged
chr11	57719599	57720090	5.31	4.96	5.6	-0.64	0.106	0.7	unchanged		chr13	47014521	47015315	5.99	5.67	6.26	-0.59	0.0657	0.217	unchanged		chr17	31751316	31751647	5.47	5.76	5.1	0.65	0.133	0.594	unchanged
chr4	114947386	114947852	5.66	5.28	5.96	-0.67	0.106	0.7	unchanged		chr8	10438731	10439152	5.61	5.25	5.89	-0.65	0.0658	0.217	unchanged		chr5	91307905	91308228	4.79	4.36	5.12	-0.76	0.134	0.596	unchanged
chr17	85664938	85665392	5.65	5.28	5.94	-0.67	0.106	0.7	unchanged		chr4	45418304	45418853	5.64	5.29	5.93	-0.64	0.0658	0.217	unchanged		chr5	106802220	106802787	4.85	4.39	5.21	-0.82	0.134	0.596	unchanged
chr6	117660637	117660968	4.62	4.17	4.97	-0.79	0.106	0.7	unchanged		chr7	112180056	112180644	5.87	5.5	6.16	-0.65	0.0658	0.217	unchanged		chr11	37186196	37186384	4.97	5.28	4.56	0.72	0.134	0.596	unchanged
chr13	54717043	54717291	4.69	4.23	5.04	-0.8	0.106	0.7	unchanged		chr10	43953856	43954562	5.77	5.43	6.04	-0.61	0.0658	0.217	unchanged		chr9	111314314	111314535	5.35	4.99	5.63	-0.65	0.134	0.596	unchanged
chr19	59453916	59454590	5.77	5.45	6.02	-0.57	0.106	0.7	unchanged		chr8	24386484	24386757	5.73	5.38	6.01	-0.63	0.066	0.217	unchanged		chr8	123453786	123454396	5.92	5.62	6.17	-0.54	0.134	0.596	unchanged
chr2	74702194	74702489	5	4.6	5.31	-0.7	0.106	0.7	unchanged		chr8	35724953	35725641	5.51	5.14	5.81	-0.67	0.066	0.217	unchanged		chr8	122369606	122370035	4.83	4.39	5.17	-0.78	0.134	0.596	unchanged
chr15	5236598	5236801	5.47	5.12	5.76	-0.63	0.106	0.7	unchanged		chr5	116231747	116232763	5.89	5.56	6.15	-0.59	0.0661	0.217	unchanged		chr2	112378832	112379576	6.07	5.78	6.3	-0.52	0.134	0.596	unchanged
chr11	51681589	51682041	6.4	6.16	6.62	-0.46	0.106	0.7	unchanged		chr6	67318586	67318795	5.36	4.95	5.67	-0.72	0.0661	0.217	unchanged		chr15	77225255	77225629	4.92	4.52	5.23	-0.71	0.135	0.596	unchanged
chr12	99096980	99097239	5.67	5.34	5.94	-0.6	0.106	0.7	unchanged		chr11	54256960	54257660	5.8	5.45	6.08	-0.62	0.0662	0.217	unchanged		chr8	45796277	45796723	5.68	5.38	5.92	-0.54	0.135	0.596	unchanged
chr2	179830112	179830324	4.82	4.4	5.14	-0.74	0.106	0.7	unchanged		chr16	94789895	94790443	5.62	5.26	5.9	-0.64	0.0663	0.217	unchanged		chr5	142936431	142936623	5.36	5.01	5.64	-0.63	0.135	0.596	unchanged
chr13	74096737	74097126	5.2	4.82	5.5	-0.67	0.107	0.7	unchanged		chr4	136159713	136160423	5.89	5.56	6.16	-0.61	0.0664	0.217	unchanged		chr4	134395868	134396380	6.51	6.29	6.71	-0.42	0.135	0.596	unchanged
chrX	56791388	56791672	4.74	4.25	5.11	-0.86	0.107	0.7	unchanged		chr4	128957118	128957609	5.89	5.56	6.15	-0.59	0.0664	0.217	unchanged		chr2	31484307	31484586	5.16	4.79	5.44	-0.65	0.135	0.596	unchanged
chr3	107462210	107462516	6.26	5.99	6.48	-0.49	0.107	0.7	unchanged		chr8	57403742	57404108	5.81	5.48	6.08	-0.6	0.0665	0.218	unchanged		chr2	136148956	136149528	5.94	5.64	6.19	-0.55	0.135	0.596	unchanged
chr15	101387270	101387544	4.52	4.04	4.88	-0.84	0.107	0.7	unchanged		chr19	52975843	52976110	5.21	4.72	5.58	-0.86	0.0667	0.218	unchanged		chr11	117975527	117975974	4.95	4.5	5.3	-0.8	0.135	0.596	unchanged
chr17	14904777	14905105	5.47	5.13	5.74	-0.61	0.107	0.7	unchanged		chr4	34231321	34231676	5.58	5.21	5.87	-0.65	0.0668	0.218	unchanged		chr1	51333919	51334485	5.7	5.4	5.94	-0.54	0.135	0.596	unchanged
chr6	114343800	114344056	5.48	5.15	5.75	-0.6	0.107	0.7	unchanged		chr4	117829472	117829927	6.11	5.8	6.36	-0.55	0.0668	0.218	unchanged		chr5	34210334	34210617	5.35	5.01	5.62	-0.61	0.135	0.597	unchanged
chr17	8597792	8598209	5.14	4.69	5.49	-0.8	0.107	0.7	unchanged		chr13	92751677	92752120	5.49	5.11	5.79	-0.68	0.0669	0.219	unchanged		chr5	30638113	30638346	5.68	5.36	5.93	-0.57	0.135	0.597	unchanged
chr6	83673492	83673703	5.69	5.37	5.95	-0.58	0.107	0.7	unchanged		chr13	34344380	34345410	5.62	5.26	5.91	-0.65	0.067	0.219	unchanged		chr7	139068189	139068667	5.73	5.42	5.98	-0.56	0.135	0.597	unchanged
chr19	5727892	5728146	5.16	4.78	5.45	-0.67	0.107	0.7	unchanged		chr11	117358177	117358626	6.74	6.5	6.95	-0.45	0.0671	0.219	unchanged		chr8	24545842	24546774	5.93	5.64	6.16	-0.52	0.135	0.597	unchanged
chr18	24467488	24468010	5.71	5.39	5.97	-0.57	0.107	0.7	unchanged		chr11	52297349	52297751	5.46	5.07	5.76	-0.69	0.0672	0.219	unchanged		chr11	96240177	96240525	5.16	4.79	5.45	-0.66	0.135	0.597	unchanged
chr14	63371830	63372044	5.02	4.62	5.34	-0.71	0.107	0.7	unchanged		chr19	58910985	58911841	5.96	5.64	6.21	-0.57	0.0672	0.219	unchanged		chr11	120905356	120905888	5.76	5.46	6.01	-0.56	0.136	0.597	unchanged
chr9	29643373	29643566	4.31	3.74	4.72	-0.97	0.107	0.7	unchanged		chr8	121850004	121850287	5.76	5.43	6.04	-0.61	0.0672	0.219	unchanged		chr11	75903427	75903923	5.87	5.58	6.1	-0.52	0.136	0.597	unchanged
chr4	130102229	130102673	5.57	5.84	5.24	0.6	0.107	0.7	unchanged		chr11	59525302	59525634	6.05	5.72	6.32	-0.59	0.0673	0.219	unchanged		chr11	106187416	106187840	5.12	4.75	5.42	-0.67	0.136	0.597	unchanged
chr13	97938844	97939196	5.65	5.33	5.91	-0.59	0.107	0.7	unchanged		chr1	182539124	182539801	5.35	4.93	5.67	-0.74	0.0675	0.219	unchanged		chr9	58756700	58757069	4.94	4.54	5.26	-0.72	0.136	0.597	unchanged
chr7	19803059	19803294	5.25	4.89	5.54	-0.65	0.107	0.7	unchanged		chr15	100468442	100469174	5.95	5.61	6.21	-0.6	0.0676	0.22	unchanged		chr2	84662657	84663286	5.25	4.88	5.54	-0.67	0.136	0.597	unchanged
chr1	122439164	122439794	6.21	5.93	6.45	-0.52	0.107	0.7	unchanged		chr11	97644822	97645402	6.73	6.49	6.94	-0.45	0.0677	0.22	unchanged		chr3	107867000	107867532	6.47	6.24	6.66	-0.42	0.136	0.597	unchanged
chr10	80045696	80046083	5.03	5.33	4.65	0.68	0.107	0.7	unchanged		chr3	121307628	121308058	6.16	5.85	6.42	-0.58	0.0677	0.22	unchanged		chr2	179875147	179875491	5.15	4.78	5.45	-0.67	0.136	0.597	unchanged
chr8	75315971	75316388	6	5.7	6.25	-0.55	0.107	0.7	unchanged		chr5	73219690	73220071	5.54	5.16	5.83	-0.67	0.0677	0.22	unchanged		chr13	73310200	73311005	5.95	6.18	5.68	0.5	0.137	0.597	unchanged
chr4	138447445	138447864	6.64	6.41	6.83	-0.42	0.107	0.7	unchanged		chr6	113469105	113469995	5.85	5.53	6.12	-0.59	0.0678	0.22	unchanged		chr2	167222073	167222692	5.63	5.32	5.88	-0.56	0.137	0.597	unchanged
chr17	26462702	26463020	5.94	5.63	6.19	-0.56	0.107	0.7	unchanged		chr17	83973232	83973933	5.55	5.18	5.85	-0.67	0.0678	0.22	unchanged		chr18	24675344	24675991	5.58	5.28	5.84	-0.56	0.137	0.597	unchanged
chr3	9244180	9244465	5.06	5.38	4.66	0.72	0.107	0.7	unchanged		chr3	35574471	35574745	5.39	4.98	5.71	-0.73	0.068	0.22	unchanged		chr4	155249126	155250162	7.02	6.82	7.19	-0.38	0.137	0.597	unchanged
chr9	49798913	49799177	5.37	4.99	5.67	-0.68	0.107	0.7	unchanged		chr2	170510995	170511736	5.2	4.75	5.55	-0.8	0.0681	0.22	unchanged		chr17	43016297	43016983	6.36	6.13	6.56	-0.43	0.137	0.597	unchanged
chr12	113220631	113220863	5.13	4.75	5.42	-0.67	0.108	0.7	unchanged		chr10	108435566	108435991	5.25	4.83	5.57	-0.74	0.0683	0.221	unchanged		chr15	36496524	36496916	4.78	4.29	5.14	-0.85	0.137	0.597	unchanged
chr4	41707031	41707456	6.04	6.27	5.77	0.5	0.108	0.7	unchanged		chr7	122920053	122920644	5.24	4.83	5.56	-0.73	0.0683	0.221	unchanged		chr2	106431115	106431434	5.59	5.29	5.85	-0.56	0.137	0.597	unchanged
chr2	180050870	180051388	5.42	5.07	5.69	-0.62	0.108	0.7	unchanged		chr18	74823455	74823933	5.34	4.93	5.66	-0.73	0.0684	0.221	unchanged		chr13	90886422	90887065	4.94	4.54	5.25	-0.7	0.137	0.597	unchanged
chr11	68393863	68394434	5.42	5.69	5.08	0.61	0.108	0.7	unchanged		chr8	108194456	108194924	5.34	4.92	5.66	-0.74	0.0686	0.221	unchanged		chr18	82006685	82007087	5.5	5.18	5.76	-0.58	0.137	0.597	unchanged
chr15	102966340	102966744	5.99	5.7	6.22	-0.52	0.108	0.7	unchanged		chr11	96867190	96867752	6.23	5.96	6.47	-0.51	0.0686	0.221	unchanged		chr3	70104520	70105105	5.57	5.25	5.82	-0.57	0.137	0.597	unchanged
chr12	110417506	110418925	6.96	7.13	6.76	0.36	0.108	0.7	unchanged		chr10	63574295	63574500	5.21	4.78	5.54	-0.76	0.0687	0.221	unchanged		chr7	45682805	45683057	5.07	4.69	5.37	-0.68	0.137	0.597	unchanged
chr18	80005023	80005394	5.69	5.38	5.95	-0.57	0.108	0.7	unchanged		chr2	18343532	18343837	5.2	4.78	5.52	-0.74	0.0687	0.221	unchanged		chr11	70230514	70230753	4.98	4.55	5.32	-0.77	0.137	0.597	unchanged
chr13	41634549	41634912	5.8	5.49	6.06	-0.57	0.108	0.7	unchanged		chr3	105899812	105900092	5.8	5.45	6.07	-0.62	0.0688	0.221	unchanged		chr15	101145487	101145795	4.8	4.31	5.17	-0.86	0.137	0.597	unchanged
chr6	37354420	37354799	5.72	5.41	5.97	-0.56	0.108	0.7	unchanged		chr12	21318265	21318449	5.33	4.93	5.64	-0.71	0.0688	0.221	unchanged		chr16	57669432	57669726	4.85	5.18	4.43	0.75	0.137	0.597	unchanged
chr4	57690840	57691154	5.37	5.69	4.96	0.72	0.108	0.7	unchanged		chr8	24524986	24525497	6.43	6.16	6.66	-0.5	0.0688	0.221	unchanged		chr6	135087685	135088153	5.31	4.97	5.6	-0.63	0.137	0.597	unchanged
chr1	164138469	164139159	6.05	5.78	6.28	-0.5	0.108	0.7	unchanged		chr11	57778317	57778832	5.62	5.26	5.9	-0.64	0.0689	0.222	unchanged		chr18	60710545	60710972	5.16	4.78	5.45	-0.67	0.137	0.597	unchanged
chr10	122807095	122807462	5.24	4.87	5.54	-0.66	0.108	0.7	unchanged		chr7	110164728	110165283	5.9	5.58	6.16	-0.58	0.069	0.222	unchanged		chr6	29205264	29205582	5.05	4.67	5.35	-0.68	0.137	0.597	unchanged
chr14	69861392	69861929	6.36	6.11	6.57	-0.46	0.108	0.7	unchanged		chr14	59605699	59606139	5.61	5.26	5.89	-0.64	0.069	0.222	unchanged		chr15	80065323	80065741	5.52	5.2	5.79	-0.59	0.138	0.597	unchanged
chr8	122273142	122273690	7.27	7.07	7.44	-0.36	0.108	0.7	unchanged		chr16	8494334	8494709	5.61	5.25	5.9	-0.64	0.069	0.222	unchanged		chr2	132716095	132716594	5.48	5.17	5.74	-0.58	0.138	0.597	unchanged
chr2	101706089	101706498	4.44	3.96	4.81	-0.85	0.108	0.7	unchanged		chr10	5786885	5787360	5.36	4.96	5.66	-0.7	0.0691	0.222	unchanged		chr9	103758997	103759453	5.58	5.26	5.85	-0.58	0.138	0.597	unchanged
chr16	3908582	3909048	5.7	5.38	5.95	-0.57	0.108	0.7	unchanged		chr11	60559267	60559886	5.69	5.31	5.99	-0.68	0.0691	0.222	unchanged		chr3	63964284	63964920	5.44	5.12	5.7	-0.59	0.138	0.597	unchanged
chr2	158641867	158642512	6.09	5.79	6.34	-0.55	0.109	0.703	unchanged		chr11	95258519	95259595	6.57	6.32	6.77	-0.45	0.0691	0.222	unchanged		chr18	50112923	50113255	4.83	4.41	5.15	-0.74	0.138	0.597	unchanged
chr4	98727974	98728484	5.34	5.63	4.97	0.66	0.109	0.704	unchanged		chr14	30591520	30591841	5.42	5.02	5.73	-0.71	0.0691	0.222	unchanged		chr1	132367558	132367954	5.42	5.09	5.69	-0.6	0.138	0.597	unchanged
chr8	114369165	114370012	6.65	6.42	6.85	-0.43	0.109	0.704	unchanged		chr19	46760743	46761320	6.42	6.15	6.64	-0.49	0.0692	0.222	unchanged		chr9	40330574	40331086	5.67	5.38	5.92	-0.54	0.138	0.597	unchanged
chrX	98989675	98990034	4.95	4.56	5.26	-0.71	0.109	0.704	unchanged		chr14	34401177	34401451	5.9	5.58	6.17	-0.59	0.0692	0.222	unchanged		chr11	11812037	11812358	5.05	4.63	5.38	-0.75	0.138	0.597	unchanged
chr15	72083622	72084047	5.07	4.68	5.37	-0.69	0.109	0.704	unchanged		chr19	53599804	53600131	5.23	4.77	5.58	-0.81	0.0693	0.222	unchanged		chr11	117056878	117057749	5.29	4.95	5.57	-0.62	0.138	0.597	unchanged
chr4	45418304	45418853	5.73	5.41	6	-0.59	0.109	0.704	unchanged		chr2	27771816	27772203	5.41	5.01	5.72	-0.7	0.0695	0.222	unchanged		chr4	98702478	98702872	4.88	4.41	5.24	-0.83	0.139	0.599	unchanged
chr19	56776989	56777352	5.37	5.03	5.66	-0.63	0.109	0.704	unchanged		chr8	117930799	117931122	5.56	5.19	5.85	-0.65	0.0695	0.222	unchanged		chr10	78159631	78160309	5.85	5.55	6.09	-0.54	0.139	0.599	unchanged
chr5	4961908	4962609	6.02	5.74	6.25	-0.52	0.109	0.704	unchanged		chr10	21382993	21383292	6.26	5.97	6.49	-0.52	0.0695	0.222	unchanged		chr2	168213909	168214588	5.62	5.3	5.88	-0.58	0.139	0.599	unchanged
chr2	65121369	65121689	4.6	4.12	4.96	-0.84	0.11	0.704	unchanged		chr3	19894566	19895131	6.44	6.19	6.66	-0.48	0.0696	0.222	unchanged		chr3	14874494	14874929	5.27	5.55	4.93	0.61	0.139	0.599	unchanged
chr4	118988533	118989020	6.5	6.27	6.7	-0.43	0.11	0.704	unchanged		chr11	11973347	11973836	7.52	7.36	7.67	-0.31	0.0699	0.223	unchanged		chr1	170612915	170613508	6.11	6.34	5.84	0.49	0.139	0.599	unchanged
chr5	12562218	12562585	5.62	5.3	5.88	-0.58	0.11	0.704	unchanged		chr2	168207105	168207718	6.01	5.7	6.27	-0.58	0.07	0.223	unchanged		chr12	56636808	56637505	5.31	4.95	5.59	-0.64	0.139	0.599	unchanged
chr18	76150930	76151421	6.25	6	6.46	-0.46	0.11	0.704	unchanged		chr2	28205205	28205748	5.96	5.65	6.21	-0.56	0.07	0.223	unchanged		chr3	137778294	137778576	4.95	4.56	5.25	-0.7	0.139	0.599	unchanged
chr18	84808860	84809542	5.27	4.9	5.56	-0.66	0.11	0.704	unchanged		chr18	80118814	80119234	6.13	5.83	6.38	-0.55	0.0701	0.223	unchanged		chr12	104452832	104453527	5.16	4.8	5.45	-0.65	0.139	0.599	unchanged
chr4	102226807	102227125	4.49	3.99	4.86	-0.87	0.11	0.704	unchanged		chr2	104002715	104003197	5.54	5.18	5.83	-0.66	0.0701	0.223	unchanged		chr2	93068928	93069310	4.84	4.37	5.19	-0.83	0.139	0.599	unchanged
chr11	4001703	4001889	5.24	4.89	5.53	-0.65	0.11	0.704	unchanged		chr8	119440467	119441044	6.05	5.75	6.29	-0.54	0.0701	0.223	unchanged		chr11	55130871	55131580	5.16	4.29	5.7	-1.41	0.14	0.6	unchanged
chr13	49400123	49400405	4.78	4.35	5.11	-0.76	0.11	0.704	unchanged		chr15	64687311	64687527	5.8	5.47	6.07	-0.6	0.0701	0.223	unchanged		chr5	129611015	129611456	5.38	5.05	5.65	-0.6	0.14	0.6	unchanged
chr12	54098868	54099106	5.31	4.92	5.61	-0.69	0.11	0.704	unchanged		chr8	83899229	83899862	5.51	5.14	5.81	-0.66	0.0702	0.223	unchanged		chr2	3546546	3546934	4.94	4.55	5.25	-0.7	0.14	0.6	unchanged
chr7	6937094	6937433	5.55	5.23	5.82	-0.59	0.11	0.704	unchanged		chr5	142723538	142724152	5.48	5.11	5.78	-0.68	0.0704	0.223	unchanged		chr19	46014509	46015012	6.22	5.98	6.42	-0.45	0.14	0.6	unchanged
chr2	145517311	145517726	5.28	4.92	5.57	-0.65	0.11	0.704	unchanged		chr8	80492828	80493771	6.43	6.17	6.66	-0.48	0.0704	0.223	unchanged		chr5	112470102	112470578	5.3	4.95	5.59	-0.64	0.14	0.6	unchanged
chr6	114723983	114724650	5.45	5.1	5.73	-0.64	0.11	0.704	unchanged		chr2	74066696	74067114	5.67	5.3	5.96	-0.65	0.0704	0.223	unchanged		chr3	87960876	87961179	5.34	5.01	5.61	-0.6	0.14	0.6	unchanged
chr19	10714659	10714957	5.73	5.43	5.98	-0.55	0.11	0.704	unchanged		chr17	43016297	43016983	6.39	6.13	6.61	-0.48	0.0705	0.223	unchanged		chr11	79752239	79752974	5.53	5.2	5.79	-0.59	0.14	0.601	unchanged
chr2	144217325	144217699	5.33	4.97	5.61	-0.64	0.11	0.704	unchanged		chr11	33176499	33177131	6.17	5.88	6.41	-0.53	0.0707	0.224	unchanged		chr8	105930598	105931106	5.52	5.2	5.77	-0.57	0.14	0.601	unchanged
chr13	21034974	21035551	5.15	4.78	5.45	-0.68	0.11	0.704	unchanged		chr14	34823192	34823554	5.36	4.96	5.67	-0.71	0.0707	0.224	unchanged		chr17	88510731	88511614	6.86	6.66	7.03	-0.37	0.141	0.601	unchanged
chr7	46396322	46396947	4.97	4.52	5.31	-0.79	0.11	0.704	unchanged		chr8	31096922	31097465	5.7	5.36	5.97	-0.61	0.0709	0.224	unchanged		chr16	34967517	34967869	5.68	5.38	5.93	-0.55	0.141	0.601	unchanged
chr4	131364687	131365028	4.8	4.39	5.13	-0.74	0.11	0.704	unchanged		chr16	9993419	9994261	5.81	5.48	6.08	-0.6	0.071	0.224	unchanged		chr2	157376376	157376835	4.84	4.43	5.15	-0.72	0.141	0.601	unchanged
chr1	51944857	51945142	5.23	4.84	5.53	-0.69	0.11	0.704	unchanged		chr19	28182587	28183154	5.38	4.99	5.69	-0.69	0.0711	0.224	unchanged		chr19	24634579	24634959	5.28	4.95	5.56	-0.61	0.141	0.601	unchanged
chr12	109393839	109394121	5.17	4.77	5.49	-0.72	0.111	0.704	unchanged		chr8	23343709	23344585	6.36	6.1	6.59	-0.48	0.0711	0.224	unchanged		chr6	92268958	92269622	6.07	5.81	6.3	-0.48	0.141	0.601	unchanged
chr4	152491322	152491769	5.3	4.95	5.58	-0.63	0.111	0.704	unchanged		chr14	49238147	49238561	5.96	5.65	6.22	-0.56	0.0711	0.224	unchanged		chr14	45539901	45540469	5.4	5.06	5.67	-0.61	0.141	0.601	unchanged
chr7	4131042	4131528	5.57	5.19	5.88	-0.69	0.111	0.704	unchanged		chr18	65924537	65925543	6.03	5.73	6.28	-0.56	0.0711	0.224	unchanged		chr4	135411649	135412086	5.11	4.7	5.43	-0.73	0.141	0.601	unchanged
chr9	31925760	31926367	6.7	6.49	6.89	-0.39	0.111	0.704	unchanged		chr12	104939726	104940068	5.39	4.99	5.71	-0.72	0.0712	0.224	unchanged		chr6	6005663	6006389	6.09	5.83	6.31	-0.47	0.141	0.601	unchanged
chr4	138851427	138851809	6.1	5.8	6.35	-0.54	0.111	0.704	unchanged		chr18	75783378	75783912	5.7	5.36	5.98	-0.62	0.0712	0.224	unchanged		chr17	17394401	17394717	5.05	4.64	5.36	-0.71	0.141	0.601	unchanged
chr19	27693700	27693970	4.99	4.59	5.3	-0.71	0.111	0.704	unchanged		chr2	35649759	35650216	5.72	5.38	6	-0.62	0.0712	0.224	unchanged		chr2	163051539	163052809	6.29	6.05	6.5	-0.45	0.141	0.601	unchanged
chr4	133512975	133513422	5.51	5.14	5.81	-0.67	0.111	0.706	unchanged		chr5	36742403	36742759	5.92	5.61	6.17	-0.57	0.0712	0.224	unchanged		chr14	52279262	52279648	4.87	4.46	5.19	-0.73	0.141	0.601	unchanged
chr1	18793609	18793978	5.24	4.87	5.54	-0.66	0.111	0.706	unchanged		chr1	157077131	157077505	5.87	5.54	6.13	-0.59	0.0712	0.224	unchanged		chr5	89455499	89455999	4.95	4.54	5.27	-0.73	0.141	0.601	unchanged
chr19	46328392	46328846	4.66	4.19	5.01	-0.81	0.111	0.706	unchanged		chr17	35584250	35584746	5.22	4.81	5.54	-0.73	0.0713	0.224	unchanged		chr8	106872144	106872979	5.69	5.35	5.97	-0.62	0.141	0.601	unchanged
chr6	127945822	127946044	5.24	4.88	5.53	-0.65	0.111	0.706	unchanged		chr1	131260327	131260652	5.35	4.95	5.65	-0.7	0.0713	0.224	unchanged		chr8	13550894	13551394	6.51	6.28	6.71	-0.43	0.142	0.601	unchanged
chr9	25591901	25592368	5.25	4.88	5.55	-0.67	0.112	0.706	unchanged		chr4	118991938	118992267	5.55	5.19	5.83	-0.65	0.0715	0.225	unchanged		chr2	180472767	180473480	6.13	5.85	6.36	-0.5	0.142	0.601	unchanged
chr14	78288866	78289403	5.6	5.86	5.29	0.57	0.112	0.706	unchanged		chr11	103168693	103169194	5.42	5.03	5.72	-0.69	0.0715	0.225	unchanged		chr2	36009349	36009803	5.74	5.43	5.99	-0.56	0.142	0.601	unchanged
chr11	115265331	115265828	5.55	5.22	5.82	-0.6	0.112	0.706	unchanged		chr14	19706510	19707202	6.11	5.81	6.35	-0.54	0.0716	0.225	unchanged		chr8	22048057	22048502	5.65	5.35	5.9	-0.55	0.142	0.601	unchanged
chr11	6768663	6769191	6.3	6.51	6.06	0.44	0.112	0.706	unchanged		chr1	172528619	172529125	6.75	6.52	6.95	-0.42	0.0716	0.225	unchanged		chrX	94865565	94866004	5.46	5.13	5.72	-0.59	0.142	0.601	unchanged
chr19	24301001	24301834	6.3	6.05	6.51	-0.46	0.112	0.706	unchanged		chr17	3570904	3571299	5.91	5.59	6.16	-0.57	0.0716	0.225	unchanged		chr5	115464573	115464962	4.94	4.54	5.25	-0.71	0.142	0.601	unchanged
chr15	86239908	86240105	4.11	3.54	4.52	-0.98	0.112	0.706	unchanged		chr11	88187641	88188059	5.32	4.92	5.64	-0.72	0.0718	0.225	unchanged		chr10	34233962	34234336	5.14	4.78	5.42	-0.64	0.142	0.601	unchanged
chr15	88468941	88469270	5	4.57	5.33	-0.77	0.112	0.706	unchanged		chr19	5058148	5059389	6.12	5.77	6.4	-0.62	0.0719	0.225	unchanged		chr2	72096389	72096948	4.94	4.55	5.25	-0.7	0.142	0.601	unchanged
chr4	152096001	152096331	4.14	3.56	4.55	-1	0.112	0.706	unchanged		chr1	72865888	72866258	5.81	5.48	6.07	-0.59	0.0719	0.225	unchanged		chr10	40212371	40213226	6.41	6.18	6.61	-0.43	0.142	0.601	unchanged
chr16	45967274	45967786	5.72	5.4	5.98	-0.58	0.112	0.707	unchanged		chr9	102544786	102545392	5.52	5.14	5.81	-0.67	0.0719	0.225	unchanged		chr18	84934333	84934651	5.27	4.91	5.55	-0.64	0.142	0.601	unchanged
chr13	97052570	97053017	5.53	5.79	5.21	0.58	0.112	0.707	unchanged		chr2	84831612	84832040	5.55	5.17	5.85	-0.68	0.0719	0.225	unchanged		chr14	69862437	69862883	4.87	4.44	5.19	-0.75	0.142	0.601	unchanged
chr10	61782706	61783534	6.14	5.88	6.36	-0.48	0.112	0.707	unchanged		chr11	40926998	40927675	6.02	5.72	6.27	-0.55	0.072	0.225	unchanged		chr12	103425826	103426159	5.51	5.2	5.77	-0.57	0.142	0.601	unchanged
chr7	144097397	144097594	4.82	4.41	5.14	-0.73	0.112	0.707	unchanged		chr6	88831439	88831806	5.57	5.2	5.86	-0.66	0.072	0.225	unchanged		chr7	46279906	46280385	4.98	4.6	5.29	-0.69	0.142	0.601	unchanged
chr8	108722459	108723441	6.46	6.66	6.22	0.44	0.112	0.707	unchanged		chr6	117166726	117167359	5.99	5.67	6.25	-0.58	0.072	0.225	unchanged		chr3	103101978	103102951	5.52	5.21	5.78	-0.57	0.142	0.601	unchanged
chr12	76910333	76910672	4.86	5.18	4.44	0.75	0.112	0.707	unchanged		chr6	5645440	5645871	6.1	5.81	6.35	-0.54	0.072	0.225	unchanged		chr3	137990997	137991604	6.73	6.52	6.91	-0.39	0.143	0.602	unchanged
chr8	83899229	83899862	5.58	5.22	5.88	-0.66	0.112	0.707	unchanged		chr3	86761500	86762091	6.03	5.73	6.28	-0.55	0.0721	0.225	unchanged		chr1	152779010	152779447	5.33	4.98	5.62	-0.64	0.143	0.602	unchanged
chr9	39509073	39509619	5.22	4.86	5.5	-0.64	0.113	0.707	unchanged		chr4	108870054	108870399	5.79	5.46	6.06	-0.6	0.0721	0.225	unchanged		chr6	136620731	136621201	5.3	4.95	5.59	-0.63	0.143	0.602	unchanged
chr13	56758541	56758754	5.02	4.63	5.32	-0.69	0.113	0.707	unchanged		chr7	79547109	79547510	5.94	5.63	6.19	-0.56	0.0722	0.225	unchanged		chr4	114947386	114947852	4.87	4.41	5.21	-0.8	0.143	0.602	unchanged
chr4	111496036	111496228	4.62	4.17	4.96	-0.79	0.113	0.707	unchanged		chr8	106887877	106888126	5.55	5.18	5.84	-0.65	0.0724	0.226	unchanged		chr15	55306224	55306689	6.14	5.88	6.35	-0.47	0.143	0.602	unchanged
chr17	70429691	70430331	5.81	5.52	6.05	-0.53	0.113	0.707	unchanged		chr3	127453035	127453977	5.51	5.14	5.8	-0.65	0.0725	0.226	unchanged		chr4	155481440	155481821	5.29	4.95	5.56	-0.61	0.143	0.602	unchanged
chr2	166564481	166564835	5.93	5.64	6.17	-0.53	0.113	0.707	unchanged		chr5	38781783	38782470	5.54	5.17	5.84	-0.67	0.0726	0.226	unchanged		chr9	31279880	31280513	4.94	4	5.5	-1.5	0.143	0.602	unchanged
chr4	115737657	115738042	4.49	4.84	4.03	0.82	0.113	0.707	unchanged		chr4	130892149	130892659	5.52	5.15	5.82	-0.68	0.0726	0.226	unchanged		chr2	152669300	152669687	5.13	4.74	5.44	-0.7	0.144	0.602	unchanged
chr17	26549463	26549785	4.79	4.33	5.13	-0.81	0.113	0.707	unchanged		chr3	86002452	86002766	5.34	4.94	5.66	-0.72	0.0726	0.226	unchanged		chr4	118089839	118090343	4.88	4.46	5.21	-0.76	0.144	0.602	unchanged
chr8	78492930	78493350	5.42	5.07	5.7	-0.63	0.113	0.707	unchanged		chr5	119712687	119713140	5.2	4.79	5.53	-0.74	0.0728	0.226	unchanged		chr9	114778821	114779162	4.84	4.44	5.16	-0.72	0.144	0.602	unchanged
chr18	66041182	66041547	5.79	5.49	6.03	-0.54	0.113	0.707	unchanged		chr13	34153908	34154596	5.65	5.3	5.94	-0.63	0.0728	0.226	unchanged		chr11	62277983	62278522	5.57	5.26	5.83	-0.57	0.144	0.602	unchanged
chr7	79255750	79256109	5.51	5.78	5.19	0.59	0.113	0.707	unchanged		chr14	20067259	20067645	7.28	7.09	7.45	-0.35	0.0728	0.226	unchanged		chr8	49312768	49313156	4.87	4.46	5.19	-0.73	0.144	0.602	unchanged
chr9	35282429	35282733	5.43	5.09	5.71	-0.62	0.114	0.707	unchanged		chr19	40544798	40545328	6.09	5.79	6.34	-0.55	0.0728	0.226	unchanged		chr7	79547109	79547510	5.9	5.63	6.13	-0.5	0.144	0.602	unchanged
chr7	37259285	37259551	4.86	4.44	5.18	-0.74	0.114	0.707	unchanged		chr11	100985709	100985938	5.36	4.96	5.67	-0.71	0.0729	0.226	unchanged		chr17	48098301	48098702	5.09	4.71	5.38	-0.67	0.144	0.602	unchanged
chr9	87755545	87755925	4.51	4.04	4.87	-0.83	0.114	0.707	unchanged		chr11	20914060	20914243	5.56	5.19	5.85	-0.67	0.0729	0.226	unchanged		chr16	35270364	35270797	5.69	5.37	5.94	-0.57	0.144	0.602	unchanged
chr7	62400178	62400451	5.51	5.18	5.78	-0.59	0.114	0.707	unchanged		chr6	88927632	88927992	5.37	4.94	5.71	-0.78	0.0731	0.226	unchanged		chr4	115897970	115898678	5.65	5.35	5.9	-0.55	0.144	0.602	unchanged
chr11	94162892	94163882	6.3	6.51	6.06	0.45	0.114	0.707	unchanged		chr11	94548883	94549469	5.99	5.69	6.24	-0.55	0.0731	0.226	unchanged		chr1	165658613	165658913	5.66	5.36	5.91	-0.55	0.144	0.602	unchanged
chr2	157840753	157841348	5.8	6.05	5.51	0.54	0.114	0.707	unchanged		chr11	72224608	72225481	6.29	6.02	6.53	-0.51	0.0732	0.226	unchanged		chr3	88522020	88522516	5.78	5.49	6.02	-0.53	0.144	0.602	unchanged
chr15	11320570	11320890	5.49	5.16	5.76	-0.59	0.114	0.707	unchanged		chr11	94936804	94937389	6.82	6.59	7.02	-0.43	0.0732	0.226	unchanged		chr6	112717187	112717547	4.85	4.45	5.17	-0.71	0.144	0.602	unchanged
chr6	39067157	39067584	5.33	4.97	5.62	-0.64	0.114	0.707	unchanged		chr11	104315793	104316002	5.61	5.26	5.9	-0.64	0.0732	0.226	unchanged		chr10	76734992	76735371	5.69	5.4	5.94	-0.53	0.144	0.603	unchanged
chr15	36167766	36168063	4.84	4.36	5.2	-0.83	0.114	0.707	unchanged		chr14	20803496	20803915	5.92	5.6	6.18	-0.57	0.0733	0.226	unchanged		chr14	55121985	55122387	6.1	5.85	6.32	-0.47	0.144	0.603	unchanged
chr1	74390600	74390928	5.02	4.64	5.32	-0.68	0.114	0.707	unchanged		chr13	117602181	117602885	6.08	5.79	6.32	-0.53	0.0733	0.226	unchanged		chr16	89773758	89774679	6.26	6.02	6.47	-0.45	0.144	0.603	unchanged
chr10	21082473	21082695	4.28	3.73	4.68	-0.95	0.114	0.707	unchanged		chr15	74760380	74761171	6.15	5.87	6.39	-0.52	0.0733	0.226	unchanged		chr7	30634526	30635070	4.89	4.48	5.21	-0.73	0.145	0.603	unchanged
chr11	57475110	57475498	6.23	5.98	6.44	-0.46	0.114	0.707	unchanged		chr11	109331370	109331807	5.76	5.43	6.03	-0.6	0.0733	0.226	unchanged		chr18	21132703	21133153	5.76	5.46	6.01	-0.55	0.145	0.603	unchanged
chr7	45593131	45593440	5.33	5.61	4.99	0.61	0.114	0.707	unchanged		chr13	9882377	9882743	5.26	4.84	5.59	-0.75	0.0736	0.226	unchanged		chr10	127342044	127342634	4.79	5.11	4.38	0.74	0.145	0.603	unchanged
chr15	81199417	81199870	4.2	3.66	4.6	-0.94	0.114	0.707	unchanged		chr10	85968098	85968321	5.21	4.81	5.53	-0.72	0.0736	0.226	unchanged		chr9	107901207	107901878	5.54	5.23	5.8	-0.57	0.145	0.603	unchanged
chr16	76786521	76786736	4.52	4.05	4.87	-0.82	0.114	0.707	unchanged		chr9	46012395	46012826	5.32	4.93	5.63	-0.7	0.0736	0.226	unchanged		chr10	4333121	4333696	5.79	5.5	6.03	-0.52	0.145	0.603	unchanged
chr8	78238112	78238708	5.71	5.96	5.4	0.57	0.114	0.707	unchanged		chr5	21265143	21265720	5.54	5.14	5.86	-0.72	0.0736	0.226	unchanged		chr8	125183847	125184357	6.38	6.14	6.58	-0.44	0.145	0.603	unchanged
chr13	109736359	109736564	4.06	3.48	4.47	-0.99	0.114	0.707	unchanged		chr16	4541960	4542198	5.38	4.99	5.69	-0.7	0.0738	0.227	unchanged		chr11	95118434	95119168	6.49	6.69	6.26	0.43	0.145	0.603	unchanged
chr9	61724157	61724383	5.28	4.92	5.56	-0.64	0.114	0.707	unchanged		chr17	79110904	79111309	5.66	5.31	5.94	-0.63	0.0738	0.227	unchanged		chr6	34193671	34194092	4.86	5.22	4.39	0.82	0.145	0.603	unchanged
chr18	45644208	45644715	5.61	5.29	5.87	-0.58	0.114	0.707	unchanged		chr13	63046653	63047035	5.8	5.43	6.09	-0.66	0.0739	0.227	unchanged		chr2	85123212	85123662	5.31	4.98	5.58	-0.6	0.145	0.603	unchanged
chr11	62510943	62511316	5.62	5.89	5.29	0.59	0.114	0.707	unchanged		chr4	56492924	56493387	5.46	5.09	5.76	-0.66	0.0741	0.228	unchanged		chr6	136555583	136555972	5.33	4.99	5.6	-0.62	0.145	0.603	unchanged
chr9	63462302	63462736	4.99	5.29	4.61	0.68	0.114	0.707	unchanged		chr6	86806413	86806795	5.51	5.14	5.8	-0.66	0.0742	0.228	unchanged		chr8	31031705	31032064	5.14	4.78	5.42	-0.64	0.145	0.603	unchanged
chr15	78531843	78532453	5.79	5.48	6.05	-0.56	0.114	0.707	unchanged		chr11	113703753	113704222	6.4	6.13	6.63	-0.5	0.0742	0.228	unchanged		chr4	128711272	128711797	6.51	6.3	6.7	-0.4	0.146	0.603	unchanged
chr8	105554138	105554521	5.65	5.34	5.91	-0.57	0.114	0.707	unchanged		chr15	83157097	83157794	5.36	4.97	5.67	-0.7	0.0743	0.228	unchanged		chr11	35451646	35452052	5.94	5.67	6.17	-0.5	0.146	0.603	unchanged
chr7	141008900	141009585	6.62	6.38	6.82	-0.44	0.114	0.707	unchanged		chr8	70752117	70752339	5.31	4.91	5.62	-0.72	0.0744	0.228	unchanged		chr14	54939301	54939791	5.76	5.47	6	-0.53	0.146	0.604	unchanged
chr13	31800845	31801961	6.41	6.17	6.61	-0.45	0.115	0.708	unchanged		chr2	152029240	152029699	5.63	5.29	5.91	-0.63	0.0744	0.228	unchanged		chr15	103176761	103177440	5.84	5.57	6.07	-0.5	0.146	0.605	unchanged
chr4	153175587	153176137	6.34	6.1	6.54	-0.44	0.115	0.708	unchanged		chr2	43902616	43902982	5.48	5.12	5.77	-0.66	0.0745	0.228	unchanged		chr9	32405282	32405719	5.43	5.1	5.7	-0.59	0.146	0.605	unchanged
chr13	31557874	31558350	4.61	4.16	4.94	-0.78	0.115	0.708	unchanged		chr11	52346303	52347064	6.24	5.96	6.48	-0.52	0.0745	0.228	unchanged		chr11	50769163	50769814	6.02	5.77	6.24	-0.47	0.146	0.605	unchanged
chr12	8059655	8059856	5.7	5.4	5.94	-0.55	0.115	0.708	unchanged		chr1	6135165	6135477	5.38	4.96	5.71	-0.75	0.0746	0.228	unchanged		chr9	86467001	86467660	5.09	5.39	4.72	0.67	0.147	0.605	unchanged
chr9	27739386	27739658	5.18	4.81	5.48	-0.67	0.115	0.709	unchanged		chr8	105930598	105931106	5.57	5.2	5.87	-0.66	0.0748	0.229	unchanged		chr3	88242441	88242872	5.55	5.25	5.8	-0.55	0.147	0.606	unchanged
chr1	132525858	132526285	5.64	5.33	5.9	-0.57	0.115	0.709	unchanged		chr5	136201795	136202296	6.16	5.88	6.39	-0.52	0.075	0.229	unchanged		chr16	50736628	50737227	5.97	5.69	6.21	-0.52	0.147	0.606	unchanged
chr11	79019377	79019618	4.62	4.13	4.98	-0.85	0.115	0.709	unchanged		chr1	180987722	180988207	5.41	5.03	5.7	-0.67	0.075	0.229	unchanged		chr12	86433199	86433580	4.96	4.57	5.26	-0.69	0.147	0.606	unchanged
chr5	43894195	43894454	5.69	5.37	5.96	-0.6	0.115	0.709	unchanged		chr4	63159014	63159313	5.21	4.81	5.53	-0.72	0.0751	0.229	unchanged		chr3	135281028	135281349	5.59	5.29	5.84	-0.55	0.147	0.606	unchanged
chr12	56541157	56541620	5.14	4.76	5.44	-0.68	0.115	0.709	unchanged		chr17	88652813	88653354	5.92	5.61	6.18	-0.56	0.0752	0.229	unchanged		chr10	53641605	53641802	4.82	5.14	4.41	0.73	0.147	0.606	unchanged
chr7	99269122	99269821	5.15	5.45	4.78	0.66	0.115	0.709	unchanged		chrX	68313483	68313851	5.89	5.57	6.15	-0.58	0.0752	0.229	unchanged		chr8	26345030	26345504	5.55	5.24	5.8	-0.55	0.147	0.606	unchanged
chr8	70752117	70752339	5.39	4.99	5.69	-0.7	0.115	0.709	unchanged		chr7	145114186	145114943	5.7	5.36	5.97	-0.61	0.0752	0.229	unchanged		chr6	90435114	90435452	4.93	4.54	5.23	-0.7	0.147	0.606	unchanged
chr12	40257287	40257769	6.41	6.14	6.64	-0.5	0.115	0.709	unchanged		chr9	108566773	108567578	5.65	5.29	5.93	-0.64	0.0752	0.229	unchanged		chr7	43873308	43873521	4.81	4.41	5.12	-0.72	0.147	0.606	unchanged
chr16	10784788	10785799	5.96	5.67	6.2	-0.52	0.115	0.709	unchanged		chr8	21981719	21982100	5.24	4.84	5.56	-0.71	0.0755	0.23	unchanged		chr7	3448683	3449180	5	4.63	5.3	-0.67	0.147	0.606	unchanged
chr5	74283641	74283861	5.01	4.63	5.31	-0.68	0.116	0.709	unchanged		chr6	97277991	97278631	5.61	5.23	5.92	-0.69	0.0757	0.23	unchanged		chr19	4169497	4169773	4.92	4.53	5.23	-0.7	0.148	0.606	unchanged
chr10	128895436	128896388	5.45	5.12	5.73	-0.61	0.116	0.709	unchanged		chr15	79038935	79039269	5.2	4.79	5.52	-0.73	0.0758	0.23	unchanged		chr2	162658911	162659417	5.15	4.77	5.44	-0.67	0.148	0.606	unchanged
chr16	42781608	42782854	6.84	7.02	6.64	0.38	0.116	0.709	unchanged		chr6	91281309	91281501	5.71	5.37	5.98	-0.61	0.0758	0.23	unchanged		chr8	70869462	70869932	5.71	5.43	5.95	-0.52	0.148	0.606	unchanged
chr2	154613186	154613698	5.67	5.35	5.92	-0.57	0.116	0.709	unchanged		chr13	107325650	107326097	5.65	5.3	5.92	-0.62	0.0758	0.23	unchanged		chr4	62693865	62694220	5.24	4.9	5.52	-0.63	0.148	0.606	unchanged
chr7	133805745	133806104	4.92	4.53	5.23	-0.7	0.116	0.709	unchanged		chr8	48222350	48222769	6.02	5.72	6.27	-0.56	0.0758	0.23	unchanged		chr16	16584530	16585028	5.92	5.64	6.15	-0.51	0.148	0.606	unchanged
chr11	55518895	55519201	5.8	5.49	6.06	-0.57	0.116	0.709	unchanged		chr17	71874063	71874387	5.2	4.78	5.52	-0.74	0.0759	0.23	unchanged		chr2	127559329	127559723	6.03	5.78	6.25	-0.47	0.148	0.606	unchanged
chr4	152285591	152285792	4.34	3.81	4.72	-0.91	0.116	0.709	unchanged		chr11	95980710	95981437	5.72	5.39	5.99	-0.6	0.0759	0.23	unchanged		chr17	66451156	66451713	5.43	5.11	5.7	-0.59	0.148	0.606	unchanged
chr13	55199528	55199929	4.51	4.89	3.99	0.9	0.116	0.709	unchanged		chr1	93174313	93174928	5.68	5.35	5.95	-0.6	0.076	0.23	unchanged		chr2	172830978	172831491	5.49	5.17	5.75	-0.58	0.148	0.606	unchanged
chr1	61377039	61377598	5.68	5.38	5.93	-0.55	0.116	0.709	unchanged		chr8	3330684	3331099	5.31	4.91	5.63	-0.72	0.0761	0.23	unchanged		chr6	127147694	127148240	5.82	5.54	6.05	-0.5	0.148	0.606	unchanged
chr12	25027361	25027928	4.76	4.31	5.09	-0.78	0.116	0.709	unchanged		chr17	48931536	48932159	6.37	6.11	6.58	-0.47	0.0761	0.23	unchanged		chr2	94010561	94011110	5.01	4.63	5.31	-0.68	0.148	0.606	unchanged
chr3	9038389	9038668	5.65	5.34	5.9	-0.56	0.116	0.709	unchanged		chr7	64729832	64730230	5.62	5.26	5.91	-0.64	0.0762	0.23	unchanged		chr17	25475920	25476317	5.17	4.78	5.47	-0.69	0.148	0.607	unchanged
chr4	125220359	125220649	5.28	4.94	5.56	-0.62	0.116	0.709	unchanged		chr11	102102599	102102856	5.38	4.99	5.68	-0.69	0.0762	0.231	unchanged		chr15	74749195	74749836	5.8	5.52	6.03	-0.51	0.149	0.607	unchanged
chr5	107017605	107017905	4.31	3.78	4.7	-0.91	0.117	0.71	unchanged		chr3	116033704	116034124	5.2	4.8	5.52	-0.72	0.0764	0.231	unchanged		chr17	45731178	45731660	4.93	4.49	5.26	-0.78	0.149	0.608	unchanged
chr13	12386199	12386612	5.99	5.71	6.22	-0.52	0.117	0.71	unchanged		chr2	49734374	49734784	5.56	5.18	5.86	-0.68	0.0764	0.231	unchanged		chr10	81174706	81175417	5.92	5.64	6.16	-0.52	0.149	0.608	unchanged
chr8	72239927	72240588	6.07	6.29	5.81	0.48	0.117	0.71	unchanged		chr8	70673029	70673344	5.41	5.03	5.71	-0.68	0.0765	0.231	unchanged		chr7	29039616	29040242	5.44	5.09	5.72	-0.63	0.149	0.608	unchanged
chr19	36440060	36440398	5.68	5.38	5.92	-0.55	0.117	0.71	unchanged		chr9	89674081	89674629	5.81	5.49	6.08	-0.59	0.0765	0.231	unchanged		chr1	67181259	67181496	4.92	4.52	5.23	-0.71	0.149	0.608	unchanged
chr11	33733233	33733642	5.84	5.55	6.08	-0.53	0.117	0.71	unchanged		chr11	102308895	102309260	5.19	4.78	5.51	-0.73	0.0765	0.231	unchanged		chr6	108334208	108334495	4.87	4.48	5.18	-0.7	0.149	0.608	unchanged
chr18	28077676	28078017	4.74	4.29	5.09	-0.8	0.117	0.71	unchanged		chr12	15535914	15536246	5.31	4.9	5.63	-0.73	0.0766	0.231	unchanged		chr6	46961215	46961598	5.33	5	5.59	-0.6	0.149	0.608	unchanged
chr17	43326682	43327240	5.76	5.45	6.01	-0.56	0.117	0.71	unchanged		chr6	90575307	90575717	5.24	4.83	5.56	-0.73	0.0766	0.231	unchanged		chr1	189887521	189887873	5.41	5.09	5.67	-0.58	0.149	0.608	unchanged
chr6	137053466	137053862	5.45	5.73	5.11	0.62	0.117	0.71	unchanged		chr15	7226198	7226638	7.03	6.83	7.2	-0.37	0.0766	0.231	unchanged		chr17	42603283	42603843	5.73	5.43	5.98	-0.55	0.149	0.608	unchanged
chr8	72316064	72316390	4.86	4.4	5.21	-0.81	0.117	0.71	unchanged		chr13	33995227	33995542	5.62	5.25	5.91	-0.66	0.0767	0.231	unchanged		chr1	89524423	89524693	5.73	5.98	5.44	0.53	0.149	0.608	unchanged
chr1	180182075	180182261	3.7	3	4.17	-1.17	0.117	0.711	unchanged		chr2	26153321	26153580	5.34	4.96	5.65	-0.69	0.0768	0.231	unchanged		chr9	21313337	21313775	5.74	5.45	5.98	-0.53	0.15	0.608	unchanged
chr1	165736141	165736456	5.56	5.23	5.82	-0.59	0.118	0.712	unchanged		chr14	70617824	70618716	5.88	5.57	6.13	-0.57	0.0768	0.231	unchanged		chr12	79097284	79097678	5.08	4.71	5.37	-0.66	0.15	0.608	unchanged
chr11	79584224	79584583	5.56	5.82	5.25	0.57	0.118	0.712	unchanged		chr17	84028483	84028985	5.4	5.02	5.69	-0.67	0.0769	0.231	unchanged		chr11	61104346	61104872	6.69	6.49	6.88	-0.39	0.15	0.608	unchanged
chr5	148242058	148242251	5.32	4.97	5.6	-0.63	0.118	0.712	unchanged		chr9	51335350	51335742	5.37	4.96	5.68	-0.72	0.0769	0.231	unchanged		chr6	28955384	28956014	5.08	4.68	5.39	-0.71	0.15	0.608	unchanged
chr1	94078984	94079504	6.44	6.17	6.67	-0.5	0.118	0.712	unchanged		chr10	127508919	127509446	5.47	5.11	5.76	-0.65	0.0769	0.231	unchanged		chr15	85879086	85879391	5.12	5.42	4.74	0.68	0.15	0.608	unchanged
chr18	10885872	10886183	4.92	4.53	5.22	-0.7	0.118	0.712	unchanged		chr9	45408205	45408795	5.72	5.39	5.99	-0.6	0.0769	0.231	unchanged		chr1	186510579	186511059	5.49	5.18	5.74	-0.57	0.15	0.608	unchanged
chr11	103158629	103159303	6.27	6.03	6.47	-0.44	0.118	0.712	unchanged		chr17	10431713	10433300	6.59	6.35	6.79	-0.44	0.0769	0.231	unchanged		chr5	33033185	33033640	5.41	5.08	5.69	-0.61	0.15	0.608	unchanged
chr4	63307432	63307771	5.12	4.75	5.42	-0.67	0.118	0.712	unchanged		chr8	26184174	26184600	5.82	5.51	6.08	-0.58	0.0771	0.231	unchanged		chr15	86053807	86054287	5.69	5.38	5.95	-0.57	0.15	0.608	unchanged
chr5	104021927	104022334	5.07	5.36	4.7	0.66	0.118	0.712	unchanged		chr1	86440281	86440886	5.99	5.69	6.24	-0.56	0.0772	0.231	unchanged		chr10	34096480	34096725	5	4.63	5.29	-0.66	0.15	0.609	unchanged
chr7	45309480	45309747	4.71	5.04	4.29	0.75	0.118	0.712	unchanged		chr11	116628658	116629202	5.51	5.15	5.8	-0.65	0.0772	0.231	unchanged		chr6	125081722	125082211	5.97	5.69	6.2	-0.51	0.151	0.609	unchanged
chr6	30535446	30535733	5.56	5.24	5.82	-0.58	0.118	0.712	unchanged		chr3	115661007	115661627	6.75	6.51	6.95	-0.45	0.0774	0.232	unchanged		chr8	58566048	58566452	5.12	5.42	4.74	0.68	0.151	0.609	unchanged
chr12	57825669	57826145	4.15	3.6	4.54	-0.94	0.118	0.712	unchanged		chr16	90167633	90168225	6.05	5.75	6.3	-0.55	0.0775	0.232	unchanged		chr8	111439226	111439643	5.38	5.05	5.65	-0.6	0.151	0.609	unchanged
chr2	121396641	121397144	5.64	5.33	5.89	-0.56	0.118	0.712	unchanged		chr18	4236369	4236709	5.24	4.82	5.57	-0.74	0.0775	0.232	unchanged		chr1	106071328	106071679	5.83	5.56	6.06	-0.5	0.151	0.609	unchanged
chr9	104372994	104373535	5.49	5.15	5.76	-0.61	0.118	0.712	unchanged		chr10	95475868	95476419	6.27	6	6.5	-0.5	0.0775	0.232	unchanged		chr4	43982316	43982772	6.2	5.94	6.41	-0.47	0.151	0.609	unchanged
chr15	12196780	12197149	5.24	4.83	5.55	-0.72	0.118	0.712	unchanged		chr4	107652697	107653225	5.61	5.25	5.9	-0.66	0.0775	0.232	unchanged		chr14	55497333	55497717	5.47	5.16	5.73	-0.57	0.151	0.609	unchanged
chr12	61826401	61826723	4.45	3.97	4.8	-0.83	0.118	0.712	unchanged		chr2	117180462	117180893	5.4	5.01	5.7	-0.69	0.0776	0.232	unchanged		chr3	116341077	116341580	5.9	5.6	6.14	-0.54	0.151	0.609	unchanged
chr3	121762123	121762357	4.3	3.8	4.68	-0.88	0.118	0.712	unchanged		chr9	103490502	103490847	5.86	5.54	6.12	-0.58	0.0777	0.232	unchanged		chr17	56935480	56936200	6.05	5.79	6.27	-0.48	0.151	0.609	unchanged
chr3	11094231	11094458	4.62	4.17	4.96	-0.79	0.119	0.712	unchanged		chr6	51592404	51593154	5.86	5.54	6.12	-0.57	0.0778	0.232	unchanged		chr11	33533686	33533880	4.96	4.56	5.27	-0.71	0.151	0.609	unchanged
chr11	44746779	44747132	5.73	5.97	5.43	0.54	0.119	0.712	unchanged		chr13	113266596	113266925	5.34	4.95	5.64	-0.69	0.0778	0.232	unchanged		chr8	95427653	95428090	5.5	5.2	5.75	-0.55	0.151	0.609	unchanged
chr5	15838152	15838447	6.32	6.09	6.53	-0.44	0.119	0.712	unchanged		chr10	94992133	94992579	6.05	5.76	6.3	-0.53	0.0781	0.233	unchanged		chr2	129799851	129800504	4.91	4	5.46	-1.46	0.151	0.609	unchanged
chr19	14911131	14911446	4.27	3.76	4.65	-0.89	0.119	0.713	unchanged		chr16	50736628	50737227	6.01	5.69	6.27	-0.59	0.0783	0.233	unchanged		chr8	106140856	106141200	5.76	5.49	6	-0.51	0.151	0.609	unchanged
chr18	56744729	56745330	6.03	5.77	6.26	-0.48	0.119	0.713	unchanged		chr13	112259333	112259833	6	5.71	6.25	-0.54	0.0783	0.233	unchanged		chr15	38283573	38284449	6.15	5.89	6.37	-0.48	0.151	0.609	unchanged
[truncated: 9,720 more rows]
