# Supplementary material for: Multiomic analysis of cohesin reveals that ZBTB transcription factors contribute to chromatin interactions
Source: Nucleic Acids Res. 2023 Jun 2;51(13):6784–805. doi: 10.1093/nar/gkad401 (PMC10359638; doi:10.1093/nar/gkad401)
Supplement: gkad401_Supplemental_Files [file gkad401_supplemental_files.zip › Table S5.xlsx]

## Sheet: RNA-Seq
Table S5. Differential expressed genes upon ZBTB21 degradation.
# DEG identified as padj < 0.05
Ensemble ID	Untreated rep1	Untreated rep2	IAA rep1	IAA rep2	baseMean	log2FoldChange	pvalue	padj	States
ENSMUSG00000063229	11432.5	11698.7	3877.09	4112.43	7780.17	-1.53392	9.01713e-169	1.24563e-164	DEG
ENSMUSG00000026483	774.816	723.975	3106.11	3189.46	1948.59	2.06915	6.73712e-151	4.65333e-147	DEG
ENSMUSG00000062070	8616.54	8892.68	3887.18	3950.85	6336.81	-1.15952	1.44924e-98	6.67327e-95	DEG
ENSMUSG00000025161	857.894	756.286	59.5389	74.1477	436.967	-3.59972	5.20809e-87	1.79861e-83	DEG
ENSMUSG00000032294	26739	27813	13873.6	14354.8	20695.1	-0.950498	5.10526e-85	1.41048e-81	DEG
ENSMUSG00000032715	368.169	435.193	1681.22	1996.45	1120.26	2.19693	1.01918e-83	2.34649e-80	DEG
ENSMUSG00000025408	119.808	134.294	816.389	932.933	500.856	2.78577	1.04005e-76	2.05246e-73	DEG
ENSMUSG00000020277	2686.49	2659.62	993.996	1012.61	1838.18	-1.41401	2.33694e-75	4.03532e-72	DEG
ENSMUSG00000092341	2780.94	2437.48	6177.91	6199.63	4398.99	1.24499	2.02735e-73	3.11176e-70	DEG
ENSMUSG00000063524	18152.2	19189.9	9848.13	9997.76	14297	-0.911884	6.99499e-72	8.78443e-69	DEG
ENSMUSG00000086228	140.796	168.625	869.873	993.8	543.274	2.59438	6.87893e-72	8.78443e-69	DEG
ENSMUSG00000092274	1410.58	1318.71	3529.95	3305.66	2391.22	1.32397	5.26602e-71	6.06207e-68	DEG
ENSMUSG00000023456	4310.46	4431.7	1873.96	2060.64	3169.19	-1.15232	2.04847e-62	2.17673e-59	DEG
ENSMUSG00000036534	580.674	594.73	1675.16	1702.08	1138.16	1.52303	1.32266e-61	1.30509e-58	DEG
ENSMUSG00000011752	3927.42	4077.28	1924.42	1910.13	2959.81	-1.06149	3.44803e-58	3.17541e-55	DEG
ENSMUSG00000041028	2865.77	3030.19	5725.82	6021.46	4410.81	0.994838	9.55859e-58	8.25265e-55	DEG
ENSMUSG00000027602	218.627	219.111	889.046	921.866	562.163	2.0484	1.33077e-57	1.08137e-54	DEG
ENSMUSG00000032494	8088.34	7879.92	4486.61	4495.34	6237.55	-0.830234	1.17564e-52	9.0224e-50	DEG
ENSMUSG00000028059	681.243	655.314	1693.33	1850.37	1220.06	1.40564	7.7578e-52	5.64033e-49	DEG
ENSMUSG00000038615	3306.52	3281.62	5952.88	6048.02	4647.26	0.86507	2.75899e-51	1.90564e-48	DEG
ENSMUSG00000040618	1177.96	1330.82	2819.52	2917.21	2061.38	1.19455	1.36336e-50	8.96832e-48	DEG
ENSMUSG00000020048	6501.11	6613.72	3717.65	3635.45	5116.98	-0.834555	4.35676e-49	2.73565e-46	DEG
ENSMUSG00000038393	3853.96	3515.87	1757.91	1775.12	2725.72	-1.06132	4.79742e-49	2.88137e-46	DEG
ENSMUSG00000039323	5094.02	5376.8	2650.99	2815.4	3984.3	-0.937818	1.93981e-48	1.11652e-45	DEG
ENSMUSG00000018865	122.431	121.167	585.297	645.196	368.523	2.3358	9.77742e-48	5.40261e-45	DEG
ENSMUSG00000030695	15446.5	15627.6	9429.34	9755.4	12564.7	-0.695823	2.25974e-45	1.20062e-42	DEG
ENSMUSG00000063882	1122.87	1180.37	387.507	401.726	773.119	-1.54519	5.64739e-45	2.88937e-42	DEG
ENSMUSG00000015656	24190.7	25427	14229.8	15496.9	19836.1	-0.739166	4.13073e-41	2.03792e-38	DEG
ENSMUSG00000064345	6852.66	7617.39	12070.2	12756.7	9824.25	0.779143	2.37536e-37	1.13149e-34	DEG
ENSMUSG00000070436	989.945	971.359	1979.92	2122.62	1515.96	1.06406	2.54993e-37	1.17416e-34	DEG
ENSMUSG00000031700	2222.13	2581.88	4590.55	4648.06	3510.65	0.944523	2.77373e-37	1.23601e-34	DEG
ENSMUSG00000078566	434.631	349.366	53.4841	53.1207	222.651	-2.88013	6.44561e-37	2.78249e-34	DEG
ENSMUSG00000038539	535.2	615.934	1369.39	1479.63	1000.04	1.30913	1.36379e-36	5.70889e-34	DEG
ENSMUSG00000046079	671.623	751.238	1559.11	1616.86	1149.71	1.15986	1.45084e-34	5.89466e-32	DEG
ENSMUSG00000035504	196.765	201.946	639.791	669.543	427.011	1.71568	1.12094e-33	4.42417e-31	DEG
ENSMUSG00000028893	787.933	881.493	1722.59	1843.73	1308.94	1.09625	8.46574e-33	3.24849e-30	DEG
ENSMUSG00000014444	871.886	820.909	1756.9	1702.08	1287.94	1.03024	5.47918e-32	2.04566e-29	DEG
ENSMUSG00000005397	2429.39	2385.99	4086.99	3982.95	3221.33	0.744847	7.64141e-32	2.77785e-29	DEG
ENSMUSG00000041313	2163.54	2331.46	3814.52	4001.76	3077.82	0.798662	1.78057e-31	6.30689e-29	DEG
ENSMUSG00000071076	516.835	494.767	1184.72	1140.99	834.328	1.20053	5.02595e-31	1.73571e-28	DEG
ENSMUSG00000020571	3983.39	4281.25	2451.18	2383.79	3274.9	-0.772845	5.97194e-31	2.01211e-28	DEG
ENSMUSG00000028034	3556.63	3339.17	2009.18	1956.61	2715.4	-0.798324	9.60074e-31	3.15773e-28	DEG
ENSMUSG00000041957	559.686	544.244	162.47	153.829	355.057	-1.8027	1.48671e-30	4.77613e-28	DEG
ENSMUSG00000034731	322.694	275.656	802.261	884.239	571.212	1.49159	1.76816e-30	5.55121e-28	DEG
ENSMUSG00000015647	2065.59	1970.99	3536	3399.73	2743.08	0.780609	1.85565e-30	5.69643e-28	DEG
ENSMUSG00000100801	3237.43	3471.45	1872.95	1956.61	2634.61	-0.808762	4.68128e-30	1.40581e-27	DEG
ENSMUSG00000046962	570.18	530.107	1198.85	1233.95	883.272	1.14336	2.86824e-29	8.43018e-27	DEG
ENSMUSG00000024966	6857.03	7091.32	4495.69	4555.1	5749.79	-0.623882	3.48269e-29	1.00229e-26	DEG
ENSMUSG00000018476	927.855	893.61	1763.97	1759.62	1336.26	0.951415	3.77651e-29	1.06467e-26	DEG
ENSMUSG00000015837	2390.91	2500.09	4035.52	4597.16	3380.92	0.819595	9.67811e-29	2.67387e-26	DEG
ENSMUSG00000000171	1666.82	1742.79	886.019	847.718	1285.84	-0.974896	1.08126e-28	2.92873e-26	DEG
ENSMUSG00000031751	390.031	396.823	908.22	1022.57	679.412	1.29459	2.29946e-28	6.10861e-26	DEG
ENSMUSG00000026355	5610.85	5761.51	3665.17	3662.01	4674.89	-0.634049	3.80133e-28	9.72436e-26	DEG
ENSMUSG00000000753	35.8549	47.4572	259.347	316.511	164.793	2.79609	3.80067e-28	9.72436e-26	DEG
ENSMUSG00000001627	396.153	406.92	936.476	959.493	674.761	1.23965	4.29497e-28	1.07874e-25	DEG
ENSMUSG00000030894	414.518	400.862	913.266	1082.33	702.745	1.28981	1.05814e-26	2.61021e-24	DEG
ENSMUSG00000059326	163.533	156.508	557.042	492.473	342.389	1.71325	1.08301e-26	2.62469e-24	DEG
ENSMUSG00000020649	4249.24	4471.08	2748.88	2719.12	3547.08	-0.672989	1.83819e-26	4.37806e-24	DEG
ENSMUSG00000003032	2011.37	2118.41	3375.55	3395.3	2725.16	0.713786	3.44758e-26	8.07201e-24	DEG
ENSMUSG00000029304	5349.38	6038.18	8976.24	9073.69	7359.37	0.66505	4.56694e-26	1.05146e-23	DEG
ENSMUSG00000002477	1338.87	1418.67	699.329	670.649	1031.88	-1.00827	7.83876e-26	1.77516e-23	DEG
ENSMUSG00000006930	1528.64	1551.95	2661.08	2563.08	2076.19	0.762378	1.09835e-25	2.4472e-23	DEG
ENSMUSG00000047751	747.706	856.25	323.932	265.604	548.373	-1.44066	1.37021e-25	3.00446e-23	DEG
ENSMUSG00000021595	3111.51	3169.54	1939.55	1896.85	2529.36	-0.710938	1.48612e-25	3.20769e-23	DEG
ENSMUSG00000049932	4876.27	5318.24	3239.32	3161.79	4148.9	-0.670843	3.79651e-25	8.06846e-23	DEG
ENSMUSG00000046718	824.663	804.753	349.16	334.218	578.199	-1.25328	7.71092e-25	1.61392e-22	DEG
ENSMUSG00000028179	601.663	679.547	1274.54	1370.07	981.454	1.04687	1.08647e-24	2.24007e-22	DEG
ENSMUSG00000021226	34.1059	34.3308	212.927	257.857	134.805	2.78126	3.55424e-24	7.22033e-22	DEG
ENSMUSG00000039477	1020.55	999.631	1843.69	1774.01	1409.47	0.840537	6.60078e-24	1.3215e-21	DEG
ENSMUSG00000022488	106.69	100.973	376.407	382.912	241.745	1.86904	1.07673e-23	2.12485e-21	DEG
ENSMUSG00000063659	301.706	283.734	694.284	743.69	505.853	1.29485	2.32337e-23	4.52043e-21	DEG
ENSMUSG00000059040	1594.23	1799.34	813.361	918.546	1281.37	-0.970627	2.38942e-23	4.58437e-21	DEG
ENSMUSG00000055653	751.204	816.87	289.621	344.178	550.468	-1.30821	3.56635e-23	6.74872e-21	DEG
ENSMUSG00000003344	1356.36	1389.39	736.667	699.423	1045.46	-0.934289	3.86283e-23	7.21096e-21	DEG
ENSMUSG00000028581	594.667	632.09	1224.08	1200.75	912.896	0.984116	4.12731e-23	7.60196e-21	DEG
ENSMUSG00000036427	7733.29	7477.04	5240.43	5252.31	6425.77	-0.535827	5.47692e-23	9.95501e-21	DEG
ENSMUSG00000030738	6020.12	6365.33	8880.37	9347.04	7653.22	0.557616	5.58725e-23	1.00237e-20	DEG
ENSMUSG00000027133	1031.05	1193.5	523.74	510.18	814.617	-1.10394	6.59023e-23	1.16715e-20	DEG
ENSMUSG00000038845	2829.04	3141.26	1671.12	1817.17	2364.65	-0.775219	6.90415e-23	1.20727e-20	DEG
ENSMUSG00000034708	920.859	932.989	1671.12	1646.74	1292.93	0.840014	7.42735e-23	1.28252e-20	DEG
ENSMUSG00000025364	5222.57	5390.94	3518.85	3604.46	4434.21	-0.575238	1.75702e-22	2.99649e-20	DEG
ENSMUSG00000028645	2372.54	2083.07	1270.5	1221.78	1736.97	-0.838718	1.78953e-22	3.0147e-20	DEG
ENSMUSG00000030403	2070.84	2206.26	3343.26	3434.03	2763.6	0.664576	2.30671e-22	3.83915e-20	DEG
ENSMUSG00000021196	6364.68	5645.39	3891.22	3613.32	4878.65	-0.678548	2.57666e-22	4.23737e-20	DEG
ENSMUSG00000020407	4229.13	4077.28	2614.66	2764.49	3421.39	-0.627417	2.88373e-22	4.68658e-20	DEG
ENSMUSG00000040204	892.874	942.076	432.918	337.538	651.352	-1.249	3.07866e-22	4.94518e-20	DEG
ENSMUSG00000028693	8843.92	9159.25	6374.7	6232.83	7652.67	-0.513731	4.20213e-22	6.6722e-20	DEG
ENSMUSG00000028692	2322.7	2465.76	3693.43	3752.76	3058.66	0.637436	4.25394e-22	6.67773e-20	DEG
ENSMUSG00000000555	1084.39	1147.05	1920.38	1927.84	1519.92	0.786928	4.39076e-22	6.81506e-20	DEG
ENSMUSG00000030111	236.992	209.014	37.3379	29.8804	128.306	-2.7268	5.95864e-22	9.14585e-20	DEG
ENSMUSG00000031548	3728.03	3771.34	5534.09	5452.62	4621.52	0.551073	6.85459e-22	1.04054e-19	DEG
ENSMUSG00000000731	182.773	152.469	12.1096	9.96014	89.3278	-3.92161	8.69748e-22	1.30595e-19	DEG
ENSMUSG00000026864	5526.9	5775.65	3758.01	3884.45	4736.25	-0.56448	1.55833e-21	2.31471e-19	DEG
ENSMUSG00000004558	268.474	298.88	60.548	64.1876	173.022	-2.1854	1.72092e-21	2.52902e-19	DEG
ENSMUSG00000058655	9856.6	9732.77	7054.85	6931.15	8393.84	-0.486069	1.93831e-21	2.8185e-19	DEG
ENSMUSG00000027122	578.925	612.905	1128.21	1200.75	880.198	0.966979	2.6059e-21	3.74977e-19	DEG
ENSMUSG00000026193	13254.9	11936	18919.2	18041.1	15537.8	0.552883	2.84176e-21	4.04702e-19	DEG
ENSMUSG00000034462	339.31	339.269	743.731	775.784	549.523	1.16273	3.67087e-21	5.17443e-19	DEG
ENSMUSG00000040435	197.639	250.413	581.261	610.888	410.05	1.41574	8.28999e-21	1.15675e-18	DEG
ENSMUSG00000021268	1435.07	1289.42	2533.93	2242.14	1875.14	0.809329	1.03491e-20	1.42963e-18	DEG
ENSMUSG00000032249	4097.08	4412.51	2818.51	2745.68	3518.44	-0.612338	1.10334e-20	1.50907e-18	DEG
ENSMUSG00000031066	337.561	329.171	755.841	731.517	538.522	1.15735	1.12278e-20	1.5206e-18	DEG
ENSMUSG00000026238	17768.3	18819.3	13145	13285.7	15754.6	-0.469037	1.23547e-20	1.65698e-18	DEG
ENSMUSG00000040280	161.784	157.518	4.03653	6.64009	82.4946	-4.91671	1.30738e-20	1.73656e-18	DEG
ENSMUSG00000033732	7022.31	7021.65	4960.9	4961.26	5991.53	-0.501226	1.43444e-20	1.88718e-18	DEG
ENSMUSG00000031508	3791	3473.47	2350.27	2295.26	2977.5	-0.645391	1.96481e-20	2.56055e-18	DEG
ENSMUSG00000036752	5887.2	6544.05	3953.78	4191	5144.01	-0.609851	3.5717e-20	4.61116e-18	DEG
ENSMUSG00000015176	3226.94	3300.8	2135.33	2144.75	2701.95	-0.608813	4.97625e-20	6.36499e-18	DEG
ENSMUSG00000019943	1003.06	1011.75	1762.96	1675.52	1363.32	0.771557	7.83895e-20	9.93461e-18	DEG
ENSMUSG00000040084	3158.73	3104.91	2045.51	2067.28	2594.11	-0.607092	1.55815e-19	1.95676e-17	DEG
ENSMUSG00000023952	332.314	287.773	681.165	749.224	512.619	1.20285	1.99671e-19	2.48491e-17	DEG
ENSMUSG00000020256	91.8235	70.681	298.703	318.724	194.983	1.91939	2.33402e-19	2.87877e-17	DEG
ENSMUSG00000031633	5100.14	5360.65	3576.37	3633.24	4417.6	-0.536807	3.35713e-19	4.10402e-17	DEG
ENSMUSG00000033326	1237.43	1181.38	1965.79	2003.09	1596.92	0.713733	3.40972e-19	4.13174e-17	DEG
ENSMUSG00000050966	1440.32	1420.69	827.489	803.451	1122.99	-0.810649	3.77627e-19	4.53612e-17	DEG
ENSMUSG00000030539	578.051	613.915	1088.85	1171.98	863.199	0.923938	3.9794e-19	4.73891e-17	DEG
ENSMUSG00000017493	182.773	168.625	26.2375	21.027	99.6654	-2.89035	5.7648e-19	6.80641e-17	DEG
ENSMUSG00000046572	735.463	790.617	1320.96	1447.54	1073.64	0.859702	6.83593e-19	8.00267e-17	DEG
ENSMUSG00000074794	198.514	211.033	497.503	542.274	362.331	1.34476	7.3022e-19	8.47669e-17	DEG
ENSMUSG00000064367	14118.1	15045	19760.8	20061.9	17246.5	0.449603	7.58263e-19	8.72887e-17	DEG
ENSMUSG00000026235	474.859	484.67	956.658	922.973	709.79	0.970639	7.87396e-19	8.98933e-17	DEG
ENSMUSG00000006589	1628.34	1697.35	973.814	994.907	1323.6	-0.756226	1.02206e-18	1.15717e-16	DEG
ENSMUSG00000025403	2697.86	2790.89	3969.93	4126.82	3396.37	0.560991	1.03034e-18	1.15717e-16	DEG
ENSMUSG00000028766	2849.15	2834.31	4135.43	4132.35	3487.81	0.540685	1.05237e-18	1.17238e-16	DEG
ENSMUSG00000006494	600.788	536.166	240.174	218.016	398.786	-1.311	1.11771e-18	1.2352e-16	DEG
ENSMUSG00000026980	1946.66	1951.8	3103.09	2897.29	2474.71	0.62252	1.21791e-18	1.33526e-16	DEG
ENSMUSG00000031770	209.882	231.228	522.731	568.835	383.169	1.30843	1.24993e-18	1.35957e-16	DEG
ENSMUSG00000025034	667.251	733.063	1263.43	1277.11	985.215	0.860672	1.29293e-18	1.39536e-16	DEG
ENSMUSG00000030512	1063.4	1214.7	579.243	599.822	864.293	-0.949422	1.36466e-18	1.46135e-16	DEG
ENSMUSG00000017760	758.2	770.423	1303.8	1445.33	1069.44	0.846334	1.42215e-18	1.5112e-16	DEG
ENSMUSG00000005610	8885.89	9651.99	12829.1	13150.7	11129.4	0.487161	1.51351e-18	1.596e-16	DEG
ENSMUSG00000031387	583.298	585.642	1074.73	1096.72	835.097	0.893379	1.56448e-18	1.63725e-16	DEG
ENSMUSG00000017390	326.192	305.948	94.8585	87.4279	203.607	-1.79337	1.76377e-18	1.83193e-16	DEG
ENSMUSG00000028760	225.624	226.179	529.795	559.981	385.395	1.26992	2.29441e-18	2.36529e-16	DEG
ENSMUSG00000027340	571.929	511.932	1033.35	1043.6	790.204	0.936542	2.97936e-18	3.04866e-16	DEG
ENSMUSG00000062248	1307.39	1405.54	748.777	779.104	1060.2	-0.828061	3.35093e-18	3.40366e-16	DEG
ENSMUSG00000028691	8223.89	9073.42	5653.17	6109.99	7265.12	-0.556217	3.46739e-18	3.49624e-16	DEG
ENSMUSG00000025232	376.039	414.998	782.078	872.065	611.295	1.06514	3.72133e-18	3.72511e-16	DEG
ENSMUSG00000027820	1010.06	999.631	1637.82	1707.61	1338.78	0.734815	4.31373e-18	4.28704e-16	DEG
ENSMUSG00000046324	1065.15	972.368	1674.15	1789.5	1375.29	0.763992	5.49863e-18	5.42557e-16	DEG
ENSMUSG00000029848	447.749	422.066	869.873	855.465	648.788	0.987235	5.65463e-18	5.53994e-16	DEG
ENSMUSG00000026496	8697.87	8798.77	6471.57	6357.89	7581.53	-0.447494	7.10378e-18	6.91068e-16	DEG
ENSMUSG00000005198	3857.46	3557.27	5417.03	5329.78	4540.39	0.534935	7.82327e-18	7.55739e-16	DEG
ENSMUSG00000027397	1417.58	1407.56	2226.15	2194.55	1811.46	0.645951	8.74146e-18	8.38574e-16	DEG
ENSMUSG00000007097	75.2078	54.5253	258.338	265.604	163.419	2.00616	1.10851e-17	1.05607e-15	DEG
ENSMUSG00000054604	1311.76	1390.4	2147.44	2128.15	1744.44	0.662762	1.47849e-17	1.39889e-15	DEG
ENSMUSG00000040848	313.074	287.773	628.69	706.063	483.9	1.1493	1.61343e-17	1.51438e-15	DEG
ENSMUSG00000053062	2564.94	2727.28	3811.5	4073.7	3294.35	0.575504	1.62248e-17	1.51438e-15	DEG
ENSMUSG00000019302	528.204	535.156	1038.4	961.707	765.866	0.912168	2.15579e-17	1.99866e-15	DEG
ENSMUSG00000021500	2792.31	2815.12	1901.21	1774.01	2320.66	-0.60894	2.17581e-17	2.00378e-15	DEG
ENSMUSG00000030867	2014	2202.22	1320.96	1294.82	1708	-0.687861	2.78752e-17	2.51679e-15	DEG
ENSMUSG00000032531	1188.46	1190.47	1952.67	1861.44	1548.26	0.681351	2.77097e-17	2.51679e-15	DEG
ENSMUSG00000023169	1072.15	1161.19	1803.32	1845.95	1470.65	0.70926	2.78209e-17	2.51679e-15	DEG
ENSMUSG00000021843	979.451	974.388	1569.2	1687.69	1302.68	0.736667	3.02315e-17	2.71181e-15	DEG
ENSMUSG00000031960	10214.3	10987.9	14267.1	14901.5	12592.7	0.460366	3.72649e-17	3.32115e-15	DEG
ENSMUSG00000033256	147.792	132.274	373.379	415.006	267.113	1.49016	3.99776e-17	3.54007e-15	DEG
ENSMUSG00000087166	4320.95	4387.27	3098.04	2993.57	3699.96	-0.515244	4.4404e-17	3.90698e-15	DEG
ENSMUSG00000054099	125.055	136.313	356.224	392.872	252.616	1.52018	4.52156e-17	3.95322e-15	DEG
ENSMUSG00000020547	1720.16	1874.06	1092.89	1092.3	1444.85	-0.717208	4.70992e-17	4.092e-15	DEG
ENSMUSG00000057897	595.541	513.952	245.219	206.95	390.415	-1.29423	6.69643e-17	5.78153e-15	DEG
ENSMUSG00000029103	1049.41	1075.36	1703.42	1729.74	1389.48	0.692456	7.31994e-17	6.2806e-15	DEG
ENSMUSG00000111394	579.8	524.049	240.174	233.51	394.383	-1.22119	8.15574e-17	6.95453e-15	DEG
ENSMUSG00000019942	2515.09	2724.25	1720.57	1685.48	2161.35	-0.620554	1.17439e-16	9.9528e-15	DEG
ENSMUSG00000018340	2963.71	3080.68	2063.68	2020.8	2532.22	-0.565003	1.73612e-16	1.46236e-14	DEG
ENSMUSG00000031976	1977.27	1997.24	1294.72	1231.74	1625.24	-0.653143	1.85652e-16	1.54674e-14	DEG
ENSMUSG00000093930	2489.73	2501.1	1668.1	1418.77	2019.42	-0.692073	1.85868e-16	1.54674e-14	DEG
ENSMUSG00000021709	324.443	338.259	661.991	716.023	510.179	1.05632	1.92583e-16	1.59302e-14	DEG
ENSMUSG00000021819	150.416	132.274	384.48	386.232	263.35	1.44432	2.26423e-16	1.86179e-14	DEG
ENSMUSG00000020964	496.722	444.28	870.882	952.853	691.184	0.952381	2.3002e-16	1.88017e-14	DEG
ENSMUSG00000052353	27.9843	34.3308	191.735	157.149	102.8	2.492	2.38661e-16	1.93934e-14	DEG
ENSMUSG00000030717	644.514	657.333	1099.96	1276	919.452	0.867352	2.628e-16	2.12299e-14	DEG
ENSMUSG00000026478	6703.99	6487.5	8969.18	8811.4	7743.02	0.430567	2.73536e-16	2.19687e-14	DEG
ENSMUSG00000038172	1324.88	1294.47	2048.54	2016.37	1671.07	0.633823	3.10353e-16	2.47816e-14	DEG
ENSMUSG00000021266	1188.46	1295.48	1918.36	2092.74	1623.76	0.691857	3.92491e-16	3.11601e-14	DEG
ENSMUSG00000031026	39.3529	37.3599	187.699	182.603	111.754	2.26994	4.09571e-16	3.23304e-14	DEG
ENSMUSG00000031432	1944.91	2010.37	1235.18	1289.28	1619.94	-0.647888	4.30657e-16	3.38017e-14	DEG
ENSMUSG00000022174	798.427	760.325	413.745	350.818	580.829	-1.02634	4.39345e-16	3.42624e-14	DEG
ENSMUSG00000010376	1202.45	1247.01	667.037	733.73	962.558	-0.806855	4.41488e-16	3.42624e-14	DEG
ENSMUSG00000045294	1812.86	1671.1	1102.98	1007.08	1398.51	-0.723328	4.53213e-16	3.49759e-14	DEG
ENSMUSG00000075592	590.294	597.759	1066.65	1038.07	823.194	0.825416	7.04482e-16	5.40651e-14	DEG
ENSMUSG00000006056	1408.84	1566.09	855.745	900.839	1182.88	-0.75966	7.41857e-16	5.66188e-14	DEG
ENSMUSG00000022774	1073.9	1170.28	646.854	607.568	874.649	-0.837751	7.61423e-16	5.77929e-14	DEG
ENSMUSG00000028763	3330.13	3146.31	4721.74	4500.88	3924.76	0.509728	7.73648e-16	5.83999e-14	DEG
ENSMUSG00000027203	1816.36	1912.43	1129.22	1210.71	1517.18	-0.672401	8.46594e-16	6.3559e-14	DEG
ENSMUSG00000046312	304.329	302.918	623.644	639.662	467.639	1.05658	8.91358e-16	6.65579e-14	DEG
ENSMUSG00000020680	1527.77	1606.48	2512.74	2314.07	1990.27	0.623905	9.12024e-16	6.77349e-14	DEG
ENSMUSG00000017677	1470.05	1409.58	2172.66	2228.86	1820.29	0.611471	9.45996e-16	6.98823e-14	DEG
ENSMUSG00000030934	1317.89	1377.27	790.151	816.731	1075.51	-0.746013	9.61929e-16	7.06813e-14	DEG
ENSMUSG00000021477	1470.05	1523.68	2233.21	2320.71	1886.91	0.605356	1.01326e-15	7.40594e-14	DEG
ENSMUSG00000026456	1310.89	1223.79	1966.8	1995.35	1624.21	0.643567	1.04814e-15	7.6205e-14	DEG
ENSMUSG00000026116	1050.29	1074.35	1752.86	1648.96	1381.61	0.679761	1.09272e-15	7.90306e-14	DEG
ENSMUSG00000072235	1421.95	1469.15	852.718	898.626	1160.61	-0.723359	1.17953e-15	8.48645e-14	DEG
ENSMUSG00000055013	362.922	368.551	759.877	697.21	547.14	0.995072	1.2631e-15	9.04067e-14	DEG
ENSMUSG00000055762	3100.14	3232.14	2185.78	2171.31	2672.34	-0.539004	1.29305e-15	9.20735e-14	DEG
ENSMUSG00000023951	819.416	722.965	1351.23	1303.67	1049.32	0.782081	1.53797e-15	1.08952e-13	DEG
ENSMUSG00000006219	4030.62	4003.57	2847.77	2877.37	3439.83	-0.488953	2.13377e-15	1.50387e-13	DEG
ENSMUSG00000005667	1589.86	1827.61	2659.07	2638.33	2178.72	0.633651	2.48559e-15	1.74294e-13	DEG
ENSMUSG00000022043	769.569	796.676	1281.6	1331.34	1044.8	0.738599	2.56862e-15	1.79206e-13	DEG
ENSMUSG00000026380	8295.6	7717.35	11097.4	10657.3	9441.93	0.44189	2.69006e-15	1.86736e-13	DEG
ENSMUSG00000097451	1806.74	1739.76	2708.51	2569.72	2206.18	0.573543	2.73957e-15	1.89222e-13	DEG
ENSMUSG00000024151	4231.75	4623.55	3077.86	3097.6	3757.69	-0.519544	2.88522e-15	1.9829e-13	DEG
ENSMUSG00000027342	4060.35	4395.35	2913.37	2988.04	3589.28	-0.51855	3.17371e-15	2.17038e-13	DEG
ENSMUSG00000048078	185.396	181.751	424.845	458.166	312.54	1.26514	3.21005e-15	2.18442e-13	DEG
ENSMUSG00000069793	501.094	482.65	217.973	212.483	353.55	-1.19248	3.32773e-15	2.2534e-13	DEG
ENSMUSG00000039067	3505.91	3700.65	2422.93	2563.08	3048.14	-0.53143	3.64522e-15	2.45635e-13	DEG
ENSMUSG00000029084	139.922	138.333	379.434	353.032	252.68	1.39665	4.25974e-15	2.85651e-13	DEG
ENSMUSG00000030357	9316.15	9983.18	7079.07	7203.39	8395.45	-0.434123	4.79357e-15	3.19895e-13	DEG
ENSMUSG00000003814	8485.37	8642.26	6459.46	6472.98	7515.02	-0.405257	6.03524e-15	4.00821e-13	DEG
ENSMUSG00000005148	1591.61	1731.68	2481.46	2508.85	2078.4	0.587343	6.10149e-15	4.03282e-13	DEG
ENSMUSG00000026558	4683.87	4591.23	3404.82	3291.27	3992.8	-0.469972	6.34675e-15	4.17495e-13	DEG
ENSMUSG00000024619	215.129	193.868	473.284	470.34	338.155	1.20421	7.10746e-15	4.6532e-13	DEG
ENSMUSG00000003955	537.823	538.185	243.201	253.43	393.16	-1.11596	7.43263e-15	4.84313e-13	DEG
ENSMUSG00000057278	1156.98	1204.61	684.192	709.383	938.789	-0.760938	7.79227e-15	5.05364e-13	DEG
ENSMUSG00000026479	490.6	514.961	905.193	906.372	704.282	0.849994	8.80273e-15	5.68228e-13	DEG
ENSMUSG00000027597	4302.59	4401.41	3076.85	3185.03	3741.47	-0.475144	9.73591e-15	6.25544e-13	DEG
ENSMUSG00000030007	7488.43	7857.71	5471.52	5796.8	6653.61	-0.445628	9.85237e-15	6.30096e-13	DEG
ENSMUSG00000041431	5470.93	5740.31	3942.68	4162.23	4829.04	-0.468093	1.02828e-14	6.5459e-13	DEG
ENSMUSG00000021488	2834.29	2787.86	3896.26	3943.11	3365.38	0.479406	1.13228e-14	7.17489e-13	DEG
ENSMUSG00000037070	1967.65	2001.28	1313.89	1301.46	1646.07	-0.601512	1.23914e-14	7.81623e-13	DEG
ENSMUSG00000029447	7120.26	7541.66	5303	5501.32	6366.56	-0.440367	1.48614e-14	9.33163e-13	DEG
ENSMUSG00000033467	143.42	140.352	358.242	369.632	252.911	1.35829	1.51889e-14	9.49407e-13	DEG
ENSMUSG00000040010	4967.22	5149.61	6918.62	6691	5931.61	0.428213	2.10943e-14	1.3126e-12	DEG
ENSMUSG00000020471	1500.66	1590.32	982.896	958.387	1258.07	-0.670296	2.42844e-14	1.50433e-12	DEG
ENSMUSG00000035242	4125.94	4403.42	2931.53	3098.71	3639.9	-0.500154	2.50003e-14	1.54176e-12	DEG
ENSMUSG00000071172	5799.75	6320.9	4232.31	4451.07	5201.01	-0.480977	2.55632e-14	1.56946e-12	DEG
ENSMUSG00000021273	1714.04	1637.78	1043.44	1097.83	1373.27	-0.64733	3.08479e-14	1.88554e-12	DEG
ENSMUSG00000024924	79.5804	71.6907	226.046	276.67	163.497	1.72901	5.29966e-14	3.22509e-12	DEG
ENSMUSG00000034271	175.776	199.926	412.736	472.553	315.248	1.23797	6.33901e-14	3.84066e-12	DEG
ENSMUSG00000025007	1512.03	1529.74	2210	2269.8	1880.39	0.558502	6.44902e-14	3.89025e-12	DEG
ENSMUSG00000025964	328.816	314.025	124.123	111.775	219.685	-1.44527	6.59406e-14	3.96045e-12	DEG
ENSMUSG00000032340	761.698	725.995	1205.91	1240.59	983.549	0.716768	6.7739e-14	4.05085e-12	DEG
ENSMUSG00000020099	367.294	400.862	726.576	724.877	554.902	0.919477	7.18011e-14	4.27526e-12	DEG
ENSMUSG00000022234	6610.42	7040.84	4920.53	5138.32	5927.53	-0.440468	7.36263e-14	4.36513e-12	DEG
ENSMUSG00000038550	35.8549	39.3794	169.534	164.896	102.416	2.1549	8.00664e-14	4.72666e-12	DEG
ENSMUSG00000002985	3381.73	3734.98	4980.07	4971.22	4267	0.484343	8.36669e-14	4.91819e-12	DEG
ENSMUSG00000026628	42.851	32.3113	166.507	172.642	103.578	2.16638	9.53835e-14	5.58317e-12	DEG
ENSMUSG00000049422	1421.08	1468.14	2090.92	2220	1800.04	0.577339	9.96646e-14	5.80914e-12	DEG
ENSMUSG00000014226	3512.03	3934.91	2602.55	2539.84	3147.33	-0.533457	1.06485e-13	6.18058e-12	DEG
ENSMUSG00000025630	1730.65	1874.06	1167.57	1170.87	1485.79	-0.623689	1.11246e-13	6.42993e-12	DEG
ENSMUSG00000019916	555.314	445.29	213.936	221.336	358.969	-1.20319	1.13312e-13	6.52205e-12	DEG
ENSMUSG00000022136	355.051	350.376	650.891	707.17	515.872	0.944165	1.14716e-13	6.57545e-12	DEG
ENSMUSG00000020180	1561.87	1693.31	1044.45	1031.43	1332.77	-0.648206	1.16391e-13	6.64392e-12	DEG
ENSMUSG00000021131	2526.46	2899.94	1715.53	1835.99	2244.48	-0.611169	1.20424e-13	6.81778e-12	DEG
ENSMUSG00000022962	4606.92	4616.48	3453.25	3302.34	3994.75	-0.448946	1.20365e-13	6.81778e-12	DEG
ENSMUSG00000037364	2188.9	2249.67	1512.69	1509.51	1865.19	-0.554241	1.3043e-13	7.32749e-12	DEG
ENSMUSG00000040488	1030.17	1064.25	1625.71	1603.58	1330.93	0.625183	1.30488e-13	7.32749e-12	DEG
ENSMUSG00000020766	1356.36	1444.92	815.38	904.159	1130.21	-0.70444	1.31665e-13	7.36363e-12	DEG
ENSMUSG00000017144	348.055	396.823	700.339	722.663	541.97	0.935734	1.46168e-13	8.14179e-12	DEG
ENSMUSG00000000544	617.404	632.09	1026.29	1080.12	838.976	0.753433	1.62892e-13	9.03688e-12	DEG
ENSMUSG00000071547	1388.72	1419.68	907.211	864.319	1144.98	-0.664083	1.90363e-13	1.05187e-11	DEG
ENSMUSG00000020739	1674.69	1679.18	1110.05	1086.76	1387.67	-0.610197	1.95978e-13	1.07858e-11	DEG
ENSMUSG00000049775	591.169	724.985	307.786	329.791	488.433	-1.04465	1.96868e-13	1.07918e-11	DEG
ENSMUSG00000032252	386.533	422.066	732.631	766.931	577.04	0.892126	2.01975e-13	1.1028e-11	DEG
ENSMUSG00000018707	5241.81	4899.2	7171.91	6683.25	5999.04	0.450066	2.13073e-13	1.15882e-11	DEG
ENSMUSG00000036309	3717.54	4143.92	2779.15	2720.22	3340.21	-0.51483	2.15001e-13	1.16471e-11	DEG
ENSMUSG00000058454	1149.11	1058.2	681.165	589.861	869.582	-0.795671	2.17333e-13	1.17275e-11	DEG
ENSMUSG00000029313	1728.03	1555.99	2504.67	2390.43	2044.78	0.575083	2.47214e-13	1.32441e-11	DEG
ENSMUSG00000024968	1517.27	1604.46	1034.36	911.906	1267	-0.680155	2.47357e-13	1.32441e-11	DEG
ENSMUSG00000067367	1800.62	1963.92	1265.45	1167.55	1549.38	-0.628442	2.59737e-13	1.38533e-11	DEG
ENSMUSG00000000751	3537.39	3726.91	2581.36	2636.12	3120.44	-0.47725	2.95918e-13	1.57224e-11	DEG
ENSMUSG00000028173	105.816	106.021	274.484	313.191	199.878	1.47117	3.04671e-13	1.61254e-11	DEG
ENSMUSG00000064351	45778.8	52287.8	36424.7	36246	42684.3	-0.432307	3.41388e-13	1.79997e-11	DEG
ENSMUSG00000054766	15521.7	16600.9	12290.2	12428	14210.2	-0.377877	3.61847e-13	1.90059e-11	DEG
ENSMUSG00000006517	808.047	766.384	422.827	447.099	611.089	-0.857021	3.93482e-13	2.05892e-11	DEG
ENSMUSG00000003868	2771.32	2883.78	2012.21	1975.43	2410.69	-0.503576	4.37991e-13	2.28317e-11	DEG
ENSMUSG00000032244	3293.4	3295.75	4406.89	4480.96	3869.25	0.431667	4.92093e-13	2.55555e-11	DEG
ENSMUSG00000020808	464.365	444.28	211.918	208.056	332.155	-1.11365	7.43329e-13	3.84582e-11	DEG
ENSMUSG00000038564	367.294	343.308	684.192	652.942	511.934	0.911256	7.46719e-13	3.84895e-11	DEG
ENSMUSG00000023045	57.7176	50.4864	183.662	208.056	124.981	1.85206	7.87879e-13	4.04601e-11	DEG
ENSMUSG00000029009	552.69	548.282	905.193	981.627	746.948	0.776494	7.93875e-13	4.0617e-11	DEG
ENSMUSG00000039509	2389.16	2440.51	1707.45	1657.81	2048.73	-0.520797	8.09847e-13	4.12813e-11	DEG
ENSMUSG00000057342	272.847	310.996	578.233	581.008	435.771	0.991696	8.3316e-13	4.23135e-11	DEG
ENSMUSG00000031447	3443.82	3792.54	4869.07	5409.46	4378.72	0.506529	8.83194e-13	4.46903e-11	DEG
ENSMUSG00000038803	480.98	498.806	223.018	243.47	361.569	-1.07134	9.58246e-13	4.8311e-11	DEG
ENSMUSG00000028792	2996.94	2968.6	2118.17	2161.35	2561.27	-0.479426	1.05737e-12	5.31145e-11	DEG
ENSMUSG00000034168	853.521	888.561	1400.68	1332.45	1118.8	0.650611	1.09088e-12	5.45995e-11	DEG
ENSMUSG00000025579	655.882	631.08	1069.68	1046.92	850.891	0.717365	1.20083e-12	5.98857e-11	DEG
ENSMUSG00000034636	957.588	945.106	1470.31	1453.07	1206.52	0.619497	1.21931e-12	6.03289e-11	DEG
ENSMUSG00000029522	839.529	862.308	488.421	492.473	670.683	-0.794735	1.2148e-12	6.03289e-11	DEG
ENSMUSG00000046027	186.271	201.946	422.827	429.393	310.109	1.13576	1.22283e-12	6.03289e-11	DEG
ENSMUSG00000038462	1490.16	1604.46	1007.12	997.12	1274.71	-0.62596	1.25367e-12	6.16304e-11	DEG
ENSMUSG00000022505	69.9608	65.6323	208.891	227.976	143.115	1.68584	1.29317e-12	6.3347e-11	DEG
ENSMUSG00000022205	2035.86	2299.15	1463.24	1408.81	1801.76	-0.592838	1.36959e-12	6.68534e-11	DEG
ENSMUSG00000063511	4420.65	4439.78	3367.48	3146.3	3843.55	-0.44348	1.68654e-12	8.18386e-11	DEG
ENSMUSG00000038742	56.8431	59.574	180.635	227.976	131.257	1.81096	1.68843e-12	8.18386e-11	DEG
ENSMUSG00000064363	7168.36	8006.14	10125.6	10221.3	8880.36	0.423551	2.06588e-12	9.97835e-11	DEG
ENSMUSG00000029247	7713.18	8262.61	5977.1	6128.8	7020.42	-0.399994	2.29805e-12	1.10611e-10	DEG
ENSMUSG00000061607	2843.91	2499.08	1868.91	1699.86	2227.94	-0.582408	2.51301e-12	1.20537e-10	DEG
ENSMUSG00000031683	738.086	782.539	438.973	409.472	592.268	-0.840416	2.70315e-12	1.29209e-10	DEG
ENSMUSG00000010095	3438.57	3581.51	4688.43	4687.9	4099.1	0.417863	2.98073e-12	1.41985e-10	DEG
ENSMUSG00000007721	1111.5	1275.29	722.539	724.877	958.551	-0.72045	3.21897e-12	1.52807e-10	DEG
ENSMUSG00000040943	1047.66	1015.79	1598.47	1525.01	1296.73	0.598005	3.76611e-12	1.78168e-10	DEG
ENSMUSG00000058301	2528.21	2513.21	1821.49	1746.34	2152.31	-0.498511	3.78284e-12	1.78349e-10	DEG
ENSMUSG00000028820	5473.56	5660.54	4251.48	4196.54	4895.53	-0.398042	3.99279e-12	1.87607e-10	DEG
ENSMUSG00000050567	518.584	545.253	899.138	893.092	714.017	0.753296	4.38706e-12	2.05433e-10	DEG
ENSMUSG00000020075	5431.58	5515.14	4114.24	4210.92	4817.97	-0.394981	4.58659e-12	2.14051e-10	DEG
ENSMUSG00000031591	2006.13	1992.19	2714.57	2912.79	2406.42	0.492627	4.67288e-12	2.17344e-10	DEG
ENSMUSG00000031004	3893.32	3500.73	2696.4	2529.87	3155.08	-0.500821	4.92978e-12	2.28523e-10	DEG
ENSMUSG00000019087	502.843	488.708	864.827	826.691	670.768	0.770447	5.8657e-12	2.70999e-10	DEG
ENSMUSG00000066551	3697.43	4063.15	2802.36	2804.33	3341.82	-0.468468	5.99161e-12	2.74977e-10	DEG
ENSMUSG00000042507	599.039	654.304	1021.24	1034.75	827.333	0.715227	5.97596e-12	2.74977e-10	DEG
ENSMUSG00000023830	1139.49	1042.04	1629.75	1667.77	1369.76	0.594826	6.064e-12	2.77378e-10	DEG
ENSMUSG00000032224	692.612	665.411	380.443	368.525	526.748	-0.858591	6.4638e-12	2.9469e-10	DEG
ENSMUSG00000024827	2522.09	2538.46	1833.6	1769.58	2165.93	-0.489697	6.81581e-12	3.09716e-10	DEG
ENSMUSG00000029191	2690.87	2678.81	1979.92	1809.42	2289.76	-0.502302	8.92641e-12	4.04293e-10	DEG
ENSMUSG00000024104	826.412	856.25	1328.02	1273.79	1071.12	0.629539	9.71554e-12	4.38596e-10	DEG
ENSMUSG00000022710	5832.11	5727.18	4362.48	4486.49	5102.06	-0.385713	9.8988e-12	4.45414e-10	DEG
ENSMUSG00000064370	14752.1	16396	19939.5	21303.6	18097.8	0.405137	1.00534e-11	4.50903e-10	DEG
ENSMUSG00000021938	322.694	354.415	659.973	603.142	485.056	0.901661	1.06477e-11	4.76012e-10	DEG
ENSMUSG00000004207	2960.22	2972.64	3969.93	3945.32	3462.03	0.415977	1.16635e-11	5.1974e-10	DEG
ENSMUSG00000025351	1085.27	1118.78	1578.28	1771.8	1388.53	0.603729	1.17817e-11	5.2332e-10	DEG
ENSMUSG00000063888	3026.68	3137.23	2190.83	2285.3	2660.01	-0.461616	1.22266e-11	5.41343e-10	DEG
ENSMUSG00000021018	731.09	716.907	410.717	413.899	568.153	-0.81256	1.35482e-11	5.97939e-10	DEG
ENSMUSG00000057388	641.016	767.393	306.777	399.512	528.674	-0.996768	1.37431e-11	6.0461e-10	DEG
ENSMUSG00000033307	4223.88	4473.1	3127.3	3305.66	3782.49	-0.434995	1.42961e-11	6.26941e-10	DEG
ENSMUSG00000023906	340.184	338.259	147.333	144.975	242.688	-1.21458	1.5615e-11	6.82611e-10	DEG
ENSMUSG00000006800	1781.38	1847.8	2544.03	2516.59	2172.45	0.480129	1.61663e-11	7.04482e-10	DEG
ENSMUSG00000054874	815.043	775.471	1253.34	1218.46	1015.58	0.635578	1.66864e-11	7.24862e-10	DEG
ENSMUSG00000025178	708.353	732.053	1109.04	1166.44	928.972	0.659807	1.68567e-11	7.29966e-10	DEG
ENSMUSG00000031297	710.976	780.52	1147.38	1227.31	966.548	0.671775	1.70382e-11	7.35519e-10	DEG
ENSMUSG00000042626	1424.58	1432.8	1981.94	2170.2	1752.38	0.538713	1.74311e-11	7.50136e-10	DEG
ENSMUSG00000027018	3368.61	3636.03	2510.72	2585.21	3025.14	-0.458648	1.75845e-11	7.54384e-10	DEG
ENSMUSG00000025580	1931.79	2090.14	1349.21	1407.7	1694.71	-0.544527	1.77389e-11	7.58654e-10	DEG
ENSMUSG00000024359	8977.72	9687.33	11926.9	12121.5	10678.4	0.365848	1.90876e-11	8.13813e-10	DEG
ENSMUSG00000022673	3723.66	3754.17	2843.74	2706.94	3257.13	-0.429592	1.93722e-11	8.23409e-10	DEG
ENSMUSG00000034880	634.02	692.674	375.398	353.032	513.781	-0.863396	2.08666e-11	8.84208e-10	DEG
ENSMUSG00000027520	604.286	657.333	1028.31	1011.51	825.358	0.694479	2.26236e-11	9.55726e-10	DEG
ENSMUSG00000058240	460.867	486.689	772.996	856.572	644.281	0.782307	2.46528e-11	1.03827e-09	DEG
ENSMUSG00000068742	340.184	314.025	623.644	587.648	466.376	0.887844	2.47795e-11	1.04044e-09	DEG
ENSMUSG00000027804	2486.23	2694.96	1869.92	1791.72	2210.71	-0.499917	2.60796e-11	1.09171e-09	DEG
ENSMUSG00000031848	2588.55	2788.87	1946.62	1886.89	2302.73	-0.487487	2.70508e-11	1.12894e-09	DEG
ENSMUSG00000051343	926.106	940.057	1465.26	1364.54	1173.99	0.601286	2.73644e-11	1.13859e-09	DEG
ENSMUSG00000019539	397.027	401.872	198.799	169.322	291.755	-1.1157	3.14727e-11	1.3056e-09	DEG
ENSMUSG00000050856	564.933	571.506	313.84	292.164	435.611	-0.906156	3.21447e-11	1.32948e-09	DEG
ENSMUSG00000042364	1357.24	1361.11	1954.69	1926.73	1649.94	0.513981	3.37932e-11	1.39349e-09	DEG
ENSMUSG00000023977	984.698	920.872	1449.12	1423.19	1194.47	0.591241	3.50614e-11	1.44148e-09	DEG
ENSMUSG00000057738	3356.37	3478.51	4550.18	4464.35	3962.35	0.399711	3.53428e-11	1.44874e-09	DEG
ENSMUSG00000038508	139.047	141.362	319.895	327.578	231.971	1.20743	3.86263e-11	1.57865e-09	DEG
ENSMUSG00000025982	5073.91	5101.15	3925.53	3895.52	4499.03	-0.379526	3.93959e-11	1.60535e-09	DEG
ENSMUSG00000042462	1339.75	1527.72	842.626	960.6	1167.67	-0.669226	4.11347e-11	1.67128e-09	DEG
ENSMUSG00000030978	2851.78	2837.34	2115.14	2045.15	2462.35	-0.451316	4.3335e-11	1.75551e-09	DEG
ENSMUSG00000052812	1216.44	1220.76	1733.69	1792.82	1490.93	0.532841	4.47759e-11	1.80858e-09	DEG
ENSMUSG00000027698	268.474	241.325	512.64	485.833	377.068	0.968368	4.56726e-11	1.83942e-09	DEG
ENSMUSG00000040652	742.459	833.026	457.137	454.846	621.867	-0.787536	4.70597e-11	1.88977e-09	DEG
ENSMUSG00000032228	420.639	433.173	754.832	714.917	580.89	0.784444	4.95042e-11	1.98218e-09	DEG
ENSMUSG00000028542	83.9529	98.9534	236.137	257.857	169.225	1.43614	5.08292e-11	2.02935e-09	DEG
ENSMUSG00000022010	1841.72	2032.58	2632.83	2963.69	2367.71	0.530889	5.4362e-11	2.16414e-09	DEG
ENSMUSG00000043439	2005.25	2359.73	3114.19	3158.47	2659.41	0.524213	5.45328e-11	2.1647e-09	DEG
ENSMUSG00000066036	4850.91	4418.57	6238.46	6057.98	5391.48	0.407249	5.93157e-11	2.34781e-09	DEG
ENSMUSG00000027313	151.29	239.306	800.243	831.118	505.489	2.06457	6.07225e-11	2.39136e-09	DEG
ENSMUSG00000032346	1046.79	1116.76	661.991	701.636	881.794	-0.665884	6.07622e-11	2.39136e-09	DEG
ENSMUSG00000032291	129.427	144.391	36.3288	24.347	83.6236	-2.1662	6.19072e-11	2.42951e-09	DEG
ENSMUSG00000029649	1115.87	1202.59	716.485	760.29	948.809	-0.650567	6.30765e-11	2.46838e-09	DEG
ENSMUSG00000030103	355.051	284.743	129.169	133.909	225.718	-1.28465	6.84223e-11	2.67001e-09	DEG
ENSMUSG00000034064	812.42	883.512	1291.69	1297.03	1071.16	0.611238	7.12026e-11	2.77068e-09	DEG
ENSMUSG00000056758	205.51	184.78	381.452	452.633	306.094	1.09268	7.50974e-11	2.91403e-09	DEG
ENSMUSG00000018362	4551.82	5030.47	3472.43	3617.74	4168.12	-0.434248	7.61445e-11	2.94639e-09	DEG
ENSMUSG00000021048	3811.11	3878.37	2956.76	2826.47	3368.18	-0.410617	9.22488e-11	3.55957e-09	DEG
ENSMUSG00000078622	807.172	824.948	1202.89	1298.14	1033.29	0.61555	9.55164e-11	3.67538e-09	DEG
ENSMUSG00000052833	3162.23	3292.72	2403.76	2390.43	2812.28	-0.428782	9.67073e-11	3.71088e-09	DEG
ENSMUSG00000033826	927.855	843.123	551.996	517.927	710.225	-0.727331	1.20493e-10	4.61079e-09	DEG
ENSMUSG00000015165	7108.01	7649.7	5802.52	5493.57	6513.45	-0.385165	1.24736e-10	4.74684e-09	DEG
ENSMUSG00000030785	6.12157	4.03891	68.6211	71.9343	37.679	3.77431	1.24561e-10	4.74684e-09	DEG
ENSMUSG00000020361	11827.7	12478.2	9651.35	9659.12	10904.1	-0.33176	1.33574e-10	5.06919e-09	DEG
ENSMUSG00000006715	1237.43	1321.73	822.444	858.785	1060.1	-0.605931	1.36418e-10	5.16297e-09	DEG
ENSMUSG00000022521	391.78	402.882	705.384	667.329	541.844	0.789478	1.38384e-10	5.22303e-09	DEG
ENSMUSG00000001918	3120.25	3105.92	4194.97	4010.62	3607.94	0.398432	1.3978e-10	5.26135e-09	DEG
ENSMUSG00000044393	1030.17	997.612	1442.05	1578.13	1261.99	0.57378	1.48036e-10	5.55698e-09	DEG
ENSMUSG00000001642	1651.07	1958.87	1204.91	1170.87	1496.43	-0.602254	1.52434e-10	5.70656e-09	DEG
ENSMUSG00000041995	99.6941	108.041	251.274	268.924	181.983	1.32544	1.70782e-10	6.37618e-09	DEG
ENSMUSG00000022797	4356.81	4715.43	3356.38	3465.02	3973.41	-0.411115	1.84231e-10	6.85975e-09	DEG
ENSMUSG00000023015	2160.04	2184.04	1588.38	1530.54	1865.75	-0.477614	1.94355e-10	7.21726e-09	DEG
ENSMUSG00000060591	1156.1	1219.75	702.357	810.091	972.075	-0.652334	2.13739e-10	7.91579e-09	DEG
ENSMUSG00000001525	18857.1	19432.2	15419.6	15655.1	17341	-0.301161	2.16657e-10	8.00239e-09	DEG
ENSMUSG00000059005	12644.5	12245	10129.7	9762.04	11195.3	-0.323368	2.21549e-10	8.16128e-09	DEG
ENSMUSG00000054509	81.3294	107.031	255.311	241.257	171.232	1.40425	2.25129e-10	8.27109e-09	DEG
ENSMUSG00000038690	1791.87	1902.33	1315.91	1266.04	1569.04	-0.515964	2.46752e-10	9.04145e-09	DEG
ENSMUSG00000021493	306.078	298.88	531.813	574.368	427.785	0.869708	2.51942e-10	9.20722e-09	DEG
ENSMUSG00000024902	743.333	801.724	404.662	485.833	608.888	-0.796061	2.63508e-10	9.60447e-09	DEG
ENSMUSG00000055612	2242.24	2278.96	1596.45	1668.88	1946.63	-0.469686	2.65113e-10	9.63755e-09	DEG
ENSMUSG00000021027	411.894	424.086	673.092	773.571	570.661	0.79067	2.69028e-10	9.75421e-09	DEG
ENSMUSG00000029060	573.678	564.438	977.85	868.745	746.178	0.698791	2.86215e-10	1.03502e-08	DEG
ENSMUSG00000002068	1735.9	1918.48	1276.55	1245.02	1543.99	-0.534302	2.91954e-10	1.05302e-08	DEG
ENSMUSG00000026956	274.596	273.636	509.612	505.754	390.9	0.889139	3.35493e-10	1.2069e-08	DEG
ENSMUSG00000025791	508.965	496.786	253.292	282.204	385.312	-0.910847	3.91859e-10	1.40601e-08	DEG
ENSMUSG00000031353	3715.79	3727.92	2861.9	2815.4	3280.25	-0.390688	3.94573e-10	1.41208e-08	DEG
ENSMUSG00000055148	3326.63	3619.88	4640	4530.76	4029.32	0.401436	4.16221e-10	1.48571e-08	DEG
ENSMUSG00000022474	1886.32	2001.28	1355.27	1397.74	1660.15	-0.497609	4.30436e-10	1.53249e-08	DEG
ENSMUSG00000040824	2091.83	2254.72	1488.47	1592.52	1856.88	-0.496388	4.47611e-10	1.58954e-08	DEG
ENSMUSG00000001441	2321.82	2285.02	1713.51	1634.57	1988.73	-0.460217	4.83752e-10	1.71347e-08	DEG
ENSMUSG00000023473	150.416	144.391	330.996	314.298	235.025	1.1298	4.91629e-10	1.73692e-08	DEG
ENSMUSG00000020929	3261.92	3322.01	2484.49	2495.57	2891	-0.402678	5.17732e-10	1.81984e-08	DEG
ENSMUSG00000022034	1756.89	1777.12	1280.59	1199.64	1503.56	-0.510184	5.17573e-10	1.81984e-08	DEG
ENSMUSG00000031948	5627.47	5804.93	4496.7	4461.03	5097.53	-0.351707	5.28762e-10	1.85389e-08	DEG
ENSMUSG00000046330	3587.24	3963.18	2754.93	2843.07	3287.11	-0.431241	5.393e-10	1.88605e-08	DEG
ENSMUSG00000034993	1939.66	1946.76	2606.59	2628.37	2280.34	0.429727	5.88602e-10	2.05327e-08	DEG
ENSMUSG00000029177	2185.4	2079.03	1553.06	1522.79	1835.07	-0.47164	6.36792e-10	2.21578e-08	DEG
ENSMUSG00000063354	576.302	551.312	860.791	951.746	735.038	0.68342	6.45272e-10	2.23965e-08	DEG
ENSMUSG00000032575	891.125	945.106	527.777	605.355	742.341	-0.697185	6.50457e-10	2.25198e-08	DEG
ENSMUSG00000029250	2240.49	2365.79	1665.07	1683.26	1988.66	-0.459792	6.67079e-10	2.30376e-08	DEG
ENSMUSG00000031486	54.2196	48.467	162.47	166.002	107.79	1.67481	7.02247e-10	2.41916e-08	DEG
ENSMUSG00000026817	569.306	609.876	341.087	325.364	461.408	-0.82195	7.45129e-10	2.5605e-08	DEG
ENSMUSG00000030335	896.372	989.534	544.932	618.635	762.368	-0.696981	7.48801e-10	2.56673e-08	DEG
ENSMUSG00000028884	1223.44	1315.68	830.517	864.319	1058.49	-0.582855	7.50753e-10	2.56706e-08	DEG
ENSMUSG00000025153	7471.81	7207.44	5921.59	5626.37	6556.8	-0.346099	7.72544e-10	2.63504e-08	DEG
ENSMUSG00000029169	3560.13	3634.01	2644.94	2803.23	3160.58	-0.401267	8.1491e-10	2.7727e-08	DEG
ENSMUSG00000060373	5614.35	6050.29	4403.86	4582.77	5162.82	-0.376106	8.23642e-10	2.79553e-08	DEG
ENSMUSG00000028532	96.1961	86.8366	228.064	237.937	162.258	1.34582	8.37399e-10	2.83525e-08	DEG
ENSMUSG00000032330	1172.72	1284.37	823.453	804.558	1021.28	-0.59278	9.36322e-10	3.15615e-08	DEG
ENSMUSG00000010342	337.561	338.259	561.078	635.235	468.033	0.823026	9.36745e-10	3.15615e-08	DEG
ENSMUSG00000050052	452.996	484.67	748.777	790.171	619.153	0.715427	9.43281e-10	3.17043e-08	DEG
ENSMUSG00000027194	117.184	149.44	292.649	318.724	219.499	1.20103	9.54944e-10	3.20184e-08	DEG
ENSMUSG00000030246	2632.27	2555.62	1926.44	1926.73	2260.27	-0.429349	9.62754e-10	3.22021e-08	DEG
ENSMUSG00000022817	589.42	603.818	913.266	952.853	764.839	0.645202	9.79685e-10	3.26893e-08	DEG
ENSMUSG00000021290	731.965	813.841	483.375	440.459	617.41	-0.740697	9.94259e-10	3.30956e-08	DEG
ENSMUSG00000041859	4859.65	5107.21	3924.52	3785.96	4419.33	-0.369853	9.97201e-10	3.31138e-08	DEG
ENSMUSG00000005371	590.294	660.362	1022.25	951.746	806.164	0.660407	1.00324e-09	3.32344e-08	DEG
ENSMUSG00000040721	363.796	466.494	764.923	703.85	574.766	0.826556	1.03746e-09	3.42857e-08	DEG
ENSMUSG00000028278	712.725	745.179	1126.19	1082.33	916.608	0.600089	1.05735e-09	3.48598e-08	DEG
ENSMUSG00000045962	4105.82	3697.62	5231.35	5067.5	4525.57	0.399778	1.07039e-09	3.52057e-08	DEG
ENSMUSG00000026811	522.957	487.699	282.557	266.71	389.981	-0.879785	1.07943e-09	3.54185e-08	DEG
ENSMUSG00000029405	3796.25	4028.82	2922.45	3027.88	3443.85	-0.394956	1.09328e-09	3.57879e-08	DEG
ENSMUSG00000047388	1248.8	1241.97	1798.28	1712.04	1500.27	0.495262	1.12068e-09	3.65983e-08	DEG
ENSMUSG00000001416	6233.51	6777.3	5030.53	5066.39	5776.93	-0.365454	1.19448e-09	3.89165e-08	DEG
ENSMUSG00000046434	12577.2	12588.3	10374.9	10068.6	11402.2	-0.299714	1.20207e-09	3.90717e-08	DEG
ENSMUSG00000028517	278.094	237.286	486.402	483.62	371.351	0.909824	1.21652e-09	3.94482e-08	DEG
ENSMUSG00000096255	972.455	922.892	571.169	630.809	774.331	-0.658528	1.21944e-09	3.94504e-08	DEG
ENSMUSG00000023832	1323.13	1242.98	900.147	792.384	1064.66	-0.599866	1.22512e-09	3.95417e-08	DEG
ENSMUSG00000015671	2118.06	2337.52	1528.84	1636.78	1905.3	-0.492878	1.2301e-09	3.96098e-08	DEG
ENSMUSG00000039959	926.106	869.376	1322.97	1316.95	1108.85	0.555329	1.23852e-09	3.9788e-08	DEG
ENSMUSG00000024130	230.871	200.936	432.918	412.792	319.379	0.967754	1.29804e-09	4.15575e-08	DEG
ENSMUSG00000056201	5797.12	6326.96	4493.67	4778.65	5349.1	-0.38674	1.29961e-09	4.15575e-08	DEG
ENSMUSG00000000320	48.9725	38.3697	142.288	157.149	96.6947	1.77123	1.37493e-09	4.38645e-08	DEG
ENSMUSG00000030079	1386.97	1517.62	1030.33	895.306	1207.56	-0.591245	1.38842e-09	4.41927e-08	DEG
ENSMUSG00000020163	896.372	913.804	561.078	592.075	740.832	-0.650897	1.39481e-09	4.42939e-08	DEG
ENSMUSG00000031451	212.506	215.072	82.7489	79.6811	147.502	-1.39569	1.51502e-09	4.80013e-08	DEG
ENSMUSG00000028896	2160.04	2113.36	1587.37	1531.65	1848.1	-0.454202	1.70157e-09	5.37884e-08	DEG
ENSMUSG00000031995	891.125	768.403	1276.55	1245.02	1045.27	0.601946	1.71533e-09	5.40996e-08	DEG
ENSMUSG00000021670	2100.57	2064.89	1509.66	1531.65	1801.69	-0.454055	1.75675e-09	5.52797e-08	DEG
ENSMUSG00000002129	2316.58	2396.09	1745.8	1734.17	2048.16	-0.437128	1.7828e-09	5.59719e-08	DEG
ENSMUSG00000019471	3064.28	3254.35	2360.36	2398.18	2769.29	-0.408763	1.7929e-09	5.61614e-08	DEG
ENSMUSG00000023944	43516.5	45121.7	36646.7	36806	40522.7	-0.271076	2.04107e-09	6.37903e-08	DEG
ENSMUSG00000028156	1869.7	1915.45	1335.08	1393.31	1628.39	-0.472433	2.27532e-09	7.09511e-08	DEG
ENSMUSG00000020100	299.957	317.055	573.188	521.247	427.862	0.828415	2.30035e-09	7.15698e-08	DEG
ENSMUSG00000078713	919.984	988.524	589.334	634.129	782.993	-0.641478	2.41224e-09	7.48825e-08	DEG
ENSMUSG00000008206	209.882	206.994	73.6667	84.1078	143.663	-1.4038	2.48098e-09	7.66717e-08	DEG
ENSMUSG00000019817	646.263	660.362	1004.09	984.947	823.915	0.606678	2.47639e-09	7.66717e-08	DEG
ENSMUSG00000020914	11568	11631.1	9337.51	9568.37	10526.2	-0.295288	2.48771e-09	7.6708e-08	DEG
ENSMUSG00000074088	1609.97	1618.59	1138.3	1154.27	1380.28	-0.493999	2.53408e-09	7.79638e-08	DEG
ENSMUSG00000044150	522.082	478.611	807.307	797.918	651.479	0.680571	2.62478e-09	8.05748e-08	DEG
ENSMUSG00000020142	464.365	469.524	789.142	725.983	612.253	0.698893	2.75082e-09	8.42567e-08	DEG
ENSMUSG00000001794	3396.6	3616.85	4419	4773.12	4051.39	0.390404	2.78831e-09	8.52161e-08	DEG
ENSMUSG00000059796	15201.6	16147.6	12388.1	12875.1	14153.1	-0.311324	2.81518e-09	8.58474e-08	DEG
ENSMUSG00000028398	313.074	395.813	167.516	162.682	259.772	-1.09968	2.87693e-09	8.75374e-08	DEG
ENSMUSG00000023307	764.321	796.676	1120.14	1212.92	973.515	0.579763	3.07547e-09	9.33727e-08	DEG
ENSMUSG00000017421	3465.68	3520.92	2673.19	2709.16	3092.24	-0.376325	3.26293e-09	9.88467e-08	DEG
ENSMUSG00000026385	905.992	984.485	625.663	586.541	775.67	-0.639676	3.3493e-09	1.01241e-07	DEG
ENSMUSG00000027327	772.192	791.627	473.284	503.54	635.161	-0.679292	3.5477e-09	1.07004e-07	DEG
ENSMUSG00000031231	1498.04	1515.6	1056.56	1071.27	1285.37	-0.502133	3.79204e-09	1.14125e-07	DEG
ENSMUSG00000024587	5782.26	5996.78	7221.36	7579.66	6645.01	0.329521	3.89322e-09	1.16915e-07	DEG
ENSMUSG00000020250	4529.09	4451.89	3555.18	3489.37	4006.38	-0.350372	3.92869e-09	1.17724e-07	DEG
ENSMUSG00000028367	3086.14	3234.16	2388.62	2421.42	2782.59	-0.393688	3.95933e-09	1.18244e-07	DEG
ENSMUSG00000042978	912.988	822.929	545.941	552.234	708.523	-0.661732	3.96314e-09	1.18244e-07	DEG
ENSMUSG00000044465	630.521	636.129	966.75	959.493	798.223	0.604957	4.04781e-09	1.20143e-07	DEG
ENSMUSG00000031575	4898.13	5074.89	6152.69	6448.64	5643.59	0.337523	4.05118e-09	1.20143e-07	DEG
ENSMUSG00000021116	2696.11	2860.56	2096.98	2072.82	2431.62	-0.413712	4.05289e-09	1.20143e-07	DEG
ENSMUSG00000022565	1246.18	1215.71	1811.39	1660.02	1483.33	0.496008	4.06463e-09	1.20233e-07	DEG
ENSMUSG00000025869	771.318	773.452	485.393	483.62	628.446	-0.672734	4.08053e-09	1.20445e-07	DEG
ENSMUSG00000032936	153.914	164.586	55.5023	46.4806	105.121	-1.63956	4.23841e-09	1.24839e-07	DEG
ENSMUSG00000090553	1345.87	1468.14	943.54	991.587	1187.29	-0.539843	4.45851e-09	1.31042e-07	DEG
ENSMUSG00000030824	996.067	1059.2	1456.18	1474.1	1246.39	0.512401	4.66899e-09	1.36647e-07	DEG
ENSMUSG00000071072	5384.36	5709	4442.21	4218.67	4938.56	-0.356585	4.66828e-09	1.36647e-07	DEG
ENSMUSG00000039197	487.976	577.565	291.64	296.591	413.443	-0.855665	4.80675e-09	1.40381e-07	DEG
ENSMUSG00000039329	783.561	805.763	419.799	530.101	634.806	-0.744402	5.1046e-09	1.48766e-07	DEG
ENSMUSG00000068749	1632.71	1747.84	1173.62	1227.31	1445.37	-0.493426	5.25953e-09	1.52637e-07	DEG
ENSMUSG00000053617	398.776	362.492	669.055	615.315	511.41	0.753739	5.25113e-09	1.52637e-07	DEG
ENSMUSG00000004642	1513.78	1636.77	1140.32	1055.77	1336.66	-0.519375	5.31735e-09	1.53991e-07	DEG
ENSMUSG00000037434	269.349	314.025	493.466	565.514	410.589	0.861577	5.45502e-09	1.57648e-07	DEG
ENSMUSG00000019189	960.212	935.008	621.626	623.062	784.977	-0.606886	5.618e-09	1.62019e-07	DEG
ENSMUSG00000047501	1183.21	1205.62	1694.33	1633.46	1429.16	0.478738	6.06389e-09	1.74514e-07	DEG
ENSMUSG00000026107	378.663	363.502	191.735	187.029	280.232	-0.970581	6.12566e-09	1.75925e-07	DEG
ENSMUSG00000086841	898.121	919.862	1257.38	1411.02	1121.6	0.553204	6.18156e-09	1.77162e-07	DEG
ENSMUSG00000037275	2580.68	2578.85	1990.01	1878.04	2256.89	-0.415223	6.23299e-09	1.78266e-07	DEG
ENSMUSG00000032387	1956.28	2009.36	2710.53	2568.61	2311.19	0.413316	6.29949e-09	1.79796e-07	DEG
ENSMUSG00000036372	566.682	616.944	345.124	348.605	469.339	-0.769974	6.37395e-09	1.81546e-07	DEG
ENSMUSG00000013418	111.937	95.9242	240.174	249.003	174.26	1.23147	6.61419e-09	1.88001e-07	DEG
ENSMUSG00000002981	1098.38	1135.94	1549.02	1583.66	1341.75	0.487828	6.84625e-09	1.94197e-07	DEG
ENSMUSG00000074221	2063.84	2220.39	2786.22	2928.28	2499.68	0.416	7.12958e-09	2.0182e-07	DEG
ENSMUSG00000000730	394.404	445.29	224.028	218.016	320.434	-0.924073	7.36659e-09	2.08102e-07	DEG
ENSMUSG00000039262	4949.72	4649.8	6324.24	5932.92	5464.17	0.352444	7.94124e-09	2.22968e-07	DEG
ENSMUSG00000038072	252.733	274.646	494.475	457.06	369.729	0.853382	7.912e-09	2.22968e-07	DEG
ENSMUSG00000054364	334.063	338.259	555.023	588.755	454.025	0.766332	7.92717e-09	2.22968e-07	DEG
ENSMUSG00000024413	432.008	450.339	669.055	795.704	586.777	0.730691	8.57581e-09	2.40297e-07	DEG
ENSMUSG00000049470	3238.31	3031.2	4125.34	3982.95	3594.45	0.370688	8.98023e-09	2.51119e-07	DEG
ENSMUSG00000025781	3460.43	3692.58	2663.1	2804.33	3155.11	-0.387566	9.15307e-09	2.55435e-07	DEG
ENSMUSG00000022263	153.914	130.255	312.831	293.271	222.568	1.09027	9.22712e-09	2.56983e-07	DEG
ENSMUSG00000075229	690.863	730.034	448.055	431.606	575.139	-0.690791	9.24609e-09	2.56993e-07	DEG
ENSMUSG00000021282	3306.52	3506.79	4274.69	4506.41	3898.6	0.366254	9.41155e-09	2.61067e-07	DEG
ENSMUSG00000040472	630.521	640.168	974.823	940.68	796.548	0.592595	9.97863e-09	2.76242e-07	DEG
ENSMUSG00000056671	188.02	196.897	77.7033	67.5076	132.532	-1.4039	1.02438e-08	2.83015e-07	DEG
ENSMUSG00000030720	170.529	162.566	338.06	329.791	250.237	1.00291	1.03495e-08	2.85365e-07	DEG
ENSMUSG00000032966	2363.8	2536.44	1861.85	1775.12	2134.3	-0.429247	1.05083e-08	2.88592e-07	DEG
ENSMUSG00000061559	887.627	919.862	591.352	593.182	748.006	-0.60932	1.04975e-08	2.88592e-07	DEG
ENSMUSG00000020186	1046.79	1070.31	620.617	749.224	871.735	-0.629466	1.07225e-08	2.93889e-07	DEG
ENSMUSG00000024007	1561.87	1620.61	1101.97	1168.66	1363.28	-0.487219	1.08446e-08	2.96649e-07	DEG
ENSMUSG00000040331	1528.64	1673.12	1155.46	1104.47	1365.42	-0.501449	1.12618e-08	3.07452e-07	DEG
ENSMUSG00000041147	1242.68	1279.33	1787.18	1695.44	1501.15	0.46628	1.19545e-08	3.25718e-07	DEG
ENSMUSG00000079033	80.4549	70.681	192.744	196.989	135.217	1.36381	1.28543e-08	3.49545e-07	DEG
ENSMUSG00000039087	531.702	486.689	868.864	760.29	661.886	0.677519	1.30989e-08	3.55497e-07	DEG
ENSMUSG00000024085	689.988	757.296	1150.41	1031.43	907.281	0.594041	1.39196e-08	3.77029e-07	DEG
ENSMUSG00000020485	487.976	551.312	281.548	306.551	406.847	-0.821145	1.40067e-08	3.78648e-07	DEG
ENSMUSG00000033268	16.6157	23.2238	101.922	85.2145	56.7441	2.24179	1.40976e-08	3.80361e-07	DEG
ENSMUSG00000027566	2111.07	2373.87	1488.47	1691.01	1916.1	-0.496321	1.41623e-08	3.81361e-07	DEG
ENSMUSG00000028494	450.372	459.426	700.339	750.33	590.117	0.672883	1.43705e-08	3.86214e-07	DEG
ENSMUSG00000032397	1635.33	1779.14	1222.06	1227.31	1465.96	-0.478551	1.47055e-08	3.9445e-07	DEG
ENSMUSG00000026192	2705.73	2935.28	2115.14	2138.11	2473.57	-0.40687	1.4925e-08	3.9879e-07	DEG
ENSMUSG00000028962	153.039	166.605	314.85	330.898	241.348	1.01567	1.4909e-08	3.9879e-07	DEG
ENSMUSG00000039989	128.553	163.576	303.749	313.191	227.267	1.08251	1.58512e-08	4.21904e-07	DEG
ENSMUSG00000022871	276.345	278.685	479.338	492.473	381.71	0.808041	1.58312e-08	4.21904e-07	DEG
ENSMUSG00000007812	620.027	648.246	967.759	937.36	793.348	0.587886	1.58825e-08	4.21924e-07	DEG
ENSMUSG00000022403	4115.44	4537.72	3312.98	3352.14	3829.57	-0.376123	1.61171e-08	4.27334e-07	DEG
ENSMUSG00000003458	512.463	504.864	770.978	814.518	650.706	0.639515	1.62374e-08	4.297e-07	DEG
ENSMUSG00000062981	1243.55	1335.87	906.202	885.346	1092.74	-0.524946	1.68777e-08	4.45791e-07	DEG
ENSMUSG00000049313	828.161	752.248	1200.87	1128.82	977.523	0.559028	1.74309e-08	4.58648e-07	DEG
ENSMUSG00000034667	2904.25	2993.84	3664.16	4059.31	3405.39	0.388807	1.74179e-08	4.58648e-07	DEG
ENSMUSG00000046841	715.349	754.267	1107.02	1055.77	908.102	0.558514	1.7999e-08	4.72696e-07	DEG
ENSMUSG00000004929	1698.3	1706.44	1227.11	1254.98	1471.71	-0.456139	1.81318e-08	4.7528e-07	DEG
ENSMUSG00000022139	265.851	210.023	438.973	452.633	341.87	0.901985	1.97e-08	5.1541e-07	DEG
ENSMUSG00000004880	3147.36	3176.61	2455.22	2453.51	2808.18	-0.365401	2.03592e-08	5.31648e-07	DEG
ENSMUSG00000020694	940.972	928.95	1310.86	1335.77	1129.14	0.500874	2.12215e-08	5.5312e-07	DEG
ENSMUSG00000027244	708.353	680.557	984.914	1096.72	867.636	0.582519	2.14588e-08	5.58252e-07	DEG
ENSMUSG00000033837	353.302	341.288	566.124	590.968	462.921	0.735381	2.16486e-08	5.62131e-07	DEG
ENSMUSG00000027803	603.412	609.876	907.211	916.333	759.208	0.587903	2.16975e-08	5.62344e-07	DEG
ENSMUSG00000052040	706.604	718.927	1053.54	1036.96	879.007	0.552708	2.2802e-08	5.89863e-07	DEG
ENSMUSG00000045598	692.612	686.615	996.015	1041.39	854.157	0.562422	2.2958e-08	5.92789e-07	DEG
ENSMUSG00000050628	1367.73	1441.89	1888.09	1922.31	1655.01	0.440053	2.31482e-08	5.96585e-07	DEG
ENSMUSG00000024660	2233.5	2229.48	1729.65	1578.13	1942.69	-0.431502	2.34179e-08	6.02411e-07	DEG
ENSMUSG00000031754	1885.44	2016.43	1464.25	1393.31	1689.86	-0.448437	2.3973e-08	6.15544e-07	DEG
ENSMUSG00000017499	1062.53	1086.47	702.357	758.077	902.358	-0.557765	2.41101e-08	6.17917e-07	DEG
ENSMUSG00000020121	143.42	166.605	302.74	328.685	235.362	1.02828	2.52829e-08	6.46774e-07	DEG
ENSMUSG00000026229	3383.48	3584.54	2690.35	2718.01	3094.09	-0.365217	2.67981e-08	6.84269e-07	DEG
ENSMUSG00000027079	613.906	667.43	390.535	395.085	516.739	-0.704977	2.77925e-08	7.08349e-07	DEG
ENSMUSG00000067194	1781.38	1890.21	1327.01	1363.43	1590.51	-0.448251	2.79483e-08	7.11009e-07	DEG
ENSMUSG00000031431	59.4667	55.5351	156.416	164.896	109.078	1.48044	2.85649e-08	7.2536e-07	DEG
ENSMUSG00000058258	515.961	562.419	306.777	325.364	427.63	-0.770275	2.86885e-08	7.27161e-07	DEG
ENSMUSG00000042406	2544.82	3101.89	4794.39	4970.11	3852.8	0.790456	2.98215e-08	7.54496e-07	DEG
ENSMUSG00000036112	2819.42	3038.27	2237.25	2232.18	2581.78	-0.389687	3.01795e-08	7.62158e-07	DEG
ENSMUSG00000032315	42.851	47.4572	129.169	150.509	92.4965	1.63202	3.03926e-08	7.66137e-07	DEG
ENSMUSG00000056216	532.576	544.244	839.599	805.664	680.521	0.612174	3.19228e-08	8.03246e-07	DEG
ENSMUSG00000020089	2346.31	2719.2	1817.45	1874.72	2189.42	-0.455518	3.29743e-08	8.28195e-07	DEG
ENSMUSG00000023883	564.933	632.09	877.946	952.853	756.956	0.613963	3.32624e-08	8.33915e-07	DEG
ENSMUSG00000029119	256.231	251.422	469.247	431.606	352.127	0.827775	3.39621e-08	8.49914e-07	DEG
ENSMUSG00000032477	1804.99	1850.83	1337.1	1364.54	1589.37	-0.436295	3.43823e-08	8.58872e-07	DEG
ENSMUSG00000062444	303.455	280.704	495.484	509.074	397.179	0.780643	3.4609e-08	8.59871e-07	DEG
ENSMUSG00000034424	1564.5	1667.06	1150.41	1185.26	1391.81	-0.468062	3.45653e-08	8.59871e-07	DEG
ENSMUSG00000047731	492.349	463.465	737.676	754.757	612.062	0.641783	3.45499e-08	8.59871e-07	DEG
ENSMUSG00000029623	2250.11	2417.29	1794.24	1678.84	2035.12	-0.425408	3.49469e-08	8.66709e-07	DEG
ENSMUSG00000022385	1163.97	1189.46	790.151	843.292	996.719	-0.527238	3.5134e-08	8.69788e-07	DEG
ENSMUSG00000041920	152.165	150.45	292.649	318.724	228.497	1.01371	3.55277e-08	8.77961e-07	DEG
ENSMUSG00000036438	3524.27	3619.88	2780.16	2826.47	3187.69	-0.349538	3.58696e-08	8.84825e-07	DEG
ENSMUSG00000020303	160.035	153.479	283.566	369.632	241.678	1.05656	3.63364e-08	8.94744e-07	DEG
ENSMUSG00000017724	61.2157	77.7491	11.1005	8.85346	39.7297	-2.79317	3.70116e-08	9.09747e-07	DEG
ENSMUSG00000055407	221.251	227.189	91.8311	101.815	160.521	-1.21261	3.8413e-08	9.42517e-07	DEG
ENSMUSG00000020534	2320.07	2391.04	1809.38	1762.94	2070.86	-0.398754	3.865e-08	9.4665e-07	DEG
ENSMUSG00000021024	1861.83	2122.45	1420.86	1456.39	1715.38	-0.468842	3.95134e-08	9.66086e-07	DEG
ENSMUSG00000028851	3647.58	3817.78	2955.75	2900.61	3330.43	-0.34978	4.05289e-08	9.89116e-07	DEG
ENSMUSG00000039209	237.867	269.597	102.932	123.948	183.586	-1.16246	4.05986e-08	9.89116e-07	DEG
ENSMUSG00000005142	859.643	976.407	1360.31	1288.18	1121.13	0.530365	4.09589e-08	9.96137e-07	DEG
ENSMUSG00000021037	2304.33	2497.06	1818.46	1789.5	2102.34	-0.411533	4.39132e-08	1.06611e-06	DEG
ENSMUSG00000048826	262.353	269.597	475.302	451.526	364.695	0.801868	4.44686e-08	1.0777e-06	DEG
ENSMUSG00000027193	2631.4	2676.79	2048.54	2037.4	2348.53	-0.377369	4.46184e-08	1.07789e-06	DEG
ENSMUSG00000028927	486.227	467.504	276.503	274.457	376.173	-0.79199	4.46323e-08	1.07789e-06	DEG
ENSMUSG00000059291	6920.87	7676.96	5357.49	5931.82	6471.78	-0.370764	4.63494e-08	1.11654e-06	DEG
ENSMUSG00000032436	577.176	604.827	857.763	926.293	741.515	0.59403	4.63946e-08	1.11654e-06	DEG
ENSMUSG00000022427	1276.78	1435.83	926.384	963.92	1150.73	-0.520374	4.75103e-08	1.1414e-06	DEG
ENSMUSG00000037161	157.412	130.255	51.4658	42.0539	95.2966	-1.61992	4.8499e-08	1.16187e-06	DEG
ENSMUSG00000001472	2351.56	2318.34	3005.2	2992.47	2666.89	0.360896	4.85305e-08	1.16187e-06	DEG
ENSMUSG00000021929	2031.49	2093.17	1577.28	1509.51	1802.86	-0.417562	4.86412e-08	1.16251e-06	DEG
ENSMUSG00000006412	860.518	904.717	565.115	604.248	733.649	-0.594281	4.96519e-08	1.18461e-06	DEG
ENSMUSG00000020074	1270.66	1371.21	1788.18	1806.1	1559.04	0.444944	5.03507e-08	1.19921e-06	DEG
ENSMUSG00000067702	483.604	502.845	289.621	286.631	390.675	-0.774988	5.05449e-08	1.20072e-06	DEG
ENSMUSG00000030654	5245.31	5686.79	4255.52	4390.21	4894.46	-0.338249	5.05878e-08	1.20072e-06	DEG
ENSMUSG00000066232	4397.91	4512.48	3496.65	3602.25	4002.32	-0.327892	5.10376e-08	1.20932e-06	DEG
ENSMUSG00000034345	496.722	534.146	281.548	318.724	407.785	-0.780763	5.21704e-08	1.23404e-06	DEG
ENSMUSG00000020402	10831.7	11435.2	9045.87	9220.87	10133.4	-0.285551	5.34651e-08	1.26251e-06	DEG
ENSMUSG00000073676	3163.98	3382.59	2482.47	2578.57	2901.9	-0.371077	5.52136e-08	1.30157e-06	DEG
ENSMUSG00000078517	553.565	653.294	922.348	919.653	762.215	0.612149	5.90507e-08	1.38965e-06	DEG
ENSMUSG00000052102	1040.67	1049.11	1430.95	1456.39	1244.28	0.466376	5.94816e-08	1.39741e-06	DEG
ENSMUSG00000050914	65.5882	61.5934	7.06393	9.96014	36.0514	-2.90913	6.05117e-08	1.4192e-06	DEG
ENSMUSG00000042156	177.525	154.488	310.813	344.178	246.751	0.97707	6.38654e-08	1.49532e-06	DEG
ENSMUSG00000056501	55.9686	101.983	343.105	385.125	221.545	2.20903	6.43699e-08	1.50458e-06	DEG
ENSMUSG00000022246	1045.04	951.164	1446.09	1370.07	1203.09	0.495703	6.47639e-08	1.51123e-06	DEG
ENSMUSG00000025613	7153.49	7622.44	5897.38	6044.7	6679.5	-0.307013	6.51955e-08	1.51874e-06	DEG
ENSMUSG00000051316	1679.93	1810.44	1224.08	1314.74	1507.3	-0.459144	6.59394e-08	1.53348e-06	DEG
ENSMUSG00000027751	758.2	775.471	1135.28	1073.48	935.607	0.526951	6.62379e-08	1.53525e-06	DEG
ENSMUSG00000021848	108.439	104.002	24.2192	32.0938	67.1885	-1.92061	6.61987e-08	1.53525e-06	DEG
ENSMUSG00000009535	1281.16	1347.99	961.704	896.412	1121.82	-0.499654	6.69577e-08	1.54934e-06	DEG
ENSMUSG00000022711	168.78	171.654	311.822	348.605	250.215	0.955467	6.79399e-08	1.56943e-06	DEG
ENSMUSG00000026083	2618.28	2512.2	1999.09	1933.37	2265.74	-0.383758	7.11137e-08	1.63678e-06	DEG
ENSMUSG00000091490	1749.02	1724.62	2295.78	2258.74	2007.04	0.390799	7.10956e-08	1.63678e-06	DEG
ENSMUSG00000052911	872.761	860.288	1245.27	1202.96	1045.32	0.498485	7.12105e-08	1.63678e-06	DEG
ENSMUSG00000078695	543.071	571.506	314.85	354.138	445.891	-0.737173	7.28598e-08	1.6719e-06	DEG
ENSMUSG00000029761	495.847	483.66	724.558	791.278	623.836	0.628973	7.32998e-08	1.67921e-06	DEG
ENSMUSG00000054717	7844.35	8571.58	6467.54	6687.68	7392.79	-0.319251	7.51362e-08	1.71843e-06	DEG
ENSMUSG00000009030	793.18	798.695	533.832	513.5	659.802	-0.60353	7.53944e-08	1.72148e-06	DEG
ENSMUSG00000038975	837.78	864.327	568.142	567.728	709.494	-0.58318	8.07774e-08	1.84135e-06	DEG
ENSMUSG00000015714	487.102	504.864	730.613	800.131	630.677	0.625723	8.13968e-08	1.85241e-06	DEG
ENSMUSG00000029090	684.741	733.063	1026.29	1033.64	869.433	0.53982	8.23648e-08	1.87136e-06	DEG
ENSMUSG00000029246	2496.73	2596.01	1987.99	1918.99	2249.93	-0.381819	8.6381e-08	1.95939e-06	DEG
ENSMUSG00000024691	365.545	382.687	199.808	206.95	288.747	-0.879226	8.71388e-08	1.97334e-06	DEG
ENSMUSG00000013033	2728.47	2683.86	2144.41	2026.33	2395.77	-0.375685	8.96081e-08	2.02593e-06	DEG
ENSMUSG00000018770	3011.81	3303.83	2415.87	2441.34	2793.21	-0.378253	8.99128e-08	2.0295e-06	DEG
ENSMUSG00000044155	616.529	694.693	400.626	416.112	531.99	-0.682132	9.29205e-08	2.09397e-06	DEG
ENSMUSG00000024614	643.639	661.372	946.567	961.707	803.321	0.548474	9.42489e-08	2.12045e-06	DEG
ENSMUSG00000016534	1231.31	1267.21	1696.35	1675.52	1467.6	0.432907	9.54307e-08	2.14355e-06	DEG
ENSMUSG00000027272	474.859	482.65	724.558	744.797	606.716	0.617859	9.75611e-08	2.18784e-06	DEG
ENSMUSG00000036940	3390.47	3418.94	2695.4	2691.45	3049.06	-0.338017	1.05759e-07	2.36783e-06	DEG
ENSMUSG00000033581	1426.33	1431.79	1069.68	991.587	1229.85	-0.470845	1.0891e-07	2.43444e-06	DEG
ENSMUSG00000043940	609.533	538.185	884.001	852.145	720.966	0.59569	1.10881e-07	2.4705e-06	DEG
ENSMUSG00000032374	375.165	364.512	209.9	191.456	285.258	-0.881231	1.10823e-07	2.4705e-06	DEG
ENSMUSG00000073664	536.949	429.135	765.932	777.997	627.503	0.673496	1.13524e-07	2.52532e-06	DEG
ENSMUSG00000049090	71.7098	69.6713	177.607	174.856	123.461	1.31741	1.13837e-07	2.5282e-06	DEG
ENSMUSG00000028609	794.929	876.444	560.069	542.274	693.429	-0.599153	1.1543e-07	2.55931e-06	DEG
ENSMUSG00000030138	2050.73	2072.97	1613.6	1460.82	1799.53	-0.422819	1.15979e-07	2.55931e-06	DEG
ENSMUSG00000025404	808.921	781.53	1113.07	1149.84	963.342	0.508047	1.1563e-07	2.55931e-06	DEG
ENSMUSG00000021913	1625.71	1640.81	2132.3	2152.5	1887.83	0.391515	1.15947e-07	2.55931e-06	DEG
ENSMUSG00000004268	1483.17	1597.39	1115.09	1125.5	1330.29	-0.458708	1.16529e-07	2.56736e-06	DEG
ENSMUSG00000015839	875.384	910.775	1235.18	1267.15	1072.12	0.48675	1.17276e-07	2.5797e-06	DEG
ENSMUSG00000001403	2210.76	2537.45	1734.7	1776.22	2064.78	-0.434772	1.18684e-07	2.60653e-06	DEG
ENSMUSG00000044627	1523.4	1653.93	1159.49	1155.38	1373.05	-0.456114	1.19825e-07	2.6274e-06	DEG
ENSMUSG00000041548	763.447	763.355	1068.67	1112.22	926.922	0.514109	1.20684e-07	2.64204e-06	DEG
ENSMUSG00000029098	153.914	156.508	297.694	307.658	228.943	0.963589	1.23845e-07	2.70662e-06	DEG
ENSMUSG00000021957	6797.56	6926.74	5600.69	5666.21	6247.8	-0.284595	1.24026e-07	2.70662e-06	DEG
ENSMUSG00000032218	2024.49	2092.16	1562.14	1558.21	1809.25	-0.399448	1.27495e-07	2.77793e-06	DEG
ENSMUSG00000047878	548.318	529.098	848.681	780.211	676.577	0.596423	1.27742e-07	2.77894e-06	DEG
ENSMUSG00000067889	267.6	242.335	127.151	112.882	187.492	-1.08663	1.29095e-07	2.80395e-06	DEG
ENSMUSG00000035293	870.137	815.86	575.206	550.021	702.806	-0.583616	1.37907e-07	2.98596e-06	DEG
ENSMUSG00000006360	211.631	205.985	90.822	91.8546	150.073	-1.19334	1.37801e-07	2.98596e-06	DEG
ENSMUSG00000016554	2314.83	2444.55	1803.32	1839.31	2100.5	-0.385488	1.4318e-07	3.09528e-06	DEG
ENSMUSG00000019362	807.172	860.288	553.005	559.981	695.112	-0.582667	1.43794e-07	3.1037e-06	DEG
ENSMUSG00000032410	1055.53	957.222	1402.7	1401.06	1204.13	0.477027	1.45536e-07	3.1364e-06	DEG
ENSMUSG00000029207	292.961	284.743	514.658	462.593	388.739	0.758753	1.48752e-07	3.20072e-06	DEG
ENSMUSG00000063011	18.3647	32.3113	108.986	90.7479	62.6026	1.99283	1.5383e-07	3.30483e-06	DEG
ENSMUSG00000021431	1037.17	991.553	647.864	734.837	852.856	-0.554637	1.5688e-07	3.36513e-06	DEG
ENSMUSG00000068740	202.886	176.702	386.498	330.898	274.246	0.91719	1.58304e-07	3.3904e-06	DEG
ENSMUSG00000020430	1882.82	1948.78	1307.84	1498.45	1659.47	-0.449955	1.60002e-07	3.42147e-06	DEG
ENSMUSG00000030677	1479.67	1623.64	1137.29	1118.86	1339.87	-0.458992	1.73791e-07	3.71057e-06	DEG
ENSMUSG00000048960	101.443	124.197	231.092	255.644	178.094	1.11206	1.75351e-07	3.73811e-06	DEG
ENSMUSG00000026189	365.545	373.599	221	167.109	281.813	-0.926153	1.77352e-07	3.77495e-06	DEG
ENSMUSG00000025487	1934.42	2060.86	1461.23	1538.29	1748.7	-0.413417	1.83815e-07	3.9065e-06	DEG
ENSMUSG00000070047	2491.48	2219.38	3144.46	3017.92	2718.31	0.386782	1.84123e-07	3.90702e-06	DEG
ENSMUSG00000047492	8.7451	9.08755	54.4932	65.2942	34.405	2.74788	1.84755e-07	3.91442e-06	DEG
ENSMUSG00000072812	43.7255	42.4086	147.333	113.988	86.8639	1.60229	1.87785e-07	3.97253e-06	DEG
ENSMUSG00000048076	4968.96	5401.04	3999.2	4224.2	4648.35	-0.334437	1.91053e-07	4.03548e-06	DEG
ENSMUSG00000027660	827.286	709.839	518.695	460.38	629.05	-0.651046	1.96418e-07	4.14247e-06	DEG
ENSMUSG00000024594	2945.35	2814.11	2279.63	2216.68	2563.94	-0.357354	1.97076e-07	4.15001e-06	DEG
ENSMUSG00000021537	663.753	668.44	430.9	429.393	548.121	-0.630787	1.99953e-07	4.20025e-06	DEG
ENSMUSG00000052727	439.004	421.057	693.275	645.196	549.633	0.637992	2.0007e-07	4.20025e-06	DEG
ENSMUSG00000034391	2906	3205.89	2370.45	2343.95	2706.57	-0.373826	2.00449e-07	4.20183e-06	DEG
ENSMUSG00000033955	772.192	844.133	1125.18	1173.08	978.648	0.508682	2.02527e-07	4.23896e-06	DEG
ENSMUSG00000025132	3546.14	3885.43	2860.89	2949.31	3310.44	-0.354691	2.06805e-07	4.32195e-06	DEG
ENSMUSG00000041642	644.514	532.127	912.257	882.025	742.731	0.606608	2.08497e-07	4.35072e-06	DEG
ENSMUSG00000000303	8439.02	8689.72	10270	10270	9417.17	0.26215	2.12047e-07	4.41813e-06	DEG
ENSMUSG00000028964	2321.82	2407.19	1813.41	1833.77	2094.05	-0.374531	2.14389e-07	4.46019e-06	DEG
ENSMUSG00000042747	449.498	449.329	707.402	672.863	569.773	0.619211	2.23004e-07	4.63246e-06	DEG
ENSMUSG00000015652	27.9843	38.3697	113.023	108.455	71.9579	1.74642	2.25152e-07	4.67004e-06	DEG
ENSMUSG00000018593	5833.85	5932.15	7023.57	7267.58	6514.29	0.280475	2.30532e-07	4.77446e-06	DEG
ENSMUSG00000031788	179.274	165.595	73.6667	64.1876	120.681	-1.32183	2.36588e-07	4.89255e-06	DEG
ENSMUSG00000032231	153.039	119.148	48.4384	43.1606	90.9465	-1.57196	2.3726e-07	4.89911e-06	DEG
ENSMUSG00000023443	162.659	157.518	70.6393	45.374	109.047	-1.45898	2.38607e-07	4.91957e-06	DEG
ENSMUSG00000033306	159.161	145.401	294.667	296.591	223.955	0.955374	2.41227e-07	4.96618e-06	DEG
ENSMUSG00000058297	163.533	149.44	54.4932	64.1876	107.913	-1.40224	2.49824e-07	5.13552e-06	DEG
ENSMUSG00000025068	197.639	212.043	386.498	353.032	287.303	0.853995	2.51321e-07	5.15862e-06	DEG
ENSMUSG00000060675	102.318	116.119	30.274	34.3071	70.7544	-1.75874	2.56103e-07	5.24896e-06	DEG
ENSMUSG00000026663	409.271	428.125	625.663	681.716	536.194	0.642725	2.56911e-07	5.25774e-06	DEG
ENSMUSG00000017754	334.063	374.609	581.261	559.981	462.478	0.689445	2.5936e-07	5.29999e-06	DEG
ENSMUSG00000017221	3280.29	3187.71	2603.56	2509.95	2895.38	-0.338981	2.66292e-07	5.43362e-06	DEG
ENSMUSG00000063952	1151.73	1087.48	1485.44	1564.85	1322.37	0.444938	2.70066e-07	5.50249e-06	DEG
ENSMUSG00000027306	1432.45	1446.94	1062.62	1056.88	1249.72	-0.44189	2.73494e-07	5.55969e-06	DEG
ENSMUSG00000024006	2077.84	2150.72	2750.9	2662.68	2410.53	0.356941	2.73678e-07	5.55969e-06	DEG
ENSMUSG00000026615	6183.66	6414.8	7553.36	7704.72	6964.14	0.276463	2.82163e-07	5.72365e-06	DEG
ENSMUSG00000110631	2889.38	2727.28	2181.75	2204.51	2500.73	-0.357235	2.85061e-07	5.77394e-06	DEG
ENSMUSG00000021175	269.349	281.714	138.251	139.442	207.189	-0.988329	2.85855e-07	5.78156e-06	DEG
ENSMUSG00000000708	742.459	743.16	1083.81	1027	899.107	0.507139	2.86692e-07	5.79001e-06	DEG
ENSMUSG00000031557	759.074	676.518	489.43	427.179	588.05	-0.647081	2.92742e-07	5.89494e-06	DEG
ENSMUSG00000060036	15431.6	16420.2	12556.6	13545.8	14488.6	-0.287198	2.92524e-07	5.89494e-06	DEG
ENSMUSG00000026869	1156.98	1194.51	853.727	828.905	1008.53	-0.48225	3.07723e-07	6.1859e-06	DEG
ENSMUSG00000021686	1665.07	1649.9	2136.34	2170.2	1905.38	0.377335	3.08086e-07	6.1859e-06	DEG
ENSMUSG00000005354	1024.93	1069.3	743.731	729.303	891.816	-0.506996	3.16055e-07	6.33669e-06	DEG
ENSMUSG00000027715	2705.73	2877.73	2173.67	2182.38	2484.88	-0.357692	3.17492e-07	6.35628e-06	DEG
ENSMUSG00000036242	160.91	169.634	64.5845	67.5076	115.659	-1.32335	3.30159e-07	6.60031e-06	DEG
ENSMUSG00000020592	387.408	432.164	218.982	245.683	321.059	-0.818811	3.34275e-07	6.67293e-06	DEG
ENSMUSG00000016018	2039.36	2206.26	1594.43	1629.04	1867.27	-0.39687	3.3938e-07	6.76506e-06	DEG
ENSMUSG00000018585	839.529	926.931	595.389	602.035	740.971	-0.56003	3.43568e-07	6.83869e-06	DEG
ENSMUSG00000034926	2083.96	2067.92	1631.77	1536.07	1829.93	-0.389871	3.44331e-07	6.84401e-06	DEG
ENSMUSG00000030528	1650.2	1592.34	1241.23	1166.44	1412.55	-0.429302	3.44944e-07	6.84634e-06	DEG
ENSMUSG00000037236	2032.36	2197.17	1622.69	1588.09	1860.08	-0.396778	3.4584e-07	6.85429e-06	DEG
ENSMUSG00000011256	662.878	603.818	915.284	930.719	778.175	0.541941	3.68334e-07	7.28963e-06	DEG
ENSMUSG00000068699	103.192	110.06	216.964	236.83	166.762	1.09001	3.70815e-07	7.32824e-06	DEG
ENSMUSG00000004317	218.627	217.092	389.525	375.165	300.102	0.811658	3.82116e-07	7.54079e-06	DEG
ENSMUSG00000074637	4190.65	4363.04	3506.74	3369.85	3857.57	-0.314382	3.82978e-07	7.54702e-06	DEG
ENSMUSG00000055373	633.145	516.981	349.16	348.605	461.973	-0.722854	3.83847e-07	7.55336e-06	DEG
ENSMUSG00000040842	1283.78	1308.61	923.357	962.813	1119.64	-0.459007	3.88946e-07	7.64282e-06	DEG
ENSMUSG00000032202	120.682	136.313	50.4567	33.2005	85.1632	-1.61202	3.9416e-07	7.73426e-06	DEG
ENSMUSG00000026687	1492.79	1470.16	1109.04	1087.87	1289.96	-0.431545	3.97042e-07	7.77977e-06	DEG
ENSMUSG00000021218	5010.07	5196.06	4116.26	4199.86	4630.56	-0.295339	4.20169e-07	8.22126e-06	DEG
ENSMUSG00000023972	1360.74	1414.63	1959.74	1761.84	1624.24	0.424235	4.31495e-07	8.43094e-06	DEG
ENSMUSG00000028998	745.957	774.462	494.475	522.354	634.312	-0.580546	4.37952e-07	8.54501e-06	DEG
ENSMUSG00000043091	3032.8	3310.9	2358.34	2550.9	2813.24	-0.369711	4.44559e-07	8.6617e-06	DEG
ENSMUSG00000035569	4667.26	4573.06	5607.75	5633.01	5120.27	0.282565	4.45637e-07	8.67047e-06	DEG
ENSMUSG00000026254	2018.37	1985.13	1541.96	1529.43	1768.72	-0.382455	4.47064e-07	8.686e-06	DEG
ENSMUSG00000045312	117.184	129.245	248.247	251.217	186.473	1.02093	4.48374e-07	8.69922e-06	DEG
ENSMUSG00000071477	234.369	254.452	421.818	413.899	331.134	0.775228	4.49049e-07	8.70009e-06	DEG
ENSMUSG00000028678	1666.82	1658.98	1245.27	1259.4	1457.62	-0.40922	4.519e-07	8.73083e-06	DEG
ENSMUSG00000048310	387.408	387.736	621.626	587.648	496.104	0.642059	4.51277e-07	8.73083e-06	DEG
ENSMUSG00000061315	6037.61	6638.96	4956.86	5206.94	5710.09	-0.318513	4.5906e-07	8.84443e-06	DEG
ENSMUSG00000023067	1268.91	1132.92	1643.88	1617.97	1415.92	0.440421	4.58663e-07	8.84443e-06	DEG
ENSMUSG00000033020	905.992	1043.05	625.663	691.676	816.595	-0.564748	4.65898e-07	8.96367e-06	DEG
ENSMUSG00000028982	174.027	188.819	313.84	356.352	258.26	0.885634	4.76376e-07	9.15251e-06	DEG
ENSMUSG00000026219	6074.34	5962.45	7494.83	7111.54	6660.79	0.279217	4.78342e-07	9.17753e-06	DEG
ENSMUSG00000068328	357.674	381.677	583.279	578.795	475.356	0.653443	4.80603e-07	9.20812e-06	DEG
ENSMUSG00000078671	1157.85	1081.42	1555.07	1479.63	1318.49	0.438052	4.82863e-07	9.23859e-06	DEG
ENSMUSG00000042102	69.0863	60.5837	186.69	143.869	115.057	1.34932	4.88217e-07	9.32812e-06	DEG
ENSMUSG00000007589	650.635	607.856	907.211	913.013	769.679	0.531422	4.96879e-07	9.4805e-06	DEG
ENSMUSG00000040651	1157.85	1212.68	1582.32	1585.88	1384.68	0.418994	5.02311e-07	9.57093e-06	DEG
ENSMUSG00000012443	2414.52	2524.32	1879.01	1959.93	2194.45	-0.363401	5.17452e-07	9.84585e-06	DEG
ENSMUSG00000031987	524.706	522.03	340.078	305.444	423.064	-0.696244	5.19552e-07	9.8722e-06	DEG
ENSMUSG00000037169	878.882	999.631	649.882	631.915	790.078	-0.549946	5.30701e-07	1.00702e-05	DEG
ENSMUSG00000029777	5116.76	5743.33	6754.13	6787.28	6100.38	0.31886	5.35806e-07	1.01531e-05	DEG
ENSMUSG00000027864	1756.89	1753.9	2289.72	2228.86	2007.34	0.364224	5.37482e-07	1.01709e-05	DEG
ENSMUSG00000028836	317.447	323.113	511.631	517.927	417.529	0.684807	5.5092e-07	1.0411e-05	DEG
ENSMUSG00000093904	4229.13	4421.6	3149.51	3598.93	3849.79	-0.358614	5.54534e-07	1.04649e-05	DEG
ENSMUSG00000015243	16.6157	9.08755	72.6576	63.0809	40.3604	2.38584	5.61632e-07	1.05844e-05	DEG
ENSMUSG00000024067	1335.38	1477.23	993.996	1046.92	1213.38	-0.462215	5.68567e-07	1.07005e-05	DEG
ENSMUSG00000046546	342.808	358.454	541.905	568.835	453	0.663817	5.70851e-07	1.07289e-05	DEG
ENSMUSG00000071708	766.07	803.744	554.014	493.58	654.352	-0.581905	5.73719e-07	1.07682e-05	DEG
ENSMUSG00000006342	293.835	293.831	489.43	470.34	386.859	0.708008	6.09499e-07	1.14242e-05	DEG
ENSMUSG00000004667	2243.12	2408.2	1742.77	1833.77	2056.97	-0.378867	6.11104e-07	1.14387e-05	DEG
ENSMUSG00000038170	333.188	313.016	515.667	522.354	421.056	0.682677	6.26094e-07	1.16877e-05	DEG
ENSMUSG00000097415	756.451	761.335	509.612	515.714	635.778	-0.565938	6.25807e-07	1.16877e-05	DEG
ENSMUSG00000056536	275.471	281.714	445.028	476.98	369.798	0.726441	6.32057e-07	1.1783e-05	DEG
ENSMUSG00000087651	210.757	241.325	98.8951	112.882	165.965	-1.09428	6.35449e-07	1.18303e-05	DEG
ENSMUSG00000058881	1094.01	1099.59	1474.34	1465.25	1283.3	0.422419	6.42559e-07	1.19305e-05	DEG
ENSMUSG00000025154	1628.34	1648.89	1279.58	1153.16	1427.49	-0.428972	6.42231e-07	1.19305e-05	DEG
ENSMUSG00000048612	697.859	711.858	1001.06	989.374	850.038	0.498043	6.62116e-07	1.22771e-05	DEG
ENSMUSG00000020634	1574.12	1587.29	2022.3	2073.92	1814.41	0.373658	6.6423e-07	1.22998e-05	DEG
ENSMUSG00000042099	570.18	493.757	299.713	346.391	427.51	-0.722412	6.89532e-07	1.27513e-05	DEG
ENSMUSG00000040913	46.349	58.5642	138.251	141.655	96.205	1.42045	6.91009e-07	1.27615e-05	DEG
ENSMUSG00000041064	833.408	790.617	553.005	556.661	683.423	-0.550085	7.18348e-07	1.32487e-05	DEG
ENSMUSG00000025742	235.243	225.169	112.014	110.668	170.774	-1.04828	7.3054e-07	1.34556e-05	DEG
ENSMUSG00000074682	448.623	461.446	674.101	696.103	570.068	0.590517	7.32163e-07	1.34675e-05	DEG
ENSMUSG00000024258	552.69	629.061	375.398	371.845	482.248	-0.659832	7.49641e-07	1.37707e-05	DEG
ENSMUSG00000005575	841.278	966.31	1239.22	1289.28	1084.02	0.48555	7.67432e-07	1.40788e-05	DEG
ENSMUSG00000058755	62.0902	71.6907	158.434	166.002	114.554	1.28062	7.80421e-07	1.4298e-05	DEG
ENSMUSG00000045374	101.443	111.07	222.009	221.336	163.965	1.06262	7.81587e-07	1.43005e-05	DEG
ENSMUSG00000032215	1003.94	1046.08	676.119	760.29	871.606	-0.513818	8.04823e-07	1.47061e-05	DEG
ENSMUSG00000036478	380.412	388.745	575.206	618.635	490.75	0.634028	8.12644e-07	1.48294e-05	DEG
ENSMUSG00000036371	11781.4	12671.1	10145.8	10202.5	11200.2	-0.264873	8.37249e-07	1.52583e-05	DEG
ENSMUSG00000041308	1276.78	1223.79	942.531	872.065	1078.79	-0.462344	8.42209e-07	1.53284e-05	DEG
ENSMUSG00000025236	978.576	961.261	1270.5	1383.35	1148.42	0.451364	8.62995e-07	1.56861e-05	DEG
ENSMUSG00000002728	662.004	690.654	435.946	459.273	561.969	-0.595563	8.74121e-07	1.58466e-05	DEG
ENSMUSG00000044600	718.847	724.985	460.165	504.647	602.161	-0.582429	8.73691e-07	1.58466e-05	DEG
ENSMUSG00000024423	819.416	849.181	1103.99	1231.74	1001.08	0.484951	8.82897e-07	1.59847e-05	DEG
ENSMUSG00000061479	1595.11	1640.81	1254.35	1174.19	1416.11	-0.413282	8.94291e-07	1.61698e-05	DEG
ENSMUSG00000019370	3300.4	3301.81	2618.7	2684.81	2976.43	-0.31616	8.95711e-07	1.61743e-05	DEG
ENSMUSG00000036782	705.729	749.218	467.229	504.647	606.706	-0.582264	9.03258e-07	1.62893e-05	DEG
ENSMUSG00000021696	376.039	358.454	581.261	563.301	469.764	0.639476	9.13773e-07	1.64575e-05	DEG
ENSMUSG00000006998	6032.37	6361.29	5101.17	5107.34	5650.54	-0.279562	9.15332e-07	1.64641e-05	DEG
ENSMUSG00000068876	314.823	261.52	164.489	118.415	214.812	-1.02477	9.23377e-07	1.65872e-05	DEG
ENSMUSG00000050157	38.4784	37.3599	115.041	110.668	75.3869	1.57309	9.26163e-07	1.65941e-05	DEG
ENSMUSG00000022033	541.322	599.779	361.27	362.992	466.34	-0.654786	9.25374e-07	1.65941e-05	DEG
ENSMUSG00000006398	2577.18	2691.94	2059.64	2092.74	2355.37	-0.343381	9.362e-07	1.67504e-05	DEG
ENSMUSG00000002006	249.235	283.734	133.206	138.335	201.127	-0.971932	9.37312e-07	1.67504e-05	DEG
ENSMUSG00000047284	760.823	723.975	1035.37	1043.6	890.943	0.484869	9.49018e-07	1.69376e-05	DEG
ENSMUSG00000020687	1414.96	1424.73	1812.4	1896.85	1637.23	0.385183	9.5986e-07	1.7109e-05	DEG
ENSMUSG00000024026	1087.89	1127.87	771.987	820.051	951.949	-0.477113	9.68844e-07	1.72469e-05	DEG
ENSMUSG00000046607	30.6078	37.3599	100.913	111.775	70.164	1.64959	9.83855e-07	1.74798e-05	DEG
ENSMUSG00000075232	2440.76	2535.43	1933.5	1975.43	2221.28	-0.348103	9.84458e-07	1.74798e-05	DEG
ENSMUSG00000026429	539.572	583.623	362.279	351.925	459.35	-0.652026	9.89579e-07	1.75257e-05	DEG
ENSMUSG00000095567	2885.88	3013.03	2355.32	2335.1	2647.33	-0.33034	9.89257e-07	1.75257e-05	DEG
ENSMUSG00000078812	10347.2	11561.4	8664.42	9114.63	9921.91	-0.301154	1.00508e-06	1.77547e-05	DEG
ENSMUSG00000020720	1808.49	1941.71	1396.64	1454.18	1650.25	-0.395281	1.00402e-06	1.77547e-05	DEG
ENSMUSG00000021556	686.49	725.995	975.832	1015.93	851.063	0.496277	1.02768e-06	1.81307e-05	DEG
ENSMUSG00000022471	1199.83	1209.65	878.955	884.239	1043.17	-0.450502	1.03509e-06	1.82381e-05	DEG
ENSMUSG00000022905	1447.31	1479.25	1107.02	1083.44	1279.26	-0.417569	1.04438e-06	1.83784e-05	DEG
ENSMUSG00000034681	1996.51	1948.78	1520.76	1528.33	1748.59	-0.372011	1.05343e-06	1.85142e-05	DEG
ENSMUSG00000038816	686.49	673.489	464.201	441.566	566.437	-0.58606	1.073e-06	1.8834e-05	DEG
ENSMUSG00000041390	225.624	193.868	374.388	362.992	289.218	0.811516	1.07623e-06	1.88667e-05	DEG
ENSMUSG00000051495	492.349	521.02	745.75	747.01	626.532	0.559642	1.07837e-06	1.88803e-05	DEG
ENSMUSG00000029581	5957.16	6275.46	5145.57	4851.69	5557.47	-0.290643	1.08341e-06	1.89207e-05	DEG
ENSMUSG00000030264	858.769	903.707	621.626	605.355	747.364	-0.521683	1.0826e-06	1.89207e-05	DEG
ENSMUSG00000020849	9804.13	10267.9	8456.54	8374.26	9225.71	-0.253879	1.09933e-06	1.91745e-05	DEG
ENSMUSG00000036333	458.243	412.979	646.854	679.503	549.395	0.604479	1.1167e-06	1.94529e-05	DEG
ENSMUSG00000020092	1647.58	1583.25	1240.22	1200.75	1417.95	-0.404556	1.12057e-06	1.94957e-05	DEG
ENSMUSG00000040297	411.894	417.018	624.654	631.915	521.37	0.600298	1.18613e-06	2.05586e-05	DEG
ENSMUSG00000043391	130.302	156.508	278.521	272.244	209.394	0.944705	1.18544e-06	2.05586e-05	DEG
ENSMUSG00000024576	4737.22	4602.34	5763.16	5562.18	5166.23	0.278078	1.18451e-06	2.05586e-05	DEG
ENSMUSG00000007739	6463.5	6605.64	5307.03	5528.98	5976.29	-0.270395	1.20175e-06	2.08032e-05	DEG
ENSMUSG00000025980	9191.97	10081.1	8046.83	7763.37	8770.83	-0.285353	1.20742e-06	2.08752e-05	DEG
ENSMUSG00000022020	527.329	596.749	355.215	356.352	458.911	-0.658397	1.22362e-06	2.11289e-05	DEG
ENSMUSG00000041645	1205.95	1229.85	888.037	899.732	1055.89	-0.44615	1.2253e-06	2.11315e-05	DEG
ENSMUSG00000020572	1928.29	1834.68	1444.07	1446.43	1663.37	-0.381016	1.23311e-06	2.12396e-05	DEG
ENSMUSG00000075700	1462.18	1495.41	1909.28	1918.99	1696.46	0.372495	1.23969e-06	2.13263e-05	DEG
ENSMUSG00000005410	7176.23	7780.97	5874.17	6290.38	6780.43	-0.298078	1.24943e-06	2.14567e-05	DEG
ENSMUSG00000031762	156.537	246.374	388.516	381.805	293.308	0.940786	1.25037e-06	2.14567e-05	DEG
ENSMUSG00000018412	1177.96	1190.47	1587.37	1542.71	1374.63	0.402592	1.26033e-06	2.15756e-05	DEG
ENSMUSG00000001870	127.678	126.216	54.4932	27.667	84.0137	-1.61898	1.26042e-06	2.15756e-05	DEG
ENSMUSG00000027469	2725.85	2848.44	2165.6	2248.78	2497.17	-0.336487	1.2706e-06	2.17229e-05	DEG
ENSMUSG00000029516	869.263	764.364	1182.7	1114.43	982.69	0.490617	1.27259e-06	2.173e-05	DEG
ENSMUSG00000010048	534.325	508.903	735.658	802.344	645.308	0.558675	1.31552e-06	2.24353e-05	DEG
ENSMUSG00000034192	571.055	668.44	381.452	409.472	507.605	-0.647285	1.32708e-06	2.25767e-05	DEG
ENSMUSG00000062203	2728.47	2928.21	2267.52	2189.02	2528.31	-0.343291	1.32622e-06	2.25767e-05	DEG
ENSMUSG00000029122	165.282	159.537	72.6576	63.0809	115.139	-1.25724	1.33186e-06	2.26301e-05	DEG
ENSMUSG00000054027	226.498	223.15	387.507	377.379	303.633	0.76641	1.36358e-06	2.31407e-05	DEG
ENSMUSG00000018076	1304.77	1188.45	1686.26	1632.36	1452.96	0.411747	1.3731e-06	2.32736e-05	DEG
ENSMUSG00000048087	1083.52	1190.47	793.179	837.758	976.231	-0.4791	1.3898e-06	2.34703e-05	DEG
ENSMUSG00000024081	1735.03	1730.67	1306.83	1345.73	1529.56	-0.386033	1.38782e-06	2.34703e-05	DEG
ENSMUSG00000006457	125.929	143.381	51.4658	49.8007	92.6443	-1.40926	1.38862e-06	2.34703e-05	DEG
ENSMUSG00000031146	940.972	1014.78	1299.76	1353.47	1152.25	0.440679	1.40379e-06	2.36775e-05	DEG
ENSMUSG00000084807	4.37255	3.02918	40.3653	42.0539	22.4552	3.46374	1.43367e-06	2.4152e-05	DEG
ENSMUSG00000020788	584.172	545.253	834.553	802.344	691.581	0.534696	1.45417e-06	2.44675e-05	DEG
ENSMUSG00000027454	694.361	746.189	471.265	498.007	602.456	-0.571432	1.46921e-06	2.46906e-05	DEG
ENSMUSG00000024601	923.482	933.999	681.165	624.169	790.704	-0.507981	1.51757e-06	2.54722e-05	DEG
ENSMUSG00000024472	2630.53	2704.05	3303.9	3303.45	2985.48	0.30895	1.56147e-06	2.61774e-05	DEG
ENSMUSG00000023106	1395.72	1474.2	1082.8	1062.41	1253.78	-0.419194	1.57146e-06	2.6313e-05	DEG
ENSMUSG00000042613	298.208	293.831	491.448	460.38	385.967	0.68529	1.5758e-06	2.63536e-05	DEG
ENSMUSG00000030339	36.7294	35.3405	109.996	105.135	71.8001	1.57721	1.58047e-06	2.63997e-05	DEG
ENSMUSG00000029178	773.067	724.985	1000.05	1113.32	902.856	0.494947	1.60159e-06	2.67202e-05	DEG
ENSMUSG00000022881	649.761	665.411	435.946	442.673	548.448	-0.581837	1.63278e-06	2.72077e-05	DEG
ENSMUSG00000027624	527.329	501.835	736.667	770.251	634.021	0.549067	1.6521e-06	2.74965e-05	DEG
ENSMUSG00000062078	2388.29	2462.73	3012.26	3030.1	2723.34	0.317083	1.6613e-06	2.76163e-05	DEG
ENSMUSG00000048170	1478.8	1555.99	1125.18	1159.8	1329.94	-0.409177	1.68613e-06	2.79954e-05	DEG
ENSMUSG00000048065	15.7412	16.1557	69.6302	68.6143	42.5353	2.11653	1.69502e-06	2.81092e-05	DEG
ENSMUSG00000034330	885.004	802.734	1156.47	1173.08	1004.32	0.463643	1.70058e-06	2.81677e-05	DEG
ENSMUSG00000040462	235.243	275.656	410.717	445.993	341.902	0.747613	1.71304e-06	2.834e-05	DEG
ENSMUSG00000041057	2552.69	2592.98	2046.52	2042.93	2308.78	-0.331305	1.72354e-06	2.84797e-05	DEG
ENSMUSG00000019558	1257.54	1250.04	1628.74	1653.38	1447.43	0.388154	1.74897e-06	2.88654e-05	DEG
ENSMUSG00000024853	3658.95	3636.03	2959.79	2980.29	3308.77	-0.296511	1.81348e-06	2.98943e-05	DEG
ENSMUSG00000029591	1697.42	1787.22	1313.89	1350.15	1537.17	-0.387136	1.833e-06	3.01801e-05	DEG
ENSMUSG00000051853	2157.42	2213.32	1736.72	1685.48	1948.23	-0.352503	1.85277e-06	3.04693e-05	DEG
ENSMUSG00000021009	151.29	165.595	303.749	279.991	225.156	0.883575	1.88774e-06	3.10074e-05	DEG
ENSMUSG00000056124	1618.72	1477.23	2101.02	1955.51	1788.12	0.38937	1.89318e-06	3.10598e-05	DEG
ENSMUSG00000037601	378.663	435.193	246.229	233.51	323.399	-0.760453	1.91556e-06	3.13897e-05	DEG
ENSMUSG00000001552	1133.36	1175.32	1555.07	1496.23	1340	0.403055	1.94652e-06	3.18593e-05	DEG
ENSMUSG00000018604	1509.4	1554.98	1983.96	1955.51	1750.96	0.362829	1.95571e-06	3.19719e-05	DEG
ENSMUSG00000052798	1895.94	1999.26	1542.96	1454.18	1723.09	-0.37721	2.01473e-06	3.28977e-05	DEG
ENSMUSG00000046556	133.8	135.304	263.384	250.11	195.649	0.932803	2.03503e-06	3.319e-05	DEG
ENSMUSG00000018666	2822.92	2815.12	2291.74	2220	2537.45	-0.321312	2.05466e-06	3.34706e-05	DEG
ENSMUSG00000002845	966.333	910.775	1218.02	1353.47	1112.15	0.452737	2.13151e-06	3.46817e-05	DEG
ENSMUSG00000032271	34.9804	44.428	108.986	118.415	76.7025	1.52244	2.15214e-06	3.4976e-05	DEG
ENSMUSG00000020038	229.122	262.529	411.726	408.366	327.936	0.7404	2.16361e-06	3.51211e-05	DEG
ENSMUSG00000015932	2196.77	2369.83	1772.04	1791.72	2032.59	-0.357186	2.1731e-06	3.52322e-05	DEG
ENSMUSG00000024837	178.4	173.673	308.795	318.724	244.898	0.83306	2.17555e-06	3.52322e-05	DEG
ENSMUSG00000042367	1353.74	1504.5	1835.61	1920.09	1653.49	0.394766	2.20602e-06	3.56464e-05	DEG
ENSMUSG00000020611	1024.05	1025.88	1366.37	1362.33	1194.66	0.412676	2.20629e-06	3.56464e-05	DEG
ENSMUSG00000024177	475.733	558.38	324.941	319.831	419.721	-0.679729	2.25793e-06	3.64382e-05	DEG
ENSMUSG00000032301	2571.93	2922.15	2042.49	2190.12	2431.67	-0.375939	2.27706e-06	3.66613e-05	DEG
ENSMUSG00000020108	759.949	633.1	992.987	1011.51	849.386	0.522768	2.27449e-06	3.66613e-05	DEG
ENSMUSG00000008976	2046.35	2082.06	1631.77	1598.05	1839.56	-0.353814	2.32672e-06	3.74171e-05	DEG
ENSMUSG00000050608	860.518	843.123	564.106	624.169	722.979	-0.520933	2.35046e-06	3.77549e-05	DEG
ENSMUSG00000042328	217.753	200.936	358.242	359.672	284.151	0.776546	2.3811e-06	3.82027e-05	DEG
ENSMUSG00000019889	536.074	513.952	793.179	734.837	644.51	0.541209	2.42989e-06	3.89403e-05	DEG
ENSMUSG00000056436	164.408	190.839	71.6485	85.2145	128.027	-1.18002	2.45574e-06	3.9309e-05	DEG
ENSMUSG00000064294	12.2431	12.1167	49.4475	74.1477	36.9888	2.34019	2.46597e-06	3.9427e-05	DEG
ENSMUSG00000026775	2320.95	2410.22	1925.43	1768.48	2106.27	-0.356189	2.51717e-06	4.0199e-05	DEG
ENSMUSG00000075023	117.184	150.45	247.238	274.457	197.332	0.96637	2.57195e-06	4.10264e-05	DEG
ENSMUSG00000020330	2411.9	2374.88	1840.66	1941.12	2142.14	-0.340499	2.59145e-06	4.12899e-05	DEG
ENSMUSG00000064368	3163.98	3552.22	4259.55	4143.42	3779.79	0.324086	2.61576e-06	4.16292e-05	DEG
ENSMUSG00000029836	1736.78	1833.67	1398.66	1343.51	1578.15	-0.379979	2.66675e-06	4.23918e-05	DEG
ENSMUSG00000038252	4619.16	4519.54	3834.71	3683.04	4164.11	-0.281614	2.67408e-06	4.24595e-05	DEG
ENSMUSG00000000605	53.3451	58.5642	132.196	146.082	97.547	1.31536	2.73927e-06	4.33948e-05	DEG
ENSMUSG00000078427	1028.42	1197.54	787.124	795.704	952.197	-0.490682	2.73647e-06	4.33948e-05	DEG
ENSMUSG00000027722	412.769	477.601	671.074	665.116	556.64	0.587756	2.76668e-06	4.37011e-05	DEG
ENSMUSG00000054752	147.792	174.683	295.676	293.271	227.855	0.871861	2.76809e-06	4.37011e-05	DEG
ENSMUSG00000038146	665.502	605.837	424.845	420.539	529.181	-0.589579	2.7645e-06	4.37011e-05	DEG
ENSMUSG00000036781	1755.14	1924.54	1347.19	1448.65	1618.88	-0.396076	2.78206e-06	4.38714e-05	DEG
ENSMUSG00000036751	1531.27	1577.2	1190.78	1179.72	1369.74	-0.39064	2.79175e-06	4.39741e-05	DEG
ENSMUSG00000031681	268.474	262.529	418.79	443.779	348.393	0.699089	2.86465e-06	4.50709e-05	DEG
ENSMUSG00000026234	21169.3	22724.9	18703.3	18487.1	20271.1	-0.238956	2.90963e-06	4.57265e-05	DEG
ENSMUSG00000003360	1718.41	1738.75	1356.28	1309.2	1530.66	-0.374792	2.95171e-06	4.63351e-05	DEG
ENSMUSG00000033487	593.792	597.759	863.818	825.585	720.239	0.504114	2.97201e-06	4.66008e-05	DEG
ENSMUSG00000035486	64.7137	56.5448	11.1005	13.2802	36.4098	-2.31893	3.09091e-06	4.84103e-05	DEG
ENSMUSG00000044626	369.043	378.648	234.119	205.843	296.913	-0.763314	3.10982e-06	4.86512e-05	DEG
ENSMUSG00000039349	220.376	236.276	415.763	357.458	307.469	0.762013	3.12133e-06	4.8721e-05	DEG
ENSMUSG00000029910	1158.73	1288.41	916.293	868.745	1058.04	-0.453726	3.11971e-06	4.8721e-05	DEG
ENSMUSG00000029521	683.867	670.46	437.964	478.087	567.594	-0.565187	3.14811e-06	4.90834e-05	DEG
ENSMUSG00000073725	118.933	109.051	216.964	235.723	170.168	0.987345	3.15895e-06	4.91475e-05	DEG
ENSMUSG00000037278	850.023	879.473	597.407	625.275	738.045	-0.500382	3.15933e-06	4.91475e-05	DEG
ENSMUSG00000030091	1808.49	1642.83	2229.18	2205.62	1971.53	0.360851	3.17498e-06	4.93354e-05	DEG
ENSMUSG00000039356	928.729	1033.96	702.357	694.996	840.011	-0.488981	3.26503e-06	5.06777e-05	DEG
ENSMUSG00000025511	359.423	391.775	213.936	230.19	298.831	-0.758097	3.28549e-06	5.0938e-05	DEG
ENSMUSG00000000194	743.333	778.5	1027.3	1063.52	903.163	0.458621	3.35056e-06	5.18886e-05	DEG
ENSMUSG00000026605	2875.39	2790.89	2342.2	2164.67	2543.29	-0.330001	3.42231e-06	5.29404e-05	DEG
ENSMUSG00000030605	1765.64	1752.89	1367.38	1361.22	1561.78	-0.366844	3.43782e-06	5.31209e-05	DEG
ENSMUSG00000029430	8402.29	9345.04	7195.12	7391.53	8083.49	-0.282694	3.45561e-06	5.33362e-05	DEG
ENSMUSG00000038736	849.149	820.909	576.215	600.928	711.8	-0.505392	3.47981e-06	5.36497e-05	DEG
ENSMUSG00000054091	738.086	782.539	507.594	542.274	642.623	-0.534485	3.49922e-06	5.38888e-05	DEG
ENSMUSG00000053113	1506.78	1478.24	1153.44	1119.96	1314.61	-0.392825	3.54239e-06	5.44929e-05	DEG
ENSMUSG00000002949	1332.75	1319.71	986.932	1009.29	1162.17	-0.410361	3.56018e-06	5.47055e-05	DEG
ENSMUSG00000037905	1375.6	1352.03	1040.42	1018.15	1196.55	-0.405994	3.58605e-06	5.5042e-05	DEG
ENSMUSG00000063856	1124.62	1440.88	2252.39	2542.05	1839.98	0.902532	3.61606e-06	5.54408e-05	DEG
ENSMUSG00000058076	1474.42	1440.88	1110.05	1107.79	1283.29	-0.394708	3.63368e-06	5.56494e-05	DEG
ENSMUSG00000027680	4268.48	4534.69	3650.04	3555.77	4002.24	-0.288362	3.64791e-06	5.58054e-05	DEG
ENSMUSG00000000420	822.039	897.648	1200.87	1142.1	1015.66	0.447618	3.71177e-06	5.67195e-05	DEG
ENSMUSG00000035027	1052.04	1057.19	1395.63	1386.67	1222.88	0.399678	3.74258e-06	5.71271e-05	DEG
ENSMUSG00000096401	343.682	281.714	494.475	507.967	406.96	0.677628	3.82694e-06	5.83503e-05	DEG
ENSMUSG00000060733	846.525	853.22	1113.07	1195.22	1002.01	0.4411	3.84414e-06	5.85479e-05	DEG
ENSMUSG00000049800	479.231	430.144	688.229	659.582	564.297	0.566445	3.93358e-06	5.98441e-05	DEG
ENSMUSG00000025381	928.729	1111.71	1380.49	1417.66	1209.65	0.457238	3.99537e-06	6.07173e-05	DEG
ENSMUSG00000055725	105.816	101.983	207.881	210.27	156.487	1.00806	4.05776e-06	6.15801e-05	DEG
ENSMUSG00000030560	532.576	554.341	810.334	750.33	661.895	0.523059	4.06476e-06	6.15801e-05	DEG
ENSMUSG00000020156	1354.62	1322.74	1011.15	1009.29	1174.45	-0.406364	4.06551e-06	6.15801e-05	DEG
ENSMUSG00000032279	1635.33	1670.09	1322.97	1183.04	1452.86	-0.39842	4.0784e-06	6.17076e-05	DEG
ENSMUSG00000024180	548.318	546.263	781.069	779.104	663.688	0.511293	4.09848e-06	6.19275e-05	DEG
ENSMUSG00000024883	85.702	96.9339	189.717	192.563	141.229	1.06787	4.1019e-06	6.19275e-05	DEG
ENSMUSG00000037270	583.298	457.407	777.033	789.064	651.7	0.586715	4.28307e-06	6.45921e-05	DEG
ENSMUSG00000041649	536.949	479.621	781.069	709.383	626.756	0.551206	4.47294e-06	6.7382e-05	DEG
ENSMUSG00000027184	7605.61	7882.95	6499.83	6570.37	7139.69	-0.244796	4.4935e-06	6.76178e-05	DEG
ENSMUSG00000028972	16.6157	19.1848	65.5937	75.2544	44.1621	1.97874	4.53779e-06	6.821e-05	DEG
ENSMUSG00000062234	953.216	950.154	1314.9	1229.52	1111.95	0.419213	4.65426e-06	6.98847e-05	DEG
ENSMUSG00000050379	259.729	247.383	128.16	141.655	194.232	-0.91212	4.69293e-06	7.03889e-05	DEG
ENSMUSG00000021998	19.2392	31.3016	85.7763	86.3212	55.6596	1.7786	4.70845e-06	7.05451e-05	DEG
ENSMUSG00000059552	2114.56	2315.31	2734.75	2845.28	2502.48	0.333586	4.74215e-06	7.0973e-05	DEG
ENSMUSG00000053560	1028.42	1232.88	1497.55	1579.24	1334.52	0.445686	4.83486e-06	7.22822e-05	DEG
ENSMUSG00000005886	503.718	535.156	777.033	721.557	634.366	0.529994	4.86478e-06	7.26509e-05	DEG
ENSMUSG00000024038	727.592	709.839	487.411	507.967	608.202	-0.530874	4.97601e-06	7.42317e-05	DEG
ENSMUSG00000005370	8200.28	8405.99	7083.11	6997.55	7671.73	-0.237854	5.00743e-06	7.46199e-05	DEG
ENSMUSG00000081683	683.867	694.693	935.467	967.24	820.317	0.464855	5.08195e-06	7.56488e-05	DEG
ENSMUSG00000058793	1303.89	1312.65	1714.52	1660.02	1497.77	0.367328	5.14776e-06	7.6546e-05	DEG
ENSMUSG00000026739	113.686	145.401	259.347	239.043	189.369	0.948579	5.16199e-06	7.66717e-05	DEG
ENSMUSG00000022350	911.239	968.329	1276.55	1235.06	1097.79	0.419205	5.16732e-06	7.66717e-05	DEG
ENSMUSG00000046337	178.4	178.722	329.987	295.484	245.648	0.809429	5.20026e-06	7.70777e-05	DEG
ENSMUSG00000003812	406.647	431.154	604.471	639.662	520.484	0.570893	5.21032e-06	7.7144e-05	DEG
ENSMUSG00000029814	969.831	1015.79	1316.92	1313.63	1154.04	0.406379	5.22099e-06	7.72192e-05	DEG
ENSMUSG00000020198	1245.3	1230.86	1577.28	1633.46	1421.72	0.374421	5.29911e-06	7.82909e-05	DEG
ENSMUSG00000021767	3206.83	3111.98	3857.92	3821.37	3499.52	0.281117	5.31286e-06	7.84101e-05	DEG
ENSMUSG00000028434	322.694	324.123	509.612	489.153	411.396	0.627189	5.35865e-06	7.90015e-05	DEG
ENSMUSG00000035105	120.682	105.012	45.411	35.4138	76.6297	-1.47933	5.37486e-06	7.91066e-05	DEG
ENSMUSG00000022561	456.494	464.475	671.074	669.543	565.396	0.54195	5.37724e-06	7.91066e-05	DEG
ENSMUSG00000001674	1610.85	1801.36	1253.34	1333.55	1499.77	-0.399026	5.39994e-06	7.93562e-05	DEG
ENSMUSG00000051510	1385.22	1340.92	1739.75	1764.05	1557.48	0.361588	5.42243e-06	7.9602e-05	DEG
ENSMUSG00000025439	1385.22	1445.93	1058.58	1092.3	1245.51	-0.396312	5.48055e-06	8.03698e-05	DEG
ENSMUSG00000018474	246.612	253.442	416.772	393.979	327.701	0.698077	5.49015e-06	8.04251e-05	DEG
ENSMUSG00000020097	1170.97	1147.05	1485.44	1538.29	1335.44	0.382945	5.52681e-06	8.07909e-05	DEG
ENSMUSG00000016319	5926.55	6372.4	4959.89	5201.41	5615.06	-0.275303	5.52637e-06	8.07909e-05	DEG
ENSMUSG00000035521	126.804	109.051	219.991	240.15	173.999	0.960824	5.54307e-06	8.09429e-05	DEG
ENSMUSG00000031714	3888.94	4042.95	3258.49	3271.35	3615.43	-0.280373	5.58609e-06	8.14849e-05	DEG
ENSMUSG00000069806	139.047	149.44	47.4293	69.721	101.409	-1.30448	5.6033e-06	8.16498e-05	DEG
ENSMUSG00000062867	4970.71	5142.55	4109.19	4286.18	4627.16	-0.268589	5.78953e-06	8.42745e-05	DEG
ENSMUSG00000030662	8563.2	9070.39	7407.04	7470.1	8127.68	-0.245028	5.94461e-06	8.6441e-05	DEG
ENSMUSG00000078941	344.557	404.901	186.69	242.363	294.628	-0.80579	6.00488e-06	8.72255e-05	DEG
ENSMUSG00000056076	4515.09	4577.1	3751.96	3810.31	4163.61	-0.265804	6.05226e-06	8.78213e-05	DEG
ENSMUSG00000086454	1041.54	1036.99	786.115	735.943	900.148	-0.448975	6.06335e-06	8.78899e-05	DEG
ENSMUSG00000039269	81.3294	88.8561	22.2009	28.7737	55.29	-1.74247	6.2339e-06	9.02673e-05	DEG
ENSMUSG00000031917	1405.34	1671.1	1121.15	1149.84	1336.86	-0.436845	6.43594e-06	9.30953e-05	DEG
ENSMUSG00000026032	442.502	444.28	287.603	272.244	361.657	-0.662887	6.46555e-06	9.34259e-05	DEG
ENSMUSG00000031672	3365.11	3460.34	2812.45	2777.77	3103.92	-0.287731	6.55834e-06	9.46676e-05	DEG
ENSMUSG00000059901	115.435	110.06	39.3562	44.2673	77.2798	-1.43337	6.61386e-06	9.53694e-05	DEG
ENSMUSG00000037824	802.8	807.783	1087.85	1082.33	945.191	0.430354	6.86645e-06	9.89084e-05	DEG
ENSMUSG00000030057	5812.87	6344.12	4873.11	5127.26	5539.34	-0.281543	6.88882e-06	9.91272e-05	DEG
ENSMUSG00000051747	550.941	561.409	837.581	749.224	674.789	0.513578	7.01831e-06	0.000100886	DEG
ENSMUSG00000024908	2881.51	2829.26	2338.16	2297.47	2586.6	-0.300947	7.23846e-06	0.000103942	DEG
ENSMUSG00000032959	3184.96	3260.41	2596.5	2668.21	2927.52	-0.291906	7.31728e-06	0.000104965	DEG
ENSMUSG00000032602	555.314	636.129	858.772	831.118	720.333	0.506215	7.46121e-06	0.000106918	DEG
ENSMUSG00000027649	836.906	891.59	611.535	625.275	741.326	-0.482429	7.49844e-06	0.00010734	DEG
ENSMUSG00000041712	2043.73	2007.34	1586.36	1621.29	1814.68	-0.337121	7.53154e-06	0.000107703	DEG
ENSMUSG00000041734	456.494	445.29	687.22	630.809	554.953	0.547823	7.5622e-06	0.000108029	DEG
ENSMUSG00000032434	1748.14	1731.68	1408.75	1274.9	1540.87	-0.374154	7.80079e-06	0.000111322	DEG
ENSMUSG00000034707	479.231	432.164	648.873	687.249	561.879	0.550008	7.93168e-06	0.000113	DEG
ENSMUSG00000043998	321.82	346.337	493.466	531.207	423.207	0.617454	7.93471e-06	0.000113	DEG
ENSMUSG00000026281	2035.86	2186.06	1608.56	1704.29	1883.69	-0.349653	7.96458e-06	0.000113309	DEG
ENSMUSG00000069833	2013.12	1862.95	2487.51	2392.65	2189.06	0.33182	7.99823e-06	0.00011367	DEG
ENSMUSG00000002017	692.612	684.596	484.384	471.446	583.259	-0.52677	8.01173e-06	0.000113745	DEG
ENSMUSG00000032267	1428.95	1303.56	1047.48	1012.61	1198.15	-0.40809	8.03375e-06	0.000113941	DEG
ENSMUSG00000047213	1192.83	1198.55	1534.89	1554.89	1370.29	0.369629	8.05755e-06	0.000114161	DEG
ENSMUSG00000028134	160.91	137.323	267.42	274.457	210.028	0.858614	8.28189e-06	0.000117111	DEG
ENSMUSG00000022456	188.894	188.819	87.7946	96.2813	140.447	-1.0382	8.28271e-06	0.000117111	DEG
ENSMUSG00000024483	1132.49	895.629	1402.7	1415.45	1211.57	0.472521	8.48806e-06	0.000119892	DEG
ENSMUSG00000041264	920.859	908.755	672.083	657.369	789.767	-0.460637	8.57326e-06	0.000120971	DEG
ENSMUSG00000028676	2854.4	2919.12	2328.07	2368.3	2617.47	-0.297841	8.6114e-06	0.000121386	DEG
ENSMUSG00000031740	97.0706	84.8172	29.2649	29.8804	60.2583	-1.62244	8.6421e-06	0.000121694	DEG
ENSMUSG00000020432	196.765	212.043	339.069	345.285	273.29	0.744428	8.69082e-06	0.000122256	DEG
ENSMUSG00000034201	381.286	414.998	594.38	586.541	494.301	0.569929	8.73136e-06	0.000122701	DEG
ENSMUSG00000044033	144.294	146.411	257.329	267.817	203.963	0.853098	8.76544e-06	0.000123055	DEG
ENSMUSG00000045427	1001.31	1053.15	740.704	770.251	891.354	-0.443134	8.82345e-06	0.000123743	DEG
ENSMUSG00000036820	373.416	384.706	551.996	578.795	472.228	0.576907	8.85411e-06	0.000124047	DEG
ENSMUSG00000029104	1257.54	1158.16	1630.76	1528.33	1393.7	0.386569	8.89563e-06	0.000124503	DEG
ENSMUSG00000038793	158.286	159.537	67.6119	76.3611	115.449	-1.14398	9.04056e-06	0.000126275	DEG
ENSMUSG00000034187	1437.69	1486.32	1135.28	1112.22	1292.88	-0.379129	9.03877e-06	0.000126275	DEG
ENSMUSG00000032431	973.329	1023.86	1314.9	1312.52	1156.15	0.396322	9.07158e-06	0.000126581	DEG
ENSMUSG00000074578	811.545	763.355	546.95	568.835	672.671	-0.49825	9.19697e-06	0.000128201	DEG
ENSMUSG00000027496	1732.4	1894.25	1410.77	1405.49	1610.73	-0.364066	9.40135e-06	0.000130918	DEG
ENSMUSG00000030204	1045.91	1066.27	781.069	786.851	920.027	-0.429748	9.60613e-06	0.000133635	DEG
ENSMUSG00000092622	433.757	368.551	246.229	244.577	323.278	-0.710661	9.64621e-06	0.000134057	DEG
ENSMUSG00000000787	6397.04	6703.59	7613.91	7901.71	7154.06	0.244208	9.68457e-06	0.000134455	DEG
ENSMUSG00000032011	76.0823	91.8853	30.274	18.8136	54.2638	-1.76576	9.70275e-06	0.000134572	DEG
ENSMUSG00000020321	1770.01	1904.35	1390.59	1468.57	1633.38	-0.36168	9.75249e-06	0.000135126	DEG
ENSMUSG00000061838	1151.73	1219.75	892.074	886.452	1037.5	-0.414463	9.80707e-06	0.000135746	DEG
ENSMUSG00000038717	730.216	820.909	519.704	561.088	657.979	-0.520766	9.85091e-06	0.000136217	DEG
ENSMUSG00000032754	436.38	401.872	611.535	620.849	517.659	0.554656	9.95297e-06	0.00013749	DEG
ENSMUSG00000039879	272.847	255.461	416.772	421.646	341.682	0.665132	9.9804e-06	0.000137732	DEG
ENSMUSG00000006356	236.118	212.043	123.114	109.562	170.209	-0.945449	1.02224e-05	0.00014079	DEG
ENSMUSG00000021953	2569.31	2924.17	2097.99	2217.79	2452.32	-0.347607	1.02196e-05	0.00014079	DEG
ENSMUSG00000035585	948.843	994.582	1251.33	1315.84	1127.65	0.401807	1.02443e-05	0.000140952	DEG
ENSMUSG00000025027	1911.68	2053.79	1575.26	1542.71	1770.86	-0.346111	1.03474e-05	0.000142227	DEG
ENSMUSG00000061048	219.502	229.208	125.133	108.455	170.574	-0.939566	1.03735e-05	0.000142444	DEG
ENSMUSG00000031160	84.8274	89.8658	32.2923	22.1336	57.2798	-1.67613	1.03928e-05	0.000142568	DEG
ENSMUSG00000036606	1422.83	1389.39	1825.52	1756.3	1598.51	0.348975	1.05024e-05	0.000143929	DEG
ENSMUSG00000026924	843.902	784.559	1100.96	1091.19	955.153	0.427963	1.06135e-05	0.000145307	DEG
ENSMUSG00000029860	83.0784	69.6713	158.434	172.642	120.956	1.11201	1.06897e-05	0.000146206	DEG
ENSMUSG00000039474	309.576	284.743	471.265	452.633	379.554	0.635506	1.07717e-05	0.000147084	DEG
ENSMUSG00000063903	69.0863	87.8464	23.2101	22.1336	50.5691	-1.78801	1.07753e-05	0.000147084	DEG
ENSMUSG00000025144	453.871	475.582	273.475	318.724	380.413	-0.651404	1.08022e-05	0.000147307	DEG
ENSMUSG00000018931	528.204	561.409	744.74	796.811	657.791	0.500909	1.10084e-05	0.00014997	DEG
ENSMUSG00000028917	181.898	178.722	312.831	303.231	244.171	0.77255	1.10676e-05	0.00015048	DEG
ENSMUSG00000025555	216.004	194.878	336.041	350.818	274.435	0.739251	1.1066e-05	0.00015048	DEG
ENSMUSG00000071054	2219.51	2328.43	1867.91	1740.81	2039.16	-0.33286	1.11378e-05	0.000151286	DEG
ENSMUSG00000032015	521.208	489.718	360.261	264.497	408.921	-0.692133	1.11683e-05	0.000151551	DEG
ENSMUSG00000024456	2308.71	2277.95	1883.04	1787.29	2064.25	-0.321268	1.13175e-05	0.000153424	DEG
ENSMUSG00000033022	202.012	218.101	325.95	378.485	281.137	0.745772	1.13753e-05	0.000154057	DEG
ENSMUSG00000024835	991.694	1006.7	1304.81	1310.31	1153.38	0.388198	1.1388e-05	0.000154078	DEG
ENSMUSG00000035834	990.819	1041.03	765.932	731.517	882.325	-0.439343	1.17366e-05	0.000158639	DEG
ENSMUSG00000031197	1495.41	1680.19	1163.53	1249.44	1397.14	-0.395783	1.23254e-05	0.000166435	DEG
ENSMUSG00000005483	1240.93	1247.01	875.928	987.16	1087.76	-0.418196	1.23867e-05	0.000167099	DEG
ENSMUSG00000037795	788.808	766.384	1060.6	1030.32	911.528	0.426877	1.24232e-05	0.000167329	DEG
ENSMUSG00000042599	222.125	195.887	350.169	345.285	278.367	0.732466	1.24279e-05	0.000167329	DEG
ENSMUSG00000055320	2029.74	2072.97	2581.36	2491.14	2293.8	0.306542	1.2456e-05	0.000167544	DEG
ENSMUSG00000078952	4452.13	4203.5	3402.8	3689.68	3937.03	-0.288042	1.25286e-05	0.000168357	DEG
ENSMUSG00000016028	646.263	618.963	903.174	846.612	753.753	0.467679	1.26058e-05	0.000169229	DEG
ENSMUSG00000058355	5363.37	5461.62	4548.16	4580.56	4988.43	-0.245807	1.26213e-05	0.000169272	DEG
ENSMUSG00000041936	4351.56	4070.21	5194.01	4961.26	4644.26	0.269786	1.26762e-05	0.000169781	DEG
ENSMUSG00000021546	9714.93	10330.5	8136.64	8715.12	9224.31	-0.250364	1.26838e-05	0.000169781	DEG
ENSMUSG00000057193	494.098	493.757	717.494	687.249	598.15	0.508265	1.31995e-05	0.000176513	DEG
ENSMUSG00000009633	28.8588	30.2918	85.7763	90.7479	58.9187	1.57807	1.32177e-05	0.000176586	DEG
ENSMUSG00000013236	1276.78	1171.28	1573.24	1595.84	1404.29	0.371358	1.33818e-05	0.000178605	DEG
ENSMUSG00000045948	537.823	552.321	367.325	365.205	455.669	-0.573192	1.35217e-05	0.000180298	DEG
ENSMUSG00000039953	2084.83	2031.57	2602.55	2490.03	2302.25	0.307018	1.37344e-05	0.000182957	DEG
ENSMUSG00000000282	520.333	510.923	744.74	712.703	622.175	0.499118	1.37708e-05	0.000183266	DEG
ENSMUSG00000032135	397.027	367.541	230.082	243.47	309.53	-0.692635	1.38776e-05	0.000184509	DEG
ENSMUSG00000028830	151.29	140.352	247.238	277.777	204.164	0.845951	1.39554e-05	0.000185365	DEG
ENSMUSG00000041406	773.067	818.89	562.087	576.581	682.656	-0.483074	1.40725e-05	0.000186742	DEG
ENSMUSG00000048756	814.169	777.491	1080.78	1052.45	931.224	0.422101	1.42174e-05	0.000188483	DEG
ENSMUSG00000030268	4003.51	4542.77	5122.36	5386.22	4763.71	0.298682	1.4457e-05	0.000191475	DEG
ENSMUSG00000031760	62.9647	58.5642	19.1735	5.53341	36.559	-2.2805	1.4754e-05	0.000195054	DEG
ENSMUSG00000063480	1918.67	2202.22	1613.6	1581.45	1828.99	-0.366011	1.47554e-05	0.000195054	DEG
ENSMUSG00000031939	1396.59	1447.95	1143.35	1013.72	1250.4	-0.397878	1.49097e-05	0.000196905	DEG
ENSMUSG00000044221	1541.76	1589.31	1967.81	1963.25	1765.53	0.328616	1.50812e-05	0.000198979	DEG
ENSMUSG00000046179	286.839	298.88	174.58	164.896	231.299	-0.785744	1.54889e-05	0.000204163	DEG
ENSMUSG00000070837	203.761	208.004	107.977	105.135	156.219	-0.94963	1.55353e-05	0.00020458	DEG
ENSMUSG00000035547	1131.62	1070.31	859.782	768.037	957.437	-0.435402	1.55843e-05	0.00020503	DEG
ENSMUSG00000036932	1029.3	1055.17	777.033	779.104	910.15	-0.421465	1.57083e-05	0.000206465	DEG
ENSMUSG00000033845	1485.79	1657.97	1153.44	1245.02	1385.56	-0.390039	1.58908e-05	0.000208665	DEG
ENSMUSG00000027663	1030.17	989.534	761.896	737.05	879.663	-0.430315	1.59193e-05	0.00020884	DEG
ENSMUSG00000097248	74.3333	73.7102	21.1918	22.1336	47.8422	-1.77353	1.60769e-05	0.000210708	DEG
ENSMUSG00000020029	1994.76	2169.91	1647.91	1648.96	1865.38	-0.33641	1.62178e-05	0.000212353	DEG
ENSMUSG00000041560	2543.07	2586.92	2101.02	2069.5	2325.13	-0.298481	1.6259e-05	0.000212691	DEG
ENSMUSG00000073678	262.353	275.656	430.9	410.579	344.872	0.646482	1.63918e-05	0.000214226	DEG
ENSMUSG00000040365	1034.54	1015.79	1304.81	1367.86	1180.75	0.381862	1.64835e-05	0.00021522	DEG
ENSMUSG00000032840	216.004	198.916	321.914	369.632	276.616	0.734614	1.65168e-05	0.000215451	DEG
ENSMUSG00000031889	1438.57	1444.92	1803.32	1833.77	1630.15	0.334908	1.66058e-05	0.000216408	DEG
ENSMUSG00000021608	850.898	827.977	618.599	598.715	724.047	-0.463774	1.66715e-05	0.00021706	DEG
ENSMUSG00000002844	1099.26	1116.76	1411.78	1448.65	1269.11	0.368271	1.67168e-05	0.000217444	DEG
ENSMUSG00000038349	0	0	19.1735	24.347	10.8801	6.9747	1.70241e-05	0.000221025	DEG
ENSMUSG00000028558	74.3333	69.6713	144.306	168.216	114.132	1.11543	1.70137e-05	0.000221025	DEG
ENSMUSG00000039623	124.18	117.128	244.21	209.163	173.671	0.909997	1.71605e-05	0.000222587	DEG
ENSMUSG00000069114	381.286	398.843	564.106	579.901	481.034	0.552774	1.718e-05	0.000222631	DEG
ENSMUSG00000064061	347.18	330.181	495.484	523.461	424.077	0.587866	1.72185e-05	0.00022292	DEG
ENSMUSG00000075304	13.9922	23.2238	71.6485	65.2942	43.5397	1.89207	1.72754e-05	0.000223447	DEG
ENSMUSG00000046311	364.671	388.745	529.795	592.075	468.821	0.574476	1.73692e-05	0.000224451	DEG
ENSMUSG00000038374	1990.38	2142.64	1616.63	1662.24	1852.97	-0.33358	1.7497e-05	0.000225891	DEG
ENSMUSG00000022351	1386.97	1378.28	1102.98	1017.04	1221.32	-0.382715	1.75354e-05	0.000226176	DEG
ENSMUSG00000026827	1240.05	1296.49	947.576	987.16	1117.82	-0.390637	1.80434e-05	0.000232295	DEG
ENSMUSG00000025571	738.961	760.325	1007.12	1003.76	877.54	0.42396	1.80419e-05	0.000232295	DEG
ENSMUSG00000021607	473.11	524.049	320.904	335.325	413.347	-0.602956	1.83242e-05	0.00023569	DEG
ENSMUSG00000027466	1081.77	1077.38	824.462	797.918	945.382	-0.41209	1.83969e-05	0.000236405	DEG
ENSMUSG00000030329	203.761	219.111	108.986	112.882	161.185	-0.930128	1.85486e-05	0.000238132	DEG
ENSMUSG00000024378	717.098	660.362	478.329	488.047	585.959	-0.512454	1.87243e-05	0.000240165	DEG
ENSMUSG00000021557	91.8235	79.7685	162.47	192.563	131.656	1.04513	1.87648e-05	0.000240461	DEG
ENSMUSG00000032733	18.3647	16.1557	62.5663	66.4009	40.8719	1.89789	1.90284e-05	0.000243612	DEG
ENSMUSG00000026520	885.878	895.629	642.818	664.009	772.084	-0.447225	1.91075e-05	0.000244399	DEG
ENSMUSG00000068284	403.149	382.687	548.969	610.888	486.423	0.560077	1.92698e-05	0.000246247	DEG
ENSMUSG00000018501	3712.29	3552.22	4695.5	4199.86	4039.97	0.292317	1.93986e-05	0.000247664	DEG
ENSMUSG00000034573	328.816	273.636	176.598	171.536	237.647	-0.792839	1.95763e-05	0.000249702	DEG
ENSMUSG00000004936	1656.32	1656.96	1278.57	1328.02	1479.97	-0.346407	1.96288e-05	0.00025014	DEG
ENSMUSG00000026917	4132.93	4467.04	3635.91	3442.89	3919.69	-0.280137	1.97702e-05	0.000251711	DEG
ENSMUSG00000045624	1038.04	985.495	782.078	711.596	879.303	-0.437695	1.98905e-05	0.000253008	DEG
ENSMUSG00000022704	367.294	358.454	543.923	528.994	449.666	0.563848	1.99233e-05	0.000253193	DEG
ENSMUSG00000053289	1066.9	1103.63	813.361	820.051	950.987	-0.409877	1.99705e-05	0.000253559	DEG
ENSMUSG00000031701	3708.8	3807.69	3062.72	3179.5	3439.67	-0.268032	1.99891e-05	0.000253562	DEG
ENSMUSG00000026019	1068.65	1160.18	848.681	818.945	974.114	-0.417358	2.00108e-05	0.000253605	DEG
ENSMUSG00000000958	174.902	168.625	290.63	294.377	232.134	0.767301	2.01504e-05	0.00025514	DEG
ENSMUSG00000030102	853.521	708.829	570.16	507.967	660.12	-0.535846	2.04427e-05	0.000258603	DEG
ENSMUSG00000024271	1820.73	1812.46	1407.74	1472.99	1628.48	-0.335202	2.06178e-05	0.00026058	DEG
ENSMUSG00000006641	167.031	156.508	266.411	295.484	221.359	0.794433	2.07575e-05	0.000262107	DEG
ENSMUSG00000063904	2176.65	2201.21	1745.8	1783.97	1976.91	-0.310714	2.0822e-05	0.00026268	DEG
ENSMUSG00000032548	20.1137	22.214	58.5297	89.6412	47.6247	1.80704	2.0921e-05	0.000263688	DEG
ENSMUSG00000031007	794.055	793.646	1125.18	1009.29	930.545	0.427687	2.15622e-05	0.000271523	DEG
ENSMUSG00000022466	567.557	499.815	348.151	364.098	444.905	-0.585422	2.16268e-05	0.000272088	DEG
ENSMUSG00000003865	783.561	858.269	1111.06	1080.12	958.252	0.417743	2.16474e-05	0.0002721	DEG
ENSMUSG00000022769	376.914	347.347	228.064	220.23	293.139	-0.692603	2.19704e-05	0.000275909	DEG
ENSMUSG00000050592	187.145	132.274	72.6576	70.8276	115.726	-1.15757	2.24344e-05	0.000281479	DEG
ENSMUSG00000035683	1094.01	1095.56	814.371	839.972	960.977	-0.404659	2.27204e-05	0.000284809	DEG
ENSMUSG00000007950	307.827	281.714	188.708	147.189	231.36	-0.809788	2.28405e-05	0.000286055	DEG
ENSMUSG00000024457	780.063	755.277	1059.59	996.014	897.736	0.421037	2.30651e-05	0.000288607	DEG
ENSMUSG00000040048	857.02	997.612	667.037	670.649	798.079	-0.470023	2.31334e-05	0.000289199	DEG
ENSMUSG00000028465	1659.82	1575.18	2013.22	2031.87	1820.02	0.321789	2.36187e-05	0.000294998	DEG
ENSMUSG00000066278	87.451	89.8658	184.671	170.429	133.104	1.00305	2.37332e-05	0.000296161	DEG
ENSMUSG00000026701	2177.53	2311.27	1778.09	1829.35	2024.06	-0.315055	2.39487e-05	0.000298581	DEG
ENSMUSG00000050390	1770.01	1674.13	2272.57	2069.5	1946.55	0.334228	2.39821e-05	0.000298728	DEG
ENSMUSG00000060288	418.016	437.212	282.557	270.03	351.954	-0.629083	2.4201e-05	0.000301183	DEG
ENSMUSG00000040276	180.149	187.809	98.8951	85.2145	138.017	-0.996618	2.42388e-05	0.000301382	DEG
ENSMUSG00000006315	376.914	403.891	574.197	564.408	479.852	0.54541	2.44423e-05	0.000303639	DEG
ENSMUSG00000061950	648.886	734.072	937.485	948.426	817.217	0.448985	2.48898e-05	0.000308815	DEG
ENSMUSG00000042401	105.816	97.9436	43.3927	32.0938	69.8115	-1.42908	2.49037e-05	0.000308815	DEG
ENSMUSG00000046711	5442.95	5512.11	4652.1	4651.38	5064.64	-0.235676	2.49525e-05	0.000309142	DEG
ENSMUSG00000028334	1330.13	1279.33	920.33	1053.56	1145.84	-0.404095	2.55194e-05	0.000315883	DEG
ENSMUSG00000098161	86.5765	94.9145	24.2192	37.6272	60.8343	-1.55859	2.56268e-05	0.000316928	DEG
ENSMUSG00000031928	1033.67	1055.17	787.124	785.744	915.426	-0.409063	2.60483e-05	0.000321853	DEG
ENSMUSG00000022686	253.608	240.315	395.58	381.805	317.827	0.653761	2.64172e-05	0.000326119	DEG
ENSMUSG00000039512	1098.38	1040.02	1412.79	1353.47	1226.17	0.371043	2.64439e-05	0.000326157	DEG
ENSMUSG00000050022	13.1176	10.0973	54.4932	49.8007	31.8772	2.16126	2.65611e-05	0.00032731	DEG
ENSMUSG00000029311	314.823	336.24	506.585	471.446	407.274	0.588659	2.67879e-05	0.000329811	DEG
ENSMUSG00000032348	3132.49	3367.44	2662.09	2675.96	2959.5	-0.283636	2.6933e-05	0.000331303	DEG
ENSMUSG00000032187	3438.57	3368.45	2896.21	2723.54	3106.7	-0.276301	2.69771e-05	0.000331461	DEG
ENSMUSG00000021782	760.823	701.761	983.905	983.84	857.582	0.426964	2.69939e-05	0.000331461	DEG
ENSMUSG00000034557	322.694	315.035	488.421	469.233	398.846	0.58651	2.71339e-05	0.000332884	DEG
ENSMUSG00000000901	438.129	455.387	623.644	650.729	541.973	0.512454	2.72121e-05	0.000333547	DEG
ENSMUSG00000014355	1938.79	1904.35	2386.6	2338.42	2142.04	0.297977	2.78298e-05	0.000339913	DEG
ENSMUSG00000032009	458.243	422.066	637.772	624.169	535.563	0.518532	2.77976e-05	0.000339913	DEG
ENSMUSG00000040681	4786.19	5154.66	4126.35	4184.36	4562.89	-0.258055	2.78042e-05	0.000339913	DEG
ENSMUSG00000036636	285.09	320.084	487.411	439.353	382.985	0.617359	2.7822e-05	0.000339913	DEG
ENSMUSG00000015806	919.984	978.427	703.366	704.956	826.683	-0.430179	2.82157e-05	0.000344321	DEG
ENSMUSG00000005413	829.91	849.181	1076.75	1142.1	974.483	0.401991	2.82548e-05	0.000344494	DEG
ENSMUSG00000028409	1763.89	1930.6	1371.41	1510.62	1644.13	-0.358237	2.84694e-05	0.000346804	DEG
ENSMUSG00000040446	861.392	858.269	654.928	602.035	744.156	-0.451423	2.89169e-05	0.000351946	DEG
ENSMUSG00000006289	824.663	795.666	559.06	614.208	698.399	-0.467026	2.91191e-05	0.000354094	DEG
ENSMUSG00000015749	2482.73	2609.14	2128.26	1990.92	2302.76	-0.305023	2.93634e-05	0.000356752	DEG
ENSMUSG00000053012	306.078	269.597	434.936	451.526	365.535	0.620572	2.9599e-05	0.000359298	DEG
ENSMUSG00000079435	3238.31	3506.79	2632.83	2854.13	3058.01	-0.297764	2.96411e-05	0.000359493	DEG
ENSMUSG00000021215	716.223	727.004	521.722	513.5	619.613	-0.479027	2.97472e-05	0.000360463	DEG
ENSMUSG00000031954	2767.82	2881.76	2328.07	2312.97	2572.66	-0.283332	2.97975e-05	0.000360756	DEG
ENSMUSG00000028838	101.443	123.187	208.891	213.59	161.778	0.914565	2.99404e-05	0.000361852	DEG
ENSMUSG00000032115	2035.86	1953.82	2458.25	2440.23	2222.04	0.295692	2.99327e-05	0.000361852	DEG
ENSMUSG00000022125	215.129	225.169	344.114	361.885	286.575	0.681523	3.03204e-05	0.000366124	DEG
ENSMUSG00000042632	515.086	539.195	378.425	326.471	439.794	-0.578797	3.03482e-05	0.000366139	DEG
ENSMUSG00000036879	422.388	450.339	597.407	658.476	532.152	0.525273	3.05872e-05	0.000368702	DEG
ENSMUSG00000027907	618.278	606.847	422.827	433.819	520.443	-0.51664	3.11431e-05	0.000375075	DEG
ENSMUSG00000009585	1332.75	1337.89	1035.37	1039.17	1186.3	-0.364384	3.15159e-05	0.000379234	DEG
ENSMUSG00000030805	283.341	252.432	426.863	406.152	342.197	0.635319	3.1628e-05	0.000380252	DEG
ENSMUSG00000028651	543.945	579.584	370.352	398.405	473.072	-0.547484	3.17306e-05	0.000381153	DEG
ENSMUSG00000008450	1529.52	1677.16	1230.13	1270.47	1426.82	-0.358231	3.18379e-05	0.00038211	DEG
ENSMUSG00000052997	4479.24	4787.12	3778.2	3950.85	4248.85	-0.261547	3.189e-05	0.000382242	DEG
ENSMUSG00000032185	1511.15	1561.04	1218.02	1196.32	1371.63	-0.347164	3.19042e-05	0.000382242	DEG
ENSMUSG00000040407	424.137	437.212	629.699	600.928	522.994	0.515548	3.2214e-05	0.000385151	DEG
ENSMUSG00000003355	249.235	257.481	136.233	151.615	198.641	-0.816778	3.21845e-05	0.000385151	DEG
ENSMUSG00000022843	471.361	477.601	681.165	655.156	571.321	0.494348	3.22307e-05	0.000385151	DEG
ENSMUSG00000023915	304.329	318.064	487.411	450.42	390.056	0.592811	3.23819e-05	0.000386624	DEG
ENSMUSG00000032714	27.1098	37.3599	89.8129	90.7479	61.2576	1.49255	3.2527e-05	0.000388021	DEG
ENSMUSG00000040268	813.294	824.948	1094.91	1063.52	949.168	0.398242	3.26341e-05	0.000388962	DEG
ENSMUSG00000041459	5443.82	5489.89	4783.29	4335.98	5013.25	-0.261362	3.2821e-05	0.000390852	DEG
ENSMUSG00000070462	501.969	595.74	753.823	795.704	661.809	0.499107	3.30629e-05	0.000393395	DEG
ENSMUSG00000037656	1129.87	1145.03	1422.88	1485.17	1295.74	0.354108	3.35768e-05	0.000399165	DEG
ENSMUSG00000032898	1031.92	1078.39	828.498	749.224	922.008	-0.4183	3.36833e-05	0.000400087	DEG
ENSMUSG00000041359	702.231	768.403	522.731	528.994	630.59	-0.482825	3.37291e-05	0.000400287	DEG
ENSMUSG00000037224	159.161	124.197	61.5571	65.2942	102.552	-1.16283	3.39192e-05	0.000402197	DEG
ENSMUSG00000029147	2729.34	2811.08	2262.48	2296.36	2524.82	-0.281189	3.41361e-05	0.000404422	DEG
ENSMUSG00000022108	682.118	722.965	934.457	950.64	822.545	0.424637	3.42263e-05	0.000405144	DEG
ENSMUSG00000033916	952.341	974.388	715.476	727.09	842.324	-0.41742	3.4389e-05	0.00040672	DEG
ENSMUSG00000029223	952.341	1011.75	705.384	756.97	856.611	-0.425583	3.45442e-05	0.000408001	DEG
ENSMUSG00000022400	1040.67	1107.67	806.298	816.731	942.842	-0.403999	3.45563e-05	0.000408001	DEG
ENSMUSG00000002980	2728.47	2977.69	3495.64	3434.03	3158.96	0.28102	3.47088e-05	0.000409452	DEG
ENSMUSG00000072966	263.227	203.965	122.105	129.482	179.695	-0.896218	3.51465e-05	0.000414261	DEG
ENSMUSG00000036278	209.882	181.751	104.95	98.4947	148.769	-0.945682	3.52864e-05	0.000415555	DEG
ENSMUSG00000039286	542.196	468.514	729.603	702.743	610.764	0.501344	3.53643e-05	0.000416118	DEG
ENSMUSG00000040250	767.82	752.248	556.032	546.701	655.7	-0.463112	3.55304e-05	0.000417658	DEG
ENSMUSG00000031985	1878.45	1886.17	1447.1	1554.89	1691.65	-0.327092	3.55557e-05	0.000417658	DEG
ENSMUSG00000025920	104.941	111.07	189.717	218.016	155.936	0.916433	3.5907e-05	0.000421427	DEG
ENSMUSG00000074781	1267.16	1328.8	951.613	1040.28	1146.97	-0.382413	3.6407e-05	0.000426932	DEG
ENSMUSG00000042298	400.525	395.813	585.297	562.194	485.958	0.527176	3.67597e-05	0.000430702	DEG
ENSMUSG00000020917	5702.68	5435.37	4749.99	4697.86	5146.48	-0.237654	3.7327e-05	0.000436978	DEG
ENSMUSG00000045136	4536.96	4801.26	3856.91	3981.84	4294.24	-0.252344	3.74605e-05	0.00043817	DEG
ENSMUSG00000041020	220.376	201.946	108.986	118.415	162.431	-0.895121	3.76014e-05	0.000439447	DEG
ENSMUSG00000020182	343.682	362.492	203.845	234.617	286.159	-0.688534	3.79785e-05	0.000443478	DEG
ENSMUSG00000039741	969.831	850.191	703.366	600.928	781.079	-0.480575	3.817e-05	0.000445338	DEG
ENSMUSG00000038384	160.035	171.654	271.457	289.951	223.274	0.759871	3.86199e-05	0.000450207	DEG
ENSMUSG00000004567	368.169	363.502	523.74	543.381	449.698	0.543962	3.87219e-05	0.000450636	DEG
ENSMUSG00000016552	188.894	193.868	318.886	307.658	252.326	0.711701	3.87004e-05	0.000450636	DEG
ENSMUSG00000040433	208.133	221.13	336.041	351.925	279.308	0.681092	3.87947e-05	0.000451103	DEG
ENSMUSG00000101249	69.0863	150.45	34.3105	37.6272	72.8684	-1.60544	3.88902e-05	0.000451833	DEG
ENSMUSG00000034906	1045.91	1075.36	826.48	776.891	931.161	-0.402971	3.91932e-05	0.00045497	DEG
ENSMUSG00000037894	6075.22	6870.19	5146.58	5516.81	5902.2	-0.279557	3.95012e-05	0.000458161	DEG
ENSMUSG00000012396	8012.26	8409.02	7041.73	7052.88	7628.97	-0.220217	4.06307e-05	0.000470867	DEG
ENSMUSG00000021178	2609.54	2694.96	2175.69	2186.8	2416.75	-0.28183	4.15095e-05	0.000480647	DEG
ENSMUSG00000035064	398.776	400.862	567.133	581.008	486.945	0.521762	4.15579e-05	0.000480805	DEG
ENSMUSG00000057541	829.91	873.415	651.9	594.288	737.378	-0.449439	4.17132e-05	0.000482042	DEG
ENSMUSG00000001473	730.216	773.452	534.841	553.341	647.962	-0.466266	4.17346e-05	0.000482042	DEG
ENSMUSG00000024777	218.627	231.228	335.032	385.125	292.503	0.678649	4.19102e-05	0.000483665	DEG
ENSMUSG00000060429	83.9529	102.992	167.516	202.523	139.246	0.987203	4.21738e-05	0.000486301	DEG
ENSMUSG00000023277	498.471	529.098	353.197	345.285	431.512	-0.556014	4.24328e-05	0.000488472	DEG
ENSMUSG00000022109	498.471	573.526	380.443	336.431	447.218	-0.577903	4.24037e-05	0.000488472	DEG
ENSMUSG00000007617	348.055	318.064	489.43	499.114	413.666	0.567996	4.26866e-05	0.000490985	DEG
ENSMUSG00000078784	613.906	641.177	472.274	389.552	529.227	-0.540119	4.29503e-05	0.000493607	DEG
ENSMUSG00000032890	370.792	303.928	184.671	220.23	269.905	-0.740487	4.33915e-05	0.000498263	DEG
ENSMUSG00000028614	838.655	853.22	1072.71	1149.84	978.607	0.39331	4.40626e-05	0.000505549	DEG
ENSMUSG00000039952	2423.27	2294.1	2962.82	2793.27	2618.36	0.286936	4.41622e-05	0.000506272	DEG
ENSMUSG00000030302	158.286	100.973	59.5389	45.374	91.043	-1.30583	4.4529e-05	0.000510053	DEG
ENSMUSG00000031392	397.902	428.125	598.416	583.221	501.916	0.517814	4.51764e-05	0.00051704	DEG
ENSMUSG00000019970	2409.27	2485.95	2032.39	1971	2224.66	-0.28967	4.52352e-05	0.000517284	DEG
ENSMUSG00000035873	875.384	975.398	1200.87	1221.78	1068.36	0.389611	4.54574e-05	0.000518966	DEG
ENSMUSG00000014313	1764.76	1910.41	1440.03	1481.85	1649.26	-0.330434	4.54408e-05	0.000518966	DEG
ENSMUSG00000027111	1525.14	1447.95	1893.13	1823.81	1672.51	0.321828	4.55306e-05	0.000519372	DEG
ENSMUSG00000042032	1406.21	1440.88	1121.15	1114.43	1270.67	-0.348544	4.60167e-05	0.000524052	DEG
ENSMUSG00000039640	1218.19	1427.76	878.955	1061.31	1146.55	-0.44763	4.60076e-05	0.000524052	DEG
ENSMUSG00000026634	345.431	367.541	528.786	512.394	438.538	0.547499	4.65326e-05	0.00052949	DEG
ENSMUSG00000030739	520.333	534.146	384.48	326.471	441.358	-0.566803	4.65794e-05	0.000529587	DEG
ENSMUSG00000025531	297.333	335.23	480.347	465.913	394.706	0.583077	4.67236e-05	0.00053079	DEG
ENSMUSG00000028873	1586.36	1594.36	1279.58	1243.91	1426.05	-0.333648	4.68979e-05	0.000532331	DEG
ENSMUSG00000031885	1104.51	1169.27	1439.02	1457.5	1292.57	0.349826	4.7449e-05	0.000538144	DEG
ENSMUSG00000052139	253.608	256.471	386.498	399.512	324.022	0.623736	4.86529e-05	0.000551347	DEG
ENSMUSG00000032883	1203.33	1158.16	887.028	929.613	1044.53	-0.379229	4.93272e-05	0.00055853	DEG
ENSMUSG00000026021	1644.95	1731.68	1295.73	1378.93	1512.82	-0.336248	4.94491e-05	0.000558536	DEG
ENSMUSG00000056050	490.6	517.991	705.384	693.89	601.966	0.473251	4.94269e-05	0.000558536	DEG
ENSMUSG00000096210	592.918	724.985	422.827	476.98	554.427	-0.549794	4.94472e-05	0.000558536	DEG
ENSMUSG00000038600	147.792	106.021	58.5297	48.694	90.2593	-1.24403	5.01981e-05	0.000566533	DEG
ENSMUSG00000038388	1003.94	943.086	761.896	688.356	849.319	-0.424698	5.06901e-05	0.000571619	DEG
ENSMUSG00000074698	2920.86	2944.37	2476.41	2383.79	2681.36	-0.270856	5.07985e-05	0.000572116	DEG
ENSMUSG00000020935	1145.61	1196.53	922.348	874.279	1034.69	-0.381619	5.08585e-05	0.000572116	DEG
ENSMUSG00000033906	143.42	163.576	243.201	289.951	210.037	0.797129	5.08495e-05	0.000572116	DEG
ENSMUSG00000028082	676.871	699.742	930.421	906.372	803.351	0.416722	5.09065e-05	0.000572191	DEG
ENSMUSG00000031198	355.051	405.911	251.274	230.19	310.606	-0.657996	5.13949e-05	0.00057721	DEG
ENSMUSG00000029687	2062.97	2110.33	1725.62	1654.49	1888.35	-0.303603	5.16356e-05	0.000579443	DEG
ENSMUSG00000050565	2196.77	2216.35	1763.97	1831.56	2002.16	-0.295796	5.26034e-05	0.000589346	DEG
ENSMUSG00000040687	145.169	156.508	307.786	227.976	209.36	0.831759	5.25866e-05	0.000589346	DEG
ENSMUSG00000024387	722.345	766.384	976.841	994.907	865.119	0.406041	5.31206e-05	0.000594658	DEG
ENSMUSG00000028330	1331.88	1358.08	979.869	1097.83	1191.91	-0.373325	5.32739e-05	0.000595892	DEG
ENSMUSG00000029328	2663.76	2743.43	2256.42	2206.72	2467.58	-0.276423	5.42315e-05	0.000606112	DEG
ENSMUSG00000026502	484.478	509.913	674.101	708.276	594.192	0.475611	5.43472e-05	0.000606913	DEG
ENSMUSG00000050240	1247.93	1144.02	1473.33	1596.94	1365.56	0.35877	5.44718e-05	0.000607814	DEG
ENSMUSG00000117869	671.623	686.615	503.558	469.233	582.757	-0.480581	5.45805e-05	0.000608535	DEG
ENSMUSG00000005958	375.165	368.551	535.85	537.847	454.353	0.529462	5.46756e-05	0.000609103	DEG
ENSMUSG00000000628	4070.84	3669.35	3261.52	3114.2	3528.98	-0.28014	5.49925e-05	0.000611856	DEG
ENSMUSG00000034341	997.816	1015.79	1273.53	1308.1	1148.81	0.358529	5.50555e-05	0.000611856	DEG
ENSMUSG00000060992	1595.11	1789.24	1326	1331.34	1510.42	-0.347965	5.50527e-05	0.000611856	DEG
ENSMUSG00000049299	291.212	309.987	191.735	171.536	241.117	-0.724805	5.53475e-05	0.000614606	DEG
ENSMUSG00000079553	1564.5	1678.17	1285.64	1281.54	1452.46	-0.336321	5.62521e-05	0.000624149	DEG
ENSMUSG00000047945	3715.79	4036.89	3223.17	3228.19	3551.01	-0.264587	5.67141e-05	0.000628771	DEG
ENSMUSG00000066892	154.788	154.488	250.265	276.67	209.053	0.767882	5.68821e-05	0.000630127	DEG
ENSMUSG00000023953	268.474	219.111	145.315	127.268	190.042	-0.839594	5.7368e-05	0.000635001	DEG
ENSMUSG00000027671	1854.84	1916.46	1485.44	1550.46	1701.8	-0.312964	5.98646e-05	0.000662106	DEG
ENSMUSG00000073838	1409.71	1507.52	1100.96	1179.72	1299.48	-0.355059	5.99984e-05	0.000663055	DEG
ENSMUSG00000002489	442.502	402.882	590.343	614.208	512.484	0.509155	6.00614e-05	0.00066322	DEG
ENSMUSG00000022185	3366.86	3448.22	2849.79	2862.99	3131.97	-0.254386	6.04597e-05	0.000667084	DEG
ENSMUSG00000031604	1892.44	2014.41	1576.27	1570.38	1763.37	-0.311605	6.09029e-05	0.000671439	DEG
ENSMUSG00000076441	2811.55	2784.83	2352.29	2288.62	2559.32	-0.269979	6.14675e-05	0.000677123	DEG
ENSMUSG00000021156	296.459	335.23	463.192	476.98	392.965	0.575329	6.16983e-05	0.000679123	DEG
ENSMUSG00000021650	507.216	471.543	323.932	340.858	410.887	-0.559423	6.22392e-05	0.000684532	DEG
ENSMUSG00000028382	1494.54	1590.32	1911.3	1915.67	1727.96	0.311648	6.3805e-05	0.000701195	DEG
ENSMUSG00000020290	5339.76	5535.33	4738.89	4488.7	5025.67	-0.236564	6.45417e-05	0.000708727	DEG
ENSMUSG00000018433	1331.88	1418.67	1069.68	1083.44	1225.92	-0.352772	6.46959e-05	0.000709856	DEG
ENSMUSG00000022175	450.372	425.096	610.526	623.062	527.264	0.493721	6.51795e-05	0.000714594	DEG
ENSMUSG00000028618	851.772	981.456	1156.47	1271.58	1065.32	0.406338	6.56153e-05	0.000718708	DEG
ENSMUSG00000078816	133.8	122.177	59.5389	56.4408	92.9892	-1.14244	6.56587e-05	0.000718708	DEG
ENSMUSG00000024795	1860.96	1922.52	1549.02	1503.98	1709.12	-0.308956	6.57593e-05	0.000719239	DEG
ENSMUSG00000002885	780.063	716.907	987.942	994.907	869.955	0.404387	6.61385e-05	0.000722815	DEG
ENSMUSG00000033166	1088.76	1135.94	876.937	826.691	982.084	-0.384045	6.62184e-05	0.000723115	DEG
ENSMUSG00000062054	275.471	287.773	421.818	424.966	352.507	0.588868	6.72369e-05	0.000733658	DEG
ENSMUSG00000029556	89.2	70.681	148.343	178.176	121.6	1.02473	6.76579e-05	0.000737668	DEG
ENSMUSG00000034570	48.098	27.2627	94.8585	106.241	69.1152	1.4047	6.82765e-05	0.000743827	DEG
ENSMUSG00000014195	2183.65	2342.57	2700.44	2801.01	2506.92	0.281933	7.03192e-05	0.000764985	DEG
ENSMUSG00000051255	510.714	570.496	372.37	372.952	456.633	-0.535505	7.03294e-05	0.000764985	DEG
ENSMUSG00000030946	384.784	457.407	262.375	283.311	346.969	-0.625051	7.09766e-05	0.000771417	DEG
ENSMUSG00000027408	161.784	162.566	283.566	258.964	216.72	0.742971	7.16858e-05	0.000778512	DEG
ENSMUSG00000029911	868.388	850.191	636.763	648.516	750.965	-0.419549	7.19726e-05	0.000781013	DEG
ENSMUSG00000030523	66.4627	90.8755	166.507	153.829	119.419	1.0318	7.20968e-05	0.000781747	DEG
ENSMUSG00000000056	196.765	205.985	115.041	104.028	155.455	-0.876723	7.27353e-05	0.000788051	DEG
ENSMUSG00000017400	199.388	183.771	97.8859	107.348	147.098	-0.902752	7.33206e-05	0.00079377	DEG
ENSMUSG00000069565	2320.07	2316.32	1963.77	1816.07	2104.06	-0.294159	7.59735e-05	0.000821846	DEG
ENSMUSG00000025428	14314.8	14877.3	12433.5	12968.1	13648.5	-0.20065	7.6549e-05	0.000827424	DEG
ENSMUSG00000056394	4033.24	4046.99	3437.11	3416.33	3733.42	-0.23751	7.72219e-05	0.000834044	DEG
ENSMUSG00000031226	623.525	712.868	460.165	488.047	571.151	-0.49424	7.79279e-05	0.000841013	DEG
ENSMUSG00000074797	762.572	802.734	600.434	545.594	677.834	-0.448357	7.90052e-05	0.00085173	DEG
ENSMUSG00000038943	1839.97	1871.03	1470.31	1529.43	1677.68	-0.307119	7.90443e-05	0.00085173	DEG
ENSMUSG00000028756	143.42	141.362	229.073	262.284	194.035	0.785588	7.9556e-05	0.000856576	DEG
ENSMUSG00000028809	4338.44	4114.64	3613.71	3522.57	3897.34	-0.244511	7.97702e-05	0.000858213	DEG
ENSMUSG00000104960	355.925	344.317	226.046	222.443	287.183	-0.642992	8.07052e-05	0.000866974	DEG
ENSMUSG00000002524	1869.7	1992.19	1502.6	1601.37	1741.47	-0.315112	8.071e-05	0.000866974	DEG
ENSMUSG00000020844	1228.69	1244.99	958.677	974.987	1101.84	-0.355334	8.25977e-05	0.000886561	DEG
ENSMUSG00000026743	864.89	918.853	1124.17	1187.47	1023.85	0.374371	8.31793e-05	0.000890756	DEG
ENSMUSG00000013921	140.796	133.284	62.5663	67.5076	101.039	-1.0769	8.30963e-05	0.000890756	DEG
ENSMUSG00000020076	1006.56	1035.98	797.215	762.504	900.565	-0.388361	8.3182e-05	0.000890756	DEG
ENSMUSG00000035021	557.063	533.137	391.544	369.632	462.844	-0.518193	8.34072e-05	0.000892477	DEG
ENSMUSG00000031563	2153.92	2125.48	2645.95	2529.87	2363.8	0.274515	8.37467e-05	0.000895416	DEG
ENSMUSG00000029415	1432.45	1526.71	1122.16	1206.28	1321.9	-0.345803	8.41494e-05	0.000899025	DEG
ENSMUSG00000027810	1834.72	1923.53	1517.74	1521.69	1699.42	-0.305848	8.42191e-05	0.000899074	DEG
ENSMUSG00000043284	962.835	1045.07	725.567	789.064	880.634	-0.406639	8.43687e-05	0.000899977	DEG
ENSMUSG00000031730	830.784	804.753	596.398	620.849	713.196	-0.426887	8.44986e-05	0.000900326	DEG
ENSMUSG00000024646	585.921	593.72	402.644	432.713	503.75	-0.498474	8.45318e-05	0.000900326	DEG
ENSMUSG00000051457	29.7333	42.4086	7.06393	3.32005	20.6315	-2.77871	8.60272e-05	0.000915547	DEG
ENSMUSG00000017707	891.125	951.164	1156.47	1223.99	1055.69	0.370135	8.76107e-05	0.000931682	DEG
ENSMUSG00000038145	104.067	98.9534	183.662	192.563	144.811	0.888674	8.81049e-05	0.000936216	DEG
ENSMUSG00000003469	92.698	75.7296	33.3014	27.667	57.349	-1.4654	8.82512e-05	0.00093705	DEG
ENSMUSG00000040907	317.447	283.734	180.635	189.243	242.765	-0.702562	8.98628e-05	0.000953429	DEG
ENSMUSG00000023150	1870.58	1898.29	2277.61	2297.47	2085.99	0.279768	9.03846e-05	0.000958229	DEG
ENSMUSG00000022180	58.5921	40.3891	121.096	110.668	82.6864	1.22112	9.04996e-05	0.000958712	DEG
ENSMUSG00000022247	1477.92	1615.57	1223.07	1223.99	1385.14	-0.337376	9.19067e-05	0.000972873	DEG
ENSMUSG00000062115	365.545	315.035	508.603	490.26	419.861	0.551657	9.30355e-05	0.000984067	DEG
ENSMUSG00000103749	18.3647	10.0973	56.5115	53.1207	34.5235	1.93206	9.47499e-05	0.00100143	DEG
ENSMUSG00000045594	1201.58	1289.42	1556.08	1570.38	1404.37	0.328549	9.52137e-05	0.00100538	DEG
ENSMUSG00000018669	1156.1	1133.92	863.818	911.906	1016.44	-0.367642	9.52687e-05	0.00100538	DEG
ENSMUSG00000020803	737.212	790.617	555.023	569.941	663.198	-0.441092	9.54123e-05	0.00100613	DEG
ENSMUSG00000021377	2909.49	3077.65	2519.81	2461.26	2742.05	-0.264843	9.58355e-05	0.00100982	DEG
ENSMUSG00000027478	1034.54	1051.13	798.224	806.771	922.667	-0.377869	9.60246e-05	0.00101104	DEG
ENSMUSG00000069744	2378.67	2630.34	1954.69	2102.7	2266.6	-0.303709	9.61786e-05	0.00101189	DEG
ENSMUSG00000018983	212.506	227.189	130.178	118.415	172.072	-0.820799	9.65342e-05	0.00101486	DEG
ENSMUSG00000008140	1115	1219.75	1461.23	1494.02	1322.5	0.340872	9.69291e-05	0.00101823	DEG
ENSMUSG00000027737	9.61961	11.107	40.3653	50.9074	27.9998	2.14088	9.76266e-05	0.00102478	DEG
ENSMUSG00000031628	1010.06	1083.44	820.425	777.997	922.98	-0.388079	9.78103e-05	0.00102593	DEG
ENSMUSG00000024843	821.165	815.86	614.562	609.782	715.342	-0.419064	9.90687e-05	0.00103834	DEG
ENSMUSG00000073705	361.173	385.716	249.256	236.83	308.244	-0.618349	9.95939e-05	0.00104227	DEG
ENSMUSG00000034543	1227.81	1167.25	1466.27	1553.78	1353.78	0.33355	9.9583e-05	0.00104227	DEG
ENSMUSG00000018326	2398.78	2512.2	1992.03	2056.22	2239.81	-0.27855	9.97881e-05	0.00104351	DEG
ENSMUSG00000006932	5849.6	6003.84	5017.41	5171.52	5510.59	-0.218294	9.99201e-05	0.00104387	DEG
ENSMUSG00000041703	262.353	252.432	163.48	140.549	204.703	-0.758453	9.99738e-05	0.00104387	DEG
ENSMUSG00000018189	757.325	787.588	538.877	597.608	670.35	-0.443503	0.000102039	0.00106463	DEG
ENSMUSG00000025056	519.459	586.652	719.512	805.664	657.822	0.464231	0.000102216	0.00106567	DEG
ENSMUSG00000021203	63.8392	64.6226	129.169	139.442	99.2682	1.0638	0.00010262	0.00106908	DEG
ENSMUSG00000000308	286.839	288.782	435.946	418.326	357.473	0.570022	0.000102711	0.00106922	DEG
ENSMUSG00000030942	1065.15	1065.26	837.581	805.664	943.415	-0.37423	0.000103117	0.00107264	DEG
ENSMUSG00000027170	2299.96	2518.26	1905.24	2015.27	2184.68	-0.297139	0.000104401	0.00108441	DEG
ENSMUSG00000020827	861.392	763.355	630.708	551.128	701.646	-0.459176	0.000104406	0.00108441	DEG
ENSMUSG00000001569	641.89	606.847	455.119	441.566	536.356	-0.478126	0.000104487	0.00108444	DEG
ENSMUSG00000040717	573.678	502.845	752.813	727.09	639.107	0.457639	0.000104762	0.00108647	DEG
ENSMUSG00000031555	497.596	460.436	626.672	714.917	574.905	0.483819	0.000104937	0.00108747	DEG
ENSMUSG00000028245	175.776	164.586	271.457	286.631	224.612	0.71187	0.000105152	0.00108888	DEG
ENSMUSG00000020307	2790.56	2882.77	2335.13	2395.97	2601.11	-0.261929	0.000107306	0.00111035	DEG
ENSMUSG00000025764	3323.14	3216.99	3816.54	3907.69	3566.09	0.239694	0.000107639	0.00111297	DEG
ENSMUSG00000089917	223	212.043	361.27	320.938	279.313	0.649199	0.000108256	0.00111852	DEG
ENSMUSG00000024833	1427.2	1320.72	1107.02	1051.35	1226.57	-0.348719	0.000108783	0.00112312	DEG
ENSMUSG00000030766	601.663	512.942	774.005	759.184	661.948	0.45812	0.00010888	0.00112328	DEG
ENSMUSG00000028042	258.855	250.413	386.498	384.019	319.946	0.596924	0.000109644	0.00112977	DEG
ENSMUSG00000063694	1282.03	1428.77	1079.77	1031.43	1205.5	-0.359322	0.000109673	0.00112977	DEG
ENSMUSG00000025917	1257.54	1333.85	1000.05	1033.64	1156.27	-0.349319	0.000110317	0.00113556	DEG
ENSMUSG00000039585	418.89	424.086	600.434	578.795	505.551	0.484762	0.00011043	0.00113587	DEG
ENSMUSG00000040044	969.831	1021.85	756.85	766.931	878.864	-0.385889	0.000110619	0.00113697	DEG
ENSMUSG00000049969	1273.29	1328.8	1615.62	1621.29	1459.75	0.315418	0.000111183	0.00114192	DEG
ENSMUSG00000029446	868.388	1066.27	1232.15	1337.98	1126.2	0.411212	0.000112505	0.00115464	DEG
ENSMUSG00000033597	85.702	57.5545	142.288	158.256	110.95	1.06147	0.000112856	0.00115738	DEG
ENSMUSG00000021763	257.106	237.286	368.334	386.232	312.239	0.608334	0.000113297	0.00116104	DEG
ENSMUSG00000079614	1979.02	1980.08	1658.01	1565.95	1795.76	-0.295903	0.000113978	0.00116715	DEG
ENSMUSG00000028478	2515.09	2729.3	2060.65	2225.54	2382.64	-0.29096	0.000114164	0.0011682	DEG
ENSMUSG00000020189	366.42	331.191	486.402	525.674	427.422	0.534743	0.000115139	0.0011773	DEG
ENSMUSG00000037458	1052.91	1074.35	1323.98	1362.33	1203.39	0.33667	0.000117041	0.00119586	DEG
ENSMUSG00000039740	201.137	212.043	316.868	332.005	265.513	0.651643	0.000117547	0.00120015	DEG
ENSMUSG00000056608	690.863	688.635	966.75	865.425	802.918	0.410167	0.000117794	0.00120178	DEG
ENSMUSG00000036026	566.682	544.244	716.485	796.811	656.055	0.444602	0.000117986	0.00120284	DEG
ENSMUSG00000024844	2334.94	2378.92	1979.92	1914.56	2152.09	-0.275076	0.000118579	0.001208	DEG
ENSMUSG00000055319	723.22	802.734	553.005	568.835	661.948	-0.443006	0.000119276	0.00121421	DEG
ENSMUSG00000045216	1608.22	1499.45	1922.4	1909.03	1734.77	0.301354	0.000120217	0.00122199	DEG
ENSMUSG00000021186	14.8667	16.1557	51.4658	58.6541	35.2856	1.82877	0.000120217	0.00122199	DEG
ENSMUSG00000025665	1150.85	1176.33	898.129	919.653	1036.24	-0.35639	0.000120741	0.00122641	DEG
ENSMUSG00000021993	438.129	454.378	309.804	297.697	375.002	-0.554117	0.000122371	0.00124205	DEG
ENSMUSG00000020526	261.478	319.074	178.617	172.642	232.953	-0.722382	0.000122889	0.00124639	DEG
ENSMUSG00000033491	126.804	134.294	221	229.083	177.795	0.786307	0.00012364	0.0012531	DEG
ENSMUSG00000028048	229.996	250.413	344.114	397.299	305.455	0.6262	0.000126369	0.00127981	DEG
ENSMUSG00000003813	802.8	827.977	1102.98	1015.93	937.423	0.378746	0.000126771	0.00128021	DEG
ENSMUSG00000020149	2317.45	2448.59	1922.4	2001.99	2172.61	-0.280148	0.000126779	0.00128021	DEG
ENSMUSG00000042354	2313.08	2354.69	1904.23	1956.61	2132.15	-0.273853	0.000126745	0.00128021	DEG
ENSMUSG00000003779	2120.69	2106.29	1719.56	1757.41	1925.99	-0.282021	0.000126773	0.00128021	DEG
ENSMUSG00000020863	2361.18	2353.68	1991.02	1905.71	2152.89	-0.274666	0.000127068	0.00128219	DEG
ENSMUSG00000013076	277.22	229.208	369.343	413.899	322.417	0.625535	0.000127407	0.00128467	DEG
ENSMUSG00000025545	381.286	397.833	263.384	253.43	323.983	-0.591272	0.000128822	0.00129799	DEG
ENSMUSG00000030714	241.365	244.354	359.251	379.592	306.141	0.604888	0.000129085	0.0012997	DEG
ENSMUSG00000024565	123.306	173.673	250.265	264.497	202.935	0.79824	0.000130681	0.00131481	DEG
ENSMUSG00000045482	1868.83	1753.9	2250.37	2170.2	2010.82	0.286746	0.000132489	0.00133203	DEG
ENSMUSG00000051043	153.914	154.488	249.256	262.284	204.985	0.729673	0.000132935	0.00133554	DEG
ENSMUSG00000034744	98.8196	108.041	184.671	191.456	145.747	0.863866	0.000134604	0.00135037	DEG
ENSMUSG00000039100	759.949	723.975	953.631	984.947	855.626	0.384696	0.000134606	0.00135037	DEG
ENSMUSG00000068039	6051.61	6529.91	5159.7	5516.81	5814.51	-0.236779	0.000137164	0.00137503	DEG
ENSMUSG00000028433	2737.22	2629.33	2279.63	2183.48	2457.42	-0.265981	0.0001381	0.0013834	DEG
ENSMUSG00000021326	1643.2	1742.79	1345.17	1383.35	1528.63	-0.311127	0.000138376	0.00138418	DEG
ENSMUSG00000071533	1276.78	1317.7	1025.28	1027	1161.69	-0.337905	0.000138378	0.00138418	DEG
ENSMUSG00000031715	5421.09	5925.09	4895.31	4721.11	5240.65	-0.238082	0.000138634	0.00138574	DEG
ENSMUSG00000026185	28.8588	31.3016	3.0274	4.42673	16.9036	-3.02027	0.000141142	0.00140763	DEG
ENSMUSG00000001424	2078.71	1990.17	1666.08	1669.98	1851.24	-0.286899	0.000141232	0.00140763	DEG
ENSMUSG00000013822	483.604	479.621	303.749	356.352	405.831	-0.54689	0.000141178	0.00140763	DEG
ENSMUSG00000024002	2784.44	2721.22	3354.36	3191.67	3012.92	0.249769	0.000141215	0.00140763	DEG
ENSMUSG00000030822	369.043	330.181	520.713	488.047	426.996	0.527638	0.000142681	0.00142002	DEG
ENSMUSG00000022462	2118.06	2233.52	2578.34	2659.36	2397.32	0.267713	0.000142668	0.00142002	DEG
ENSMUSG00000033096	160.035	171.654	256.32	287.737	218.937	0.714151	0.000143266	0.00142482	DEG
ENSMUSG00000024525	2070.84	2007.34	1622.69	1714.25	1853.78	-0.290077	0.000143668	0.00142779	DEG
ENSMUSG00000005566	14240.5	15214.6	12745.4	12938.2	13784.7	-0.197533	0.000146869	0.00145855	DEG
ENSMUSG00000032470	399.651	430.144	542.914	636.342	502.263	0.506895	0.000147515	0.00146391	DEG
ENSMUSG00000059923	1332.75	1419.68	1124.17	1045.81	1230.6	-0.341843	0.000147684	0.00146454	DEG
ENSMUSG00000032012	377.788	441.251	582.27	575.475	494.196	0.501542	0.000147838	0.00146501	DEG
ENSMUSG00000026974	1261.92	1309.62	1043.44	981.627	1149.15	-0.343769	0.000148163	0.00146718	DEG
ENSMUSG00000027610	596.416	624.012	783.087	847.718	712.808	0.418206	0.000148447	0.00146895	DEG
ENSMUSG00000030086	189.769	212.043	113.023	111.775	156.652	-0.836473	0.00014857	0.0014691	DEG
ENSMUSG00000039458	1145.61	1116.76	845.654	914.119	1005.54	-0.363381	0.000148679	0.00146913	DEG
ENSMUSG00000061360	831.659	886.541	611.535	676.183	751.479	-0.41633	0.000149053	0.00147178	DEG
ENSMUSG00000001435	814.169	799.705	633.736	568.835	704.111	-0.423594	0.000150097	0.00148103	DEG
ENSMUSG00000006442	1646.7	1698.36	1310.86	1387.78	1510.93	-0.309957	0.000150708	0.00148599	DEG
ENSMUSG00000029922	2136.43	2260.78	1802.31	1814.96	2003.62	-0.281248	0.000150943	0.00148726	DEG
ENSMUSG00000044636	293.835	290.802	416.772	442.673	361.02	0.555206	0.000151373	0.00149043	DEG
ENSMUSG00000020988	608.659	589.681	424.845	439.353	515.634	-0.472315	0.000153052	0.00150588	DEG
ENSMUSG00000001056	2951.47	3286.67	2403.76	2681.49	2830.85	-0.294718	0.000154093	0.00151505	DEG
ENSMUSG00000038400	295.584	288.782	430.9	426.073	360.335	0.552103	0.000154339	0.00151638	DEG
ENSMUSG00000034135	446	444.28	627.681	600.928	529.722	0.464991	0.00015497	0.00152101	DEG
ENSMUSG00000001785	1161.35	1215.71	959.686	896.412	1058.29	-0.355862	0.00015503	0.00152101	DEG
ENSMUSG00000064326	838.655	960.252	638.781	700.53	784.554	-0.42513	0.000155503	0.00152457	DEG
ENSMUSG00000030682	444.251	473.563	612.544	654.049	546.102	0.465076	0.000157292	0.00154101	DEG
ENSMUSG00000033386	648.886	675.508	864.827	877.599	766.705	0.3962	0.000157407	0.00154105	DEG
ENSMUSG00000097589	324.443	297.87	486.402	428.286	384.25	0.555369	0.000157856	0.00154435	DEG
ENSMUSG00000004071	383.035	334.22	534.841	498.007	437.526	0.524677	0.000158472	0.00154928	DEG
ENSMUSG00000040928	1059.91	1023.86	1339.12	1289.28	1178.04	0.334841	0.000159778	0.00156094	DEG
ENSMUSG00000048701	861.392	798.695	1109.04	1041.39	952.628	0.372879	0.000161169	0.00157308	DEG
ENSMUSG00000022314	3607.35	3663.29	3056.66	3121.95	3362.32	-0.234813	0.000161248	0.00157308	DEG
ENSMUSG00000035247	1167.47	1117.77	1443.06	1416.55	1286.21	0.323086	0.000161715	0.00157653	DEG
ENSMUSG00000020818	97.9451	83.8074	161.461	181.496	131.177	0.912375	0.000161915	0.00157736	DEG
ENSMUSG00000006057	2086.58	2240.59	1733.69	1808.32	1967.29	-0.288556	0.000162221	0.00157923	DEG
ENSMUSG00000023104	1269.79	1304.57	1017.21	1023.68	1153.81	-0.334789	0.000162844	0.00158418	DEG
ENSMUSG00000114926	55.0941	72.7004	19.1735	21.027	41.9988	-1.66716	0.000163143	0.00158596	DEG
ENSMUSG00000029168	271.973	264.549	181.644	137.229	213.848	-0.747952	0.000163421	0.00158755	DEG
ENSMUSG00000030341	185.396	153.479	278.521	276.67	223.517	0.709263	0.000163591	0.00158808	DEG
ENSMUSG00000022508	49.8471	51.4961	103.941	120.628	81.4781	1.14738	0.000164475	0.00159555	DEG
ENSMUSG00000079316	623.525	631.08	453.101	460.38	542.022	-0.457812	0.000165536	0.00160471	DEG
ENSMUSG00000030557	135.549	132.274	239.165	216.91	180.974	0.768367	0.000166183	0.00160985	DEG
ENSMUSG00000046865	2456.5	2548.55	2100.01	2066.18	2292.81	-0.264235	0.000167141	0.001618	DEG
ENSMUSG00000025492	1098.38	1215.71	911.247	883.132	1027.12	-0.365722	0.000167617	0.00162147	DEG
ENSMUSG00000033728	120.682	154.488	229.073	243.47	186.929	0.783626	0.000168161	0.00162559	DEG
ENSMUSG00000026915	1259.29	1169.27	926.384	976.093	1082.76	-0.353389	0.000170379	0.00164588	DEG
ENSMUSG00000068921	1424.58	1494.4	1187.75	1145.42	1313.03	-0.322404	0.000170775	0.00164856	DEG
ENSMUSG00000034205	37.6039	23.2238	1.00913	0	15.4592	-5.85383	0.000171937	0.00165862	DEG
ENSMUSG00000037234	494.098	486.689	708.412	635.235	581.109	0.454764	0.000172524	0.00166304	DEG
ENSMUSG00000020469	44.6	63.6129	15.137	14.3869	34.4342	-1.86963	0.000172637	0.00166304	DEG
ENSMUSG00000005802	97.0706	89.8658	157.425	193.669	134.508	0.906377	0.000172854	0.00166398	DEG
ENSMUSG00000000296	257.106	219.111	336.041	407.259	304.879	0.638713	0.000174099	0.00167419	DEG
ENSMUSG00000049323	754.702	729.024	927.394	1012.61	855.933	0.385758	0.000174159	0.00167419	DEG
ENSMUSG00000022265	205.51	170.644	300.722	302.124	244.75	0.677508	0.000174278	0.00167419	DEG
ENSMUSG00000067608	342.808	457.407	253.292	257.857	327.841	-0.644167	0.000174972	0.00167968	DEG
ENSMUSG00000004885	44.6	58.5642	13.1187	14.3869	32.6675	-1.90598	0.000176037	0.00168873	DEG
ENSMUSG00000002496	1031.05	996.602	1301.78	1257.19	1146.66	0.33559	0.000176753	0.00169443	DEG
ENSMUSG00000032396	422.388	420.047	291.64	282.204	354.07	-0.553614	0.000177032	0.00169592	DEG
ENSMUSG00000042446	1260.17	1248.02	1533.88	1572.6	1403.67	0.308342	0.000178602	0.00170859	DEG
ENSMUSG00000056531	174.027	193.868	318.886	272.244	239.756	0.687092	0.000178573	0.00170859	DEG
ENSMUSG00000066440	422.388	385.716	567.133	564.408	484.911	0.48439	0.000179862	0.00171924	DEG
ENSMUSG00000072949	141.671	131.265	57.5206	75.2544	101.428	-1.0438	0.000179964	0.00171924	DEG
ENSMUSG00000039419	62.9647	56.5448	18.1644	18.8136	39.1219	-1.69408	0.000180188	0.00172019	DEG
ENSMUSG00000048921	48.9725	48.467	107.977	108.455	78.4679	1.15109	0.000181004	0.0017256	DEG
ENSMUSG00000036875	1054.66	1106.66	859.782	820.051	960.288	-0.362671	0.000180987	0.0017256	DEG
ENSMUSG00000050917	4224.76	4244.9	3677.28	3572.37	3929.83	-0.224199	0.000181199	0.00172627	DEG
ENSMUSG00000073616	256.231	290.802	155.407	178.176	220.154	-0.7137	0.000181457	0.00172753	DEG
ENSMUSG00000028461	180.149	168.625	277.512	282.204	227.122	0.68116	0.000181626	0.00172794	DEG
ENSMUSG00000029993	965.459	1020.84	1236.19	1277.11	1124.9	0.339952	0.000182722	0.00173718	DEG
ENSMUSG00000041935	780.937	756.286	1026.29	966.133	882.411	0.374231	0.000182862	0.00173731	DEG
ENSMUSG00000034430	181.898	165.595	263.384	299.911	227.697	0.694361	0.000183808	0.0017451	DEG
ENSMUSG00000004264	3155.23	3266.47	2657.05	2758.96	2959.43	-0.245697	0.000185874	0.00176351	DEG
ENSMUSG00000032020	7.87059	10.0973	35.3197	46.4806	24.942	2.19142	0.000186656	0.00176971	DEG
ENSMUSG00000042608	755.576	783.549	963.722	1032.53	883.846	0.375144	0.000188433	0.00178533	DEG
ENSMUSG00000022900	530.827	517.991	712.448	699.423	615.172	0.428642	0.000189484	0.00179406	DEG
ENSMUSG00000034024	6900.76	7148.88	5956.91	6212.91	6554.86	-0.207218	0.000189919	0.00179694	DEG
ENSMUSG00000039159	527.329	529.098	687.22	738.157	620.451	0.431636	0.000191852	0.00181399	DEG
ENSMUSG00000066652	860.518	848.172	686.211	592.075	746.744	-0.417539	0.000193045	0.00182402	DEG
ENSMUSG00000030224	2620.91	2849.45	2246.33	2295.26	2502.99	-0.267954	0.000193192	0.00182417	DEG
ENSMUSG00000033379	620.902	647.236	799.234	885.346	738.179	0.409466	0.000196305	0.0018523	DEG
ENSMUSG00000039542	260.604	230.218	157.425	133.909	195.539	-0.752076	0.000197334	0.00186073	DEG
ENSMUSG00000060032	745.082	816.87	595.389	569.941	681.821	-0.421224	0.000199498	0.00187985	DEG
ENSMUSG00000032269	32.3569	19.1848	2.01827	2.21336	13.9433	-3.61302	0.000201272	0.00189528	DEG
ENSMUSG00000027346	135.549	105.012	218.982	205.843	166.346	0.816774	0.000201621	0.00189727	DEG
ENSMUSG00000030513	916.486	823.938	1151.42	1093.4	996.312	0.366261	0.000206372	0.00194066	DEG
ENSMUSG00000039936	378.663	356.434	242.192	246.79	306.02	-0.589075	0.000206741	0.0019428	DEG
ENSMUSG00000021254	223.874	219.111	322.923	356.352	280.565	0.615587	0.00020854	0.00195838	DEG
ENSMUSG00000036327	344.557	326.142	474.293	483.62	407.153	0.513231	0.000211726	0.00198624	DEG
ENSMUSG00000001211	495.847	499.815	685.202	660.689	585.388	0.435242	0.000211795	0.00198624	DEG
ENSMUSG00000031816	153.039	189.829	279.53	276.67	224.767	0.701418	0.00021222	0.00198888	DEG
ENSMUSG00000019810	237.867	229.208	326.959	390.659	296.173	0.617646	0.000212529	0.00199042	DEG
ENSMUSG00000035172	91.8235	105.012	193.754	166.002	139.148	0.873567	0.000213246	0.00199579	DEG
ENSMUSG00000031916	462.616	486.689	643.827	647.409	560.135	0.444499	0.000213807	0.00199968	DEG
ENSMUSG00000004451	909.49	937.028	712.448	708.276	816.811	-0.377794	0.000214178	0.0020018	DEG
ENSMUSG00000020397	437.255	473.563	623.644	624.169	539.658	0.455307	0.000214682	0.00200515	DEG
ENSMUSG00000023809	509.839	457.407	655.937	666.223	572.351	0.449319	0.000216558	0.00202131	DEG
ENSMUSG00000031540	1170.97	1103.63	1429.94	1409.91	1278.61	0.319603	0.00021813	0.0020346	DEG
ENSMUSG00000087687	152.165	148.43	72.6576	83.0011	114.063	-0.951413	0.000219608	0.00204701	DEG
ENSMUSG00000042541	785.31	940.057	623.644	654.049	750.765	-0.432129	0.000220032	0.00204957	DEG
ENSMUSG00000071649	378.663	414.998	539.886	569.941	475.872	0.484638	0.000221025	0.00205744	DEG
ENSMUSG00000052026	108.439	101.983	180.635	194.776	146.458	0.833481	0.00022207	0.00206577	DEG
ENSMUSG00000031796	832.533	848.172	637.772	642.982	740.365	-0.391941	0.000222471	0.00206672	DEG
ENSMUSG00000024590	5689.56	6182.57	5098.14	5070.82	5510.27	-0.22299	0.000222353	0.00206672	DEG
ENSMUSG00000028277	119.808	155.498	219.991	252.323	186.905	0.781765	0.000222881	0.00206914	DEG
ENSMUSG00000026131	3854.84	3249.31	4445.23	4218.67	3942.01	0.285696	0.000225642	0.00209308	DEG
ENSMUSG00000002111	18.3647	19.1848	66.6028	52.0141	39.0416	1.66223	0.000225763	0.00209308	DEG
ENSMUSG00000048402	905.118	867.357	1126.19	1127.71	1006.59	0.346105	0.000226791	0.0021012	DEG
ENSMUSG00000071650	3317.89	3240.22	3791.31	3886.67	3559.02	0.22713	0.00022762	0.00210747	DEG
ENSMUSG00000015776	319.196	362.492	481.357	493.58	414.156	0.51786	0.000227811	0.00210782	DEG
ENSMUSG00000004270	682.118	650.265	911.247	839.972	770.9	0.394333	0.000228523	0.002113	DEG
ENSMUSG00000006699	3029.3	3177.61	2623.75	2616.2	2861.71	-0.243942	0.00022936	0.00211932	DEG
ENSMUSG00000003541	103.192	76.7393	40.3653	30.9871	62.821	-1.33383	0.000230369	0.00212721	DEG
ENSMUSG00000079020	732.839	740.131	983.905	924.079	845.239	0.373926	0.000230589	0.00212783	DEG
ENSMUSG00000042557	2209.89	2176.97	1845.7	1797.25	2007.45	-0.268018	0.000231352	0.00213344	DEG
ENSMUSG00000039745	210.757	225.169	311.822	360.778	277.132	0.625543	0.00023421	0.00215836	DEG
ENSMUSG00000046836	376.914	369.561	520.713	524.567	447.939	0.485366	0.000236206	0.00217499	DEG
ENSMUSG00000025491	634.894	627.041	479.338	443.779	546.263	-0.450421	0.00023633	0.00217499	DEG
ENSMUSG00000004849	867.514	901.687	678.138	678.396	781.434	-0.382748	0.00023851	0.00219359	DEG
ENSMUSG00000045205	288.588	263.539	390.535	424.966	341.907	0.56063	0.000239701	0.00220308	DEG
ENSMUSG00000058706	235.243	212.043	335.032	347.498	282.454	0.607751	0.000240993	0.00221348	DEG
ENSMUSG00000021276	569.306	590.691	398.608	438.246	499.213	-0.47161	0.000241623	0.00221654	DEG
ENSMUSG00000025873	712.725	682.576	862.809	973.88	807.998	0.39515	0.000241647	0.00221654	DEG
ENSMUSG00000020130	834.282	833.026	635.754	636.342	734.851	-0.390339	0.000242179	0.00221995	DEG
ENSMUSG00000069729	369.043	349.366	513.649	499.114	432.793	0.494829	0.000243943	0.00223463	DEG
ENSMUSG00000054312	343.682	382.687	234.119	246.79	301.82	-0.594277	0.000244436	0.00223767	DEG
ENSMUSG00000050424	389.157	362.492	239.165	263.39	313.551	-0.582635	0.000244842	0.0022399	DEG
ENSMUSG00000000142	314.823	365.522	490.439	483.62	413.601	0.519999	0.000245322	0.00224281	DEG
ENSMUSG00000017009	595.541	634.109	467.229	424.966	530.461	-0.461198	0.000250356	0.00228731	DEG
ENSMUSG00000079029	41.9765	47.4572	12.1096	9.96014	27.8759	-2.01413	0.000251451	0.0022958	DEG
ENSMUSG00000039886	429.384	478.611	610.526	635.235	538.439	0.45748	0.000252161	0.00229989	DEG
ENSMUSG00000022833	369.918	356.434	527.777	494.687	437.204	0.493281	0.000252233	0.00229989	DEG
ENSMUSG00000030663	1115	1161.19	890.056	904.159	1017.6	-0.342977	0.000252836	0.00230388	DEG
ENSMUSG00000035246	328.816	321.094	198.799	223.55	268.065	-0.623382	0.00025357	0.00230904	DEG
ENSMUSG00000035000	112.812	111.07	177.607	219.123	155.153	0.823532	0.000254799	0.00231871	DEG
ENSMUSG00000032637	3518.15	3425	4069.83	4025	3759.5	0.221253	0.00025604	0.00232846	DEG
ENSMUSG00000027423	3353.74	3787.49	4139.47	4409.02	3922.43	0.259962	0.000256772	0.00233359	DEG
ENSMUSG00000032902	2106.69	2209.29	1772.04	1803.89	1972.98	-0.27108	0.000257622	0.00233977	DEG
ENSMUSG00000034165	2185.4	2310.26	1890.11	1835.99	2055.44	-0.270194	0.000258707	0.00234808	DEG
ENSMUSG00000020841	213.38	210.023	318.886	328.685	267.744	0.61249	0.000260252	0.00236055	DEG
ENSMUSG00000026171	153.039	170.644	265.402	256.75	211.459	0.69197	0.000260921	0.00236506	DEG
ENSMUSG00000026317	473.11	488.708	632.727	670.649	566.299	0.438416	0.000261092	0.00236506	DEG
ENSMUSG00000046329	394.404	356.434	268.429	227.976	311.811	-0.596396	0.000263438	0.00238475	DEG
ENSMUSG00000026958	169.655	135.304	245.219	261.177	202.839	0.727601	0.000264298	0.00239097	DEG
ENSMUSG00000013878	160.91	159.537	266.411	250.11	209.242	0.689126	0.000270038	0.0024413	DEG
ENSMUSG00000028480	794.055	842.113	620.617	623.062	719.962	-0.395093	0.000271242	0.00245058	DEG
ENSMUSG00000030835	1481.42	1349	1785.16	1709.82	1581.35	0.303577	0.000271761	0.00245366	DEG
ENSMUSG00000058239	320.945	334.22	470.256	461.486	396.727	0.508851	0.000274161	0.00247372	DEG
ENSMUSG00000068739	3435.95	3723.88	4067.82	4444.43	3918.02	0.249774	0.000277543	0.0025026	DEG
ENSMUSG00000061079	446	485.679	301.731	344.178	394.397	-0.528895	0.000280678	0.00252756	DEG
ENSMUSG00000031608	323.569	301.909	446.037	451.526	380.76	0.519894	0.000280544	0.00252756	DEG
ENSMUSG00000027551	766.07	774.462	996.015	978.307	878.713	0.358212	0.000281494	0.00253327	DEG
ENSMUSG00000039106	11.3686	13.1265	41.3745	50.9074	29.1942	1.91564	0.000283746	0.00255186	DEG
ENSMUSG00000024927	212.506	220.121	338.06	319.831	272.629	0.605757	0.000284101	0.0025534	DEG
ENSMUSG00000019699	343.682	336.24	232.101	216.91	282.233	-0.598124	0.000284303	0.00255355	DEG
ENSMUSG00000025474	529.078	526.068	684.192	727.09	616.607	0.419	0.000289066	0.00259465	DEG
ENSMUSG00000029616	957.588	921.882	695.293	754.757	832.38	-0.375363	0.000289649	0.00259819	DEG
ENSMUSG00000027835	627.023	651.275	459.156	483.62	555.268	-0.439324	0.000290339	0.00260269	DEG
ENSMUSG00000027365	1367.73	1251.05	1628.74	1609.12	1464.16	0.305257	0.00029371	0.0026312	DEG
ENSMUSG00000034252	873.635	982.466	1178.67	1184.15	1054.73	0.349559	0.000297293	0.00266158	DEG
ENSMUSG00000067148	1512.9	1527.72	1132.25	1294.82	1366.92	-0.326035	0.000297983	0.00266602	DEG
ENSMUSG00000059920	364.671	440.242	550.987	581.008	484.227	0.494064	0.000299127	0.00267453	DEG
ENSMUSG00000021069	58.5921	55.5351	20.1827	15.4935	37.4509	-1.67402	0.000301656	0.00269539	DEG
ENSMUSG00000027775	440.753	529.098	665.019	665.116	574.996	0.45806	0.000304191	0.00271629	DEG
ENSMUSG00000090266	245.737	256.471	155.407	154.935	203.138	-0.693879	0.000308659	0.00275441	DEG
ENSMUSG00000035992	564.933	603.818	788.133	755.864	678.187	0.402935	0.00030966	0.00276155	DEG
ENSMUSG00000042118	43.7255	50.4864	104.95	101.815	75.2441	1.13708	0.000310868	0.00277054	DEG
ENSMUSG00000042002	83.0784	61.5934	27.2466	25.4537	49.343	-1.45898	0.000311267	0.00277231	DEG
ENSMUSG00000033526	378.663	386.726	560.069	506.86	458.079	0.480298	0.00031507	0.00280416	DEG
ENSMUSG00000002043	320.945	306.957	202.836	206.95	259.422	-0.616432	0.000315322	0.00280416	DEG
ENSMUSG00000005699	86.5765	85.8269	144.306	178.176	123.721	0.901634	0.000315453	0.00280416	DEG
ENSMUSG00000074768	30.6078	33.321	77.7033	81.8945	55.8817	1.32127	0.000315685	0.00280442	DEG
ENSMUSG00000022890	1463.93	1458.05	1204.91	1160.91	1321.95	-0.304337	0.000316368	0.00280868	DEG
ENSMUSG00000040078	607.784	643.197	462.183	459.273	543.109	-0.440359	0.000317005	0.00281253	DEG
ENSMUSG00000041702	605.161	557.37	774.005	764.717	675.313	0.403439	0.000318463	0.00282365	DEG
ENSMUSG00000053317	655.882	781.53	521.722	532.314	622.862	-0.446033	0.000319146	0.0028279	DEG
ENSMUSG00000037820	119.808	112.08	47.4293	61.9742	85.3228	-1.08796	0.000320031	0.00283392	DEG
ENSMUSG00000040383	1791	1683.22	1433.98	1407.7	1578.97	-0.290376	0.000321669	0.00284659	DEG
ENSMUSG00000038429	2056.85	2116.39	1737.73	1731.96	1910.73	-0.266076	0.000322091	0.0028485	DEG
ENSMUSG00000034401	167.906	157.518	267.42	253.43	211.568	0.677933	0.00032394	0.00286302	DEG
ENSMUSG00000023175	4412.78	4672.01	3809.48	3974.09	4217.09	-0.222886	0.000324186	0.00286336	DEG
ENSMUSG00000032046	304.329	330.181	454.11	450.42	384.76	0.51283	0.000329734	0.00290933	DEG
ENSMUSG00000028138	2768.7	3021.11	2341.19	2487.82	2654.7	-0.261537	0.000329812	0.00290933	DEG
ENSMUSG00000038763	516.835	451.349	641.809	678.396	572.097	0.445201	0.000331191	0.00291964	DEG
ENSMUSG00000044573	909.49	1019.83	758.868	723.77	852.988	-0.378388	0.000333332	0.00293664	DEG
ENSMUSG00000002076	898.121	946.115	714.466	713.81	818.128	-0.36817	0.000334895	0.00294852	DEG
ENSMUSG00000054753	1473.55	1598.4	1896.16	1848.16	1704.07	0.286543	0.000337411	0.0029654	DEG
ENSMUSG00000025724	662.878	636.129	478.329	486.94	566.069	-0.42906	0.000337456	0.0029654	DEG
ENSMUSG00000031328	4210.76	4148.97	4921.54	4745.45	4506.68	0.209667	0.00033709	0.0029654	DEG
ENSMUSG00000035051	273.722	258.49	411.726	370.738	328.669	0.555995	0.000340263	0.00298817	DEG
ENSMUSG00000032913	322.694	315.035	460.165	445.993	385.972	0.506709	0.000342761	0.0030082	DEG
ENSMUSG00000022003	703.106	660.362	524.749	490.26	594.619	-0.425824	0.000344938	0.00302538	DEG
ENSMUSG00000035828	2007	1943.73	1606.54	1665.56	1805.71	-0.272466	0.000346131	0.00303392	DEG
ENSMUSG00000004864	290.337	269.597	172.562	183.709	229.051	-0.653869	0.000347655	0.00304535	DEG
ENSMUSG00000060450	369.043	344.317	489.43	511.287	428.519	0.486943	0.000348615	0.00305182	DEG
ENSMUSG00000044080	50.7216	71.6907	120.087	131.695	93.5486	1.0459	0.000348977	0.0030522	DEG
ENSMUSG00000049295	1049.41	1158.16	897.12	820.051	981.185	-0.360775	0.0003491	0.0030522	DEG
ENSMUSG00000042684	191.518	192.858	116.05	105.135	151.39	-0.795983	0.000353533	0.003089	DEG
ENSMUSG00000105742	120.682	84.8172	36.3288	52.0141	73.4606	-1.22573	0.000359072	0.00313541	DEG
ENSMUSG00000030270	85.702	72.7004	23.2101	37.6272	54.8099	-1.38876	0.000360045	0.00314192	DEG
ENSMUSG00000005621	337.561	372.59	495.484	500.22	426.464	0.488976	0.000362482	0.00316119	DEG
ENSMUSG00000024078	790.557	825.958	605.48	629.702	712.924	-0.388049	0.000363199	0.00316545	DEG
ENSMUSG00000029465	975.953	1039.01	791.161	784.637	897.69	-0.353928	0.000367521	0.0032011	DEG
ENSMUSG00000000563	3542.64	3936.93	3052.63	3230.4	3440.65	-0.251169	0.00037192	0.00323737	DEG
ENSMUSG00000036054	1065.15	900.678	747.768	754.757	867.089	-0.389323	0.000372236	0.00323807	DEG
ENSMUSG00000041632	611.282	608.866	433.927	465.913	529.997	-0.440077	0.00038005	0.00330397	DEG
ENSMUSG00000021540	404.898	386.726	538.877	551.128	470.407	0.460581	0.000381316	0.00331289	DEG
ENSMUSG00000038489	395.278	392.784	292.649	237.937	329.662	-0.568712	0.000381708	0.00331421	DEG
ENSMUSG00000032116	2227.38	2192.12	2610.63	2617.3	2411.86	0.242186	0.000382706	0.00331871	DEG
ENSMUSG00000025529	7.87059	10.0973	33.3014	44.2673	23.8841	2.11457	0.000382477	0.00331871	DEG
ENSMUSG00000031819	1271.54	1363.13	1048.49	1063.52	1186.67	-0.318432	0.000385804	0.00334138	DEG
ENSMUSG00000034258	48.098	34.3308	83.7581	109.562	68.9371	1.22161	0.000385721	0.00334138	DEG
ENSMUSG00000030706	313.074	371.58	233.11	215.803	283.392	-0.606273	0.000393233	0.00340359	DEG
ENSMUSG00000001418	465.239	459.426	580.252	690.57	548.872	0.457364	0.000393673	0.00340526	DEG
ENSMUSG00000105987	462.616	488.708	354.206	316.511	405.51	-0.502464	0.000395053	0.00341506	DEG
ENSMUSG00000022404	508.965	489.718	368.334	346.391	428.352	-0.482448	0.00039556	0.0034173	DEG
ENSMUSG00000057236	5011.82	5187.98	4453.31	4397.95	4762.76	-0.204315	0.000396512	0.00342339	DEG
ENSMUSG00000015748	853.521	987.514	722.539	678.396	810.493	-0.392246	0.000398801	0.00343885	DEG
ENSMUSG00000039473	410.145	424.086	571.169	566.621	493.005	0.448277	0.000398748	0.00343885	DEG
ENSMUSG00000074796	199.388	187.809	298.703	296.591	245.623	0.619614	0.000400043	0.0034474	DEG
ENSMUSG00000056413	423.263	535.156	656.946	667.329	570.673	0.469135	0.000402502	0.0034655	DEG
ENSMUSG00000024135	529.078	505.874	357.233	387.339	444.881	-0.476425	0.000402644	0.0034655	DEG
ENSMUSG00000022040	408.396	459.426	284.576	315.404	366.951	-0.532232	0.000403586	0.00347145	DEG
ENSMUSG00000038023	330.565	300.899	437.964	462.593	383.005	0.510272	0.000405067	0.00348202	DEG
ENSMUSG00000040713	243.988	236.276	345.124	366.312	297.925	0.565897	0.000410266	0.00352451	DEG
ENSMUSG00000001995	1299.52	1187.44	1480.4	1614.65	1395.5	0.314133	0.000412848	0.00354449	DEG
ENSMUSG00000040694	134.674	143.381	235.128	220.23	183.353	0.713233	0.000416705	0.00357538	DEG
ENSMUSG00000032449	2442.51	2397.09	2886.12	2813.19	2634.73	0.235871	0.000417268	0.00357799	DEG
ENSMUSG00000048799	682.992	666.421	840.608	909.693	774.928	0.374351	0.000418356	0.00358509	DEG
ENSMUSG00000072704	61.2157	56.5448	108.986	131.695	89.6105	1.02831	0.000421883	0.00361084	DEG
ENSMUSG00000037887	2.62353	0	18.1644	24.347	11.2837	3.94163	0.000421768	0.00361084	DEG
ENSMUSG00000071796	261.478	226.179	374.388	351.925	303.493	0.573021	0.000423958	0.00362635	DEG
ENSMUSG00000039263	404.898	477.601	591.352	620.849	523.675	0.459785	0.000426888	0.00364915	DEG
ENSMUSG00000009566	942.721	890.58	721.53	703.85	814.67	-0.363487	0.000428004	0.00365478	DEG
ENSMUSG00000018583	9554.02	9832.73	8484.79	8629.91	9125.36	-0.179774	0.000428075	0.00365478	DEG
ENSMUSG00000025809	2388.29	2347.62	2787.23	2787.73	2577.72	0.235156	0.000433333	0.00369738	DEG
ENSMUSG00000027956	36.7294	40.3891	85.7763	91.8546	63.6874	1.20511	0.000434254	0.00370295	DEG
ENSMUSG00000014859	2460	2460.71	2042.49	2107.12	2267.58	-0.246106	0.000437337	0.00372695	DEG
ENSMUSG00000055302	3860.96	4169.17	3338.21	3501.54	3717.47	-0.231254	0.000440159	0.00374868	DEG
ENSMUSG00000043323	1411.46	1420.69	1708.46	1722	1565.65	0.276526	0.000447381	0.00380784	DEG
ENSMUSG00000028234	6879.77	7575.99	8099.3	8749.43	7826.12	0.221167	0.000451415	0.00383981	DEG
ENSMUSG00000089832	441.627	469.524	659.973	579.901	537.756	0.446221	0.000451909	0.00384164	DEG
ENSMUSG00000030505	700.482	767.393	900.147	1003.76	842.946	0.375575	0.000452757	0.00384648	DEG
ENSMUSG00000047749	554.439	601.798	791.161	732.623	670.005	0.39988	0.000464191	0.0039412	DEG
ENSMUSG00000061983	7318.77	8119.22	8601.85	9519.68	8389.88	0.231343	0.00046588	0.00395311	DEG
ENSMUSG00000103968	85.702	74.7199	41.3745	15.4935	54.3225	-1.48609	0.00046764	0.00396561	DEG
ENSMUSG00000004455	4249.24	4384.24	3572.33	3835.76	4010.39	-0.220999	0.000470854	0.00399042	DEG
ENSMUSG00000032796	688.239	637.139	855.745	860.999	760.53	0.372202	0.000473356	0.00400916	DEG
ENSMUSG00000063646	151.29	147.42	234.119	245.683	194.628	0.682849	0.000479301	0.00405703	DEG
ENSMUSG00000061086	181.898	176.702	112.014	90.7479	140.341	-0.820427	0.000480675	0.00406616	DEG
ENSMUSG00000015112	1604.73	1606.48	1341.14	1295.92	1462.07	-0.283893	0.000482136	0.00407603	DEG
ENSMUSG00000086391	27.1098	34.3308	4.03653	6.64009	18.0293	-2.53214	0.000482721	0.00407847	DEG
ENSMUSG00000042489	830.784	867.357	670.065	641.876	752.52	-0.371374	0.000486649	0.00410915	DEG
ENSMUSG00000078348	1135.11	1226.82	889.046	978.307	1057.32	-0.339005	0.000489642	0.00413189	DEG
ENSMUSG00000044906	257.106	269.597	359.251	411.686	324.41	0.549255	0.000490683	0.00413815	DEG
ENSMUSG00000020527	546.569	563.428	779.051	691.676	645.181	0.407256	0.000491086	0.00413865	DEG
ENSMUSG00000039637	290.337	267.578	433.927	377.379	342.305	0.540088	0.000491342	0.00413865	DEG
ENSMUSG00000027823	1824.23	1944.74	1608.56	1486.27	1715.95	-0.28322	0.000492918	0.0041494	DEG
ENSMUSG00000074576	157.412	184.78	258.338	281.097	220.407	0.658515	0.000495113	0.00416534	DEG
ENSMUSG00000028741	939.223	957.222	746.759	741.477	846.17	-0.349418	0.000497589	0.00418363	DEG
ENSMUSG00000055717	226.498	227.189	138.251	140.549	183.122	-0.702626	0.00049794	0.00418403	DEG
ENSMUSG00000057963	1051.16	1129.89	876.937	847.718	976.425	-0.337674	0.000499199	0.00419205	DEG
ENSMUSG00000003363	621.776	606.847	789.142	806.771	706.134	0.376828	0.000499848	0.00419496	DEG
ENSMUSG00000044349	680.369	613.915	846.663	837.758	744.676	0.378844	0.000500649	0.00419913	DEG
ENSMUSG00000039985	1458.68	1465.12	1200.87	1187.47	1328.03	-0.291697	0.000502074	0.00420852	DEG
ENSMUSG00000020801	192.392	217.092	120.087	122.842	163.103	-0.752131	0.000502448	0.00420911	DEG
ENSMUSG00000019907	1404.46	1389.39	1707.45	1675.52	1544.2	0.276044	0.000503235	0.00421315	DEG
ENSMUSG00000032855	458.243	410.959	604.471	578.795	513.117	0.443826	0.000504369	0.00422008	DEG
ENSMUSG00000022051	960.212	962.271	750.795	761.397	858.669	-0.346436	0.000507995	0.00424785	DEG
ENSMUSG00000024725	977.702	1014.78	1179.68	1328.02	1125.04	0.331441	0.00050832	0.00424799	DEG
ENSMUSG00000032096	2897.25	2814.11	2393.66	2464.58	2642.4	-0.233824	0.000509441	0.00425478	DEG
ENSMUSG00000030067	154.788	150.45	85.7763	80.7878	117.95	-0.873438	0.000509764	0.00425491	DEG
ENSMUSG00000037465	1128.12	1137.96	892.074	918.546	1019.18	-0.323884	0.00051082	0.00426115	DEG
ENSMUSG00000020453	995.192	1042.04	1255.36	1271.58	1141.04	0.311252	0.00051215	0.00426939	DEG
ENSMUSG00000049124	203.761	232.238	130.178	132.802	174.745	-0.728081	0.000512425	0.00426939	DEG
ENSMUSG00000054309	1451.69	1544.88	1226.1	1215.14	1359.45	-0.295024	0.000512781	0.00426978	DEG
ENSMUSG00000048920	109.314	101.983	170.544	196.989	144.707	0.796249	0.000513383	0.00427221	DEG
ENSMUSG00000042751	438.129	426.105	321.914	282.204	367.088	-0.515551	0.000514239	0.00427676	DEG
ENSMUSG00000024583	1402.71	1595.37	1199.86	1208.5	1351.61	-0.314951	0.000518211	0.0043072	DEG
ENSMUSG00000052253	1033.67	1152.1	858.772	862.105	976.662	-0.343964	0.000523407	0.00434777	DEG
ENSMUSG00000001440	10007	10079.1	8925.78	8899.94	9477.96	-0.172199	0.000524922	0.00435774	DEG
ENSMUSG00000006373	565.808	629.061	793.179	771.357	689.851	0.390487	0.000525619	0.0043609	DEG
ENSMUSG00000034075	679.494	652.284	842.626	874.279	762.171	0.365618	0.000527648	0.00437511	DEG
ENSMUSG00000017778	1893.31	2079.03	1588.38	1681.05	1810.44	-0.28058	0.000528039	0.00437573	DEG
ENSMUSG00000031337	335.812	389.755	484.384	532.314	435.566	0.488051	0.000532891	0.00441329	DEG
ENSMUSG00000030087	199.388	197.907	311.822	291.057	250.044	0.602116	0.00053384	0.0044185	DEG
ENSMUSG00000028617	593.792	529.098	421.818	396.192	485.225	-0.457676	0.000536371	0.00443678	DEG
ENSMUSG00000037242	2840.41	2803.01	3338.21	3242.58	3056.05	0.221735	0.000537984	0.00444747	DEG
ENSMUSG00000066191	18.3647	12.1167	55.5023	45.374	32.8394	1.71865	0.000539366	0.00445575	DEG
ENSMUSG00000017561	987.321	1012.76	791.161	789.064	895.076	-0.339623	0.000539631	0.00445575	DEG
ENSMUSG00000064263	74.3333	67.6518	30.274	24.347	49.1515	-1.37609	0.000542297	0.0044726	DEG
ENSMUSG00000041168	2193.27	2291.07	2576.32	2741.25	2450.48	0.245919	0.00054232	0.0044726	DEG
ENSMUSG00000025104	53.3451	58.5642	100.913	129.482	85.5761	1.04159	0.000551563	0.00454612	DEG
ENSMUSG00000021775	188.894	219.111	287.603	338.645	258.563	0.619118	0.0005526	0.00455194	DEG
ENSMUSG00000032393	390.906	382.687	520.713	537.847	458.038	0.451872	0.00055735	0.00458834	DEG
ENSMUSG00000031483	945.345	891.59	1205.91	1106.68	1037.38	0.332117	0.000557737	0.00458879	DEG
ENSMUSG00000040195	819.416	787.588	1031.33	1000.44	909.695	0.338085	0.000558941	0.00459596	DEG
ENSMUSG00000005481	2840.41	3215.98	2501.64	2561.97	2780	-0.257653	0.000566691	0.00465692	DEG
ENSMUSG00000001150	1540.01	1524.69	1273.53	1242.8	1395.26	-0.284324	0.000570956	0.00468917	DEG
ENSMUSG00000022353	914.737	862.308	1131.24	1098.94	1001.8	0.327152	0.000572182	0.00469366	DEG
ENSMUSG00000038344	620.902	656.323	495.484	457.06	557.442	-0.421749	0.000572158	0.00469366	DEG
ENSMUSG00000038762	2652.39	2651.55	2284.68	2222.22	2452.71	-0.234743	0.000575712	0.00471982	DEG
ENSMUSG00000078429	1732.4	1675.14	2025.33	2047.36	1870.06	0.256823	0.000577119	0.00472854	DEG
ENSMUSG00000038812	501.969	563.428	351.178	411.686	457.065	-0.482183	0.000583153	0.00477515	DEG
ENSMUSG00000027678	1818.11	1734.71	2118.17	2122.62	1948.4	0.254869	0.000583875	0.00477557	DEG
ENSMUSG00000028266	27.1098	27.2627	63.5754	76.3611	48.5772	1.36254	0.000583896	0.00477557	DEG
ENSMUSG00000020044	5.24706	6.05837	32.2923	27.667	17.8162	2.41214	0.000585279	0.00478405	DEG
ENSMUSG00000019837	308.702	314.025	448.055	428.286	374.767	0.493531	0.000587874	0.00480242	DEG
ENSMUSG00000018821	367.294	381.677	495.484	535.634	445.022	0.46116	0.000589014	0.00480889	DEG
ENSMUSG00000097391	61.2157	67.6518	121.096	129.482	94.8613	0.960687	0.000592057	0.00482803	DEG
ENSMUSG00000022272	3456.94	3188.72	3885.16	3876.71	3601.88	0.223421	0.000591751	0.00482803	DEG
ENSMUSG00000029833	1657.2	1689.28	2056.61	1952.19	1838.82	0.261061	0.000593889	0.00483725	DEG
ENSMUSG00000030718	564.933	535.156	388.516	418.326	476.733	-0.448627	0.000593548	0.00483725	DEG
ENSMUSG00000061130	2174.03	2091.15	2644.94	2434.7	2336.2	0.252223	0.000599401	0.00487928	DEG
ENSMUSG00000047844	1005.69	1051.13	840.608	782.424	919.961	-0.340628	0.000601653	0.00489472	DEG
ENSMUSG00000024974	2681.25	2625.29	2261.47	2253.2	2455.3	-0.233304	0.0006025	0.00489873	DEG
ENSMUSG00000064341	15277.7	17152.3	18396.5	18877.8	17426.1	0.201035	0.000607743	0.00493845	DEG
ENSMUSG00000033763	527.329	531.117	698.32	691.676	612.111	0.393313	0.00061287	0.00497718	DEG
ENSMUSG00000075511	532.576	512.942	402.644	354.138	450.575	-0.465415	0.000613753	0.00498093	DEG
ENSMUSG00000052397	4209.89	4374.14	3730.77	3709.6	4006.1	-0.205997	0.000614053	0.00498093	DEG
ENSMUSG00000028980	669	651.275	869.873	827.798	754.486	0.362745	0.000620284	0.00502852	DEG
ENSMUSG00000033335	1058.16	1005.69	1332.06	1232.84	1157.19	0.31351	0.000628232	0.00508997	DEG
ENSMUSG00000038612	3821.61	3757.2	3163.63	3357.67	3525.03	-0.217249	0.000630529	0.00510558	DEG
ENSMUSG00000010608	2979.45	2821.18	2563.2	2301.9	2666.43	-0.253521	0.000632137	0.00511561	DEG
ENSMUSG00000033213	59.4667	77.7491	126.142	138.335	100.423	0.950726	0.00063603	0.0051441	DEG
ENSMUSG00000026966	464.365	549.292	363.288	360.778	434.431	-0.483535	0.000638846	0.005161	DEG
ENSMUSG00000022672	686.49	634.109	848.681	853.252	755.633	0.364891	0.000638867	0.005161	DEG
ENSMUSG00000044018	555.314	564.438	427.873	397.299	486.231	-0.439473	0.00064068	0.00517262	DEG
ENSMUSG00000101939	277.22	349.366	425.854	479.193	382.908	0.532662	0.000641352	0.00517502	DEG
ENSMUSG00000039801	503.718	463.465	638.781	649.622	563.897	0.412423	0.000647934	0.00522508	DEG
ENSMUSG00000027635	283.341	280.704	389.525	415.006	342.144	0.511663	0.000653947	0.00526435	DEG
ENSMUSG00000095440	62.0902	58.5642	117.059	120.628	89.5856	0.976839	0.00065378	0.00526435	DEG
ENSMUSG00000034457	285.09	269.597	164.489	193.669	228.211	-0.633514	0.000653615	0.00526435	DEG
ENSMUSG00000028776	103.192	93.9047	166.507	177.069	135.168	0.799562	0.000654433	0.00526519	DEG
ENSMUSG00000002395	638.392	667.43	780.06	940.68	756.641	0.397382	0.000660206	0.00530855	DEG
ENSMUSG00000037300	1153.48	1140.99	1356.28	1466.35	1279.28	0.29822	0.000660683	0.00530929	DEG
ENSMUSG00000034917	478.357	409.95	311.822	314.298	378.607	-0.506385	0.000664126	0.00533386	DEG
ENSMUSG00000014592	418.89	382.687	283.566	276.67	340.454	-0.517598	0.00066525	0.00533978	DEG
ENSMUSG00000049106	302.58	275.656	438.973	389.552	351.69	0.51846	0.000667395	0.00535388	DEG
ENSMUSG00000021910	3645.83	3664.3	4149.56	4268.47	3932.04	0.203486	0.000670929	0.00537911	DEG
ENSMUSG00000020328	1847.84	2040.66	1563.15	1643.42	1773.77	-0.277718	0.000672155	0.00538582	DEG
ENSMUSG00000018999	196.765	175.693	286.594	283.311	235.59	0.611919	0.00067321	0.00539115	DEG
ENSMUSG00000033808	481.855	487.699	644.836	638.555	563.236	0.404824	0.000675478	0.00540304	DEG
ENSMUSG00000029470	130.302	135.304	228.064	204.736	174.601	0.705943	0.000675089	0.00540304	DEG
ENSMUSG00000055491	2634.9	2648.52	2270.55	2231.07	2446.26	-0.230862	0.000684633	0.0054731	DEG
ENSMUSG00000021975	522.957	493.757	393.562	338.645	437.23	-0.472755	0.000695841	0.00555948	DEG
ENSMUSG00000016541	2452.13	2601.06	2183.76	2077.24	2328.55	-0.245214	0.000696881	0.00556458	DEG
ENSMUSG00000042423	299.957	276.666	424.845	396.192	349.415	0.50917	0.000698916	0.0055776	DEG
ENSMUSG00000029111	733.714	731.043	563.096	562.194	647.512	-0.38039	0.00070106	0.00559148	DEG
ENSMUSG00000086784	701.357	768.403	561.078	559.981	647.705	-0.389698	0.000701574	0.00559235	DEG
ENSMUSG00000045128	9260.18	10207.3	10864.3	11550.4	10470.6	0.20355	0.000702631	0.00559432	DEG
ENSMUSG00000044475	452.996	492.747	352.188	325.364	405.824	-0.479351	0.000702341	0.00559432	DEG
ENSMUSG00000029826	989.07	1050.12	1229.12	1297.03	1141.34	0.309279	0.000704284	0.00560425	DEG
ENSMUSG00000029014	1957.15	2071.96	1694.33	1673.3	1849.19	-0.258126	0.000705491	0.00561062	DEG
ENSMUSG00000024187	428.51	405.911	559.06	566.621	490.025	0.431049	0.000715654	0.00568817	DEG
ENSMUSG00000030530	515.086	440.242	683.183	610.888	562.35	0.436671	0.000716159	0.00568891	DEG
ENSMUSG00000079484	12.2431	8.07783	33.3014	46.4806	25.0258	1.96081	0.000719837	0.00571485	DEG
ENSMUSG00000029674	484.478	530.107	382.462	351.925	437.243	-0.464437	0.000722219	0.00573046	DEG
ENSMUSG00000011179	5572.38	6237.09	4888.24	5209.15	5476.72	-0.225726	0.000723627	0.00573834	DEG
ENSMUSG00000031502	173.153	197.907	107.977	109.562	147.15	-0.768994	0.000724595	0.00574272	DEG
ENSMUSG00000050150	218.627	245.364	145.315	143.869	188.294	-0.680638	0.000726753	0.00575619	DEG
ENSMUSG00000049971	416.267	384.706	265.402	294.377	340.188	-0.51888	0.000727128	0.00575619	DEG
ENSMUSG00000001542	557.937	548.282	713.457	728.197	636.968	0.381675	0.000731997	0.00579141	DEG
ENSMUSG00000031509	58.5921	38.3697	17.1553	11.0668	31.296	-1.77791	0.0007352	0.00581342	DEG
ENSMUSG00000022218	555.314	548.282	707.402	731.517	635.629	0.382323	0.000739303	0.00584252	DEG
ENSMUSG00000020583	49.8471	31.3016	13.1187	6.64009	25.2269	-2.03149	0.000741744	0.00585717	DEG
ENSMUSG00000046761	69.9608	84.8172	149.352	136.122	110.063	0.887303	0.000742004	0.00585717	DEG
ENSMUSG00000078249	1167.47	1268.22	957.668	998.227	1097.9	-0.316027	0.00074312	0.00586262	DEG
ENSMUSG00000040209	1172.72	997.612	1386.55	1337.98	1223.71	0.326711	0.000750174	0.00591306	DEG
ENSMUSG00000032113	1057.28	1111.71	882.992	848.825	975.202	-0.323862	0.000750369	0.00591306	DEG
ENSMUSG00000048234	310.451	313.016	431.909	439.353	373.682	0.482776	0.000753608	0.0059352	DEG
ENSMUSG00000045795	394.404	420.047	585.297	522.354	480.526	0.445362	0.000754453	0.00593835	DEG
ENSMUSG00000041287	135.549	136.313	70.6393	75.2544	104.439	-0.898696	0.000754867	0.00593835	DEG
ENSMUSG00000022031	1404.46	1520.65	1126.19	1241.7	1323.25	-0.304909	0.000756368	0.00594677	DEG
ENSMUSG00000038011	115.435	133.284	222.009	190.349	165.27	0.732947	0.000758632	0.00596117	DEG
ENSMUSG00000022897	641.016	643.197	847.672	801.238	733.281	0.361116	0.000760184	0.00596997	DEG
ENSMUSG00000051223	4218.63	4816.4	3739.85	3911.01	4171.48	-0.239479	0.000762167	0.0059817	DEG
ENSMUSG00000039826	487.102	550.302	661.991	713.81	603.301	0.40833	0.000762544	0.0059817	DEG
ENSMUSG00000063065	752.078	786.578	611.535	573.261	680.863	-0.375924	0.000763246	0.00598381	DEG
ENSMUSG00000063334	827.286	920.872	701.348	650.729	775.059	-0.368932	0.000768416	0.00602093	DEG
ENSMUSG00000018537	607.784	631.08	801.252	792.384	708.125	0.36391	0.000774582	0.00606312	DEG
ENSMUSG00000061544	434.631	385.716	543.923	572.155	484.106	0.442073	0.000774678	0.00606312	DEG
ENSMUSG00000026643	1379.1	1321.73	1126.19	1073.48	1225.13	-0.296146	0.0007756	0.0060669	DEG
ENSMUSG00000037373	887.627	918.853	1070.69	1200.75	1019.48	0.330049	0.000776808	0.00607291	DEG
ENSMUSG00000024360	4660.26	5206.16	4158.64	4289.5	4578.64	-0.223491	0.000777311	0.00607341	DEG
ENSMUSG00000033624	459.992	435.193	582.27	615.315	523.193	0.418636	0.000782064	0.00610709	DEG
ENSMUSG00000079225	179.274	226.179	128.16	110.668	161.07	-0.759474	0.000793258	0.006191	DEG
ENSMUSG00000046323	229.996	231.228	145.315	144.975	187.879	-0.667877	0.000795415	0.00620433	DEG
ENSMUSG00000113769	37.6039	35.3405	83.7581	81.8945	59.6492	1.18222	0.00079713	0.0062142	DEG
ENSMUSG00000011589	213.38	173.673	115.041	113.988	154.021	-0.759191	0.000803177	0.0062578	DEG
ENSMUSG00000087231	10.4941	6.05837	36.3288	34.3071	21.7971	2.08003	0.000810944	0.0063112	DEG
ENSMUSG00000034781	1194.58	1207.64	964.731	981.627	1087.14	-0.303625	0.000810833	0.0063112	DEG
ENSMUSG00000021486	2339.31	2562.69	2051.57	2070.6	2256.04	-0.249327	0.000812175	0.00631722	DEG
ENSMUSG00000030541	2469.62	2457.68	2849.79	2895.08	2668.04	0.221342	0.00081535	0.00633835	DEG
ENSMUSG00000075376	441.627	525.059	630.708	667.329	566.181	0.427	0.000816696	0.00634524	DEG
ENSMUSG00000056342	1825.1	1697.35	2203.95	2029.65	1939.01	0.265099	0.000819622	0.0063644	DEG
ENSMUSG00000001016	1955.4	2062.87	1608.56	1738.6	1841.36	-0.263727	0.000826083	0.00641096	DEG
ENSMUSG00000004394	320.071	332.201	447.046	457.06	389.094	0.4714	0.000827121	0.00641542	DEG
ENSMUSG00000032908	32.3569	23.2238	5.04567	4.42673	16.2633	-2.55329	0.000828845	0.00642518	DEG
ENSMUSG00000025047	1916.05	1925.55	1618.65	1605.8	1766.51	-0.252548	0.000829355	0.00642552	DEG
ENSMUSG00000038756	118.059	98.9534	52.4749	54.2274	80.9286	-1.0266	0.000831905	0.00643872	DEG
ENSMUSG00000041229	343.682	380.668	489.43	504.647	429.607	0.457911	0.00083199	0.00643872	DEG
ENSMUSG00000027177	269.349	239.306	377.416	358.565	311.159	0.531602	0.000837389	0.00647324	DEG
ENSMUSG00000041992	156.537	147.42	89.8129	79.6811	118.363	-0.841866	0.000837183	0.00647324	DEG
ENSMUSG00000020738	1925.67	2202.22	1709.47	1693.22	1882.65	-0.277689	0.000838182	0.00647575	DEG
ENSMUSG00000038379	803.674	809.802	616.58	640.769	717.706	-0.360069	0.000839152	0.006476	DEG
ENSMUSG00000024241	760.823	750.228	946.567	957.28	853.725	0.33309	0.000839103	0.006476	DEG
ENSMUSG00000062202	146.043	141.362	223.018	233.51	185.983	0.666681	0.000845214	0.00651914	DEG
ENSMUSG00000020114	2962.84	2802	2522.83	2381.58	2667.31	-0.233266	0.000849274	0.0065468	DEG
ENSMUSG00000022111	1045.04	1102.62	894.092	811.198	963.238	-0.331402	0.000849774	0.00654701	DEG
ENSMUSG00000031600	631.396	637.139	809.325	814.518	723.094	0.356323	0.000853742	0.00656864	DEG
ENSMUSG00000006931	73.4588	75.7296	145.315	129.482	105.996	0.882726	0.000853061	0.00656864	DEG
ENSMUSG00000001175	2571.93	2889.84	2273.58	2312.97	2512.08	-0.251278	0.000854008	0.00656864	DEG
ENSMUSG00000079003	1145.61	1187.44	930.421	953.96	1054.36	-0.307964	0.000856773	0.00658623	DEG
ENSMUSG00000021707	695.235	748.209	514.658	582.115	635.054	-0.396596	0.000858128	0.00659298	DEG
ENSMUSG00000026790	2600.79	2538.46	3073.82	2926.07	2784.78	0.223434	0.000858883	0.00659511	DEG
ENSMUSG00000040811	530.827	558.38	730.613	689.463	627.321	0.383843	0.00087291	0.0066991	DEG
ENSMUSG00000017686	924.357	891.59	743.731	681.716	810.349	-0.34891	0.000873912	0.00670306	DEG
ENSMUSG00000020311	144.294	153.479	235.128	233.51	191.603	0.655355	0.000875646	0.00671264	DEG
ENSMUSG00000021951	130.302	157.518	75.685	80.7878	111.073	-0.877904	0.000876528	0.00671567	DEG
ENSMUSG00000022391	3009.19	3156.41	2607.6	2679.28	2863.12	-0.221628	0.000878287	0.00672542	DEG
ENSMUSG00000021770	511.588	531.117	697.311	666.223	601.56	0.387912	0.00088338	0.00676067	DEG
ENSMUSG00000040009	52.4706	44.428	15.137	15.4935	31.8823	-1.66362	0.00088512	0.00676649	DEG
ENSMUSG00000010554	1028.42	1021.85	850.699	779.104	920.018	-0.330414	0.000884865	0.00676649	DEG
ENSMUSG00000031347	301.706	287.773	199.808	193.669	245.739	-0.583376	0.000887114	0.00677798	DEG
ENSMUSG00000039481	181.024	193.868	120.087	101.815	149.198	-0.753825	0.000887879	0.00678008	DEG
ENSMUSG00000020224	404.023	414.998	278.521	302.124	349.917	-0.496792	0.000889995	0.00679248	DEG
ENSMUSG00000026159	2284.22	2418.3	1959.74	2016.37	2169.66	-0.241791	0.000895494	0.00683067	DEG
ENSMUSG00000022000	1055.53	972.368	827.489	780.211	908.9	-0.335321	0.000900218	0.00686292	DEG
ENSMUSG00000078974	717.972	799.705	560.069	602.035	669.945	-0.38465	0.0009021	0.00687348	DEG
ENSMUSG00000023505	1550.51	1618.59	1276.55	1341.3	1446.74	-0.275666	0.000907759	0.00691278	DEG
ENSMUSG00000002847	170.529	180.741	265.402	270.03	221.676	0.60893	0.000913977	0.0069563	DEG
ENSMUSG00000021000	744.208	803.744	951.613	1002.65	875.555	0.336847	0.000918856	0.00698958	DEG
ENSMUSG00000028680	87.451	93.9047	138.251	187.029	126.659	0.841789	0.000923677	0.00702125	DEG
ENSMUSG00000051735	304.329	338.259	439.982	453.74	384.078	0.477246	0.000924037	0.00702125	DEG
ENSMUSG00000062647	10328	11195.9	9115.5	9707.81	10086.8	-0.193331	0.000924575	0.00702149	DEG
ENSMUSG00000036639	263.227	321.094	193.754	188.136	241.553	-0.611117	0.000925364	0.00702362	DEG
ENSMUSG00000024537	444.251	501.835	349.16	332.005	406.813	-0.472098	0.000925892	0.00702376	DEG
ENSMUSG00000020577	431.133	477.601	343.105	305.444	389.321	-0.484352	0.000932918	0.00707317	DEG
ENSMUSG00000032263	648.012	634.109	480.347	494.687	564.289	-0.395555	0.000936774	0.00709852	DEG
ENSMUSG00000034792	165.282	170.644	100.913	94.068	132.727	-0.783572	0.000937733	0.00710189	DEG
ENSMUSG00000020873	362.922	431.154	553.005	531.207	469.572	0.451903	0.000938348	0.00710265	DEG
ENSMUSG00000040350	24.4863	23.2238	63.5754	60.8675	43.0382	1.38232	0.000942419	0.00712956	DEG
ENSMUSG00000030124	41.9765	48.467	17.1553	8.85346	29.113	-1.78659	0.000949604	0.00717631	DEG
ENSMUSG00000037544	1776.13	1752.89	1420.86	1518.37	1617.06	-0.264453	0.000949638	0.00717631	DEG
ENSMUSG00000022325	1018.8	974.388	819.416	764.717	894.331	-0.331247	0.000952477	0.00719383	DEG
ENSMUSG00000028943	197.639	176.702	109.996	113.988	149.581	-0.742703	0.000953323	0.00719628	DEG
ENSMUSG00000079477	2325.32	2303.19	2020.29	1894.64	2135.86	-0.241206	0.000958273	0.00722576	DEG
ENSMUSG00000006678	1486.67	1543.87	1281.6	1215.14	1381.82	-0.278741	0.000957758	0.00722576	DEG
ENSMUSG00000035726	3680.81	3849.08	3329.13	3171.75	3507.69	-0.211434	0.000963006	0.00725749	DEG
ENSMUSG00000022322	850.898	910.775	685.202	699.423	786.574	-0.346898	0.00096443	0.00726425	DEG
ENSMUSG00000037149	2285.97	2355.7	1969.83	1973.21	2146.18	-0.235079	0.000966722	0.00727755	DEG
ENSMUSG00000018846	1331	1254.08	1046.47	1061.31	1173.22	-0.295211	0.00096999	0.00729817	DEG
ENSMUSG00000026220	44.6	41.3989	104.95	80.7878	67.9341	1.11146	0.000974933	0.00733137	DEG
ENSMUSG00000026389	299.957	264.549	190.726	181.496	234.182	-0.601738	0.00097761	0.0073475	DEG
ENSMUSG00000045799	150.416	142.372	83.7581	79.6811	114.057	-0.84113	0.000987145	0.00741513	DEG
ENSMUSG00000038859	73.4588	61.5934	31.2831	21.027	46.8406	-1.3647	0.000988625	0.00742221	DEG
ENSMUSG00000019841	811.545	755.277	971.795	999.334	884.488	0.33006	0.000995479	0.00746576	DEG
ENSMUSG00000031349	348.055	344.317	247.238	231.297	292.727	-0.532326	0.000995506	0.00746576	DEG
ENSMUSG00000022099	1035.42	1044.06	1272.52	1270.47	1155.62	0.290418	0.000998086	0.00748104	DEG
ENSMUSG00000071256	81.3294	88.8561	151.37	149.402	117.739	0.823253	0.000999738	0.00748936	DEG
ENSMUSG00000020257	1686.05	1758.95	2063.68	2021.91	1882.65	0.246611	0.00100073	0.00749272	DEG
ENSMUSG00000024727	5.24706	8.07783	35.3197	26.5604	18.8012	2.22871	0.0010115	0.00756926	DEG
ENSMUSG00000044068	246.612	243.345	385.489	326.471	300.479	0.54025	0.0010138	0.0075824	DEG
ENSMUSG00000024750	678.62	738.111	940.512	864.319	805.39	0.350947	0.00101947	0.00762068	DEG
ENSMUSG00000024665	1243.55	1151.09	972.805	965.027	1083.12	-0.306082	0.0010209	0.00762723	DEG
ENSMUSG00000025838	23.6118	37.3599	67.6119	80.7878	52.3429	1.2908	0.00102235	0.00763392	DEG
ENSMUSG00000044303	486.227	525.059	356.224	385.125	438.159	-0.447873	0.00102866	0.00767271	DEG
ENSMUSG00000047888	621.776	678.537	824.462	837.758	740.633	0.355276	0.00102821	0.00767271	DEG
ENSMUSG00000057230	458.243	499.815	650.891	614.208	555.79	0.402718	0.00103138	0.00768849	DEG
ENSMUSG00000007891	858.769	848.172	1003.08	1149.84	964.965	0.333834	0.00103189	0.00768849	DEG
ENSMUSG00000005469	1381.73	1428.77	1126.19	1183.04	1279.93	-0.283476	0.00104011	0.00774558	DEG
ENSMUSG00000039633	458.243	419.037	605.48	566.621	512.345	0.417263	0.00105307	0.00783788	DEG
ENSMUSG00000005899	1184.09	1243.99	1020.23	941.786	1097.52	-0.306324	0.00105655	0.00785957	DEG
ENSMUSG00000032498	566.682	581.603	420.809	441.566	502.665	-0.413278	0.00105845	0.00786948	DEG
ENSMUSG00000038150	292.086	297.87	423.836	400.619	353.603	0.483606	0.00105907	0.00786978	DEG
ENSMUSG00000020185	369.043	333.21	227.055	256.75	296.515	-0.540008	0.00105982	0.00787115	DEG
ENSMUSG00000006763	868.388	879.473	657.955	717.13	780.737	-0.346717	0.00106308	0.00789114	DEG
ENSMUSG00000061288	174.902	157.518	238.155	277.777	212.088	0.631312	0.00106971	0.00793609	DEG
ENSMUSG00000021806	3743.78	3620.89	4243.41	4196.54	3951.15	0.196413	0.00107488	0.00797013	DEG
ENSMUSG00000021794	2711.85	2793.92	3200.97	3170.64	2969.35	0.21103	0.00107773	0.007987	DEG
ENSMUSG00000040667	2369.92	2497.06	2091.93	2045.15	2251.02	-0.233824	0.00108126	0.00800887	DEG
ENSMUSG00000025534	327.941	305.948	449.064	429.393	378.086	0.470071	0.00109079	0.00807512	DEG
ENSMUSG00000039126	181.898	209.014	272.466	317.618	245.249	0.594978	0.00109257	0.00808393	DEG
ENSMUSG00000096544	163.533	153.479	90.822	91.8546	124.922	-0.796141	0.00109791	0.0081191	DEG
ENSMUSG00000017288	219.502	225.169	339.069	309.871	273.403	0.546497	0.00109861	0.00811997	DEG
ENSMUSG00000024826	1122	1192.49	1397.65	1415.45	1281.9	0.282088	0.00109943	0.00812167	DEG
ENSMUSG00000034247	561.435	524.049	703.366	706.063	623.728	0.375789	0.00110379	0.00814517	DEG
ENSMUSG00000022752	2881.51	3075.63	2506.69	2591.85	2763.92	-0.224255	0.00110334	0.00814517	DEG
ENSMUSG00000027944	1334.5	1432.8	1612.6	1734.17	1528.52	0.274564	0.00111005	0.00818696	DEG
ENSMUSG00000004891	864.016	767.393	665.019	590.968	721.849	-0.377458	0.00111144	0.00819289	DEG
ENSMUSG00000025503	3045.04	3271.52	2580.35	2796.59	2923.38	-0.232315	0.001116	0.00821772	DEG
ENSMUSG00000020721	1192.83	1191.48	1439.02	1443.11	1316.61	0.273533	0.0011156	0.00821772	DEG
ENSMUSG00000001909	1204.2	1215.71	1431.96	1496.23	1337.03	0.274856	0.00111929	0.00823758	DEG
ENSMUSG00000038578	107.565	116.119	197.79	173.749	148.806	0.734413	0.00112079	0.00824417	DEG
ENSMUSG00000021286	384.784	362.492	271.457	253.43	318.041	-0.509607	0.00112425	0.00826522	DEG
ENSMUSG00000020537	1129.87	1235.91	969.777	938.466	1068.5	-0.308909	0.00112826	0.00829033	DEG
ENSMUSG00000026622	1254.05	1308.61	997.024	1086.76	1161.61	-0.298712	0.00113383	0.0083268	DEG
ENSMUSG00000022750	1313.51	1317.7	1660.02	1521.69	1453.23	0.274678	0.00113465	0.00832842	DEG
ENSMUSG00000031706	324.443	322.103	459.156	431.606	384.327	0.462693	0.00114574	0.00840532	DEG
ENSMUSG00000076432	3014.43	3462.36	2706.5	2754.53	2984.46	-0.245413	0.00114785	0.00841634	DEG
ENSMUSG00000020116	1157.85	1329.81	1025.28	965.027	1119.49	-0.320156	0.00116695	0.00855186	DEG
ENSMUSG00000030041	236.118	228.199	372.37	307.658	286.086	0.551455	0.00117089	0.00857615	DEG
ENSMUSG00000018900	118.059	125.206	205.863	189.243	159.593	0.701411	0.00117394	0.00859125	DEG
ENSMUSG00000011877	1307.39	1269.23	1565.17	1534.97	1419.19	0.266645	0.00117419	0.00859125	DEG
ENSMUSG00000024943	1396.59	1417.66	1192.8	1123.28	1282.58	-0.280426	0.00117654	0.00860388	DEG
ENSMUSG00000027702	410.145	442.261	574.197	559.981	496.646	0.41332	0.0011824	0.00864214	DEG
ENSMUSG00000038305	44.6	53.5156	94.8585	105.135	74.5272	1.03001	0.00118335	0.00864453	DEG
ENSMUSG00000030660	444.251	423.076	592.361	559.981	504.917	0.409679	0.00118972	0.00868187	DEG
ENSMUSG00000010110	255.357	296.86	394.571	387.339	333.532	0.504136	0.00118958	0.00868187	DEG
ENSMUSG00000002718	3264.54	3506.79	2962.82	2857.45	3147.9	-0.217671	0.00119433	0.00871095	DEG
ENSMUSG00000028657	334.063	340.278	491.448	436.033	400.455	0.461062	0.00119555	0.00871522	DEG
ENSMUSG00000028443	178.4	210.023	98.8951	131.695	154.753	-0.75367	0.00120361	0.00876928	DEG
ENSMUSG00000037851	4652.39	4593.25	5216.21	5275.55	4934.35	0.182273	0.00120487	0.00876928	DEG
ENSMUSG00000049658	1224.31	1079.4	894.092	949.533	1036.83	-0.323032	0.00120462	0.00876928	DEG
ENSMUSG00000025821	149.541	138.333	227.055	224.656	184.896	0.648754	0.00121963	0.00887204	DEG
ENSMUSG00000029598	595.541	577.565	737.676	768.037	669.705	0.35937	0.00122632	0.00891596	DEG
ENSMUSG00000017765	407.522	395.813	557.042	519.034	469.853	0.421861	0.00123115	0.00894639	DEG
ENSMUSG00000029622	1471.8	1612.54	1853.78	1838.2	1694.08	0.260405	0.00123631	0.00897914	DEG
ENSMUSG00000029642	918.235	906.736	708.412	743.69	819.268	-0.33032	0.0012457	0.00903785	DEG
ENSMUSG00000023235	278.094	264.549	191.735	166.002	225.095	-0.600099	0.00124543	0.00903785	DEG
ENSMUSG00000024493	3772.63	3759.22	4310.01	4281.75	4030.9	0.189954	0.00125225	0.00908063	DEG
ENSMUSG00000025196	130.302	144.391	67.6119	83.0011	106.327	-0.868297	0.00125295	0.00908094	DEG
ENSMUSG00000066149	372.541	386.726	270.448	267.817	324.383	-0.495733	0.00125471	0.00908893	DEG
ENSMUSG00000042178	146.043	121.167	221	208.056	174.067	0.680659	0.00125599	0.00909341	DEG
ENSMUSG00000038369	794.929	827.977	1013.17	1004.87	910.236	0.314964	0.00125749	0.00909952	DEG
ENSMUSG00000026526	1584.61	1775.1	1370.4	1401.06	1532.79	-0.276887	0.0012595	0.00910928	DEG
ENSMUSG00000034145	49.8471	41.3989	12.1096	16.6002	29.9889	-1.67505	0.00127515	0.00921763	DEG
ENSMUSG00000025785	634.894	667.43	493.466	504.647	575.109	-0.383456	0.00128145	0.00925352	DEG
ENSMUSG00000022191	1764.76	1768.03	2105.05	2057.32	1923.79	0.236766	0.00128134	0.00925352	DEG
ENSMUSG00000070697	991.694	1056.18	839.599	801.238	922.177	-0.318619	0.00128539	0.00927711	DEG
ENSMUSG00000026176	423.263	469.524	577.224	606.462	519.118	0.407948	0.00129881	0.00936909	DEG
ENSMUSG00000047139	293.835	321.094	200.818	216.91	258.164	-0.557652	0.00129951	0.00936921	DEG
ENSMUSG00000032580	1000.44	826.967	1127.2	1189.68	1036.07	0.340221	0.00130273	0.00938263	DEG
ENSMUSG00000018848	2585.05	2734.34	2304.86	2244.35	2467.15	-0.225027	0.00130257	0.00938263	DEG
ENSMUSG00000068290	301.706	283.734	401.635	413.899	350.243	0.477036	0.00131599	0.00947317	DEG
ENSMUSG00000027533	107.565	99.9631	44.4019	58.6541	77.646	-1.01422	0.00131709	0.00947617	DEG
ENSMUSG00000031799	936.6	899.668	1144.36	1116.64	1024.32	0.299864	0.00131909	0.00948561	DEG
ENSMUSG00000022364	431.133	435.193	579.243	565.514	502.771	0.402396	0.00132268	0.00950649	DEG
ENSMUSG00000029994	362.047	401.872	503.558	526.781	448.564	0.432756	0.00133134	0.00955383	DEG
ENSMUSG00000022748	266.725	288.782	173.571	195.883	231.24	-0.588812	0.00133038	0.00955383	DEG
ENSMUSG00000064372	113.686	144.391	192.744	227.976	169.7	0.707482	0.00133107	0.00955383	DEG
ENSMUSG00000020936	1895.06	1901.32	1638.83	1559.31	1748.63	-0.246984	0.00133231	0.00955582	DEG
ENSMUSG00000029094	113.686	99.9631	167.516	190.349	142.879	0.740974	0.00133665	0.00956214	DEG
ENSMUSG00000031651	1042.42	1070.31	1263.43	1309.2	1171.34	0.284203	0.00133407	0.00956214	DEG
ENSMUSG00000019854	641.016	613.915	793.179	803.451	712.89	0.346732	0.00133654	0.00956214	DEG
ENSMUSG00000074748	531.702	559.389	382.462	430.499	476.013	-0.4251	0.00133546	0.00956214	DEG
ENSMUSG00000007850	4190.65	4451.89	5048.69	4845.05	4634.07	0.195607	0.00133489	0.00956214	DEG
ENSMUSG00000034285	1184.96	1280.34	1013.17	993.8	1118.07	-0.295804	0.0013378	0.00956544	DEG
ENSMUSG00000032562	4236.12	4395.35	4882.19	4938.01	4612.92	0.186352	0.00134703	0.00962645	DEG
ENSMUSG00000031843	822.914	823.938	646.854	654.049	736.939	-0.340288	0.00135105	0.00965018	DEG
ENSMUSG00000025856	645.388	692.674	879.964	818.945	759.243	0.34591	0.0013552	0.00967476	DEG
ENSMUSG00000028538	235.243	236.276	340.078	335.325	286.731	0.51862	0.00136563	0.00974419	DEG
ENSMUSG00000042650	2395.28	2166.88	1967.81	1870.29	2100.07	-0.249761	0.00136997	0.00977012	DEG
ENSMUSG00000040767	678.62	732.053	545.941	544.488	625.275	-0.370608	0.00137146	0.00977571	DEG
ENSMUSG00000024911	271.098	274.646	387.507	377.379	327.657	0.487447	0.00137381	0.00978741	DEG
ENSMUSG00000022564	197.639	187.809	288.612	282.204	239.066	0.565854	0.00139036	0.00990022	DEG
ENSMUSG00000117916	61.2157	47.4572	20.1827	18.8136	36.9173	-1.48022	0.00139147	0.00990305	DEG
ENSMUSG00000002900	460.867	392.784	317.877	291.057	365.646	-0.488221	0.00139355	0.00991271	DEG
ENSMUSG00000019179	3108.88	3251.33	2669.16	2813.19	2960.64	-0.214262	0.00139658	0.00992918	DEG
ENSMUSG00000028931	84.8274	75.7296	44.4019	23.2403	57.0498	-1.24033	0.00140217	0.00996378	DEG
ENSMUSG00000032763	113.686	133.284	204.854	193.669	161.373	0.693424	0.00140983	0.010013	DEG
ENSMUSG00000035770	831.659	823.938	1020.23	1029.21	926.261	0.307694	0.00141325	0.0100322	DEG
ENSMUSG00000061859	142.545	142.372	242.192	205.843	183.238	0.654372	0.001417	0.0100537	DEG
ENSMUSG00000021109	876.259	902.697	1090.87	1098.94	992.191	0.300097	0.00141844	0.0100587	DEG
ENSMUSG00000032612	1026.67	994.582	1246.28	1219.56	1121.77	0.286598	0.00142236	0.0100813	DEG
ENSMUSG00000038855	42.851	38.3697	93.8494	79.6811	63.6878	1.09444	0.00143743	0.0101829	DEG
ENSMUSG00000048922	1306.52	1232.88	1077.75	992.694	1152.46	-0.294446	0.00144371	0.0102222	DEG
ENSMUSG00000026313	342.808	354.415	487.411	458.166	410.7	0.440585	0.0014446	0.0102232	DEG
ENSMUSG00000026181	843.027	786.578	647.864	635.235	728.176	-0.345474	0.00144914	0.0102501	DEG
ENSMUSG00000046000	207.259	173.673	124.123	106.241	152.824	-0.725837	0.00145665	0.0102979	DEG
ENSMUSG00000004040	1151.73	1151.09	1416.82	1364.54	1271.05	0.272656	0.00145841	0.0103051	DEG
ENSMUSG00000055760	422.388	434.183	314.85	307.658	369.77	-0.459905	0.00146286	0.0103313	DEG
ENSMUSG00000028954	529.953	525.059	678.138	682.823	603.993	0.367178	0.00146925	0.0103711	DEG
ENSMUSG00000029575	327.941	310.996	440.991	434.926	378.714	0.454434	0.0014753	0.0104085	DEG
ENSMUSG00000027108	1316.14	1357.07	1083.81	1121.07	1219.52	-0.277844	0.00147692	0.0104146	DEG
ENSMUSG00000028772	333.188	364.512	226.046	258.964	295.677	-0.524985	0.00147966	0.0104286	DEG
ENSMUSG00000046591	1512.03	1428.77	1760.94	1744.13	1611.47	0.252687	0.0014808	0.0104313	DEG
ENSMUSG00000007815	3832.98	4008.62	3360.41	3471.66	3668.42	-0.198697	0.00148679	0.0104682	DEG
ENSMUSG00000052751	91.8235	113.09	164.489	180.389	137.448	0.753803	0.00148807	0.0104718	DEG
ENSMUSG00000025812	643.639	581.603	774.005	794.598	698.461	0.354892	0.00149215	0.0104952	DEG
ENSMUSG00000031654	55.9686	69.6713	26.2375	23.2403	43.7794	-1.34035	0.00149752	0.0105276	DEG
ENSMUSG00000005949	100.569	128.235	191.735	184.816	151.339	0.722966	0.00150509	0.0105701	DEG
ENSMUSG00000007570	662.878	644.207	474.293	527.887	577.316	-0.384546	0.00150488	0.0105701	DEG
ENSMUSG00000005892	274.596	341.288	402.644	469.233	371.94	0.503191	0.00150877	0.0105905	DEG
ENSMUSG00000029175	199.388	197.907	276.503	309.871	245.917	0.560545	0.00151165	0.0106053	DEG
ENSMUSG00000002103	167.031	168.625	251.274	255.644	210.643	0.594777	0.00151826	0.0106464	DEG
ENSMUSG00000042548	1465.68	1480.26	1233.16	1219.56	1349.67	-0.264149	0.00152591	0.0106898	DEG
ENSMUSG00000029404	676.871	694.693	532.822	531.207	608.898	-0.36595	0.00152601	0.0106898	DEG
ENSMUSG00000068882	2459.12	2613.18	2191.84	2144.75	2352.22	-0.225446	0.00153098	0.0107192	DEG
ENSMUSG00000095834	158.286	123.187	81.7398	74.1477	109.34	-0.854084	0.00153303	0.0107281	DEG
ENSMUSG00000031482	771.318	739.121	593.37	590.968	673.694	-0.351335	0.001536	0.0107434	DEG
ENSMUSG00000026074	2659.38	2662.65	3062.72	3069.94	2863.67	0.204531	0.00153804	0.0107523	DEG
ENSMUSG00000045532	72.5843	79.7685	34.3105	33.2005	54.966	-1.1727	0.00154331	0.0107837	DEG
ENSMUSG00000028633	1768.26	1693.31	1470.31	1437.58	1592.37	-0.251696	0.0015517	0.0108313	DEG
ENSMUSG00000001289	673.372	742.15	514.658	573.261	625.86	-0.379715	0.0015513	0.0108313	DEG
ENSMUSG00000018761	625.274	723.975	812.352	927.399	772.25	0.367499	0.00155356	0.0108388	DEG
ENSMUSG00000022300	824.663	868.366	690.247	647.409	757.671	-0.338749	0.00155991	0.0108777	DEG
ENSMUSG00000037784	314.823	267.578	204.854	185.923	243.295	-0.576469	0.00157731	0.0109934	DEG
ENSMUSG00000107092	646.263	697.722	525.758	510.18	594.981	-0.374424	0.00158076	0.0110044	DEG
ENSMUSG00000002343	311.325	365.522	237.146	230.19	286.046	-0.53225	0.00158127	0.0110044	DEG
ENSMUSG00000002741	1198.08	1232.88	957.668	1029.21	1104.46	-0.29133	0.00158007	0.0110044	DEG
ENSMUSG00000018906	177.525	153.479	89.8129	105.135	131.488	-0.767258	0.00158655	0.0110355	DEG
ENSMUSG00000060499	614.78	662.382	460.165	513.5	562.707	-0.391659	0.00158918	0.0110483	DEG
ENSMUSG00000071657	181.024	196.897	258.338	307.658	235.979	0.582608	0.00159504	0.0110835	DEG
ENSMUSG00000014547	228.247	203.965	300.722	329.791	265.681	0.54231	0.00159693	0.011091	DEG
ENSMUSG00000020962	572.804	566.458	737.676	718.237	648.794	0.353887	0.00159957	0.0111037	DEG
ENSMUSG00000023262	578.051	621.993	435.946	474.767	527.689	-0.398022	0.00160065	0.0111057	DEG
ENSMUSG00000032047	355.051	323.113	242.192	231.297	287.913	-0.518924	0.00160246	0.0111126	DEG
ENSMUSG00000039041	1843.47	1878.09	1558.1	1589.2	1717.21	-0.241768	0.00160359	0.0111149	DEG
ENSMUSG00000072653	11.3686	14.1362	39.3562	43.1606	27.0054	1.69834	0.00160636	0.0111285	DEG
ENSMUSG00000021072	429.384	465.485	562.087	620.849	519.451	0.402954	0.00161056	0.011152	DEG
ENSMUSG00000054942	368.169	346.337	482.366	481.407	419.569	0.430857	0.00161151	0.011153	DEG
ENSMUSG00000039384	29.7333	34.3308	68.6211	77.4677	52.5382	1.19118	0.00161674	0.0111836	DEG
[truncated: 24,811 more rows]

## Sheet: ChAR-Seq
# up/down-regulated genes identified as padj < 0.05
Ensembl ID	Untreated rep1	Untreated rep2	IAA rep1	IAA rep2	baseMean	log2FoldChange	lfcSE	stat	pvalue	padj	States
ENSMUSG00000051951	19	17.9365	15.8203	15.7987	17.1389	-0.224915	0.638951	-0.352007	0.724833	NA	unchanged
ENSMUSG00000102343	1	1.12103	1.75782	2.25696	1.53395	0.91664	2.12123	0.432127	0.665649	NA	unchanged
ENSMUSG00000025900	5	3.36309	7.03126	3.38544	4.69495	0.328515	1.22941	0.267215	0.789304	NA	unchanged
ENSMUSG00000025902	8	4.48412	0.878908	2.25696	3.905	-2.03951	1.46138	-1.3956	0.162834	NA	unchanged
ENSMUSG00000102269	211	201.785	300.587	286.634	250.001	0.508981	0.170938	2.97757	0.00290543	0.0110777	up
ENSMUSG00000098104	123	110.982	147.657	137.675	129.828	0.286573	0.236041	1.21408	0.224717	0.372716	unchanged
ENSMUSG00000103922	79	70.6249	106.348	88.0214	85.9986	0.380367	0.292692	1.29955	0.193756	0.334247	unchanged
ENSMUSG00000033845	239	188.333	249.61	257.293	233.559	0.242801	0.184367	1.31695	0.187856	0.326855	unchanged
ENSMUSG00000025903	0	1.12103	0.878908	2.25696	1.06422	1.51895	2.7097	0.560559	0.575098	NA	unchanged
ENSMUSG00000104217	18	29.1468	26.3672	21.4411	23.7388	0.031136	0.558039	0.0557954	0.955505	NA	unchanged
ENSMUSG00000033813	62	59.4146	87.0119	74.4797	70.7265	0.414625	0.319618	1.29725	0.194545	0.335179	unchanged
ENSMUSG00000002459	7	12.3313	1.75782	2.25696	5.83653	-2.27507	1.22161	-1.86236	0.0625523	NA	unchanged
ENSMUSG00000033793	379	467.469	411.329	431.079	422.219	-0.00575653	0.141494	-0.040684	0.967548	0.980601	unchanged
ENSMUSG00000025905	1	0	0	0	0.25	-1.50728	4.99332	-0.301858	0.76276	NA	unchanged
ENSMUSG00000025907	177	149.097	163.477	159.116	162.172	-0.0169672	0.213582	-0.0794411	0.936682	0.962111	unchanged
ENSMUSG00000090031	4	10.0893	9.66799	13.5418	9.32475	0.725675	0.901914	0.804595	0.421054	NA	unchanged
ENSMUSG00000087247	8	10.0893	5.27345	9.02784	8.09764	-0.351687	0.938304	-0.374811	0.707801	NA	unchanged
ENSMUSG00000103845	9	3.36309	17.5782	9.02784	9.74227	1.10373	0.906982	1.21693	0.223632	NA	unchanged
ENSMUSG00000033740	5	4.48412	2.63672	7.89936	5.00505	0.124721	1.2054	0.103469	0.917591	NA	unchanged
ENSMUSG00000051285	630	534.731	614.357	567.625	586.678	0.0212105	0.120697	0.175733	0.860504	0.914209	unchanged
ENSMUSG00000097797	59	60.5356	65.0392	82.379	66.7385	0.297123	0.331366	0.896661	0.3699	0.531119	unchanged
ENSMUSG00000103067	0	3.36309	4.39454	2.25696	2.50365	1.02741	1.79736	0.571618	0.567581	NA	unchanged
ENSMUSG00000104226	6	12.3313	10.5469	12.4133	10.3229	0.330261	0.841382	0.392522	0.694673	NA	unchanged
ENSMUSG00000103557	1	0	0	0	0.25	-1.50728	4.99332	-0.301858	0.76276	NA	unchanged
ENSMUSG00000025909	7	10.0893	19.336	12.4133	12.2096	0.908666	0.781823	1.16224	0.245138	NA	unchanged
ENSMUSG00000102272	5	3.36309	8.78908	3.38544	5.1344	0.556292	1.19318	0.466226	0.641054	NA	unchanged
ENSMUSG00000103411	0	0	0.878908	0	0.219727	1.30378	4.98846	0.261359	0.793816	NA	unchanged
ENSMUSG00000061024	10	13.4524	32.5196	15.7987	17.9427	1.06076	0.669479	1.58445	0.113091	NA	unchanged
ENSMUSG00000025911	31	30.2678	18.4571	38.3683	29.5233	-0.126224	0.519174	-0.243125	0.807909	0.882054	unchanged
ENSMUSG00000079671	4	4.48412	2.63672	7.89936	4.75505	0.289307	1.23745	0.233792	0.815146	NA	unchanged
ENSMUSG00000099827	0	0	0.878908	0	0.219727	1.30378	4.98846	0.261359	0.793816	NA	unchanged
ENSMUSG00000025912	123	141.25	96.6799	95.9208	114.213	-0.454503	0.252259	-1.80173	0.0715879	0.156511	unchanged
ENSMUSG00000045210	183	174.881	193.36	164.758	179	0.00445169	0.203592	0.0218657	0.982555	0.989062	unchanged
ENSMUSG00000097893	13	8.96824	17.5782	11.2848	12.7078	0.399065	0.756401	0.527583	0.597788	NA	unchanged
ENSMUSG00000025915	196	198.422	158.203	141.06	173.421	-0.394889	0.204833	-1.92786	0.053873	0.124629	unchanged
ENSMUSG00000046101	47	47.0833	37.793	32.7259	41.1506	-0.411658	0.415629	-0.990448	0.321955	0.482198	unchanged
ENSMUSG00000098234	303	349.761	404.298	452.521	377.395	0.391806	0.145956	2.68441	0.00726587	0.0240728	up
ENSMUSG00000099032	4	2.24206	2.63672	1.12848	2.50182	-0.709675	1.67564	-0.423524	0.671913	NA	unchanged
ENSMUSG00000104025	1	0	0	1.12848	0.53212	0.0352255	3.76823	0.009348	0.992541	NA	unchanged
ENSMUSG00000025916	1	1.12103	0	0	0.530257	-2.53255	3.64761	-0.694304	0.487492	NA	unchanged
ENSMUSG00000025917	100	98.6506	135.352	116.233	112.559	0.34427	0.254455	1.35297	0.176065	0.310781	unchanged
ENSMUSG00000056763	553	635.624	668.849	625.178	620.663	0.125629	0.115531	1.0874	0.276858	0.434158	unchanged
ENSMUSG00000067851	493	513.432	429.786	423.18	464.849	-0.237794	0.125671	-1.89219	0.0584651	0.133221	unchanged
ENSMUSG00000042501	5	5.60515	7.91017	5.6424	6.03943	0.363734	1.0757	0.338139	0.735259	NA	unchanged
ENSMUSG00000103448	0	1.12103	0	0	0.280257	-1.59051	4.98765	-0.318891	0.749809	NA	unchanged
ENSMUSG00000048960	465	477.559	508.009	494.274	486.21	0.0896603	0.122832	0.729944	0.465425	0.622344	unchanged
ENSMUSG00000103494	1	0	0	0	0.25	-1.50728	4.99332	-0.301858	0.76276	NA	unchanged
ENSMUSG00000057715	265	267.926	322.559	345.315	300.2	0.32415	0.156121	2.07628	0.0378683	0.0942126	unchanged
ENSMUSG00000016918	242	273.531	346.29	331.773	298.399	0.397978	0.158762	2.50676	0.0121845	0.0369862	up
ENSMUSG00000025938	465	503.342	515.919	479.604	490.966	0.0426611	0.124785	0.341877	0.732444	0.832278	unchanged
ENSMUSG00000099498	48	52.6884	72.9494	74.4797	62.0294	0.550998	0.340047	1.62036	0.105156	0.210937	unchanged
ENSMUSG00000042414	241	251.111	368.262	352.086	303.115	0.551327	0.155752	3.53977	0.00040048	0.00202035	up
ENSMUSG00000005886	2505	2559.31	2553.23	2619.2	2559.19	0.0301486	0.058039	0.519454	0.603444	0.738469	unchanged
ENSMUSG00000101476	2	1.12103	3.51563	5.6424	3.06977	1.53259	1.57861	0.970845	0.331626	NA	unchanged
ENSMUSG00000025935	308	300.436	393.751	362.242	341.107	0.314914	0.147387	2.13666	0.0326261	0.0834985	unchanged
ENSMUSG00000025937	1126	1119.91	1145.22	1016.76	1101.97	-0.0523783	0.0885312	-0.591637	0.554094	0.697985	unchanged
ENSMUSG00000067813	13	19.0575	9.66799	16.9272	14.6632	-0.280295	0.710764	-0.394357	0.693318	NA	unchanged
ENSMUSG00000102166	0	0	0	1.12848	0.28212	1.48622	4.97685	0.298627	0.765225	NA	unchanged
ENSMUSG00000025932	97	107.619	151.172	130.904	121.674	0.467897	0.246486	1.89827	0.0576607	0.131745	unchanged
ENSMUSG00000054493	2	1.12103	6.15236	5.6424	3.72895	1.90769	1.4716	1.29633	0.194861	NA	unchanged
ENSMUSG00000025930	7	2.24206	8.78908	6.77088	6.20051	0.741948	1.09741	0.676091	0.498983	NA	unchanged
ENSMUSG00000032769	5	5.60515	4.39454	9.02784	6.00688	0.324261	1.09144	0.297094	0.766394	NA	unchanged
ENSMUSG00000092083	9	10.0893	11.4258	9.02784	9.88573	0.107256	0.840997	0.127535	0.898517	NA	unchanged
ENSMUSG00000025925	651	674.86	564.259	530.386	605.126	-0.274403	0.11175	-2.4555	0.0140688	0.0416334	down
ENSMUSG00000104379	13	13.4524	11.4258	12.4133	12.5729	-0.151972	0.744916	-0.204012	0.838344	NA	unchanged
ENSMUSG00000032719	2	1.12103	2.63672	1.12848	1.72156	0.283342	1.98778	0.142542	0.886652	NA	unchanged
ENSMUSG00000067795	1	2.24206	0.878908	3.38544	1.8766	0.3767	1.94216	0.19396	0.846207	NA	unchanged
ENSMUSG00000043716	234	244.385	392.872	359.985	307.81	0.656754	0.156286	4.20225	2.64274e-05	0.000183901	up
ENSMUSG00000025921	100	68.3828	137.989	113.976	105.087	0.580467	0.279751	2.07494	0.0379918	0.0944581	unchanged
ENSMUSG00000025920	298	267.926	268.067	268.578	275.643	-0.0779699	0.16341	-0.477142	0.633261	0.760609	unchanged
ENSMUSG00000089982	0	0	1.75782	0	0.439454	2.1982	4.25377	0.516764	0.605321	NA	unchanged
ENSMUSG00000025939	619	652.439	596.779	629.692	624.477	-0.0526873	0.110213	-0.478052	0.632613	0.760213	unchanged
ENSMUSG00000102457	7	5.60515	7.03126	3.38544	5.75546	-0.258098	1.10983	-0.232556	0.816106	NA	unchanged
ENSMUSG00000079658	213	212.996	277.735	273.092	244.206	0.371168	0.171765	2.16091	0.0307024	0.07943	unchanged
ENSMUSG00000097744	0	1.12103	0.878908	1.12848	0.782105	0.881959	3.02947	0.291126	0.770955	NA	unchanged
ENSMUSG00000025940	108	60.5356	92.2853	94.7923	88.9033	0.144027	0.314051	0.458611	0.646513	0.769903	unchanged
ENSMUSG00000025779	11	14.5734	12.3047	7.89936	11.4444	-0.324305	0.791116	-0.409933	0.681855	NA	unchanged
ENSMUSG00000091020	28	32.5099	52.7345	46.2677	39.878	0.715505	0.427166	1.675	0.0939336	0.193184	unchanged
ENSMUSG00000101640	265	263.442	203.028	188.456	229.981	-0.430687	0.177647	-2.4244	0.0153338	0.0448224	down
ENSMUSG00000042686	56	57.1725	29.8829	36.1114	44.7917	-0.784061	0.40286	-1.94624	0.051626	0.12058	unchanged
ENSMUSG00000025777	2	0	0.878908	1.12848	1.00185	-0.0259006	2.67228	-0.00969233	0.992267	NA	unchanged
ENSMUSG00000101589	18	21.2996	20.2149	20.3126	19.9568	0.0464395	0.59351	0.0782455	0.937633	NA	unchanged
ENSMUSG00000085125	1	0	0	0	0.25	-1.50728	4.99332	-0.301858	0.76276	NA	unchanged
ENSMUSG00000025776	2	1.12103	3.51563	2.25696	2.22341	0.887866	1.77865	0.49918	0.617653	NA	unchanged
ENSMUSG00000099895	1	0	0	0	0.25	-1.50728	4.99332	-0.301858	0.76276	NA	unchanged
ENSMUSG00000100554	12	16.8154	14.9414	15.7987	14.8889	0.0961901	0.689974	0.139411	0.889125	NA	unchanged
ENSMUSG00000099591	1	0	0.878908	0	0.469727	-0.113122	3.93403	-0.0287547	0.97706	NA	unchanged
ENSMUSG00000109887	0	0	0.878908	0	0.219727	1.30378	4.98846	0.261359	0.793816	NA	unchanged
ENSMUSG00000067773	4	3.36309	3.51563	6.77088	4.4124	0.46435	1.26607	0.366765	0.713794	NA	unchanged
ENSMUSG00000042596	0	1.12103	0	0	0.280257	-1.59051	4.98765	-0.318891	0.749809	NA	unchanged
ENSMUSG00000100204	170	206.27	249.61	232.467	214.587	0.361595	0.189424	1.90892	0.0562727	0.129241	unchanged
ENSMUSG00000043760	34	39.236	37.793	31.5974	35.6566	-0.0712438	0.447213	-0.159306	0.873428	0.922454	unchanged
ENSMUSG00000089914	1	0	0.878908	0	0.469727	-0.113122	3.93403	-0.0287547	0.97706	NA	unchanged
ENSMUSG00000041872	5	7.84721	9.66799	9.02784	7.88576	0.549439	0.94984	0.578454	0.562958	NA	unchanged
ENSMUSG00000041859	837	881.13	1286.72	1356.43	1090.32	0.62103	0.0863069	7.19561	6.21833e-13	2.15616e-11	up
ENSMUSG00000099714	7	2.24206	9.66799	11.2848	7.54871	1.16064	1.0128	1.14597	0.251806	NA	unchanged
ENSMUSG00000097934	3	0	0	1.12848	1.03212	-1.53223	2.89969	-0.528413	0.597213	NA	unchanged
ENSMUSG00000025931	51	61.6566	55.3712	48.5246	54.1381	-0.110953	0.365017	-0.303966	0.761154	0.851606	unchanged
ENSMUSG00000041809	6	10.0893	12.3047	10.1563	9.63758	0.493162	0.863699	0.570988	0.568008	NA	unchanged
ENSMUSG00000041779	285	270.168	362.989	346.443	316.15	0.354129	0.152285	2.32544	0.0200485	0.0561007	unchanged
ENSMUSG00000100819	9	2.24206	1.75782	1.12848	3.53209	-1.95282	1.54673	-1.26255	0.206752	NA	unchanged
ENSMUSG00000025933	18	12.3313	17.5782	21.4411	17.3377	0.353451	0.644923	0.548052	0.583656	NA	unchanged
ENSMUSG00000102633	1	0	0	0	0.25	-1.50728	4.99332	-0.301858	0.76276	NA	unchanged
ENSMUSG00000025934	27	25.7837	30.7618	24.8266	27.093	0.0796528	0.511526	0.155716	0.876257	0.924718	unchanged
ENSMUSG00000099343	15	11.2103	12.3047	16.9272	13.8606	0.145513	0.717943	0.20268	0.839385	NA	unchanged
ENSMUSG00000025936	1	0	0	0	0.25	-1.50728	4.99332	-0.301858	0.76276	NA	unchanged
ENSMUSG00000041722	1	0	0	0	0.25	-1.50728	4.99332	-0.301858	0.76276	NA	unchanged
ENSMUSG00000085079	1	0	0	0	0.25	-1.50728	4.99332	-0.301858	0.76276	NA	unchanged
ENSMUSG00000028033	57	54.9305	43.9454	16.9272	43.2008	-0.855191	0.457453	-1.86946	0.0615588	0.138888	unchanged
ENSMUSG00000041670	219	258.958	185.45	199.741	215.787	-0.311468	0.187852	-1.65805	0.0973078	0.198542	unchanged
ENSMUSG00000101227	0	1.12103	0	0	0.280257	-1.59051	4.98765	-0.318891	0.749809	NA	unchanged
ENSMUSG00000026158	41	34.7519	34.2774	37.2398	36.8173	-0.0872922	0.439049	-0.198821	0.842403	0.902393	unchanged
ENSMUSG00000026156	7	6.72618	3.51563	3.38544	5.15681	-0.991119	1.17605	-0.842751	0.399368	NA	unchanged
ENSMUSG00000026155	283	312.767	311.133	332.902	309.951	0.111967	0.155258	0.721168	0.470806	0.626995	unchanged
ENSMUSG00000026154	20	13.4524	15.8203	16.9272	16.55	-0.0374	0.656892	-0.0569348	0.954597	NA	unchanged
ENSMUSG00000026153	219	221.964	177.539	191.842	202.586	-0.25756	0.188742	-1.36462	0.172374	0.305793	unchanged
ENSMUSG00000102398	0	1.12103	1.75782	1.12848	1.00183	1.42511	2.75557	0.517174	0.605035	NA	unchanged
ENSMUSG00000026147	2	1.12103	1.75782	0	1.21971	-0.771915	2.44636	-0.315536	0.752355	NA	unchanged
ENSMUSG00000073725	266	273.531	260.157	284.377	271.016	0.0113678	0.164311	0.0691845	0.944843	0.966831	unchanged
ENSMUSG00000033569	46	38.115	24.6094	23.6981	33.1056	-0.800875	0.468237	-1.71041	0.0871907	0.183292	unchanged
ENSMUSG00000101514	1	0	0	0	0.25	-1.50728	4.99332	-0.301858	0.76276	NA	unchanged
ENSMUSG00000101372	35	32.5099	36.9141	14.6702	29.7736	-0.367666	0.530433	-0.693144	0.488219	0.642698	unchanged
ENSMUSG00000081557	13	14.5734	23.7305	16.9272	17.0578	0.569661	0.650989	0.87507	0.381536	NA	unchanged
ENSMUSG00000099492	0	1.12103	0	0	0.280257	-1.59051	4.98765	-0.318891	0.749809	NA	unchanged
ENSMUSG00000100261	28	19.0575	23.7305	33.8544	26.1606	0.277953	0.5343	0.520218	0.602911	0.738101	unchanged
ENSMUSG00000048874	772	809.384	861.33	870.058	828.193	0.131079	0.0958053	1.36818	0.171255	0.304253	unchanged
ENSMUSG00000117310	6	1.12103	6.15236	6.77088	5.01107	0.83734	1.2362	0.677352	0.498183	NA	unchanged
ENSMUSG00000086727	8	4.48412	3.51563	2.25696	4.56418	-1.10295	1.26697	-0.870543	0.384004	NA	unchanged
ENSMUSG00000050217	1	0	0	0	0.25	-1.50728	4.99332	-0.301858	0.76276	NA	unchanged
ENSMUSG00000070960	27	32.5099	27.2462	46.2677	33.2559	0.295312	0.481903	0.612804	0.540006	0.686232	unchanged
ENSMUSG00000026058	16	26.9047	18.4571	18.0557	19.8544	-0.226189	0.607936	-0.372061	0.709847	NA	unchanged
ENSMUSG00000100497	1	0	0	0	0.25	-1.50728	4.99332	-0.301858	0.76276	NA	unchanged
ENSMUSG00000104230	3	0	0	0	0.75	-3.04497	3.43799	-0.885684	0.375788	NA	unchanged
ENSMUSG00000101612	2	3.36309	3.51563	1.12848	2.5018	-0.172874	1.67124	-0.10344	0.917613	NA	unchanged
ENSMUSG00000026134	2600	2690.47	2445.12	2536.82	2568.1	-0.0871479	0.0587924	-1.4823	0.138261	0.259622	unchanged
ENSMUSG00000102198	0	0	0.878908	0	0.219727	1.30378	4.98846	0.261359	0.793816	NA	unchanged
ENSMUSG00000004768	272	285.863	333.985	343.058	308.726	0.279347	0.153518	1.81963	0.0688152	0.151349	unchanged
ENSMUSG00000042215	45	43.7202	50.9767	42.8822	45.6448	0.085328	0.394914	0.216067	0.828935	0.893392	unchanged
ENSMUSG00000042197	618	681.586	697.853	683.859	670.325	0.0900411	0.10789	0.834568	0.403961	0.564335	unchanged
ENSMUSG00000042182	66	61.6566	74.7072	76.7366	69.7751	0.244919	0.318833	0.768174	0.442384	0.600157	unchanged
ENSMUSG00000026131	9365	9166.66	9791.91	9455.53	9444.78	0.0550089	0.0377935	1.45551	0.145527	0.269349	unchanged
ENSMUSG00000096992	24	41.4781	21.0938	31.5974	29.5423	-0.318237	0.516272	-0.616413	0.537622	0.684349	unchanged
ENSMUSG00000103001	3	2.24206	3.51563	1.12848	2.47154	-0.149879	1.6761	-0.0894211	0.928747	NA	unchanged
ENSMUSG00000101206	0	0	0.878908	1.12848	0.501847	2.36192	3.72222	0.634546	0.525724	NA	unchanged
ENSMUSG00000101462	0	0	0.878908	1.12848	0.501847	2.36192	3.72222	0.634546	0.525724	NA	unchanged
ENSMUSG00000102336	12	12.3313	16.6993	15.7987	14.2073	0.419285	0.703744	0.595792	0.551314	NA	unchanged
ENSMUSG00000042111	17	17.9365	20.2149	20.3126	18.866	0.214772	0.609644	0.352291	0.72462	NA	unchanged
ENSMUSG00000101711	5	11.2103	11.4258	7.89936	8.88387	0.272433	0.910638	0.299167	0.764813	NA	unchanged
ENSMUSG00000026127	172	154.702	333.106	306.947	241.689	0.970236	0.17833	5.44069	5.3075e-08	6.95002e-07	up
ENSMUSG00000026126	15	8.96824	11.4258	14.6702	12.5161	0.109909	0.759206	0.144768	0.884894	NA	unchanged
ENSMUSG00000100280	2	4.48412	1.75782	0	2.06048	-1.79471	2.00064	-0.89707	0.369681	NA	unchanged
ENSMUSG00000101223	0	0	2.63672	0	0.659181	2.78265	3.60731	0.771393	0.440474	NA	unchanged
ENSMUSG00000026125	1	0	0	0	0.25	-1.50728	4.99332	-0.301858	0.76276	NA	unchanged
ENSMUSG00000026124	0	2.24206	1.75782	0	0.999969	-0.280902	2.84086	-0.0988791	0.921234	NA	unchanged
ENSMUSG00000037529	0	0	0	2.25696	0.56424	2.50981	3.85677	0.650752	0.515206	NA	unchanged
ENSMUSG00000037509	126	94.1665	138.867	104.949	115.996	0.150028	0.266374	0.563223	0.573283	0.714749	unchanged
ENSMUSG00000104002	16	19.0575	43.9454	31.5974	27.6501	1.11715	0.52592	2.12419	0.0336546	0.0856253	unchanged
ENSMUSG00000037503	772	774.632	1103.03	975.007	906.167	0.428595	0.0970396	4.4167	1.00219e-05	7.8166e-05	up
ENSMUSG00000104358	4	1.12103	2.63672	5.6424	3.35004	0.660014	1.48241	0.44523	0.656153	NA	unchanged
ENSMUSG00000026123	175	169.276	177.539	159.116	170.233	-0.0298359	0.20631	-0.144617	0.885013	0.930076	unchanged
ENSMUSG00000103716	0	0	0	1.12848	0.28212	1.48622	4.97685	0.298627	0.765225	NA	unchanged
ENSMUSG00000102279	1	7.84721	8.78908	5.6424	5.81967	0.736269	1.1807	0.62359	0.532897	NA	unchanged
ENSMUSG00000103708	11	14.5734	14.0625	15.7987	13.8587	0.224453	0.714303	0.314226	0.753349	NA	unchanged
ENSMUSG00000102434	2	3.36309	2.63672	4.51392	3.12843	0.409194	1.49358	0.273968	0.784109	NA	unchanged
ENSMUSG00000045216	2953	2703.92	5069.54	4912.27	3909.68	0.818809	0.0543534	15.0646	2.77002e-51	4.80243e-48	up
ENSMUSG00000104523	4	6.72618	18.4571	7.89936	9.27065	1.32086	0.932089	1.4171	0.156454	NA	unchanged
ENSMUSG00000102202	2	4.48412	0.878908	0	1.84076	-2.72739	2.25461	-1.20969	0.226397	NA	unchanged
ENSMUSG00000037470	1246	1367.66	1619.83	1569.72	1450.8	0.288959	0.0775202	3.72753	0.000193367	0.00106475	up
ENSMUSG00000047180	2	3.36309	0	3.38544	2.18713	-0.719659	1.90525	-0.377725	0.705635	NA	unchanged
ENSMUSG00000037447	118	121.071	181.934	205.383	156.597	0.693763	0.217724	3.18643	0.00144038	0.00608438	up
ENSMUSG00000010453	666	681.586	835.842	902.784	771.553	0.366154	0.100735	3.63484	0.000278158	0.00146516	up
ENSMUSG00000037432	7	2.24206	10.5469	9.02784	7.2042	1.06921	1.0315	1.03657	0.299938	NA	unchanged
ENSMUSG00000001143	342	339.672	478.126	460.42	405.054	0.462132	0.134736	3.42991	0.000603781	0.00288598	up
ENSMUSG00000037408	137	132.282	154.688	155.73	144.925	0.204461	0.221701	0.922235	0.356406	0.517819	unchanged
ENSMUSG00000001138	414	392.36	598.536	701.915	526.703	0.685748	0.126902	5.40376	6.52574e-08	8.35405e-07	up
ENSMUSG00000109510	11	10.0893	15.8203	21.4411	14.5877	0.813059	0.706917	1.15015	0.250083	NA	unchanged
ENSMUSG00000079610	34	35.873	76.465	91.4069	59.4362	1.26188	0.359769	3.50747	0.000452389	0.00224364	up
ENSMUSG00000026121	52	54.9305	53.6134	65.4518	56.4989	0.150743	0.357111	0.422118	0.672939	0.789061	unchanged
ENSMUSG00000087589	5	1.12103	4.39454	4.51392	3.75737	0.522932	1.3949	0.37489	0.707742	NA	unchanged
ENSMUSG00000046337	1085	1049.28	1427.35	1279.7	1210.33	0.344736	0.0852946	4.04171	5.30637e-05	0.000339831	up
ENSMUSG00000061518	68	79.5931	106.348	150.088	101.007	0.792451	0.285486	2.77579	0.00550672	0.0189965	up
ENSMUSG00000037351	409	406.934	591.505	567.625	493.766	0.507388	0.122701	4.13516	3.54704e-05	0.000238751	up
ENSMUSG00000102416	4	3.36309	0.878908	5.6424	3.4711	-0.217193	1.4675	-0.148002	0.882341	NA	unchanged
ENSMUSG00000026117	18	14.5734	8.78908	10.1563	12.8797	-0.788891	0.746569	-1.05669	0.290654	NA	unchanged
ENSMUSG00000026116	2237	2311.56	2504.89	2482.66	2384.03	0.133469	0.0597717	2.23299	0.0255499	0.0682982	unchanged
ENSMUSG00000050122	179	177.123	142.383	130.904	157.352	-0.379647	0.213875	-1.77508	0.0758841	0.163925	unchanged
ENSMUSG00000026114	96	94.1665	109.864	102.692	100.68	0.162044	0.265762	0.609733	0.542039	0.687729	unchanged
ENSMUSG00000026113	403	447.291	464.063	429.951	436.076	0.0754144	0.132974	0.567135	0.570623	0.712456	unchanged
ENSMUSG00000086064	0	0	0	2.25696	0.56424	2.50981	3.85677	0.650752	0.515206	NA	unchanged
ENSMUSG00000026112	85	98.6506	181.055	153.473	129.545	0.870845	0.243961	3.56961	0.000357514	0.00182995	up
ENSMUSG00000026111	118	135.645	116.016	123.004	123.166	-0.0855376	0.24272	-0.352413	0.724529	0.826476	unchanged
ENSMUSG00000026110	440	395.724	428.028	424.309	422.015	0.0273413	0.133675	0.204536	0.837935	0.899547	unchanged
ENSMUSG00000026090	32	45.9622	20.2149	24.8266	30.7509	-0.794345	0.494443	-1.60654	0.108155	0.21567	unchanged
ENSMUSG00000060771	24	21.2996	36.0352	24.8266	26.5403	0.432987	0.525382	0.824138	0.409861	0.569658	unchanged
ENSMUSG00000097268	2	0	0.878908	1.12848	1.00185	-0.0259006	2.67228	-0.00969233	0.992267	NA	unchanged
ENSMUSG00000037216	13	14.5734	12.3047	12.4133	13.0728	-0.156541	0.730898	-0.214176	0.83041	NA	unchanged
ENSMUSG00000026088	52	48.2043	61.5236	58.681	55.1022	0.262705	0.358654	0.732475	0.463879	0.62103	unchanged
ENSMUSG00000026087	70	61.6566	88.7697	113.976	83.6007	0.615646	0.301714	2.0405	0.041301	0.10079	unchanged
ENSMUSG00000061584	0	0	0.878908	0	0.219727	1.30378	4.98846	0.261359	0.793816	NA	unchanged
ENSMUSG00000087374	1	2.24206	1.75782	0	1.24997	-0.812358	2.42822	-0.334549	0.737965	NA	unchanged
ENSMUSG00000026085	0	2.24206	0	0	0.560515	-2.60155	3.86585	-0.672957	0.500975	NA	unchanged
ENSMUSG00000058407	163	160.307	214.454	226.825	191.146	0.447216	0.194535	2.2989	0.0215106	0.0592589	unchanged
ENSMUSG00000026083	472	473.075	514.161	506.688	491.481	0.111666	0.121901	0.916041	0.359645	0.520966	unchanged
ENSMUSG00000026082	1235	1299.27	1119.73	1231.17	1221.29	-0.109983	0.0839623	-1.30991	0.190227	0.329894	unchanged
ENSMUSG00000102716	1	0	0.878908	0	0.469727	-0.113122	3.93403	-0.0287547	0.97706	NA	unchanged
ENSMUSG00000037138	480	452.896	343.653	322.745	399.824	-0.484153	0.136693	-3.54191	0.000397239	0.0020062	down
ENSMUSG00000085391	0	0	0.878908	0	0.219727	1.30378	4.98846	0.261359	0.793816	NA	unchanged
ENSMUSG00000048814	45	63.8987	64.1603	69.9658	60.7562	0.303092	0.351916	0.861263	0.389093	0.55061	unchanged
ENSMUSG00000026080	51	52.6884	65.0392	75.6082	61.0839	0.436687	0.34344	1.27151	0.203548	0.346217	unchanged
ENSMUSG00000103647	1	0	0	1.12848	0.53212	0.0352255	3.76823	0.009348	0.992541	NA	unchanged
ENSMUSG00000026078	55	41.4781	76.465	78.9936	62.9842	0.683419	0.343812	1.98777	0.046837	0.111454	unchanged
ENSMUSG00000026077	78	78.4721	60.6447	68.8373	71.4885	-0.276688	0.315894	-0.875888	0.381091	0.542385	unchanged
ENSMUSG00000073702	446	487.648	769.045	823.79	631.621	0.77052	0.112749	6.83396	8.26018e-12	2.30981e-10	up
ENSMUSG00000003134	706	749.969	960.647	958.08	843.674	0.399017	0.0956262	4.17267	3.01049e-05	0.000206065	up
ENSMUSG00000003135	101	108.74	148.535	156.859	128.784	0.541866	0.237205	2.28438	0.0223493	0.061157	unchanged
ENSMUSG00000085894	14	30.2678	29.004	27.0835	25.0888	0.352273	0.559724	0.629369	0.529107	0.677534	unchanged
ENSMUSG00000048234	270	316.13	292.676	327.259	301.517	0.080113	0.161643	0.495616	0.620166	0.750559	unchanged
ENSMUSG00000050967	4	5.60515	5.27345	5.6424	5.13025	0.187343	1.16214	0.161206	0.871932	NA	unchanged
ENSMUSG00000097083	11	17.9365	20.2149	19.1842	17.0839	0.453243	0.652714	0.694398	0.487433	NA	unchanged
ENSMUSG00000057173	3	11.2103	0.878908	4.51392	4.90078	-1.43732	1.32225	-1.08702	0.277027	NA	unchanged
ENSMUSG00000101634	2	0	1.75782	0	0.939454	-0.159728	2.90486	-0.0549866	0.956149	NA	unchanged
ENSMUSG00000026074	1751	1790.28	2100.59	2214.08	1963.99	0.284148	0.0660855	4.29971	1.71023e-05	0.000126249	up
ENSMUSG00000026073	5	4.48412	7.91017	1.12848	4.63069	-0.0343619	1.2871	-0.0266973	0.978701	NA	unchanged
ENSMUSG00000097899	1	0	0	1.12848	0.53212	0.0352255	3.76823	0.009348	0.992541	NA	unchanged
ENSMUSG00000026072	11	14.5734	19.336	11.2848	14.0485	0.276205	0.721647	0.382742	0.701911	NA	unchanged
ENSMUSG00000070942	4	5.60515	7.91017	2.25696	4.94307	0.113542	1.21903	0.0931416	0.925791	NA	unchanged
ENSMUSG00000026068	1	0	0	0	0.25	-1.50728	4.99332	-0.301858	0.76276	NA	unchanged
ENSMUSG00000026062	8	3.36309	7.91017	4.51392	5.9468	0.132037	1.10544	0.119443	0.904924	NA	unchanged
ENSMUSG00000103270	1	3.36309	2.63672	1.12848	2.03207	-0.176872	1.85651	-0.0952711	0.9241	NA	unchanged
ENSMUSG00000041945	23	26.9047	28.1251	27.0835	26.2783	0.148767	0.518191	0.28709	0.774044	0.860504	unchanged
ENSMUSG00000079588	0	0	0	1.12848	0.28212	1.48622	4.97685	0.298627	0.765225	NA	unchanged
ENSMUSG00000060424	0	2.24206	3.51563	0	1.43942	0.711703	2.44803	0.290724	0.771262	NA	unchanged
ENSMUSG00000093436	0	2.24206	5.27345	4.51392	3.00736	2.17348	1.73052	1.25597	0.209126	NA	unchanged
ENSMUSG00000060679	618	678.223	639.845	640.977	644.261	-0.0162067	0.109468	-0.14805	0.882303	0.92827	unchanged
ENSMUSG00000041907	6	0	0.878908	1.12848	2.00185	-1.60501	2.09073	-0.767682	0.442676	NA	unchanged
ENSMUSG00000070939	159	171.518	250.489	255.037	209.011	0.613755	0.187158	3.27935	0.00104048	0.00461522	up
ENSMUSG00000041878	1	1.12103	1.75782	2.25696	1.53395	0.91664	2.12123	0.432127	0.665649	NA	unchanged
ENSMUSG00000010290	89	104.256	119.531	111.72	106.127	0.262692	0.261902	1.00302	0.315852	0.476053	unchanged
ENSMUSG00000008136	6	4.48412	9.66799	3.38544	5.88439	0.334946	1.1172	0.299807	0.764324	NA	unchanged
ENSMUSG00000099576	10	6.72618	11.4258	6.77088	8.73072	0.129461	0.90595	0.142901	0.886368	NA	unchanged
ENSMUSG00000066877	895	928.213	953.615	999.833	944.165	0.0988507	0.0906701	1.09022	0.275614	0.432935	unchanged
ENSMUSG00000026051	5	2.24206	0.878908	1.12848	2.31236	-1.86942	1.84783	-1.01168	0.311689	NA	unchanged
ENSMUSG00000100764	1	1.12103	2.63672	4.51392	2.31792	1.74507	1.8347	0.951145	0.341531	NA	unchanged
ENSMUSG00000057363	615	636.745	635.451	626.306	628.376	0.0122839	0.108674	0.113035	0.910003	0.94545	unchanged
ENSMUSG00000090243	0	0	0	1.12848	0.28212	1.48622	4.97685	0.298627	0.765225	NA	unchanged
ENSMUSG00000041763	417	471.954	479.005	431.079	449.759	0.0377535	0.133406	0.282998	0.777179	0.8623	unchanged
ENSMUSG00000047343	0	0	1.75782	0	0.439454	2.1982	4.25377	0.516764	0.605321	NA	unchanged
ENSMUSG00000091844	2	0	2.63672	1.12848	1.4413	0.89887	2.28835	0.392802	0.694465	NA	unchanged
ENSMUSG00000026049	11	12.3313	15.8203	12.4133	12.8912	0.282757	0.739702	0.382258	0.70227	NA	unchanged
ENSMUSG00000101104	3	4.48412	4.39454	6.77088	4.66239	0.572863	1.23238	0.464842	0.642045	NA	unchanged
ENSMUSG00000026047	36	43.7202	43.9454	38.3683	40.5085	0.0521772	0.420506	0.124082	0.90125	0.9407	unchanged
ENSMUSG00000041684	52	72.8669	50.9767	59.8094	58.9133	-0.172956	0.358016	-0.483095	0.629029	0.75733	unchanged
ENSMUSG00000026048	135	132.282	129.199	139.932	134.103	0.00758655	0.230863	0.0328617	0.973785	0.984083	unchanged
ENSMUSG00000046828	1	0	0	0	0.25	-1.50728	4.99332	-0.301858	0.76276	NA	unchanged
ENSMUSG00000056870	204	196.18	130.078	130.904	165.291	-0.617326	0.208961	-2.95426	0.00313415	0.0117978	down
ENSMUSG00000026043	1	0	0.878908	0	0.469727	-0.113122	3.93403	-0.0287547	0.97706	NA	unchanged
ENSMUSG00000026042	11	19.0575	16.6993	6.77088	13.3819	-0.329177	0.764978	-0.430309	0.666971	NA	unchanged
ENSMUSG00000100843	0	0	1.75782	1.12848	0.721574	2.8957	3.21946	0.899438	0.368419	NA	unchanged
ENSMUSG00000025995	329	297.073	319.923	387.069	333.266	0.169988	0.156901	1.08341	0.278626	0.435889	unchanged
ENSMUSG00000099381	0	1.12103	0	0	0.280257	-1.59051	4.98765	-0.318891	0.749809	NA	unchanged
ENSMUSG00000025993	14	16.8154	15.8203	9.02784	13.9159	-0.293196	0.722411	-0.405857	0.684847	NA	unchanged
ENSMUSG00000099946	1	3.36309	2.63672	3.38544	2.59631	0.474733	1.65029	0.287666	0.773602	NA	unchanged
ENSMUSG00000041144	2	3.36309	3.51563	7.89936	4.19452	1.08195	1.33625	0.80969	0.418119	NA	unchanged
ENSMUSG00000101337	3	2.24206	5.27345	4.51392	3.75736	0.899548	1.3745	0.654453	0.51282	NA	unchanged
ENSMUSG00000025986	99	124.434	132.715	117.362	118.378	0.168297	0.252787	0.665768	0.50556	0.658173	unchanged
ENSMUSG00000101447	53	75.109	54.4923	54.167	59.1921	-0.233462	0.355977	-0.655836	0.511929	0.663829	unchanged
ENSMUSG00000051616	2	0	0	0	0.5	-2.46027	4.04084	-0.608851	0.542623	NA	unchanged
ENSMUSG00000100816	1	0	0	0	0.25	-1.50728	4.99332	-0.301858	0.76276	NA	unchanged
ENSMUSG00000026109	30	20.1785	16.6993	18.0557	21.2334	-0.53651	0.585796	-0.915865	0.359738	NA	unchanged
ENSMUSG00000101799	1	0	0.878908	1.12848	0.751847	0.936267	3.06718	0.305254	0.760173	NA	unchanged
ENSMUSG00000045954	0	1.12103	0.878908	0	0.499985	-0.181577	3.84894	-0.0471758	0.962373	NA	unchanged
ENSMUSG00000026107	123	140.129	138.867	132.032	133.507	0.0449266	0.232984	0.192831	0.847091	0.905354	unchanged
ENSMUSG00000099413	18	31.3888	21.9727	19.1842	22.6364	-0.25321	0.574538	-0.440719	0.659416	NA	unchanged
ENSMUSG00000101741	62	75.109	78.2228	62.0664	69.3496	0.041196	0.327305	0.125864	0.89984	0.940033	unchanged
ENSMUSG00000018417	1443	1490.97	1618.95	1576.49	1532.35	0.124141	0.0724628	1.71317	0.086681	0.182505	unchanged
ENSMUSG00000062939	63	75.109	53.6134	31.5974	55.83	-0.680356	0.380011	-1.79036	0.0733965	0.159717	unchanged
ENSMUSG00000101628	1	6.72618	6.15236	5.6424	4.88023	0.633085	1.2609	0.50209	0.615605	NA	unchanged
ENSMUSG00000109599	4	6.72618	3.51563	2.25696	4.12469	-0.873633	1.31754	-0.663078	0.507281	NA	unchanged
ENSMUSG00000026104	13	15.6944	19.336	28.212	19.0606	0.723089	0.622575	1.16145	0.24546	NA	unchanged
ENSMUSG00000026103	645	684.949	413.966	455.906	549.955	-0.614665	0.11936	-5.14967	2.60952e-07	2.99613e-06	down
ENSMUSG00000002881	61	54.9305	50.0978	59.8094	56.4594	-0.0830119	0.356764	-0.23268	0.81601	0.886501	unchanged
ENSMUSG00000100120	3	0	1.75782	0	1.18945	-0.734789	2.63889	-0.278447	0.78067	NA	unchanged
ENSMUSG00000043015	157	172.639	185.45	155.73	167.705	0.0551017	0.211745	0.260227	0.794689	0.87389	unchanged
ENSMUSG00000103630	0	0	1.75782	0	0.439454	2.1982	4.25377	0.516764	0.605321	NA	unchanged
ENSMUSG00000041439	35	48.2043	39.5509	48.5246	42.8199	0.0809225	0.415869	0.194586	0.845717	0.904369	unchanged
ENSMUSG00000026102	19	20.1785	16.6993	12.4133	17.0728	-0.419029	0.645275	-0.649381	0.516092	NA	unchanged
ENSMUSG00000041426	85	93.0455	95.801	104.949	94.6988	0.172029	0.275253	0.624987	0.531979	0.679733	unchanged
ENSMUSG00000043629	126	156.944	216.211	181.685	170.21	0.498396	0.216525	2.30179	0.0213469	0.0589188	unchanged
ENSMUSG00000060715	57	75.109	73.8283	54.167	65.0261	-0.0349225	0.34455	-0.101357	0.919267	0.951815	unchanged
ENSMUSG00000026098	352	388.997	303.223	300.176	336.099	-0.294948	0.148773	-1.98254	0.0474192	0.112574	unchanged
ENSMUSG00000100679	9	4.48412	9.66799	4.51392	6.91651	0.0825308	1.0307	0.0800728	0.936179	NA	unchanged
ENSMUSG00000026096	22	13.4524	21.9727	16.9272	18.5881	0.134223	0.627947	0.213749	0.830743	NA	unchanged
ENSMUSG00000099913	3	3.36309	5.27345	11.2848	5.73033	1.36711	1.16292	1.17558	0.239762	NA	unchanged
ENSMUSG00000096141	2	1.12103	0	1.12848	1.06238	-1.588	2.69797	-0.588592	0.556135	NA	unchanged
ENSMUSG00000026094	41	49.3253	48.3399	41.7538	45.1048	0.00244422	0.398984	0.00612609	0.995112	0.997166	unchanged
ENSMUSG00000042807	220	204.027	185.45	161.373	192.712	-0.28702	0.196276	-1.46233	0.143652	0.266895	unchanged
ENSMUSG00000025983	29	20.1785	17.5782	21.4411	22.0495	-0.343612	0.57368	-0.598961	0.549199	NA	unchanged
ENSMUSG00000041303	173	239.9	233.79	258.422	226.278	0.255055	0.196241	1.29971	0.193702	0.334201	unchanged
ENSMUSG00000109809	0	0	0.878908	1.12848	0.501847	2.36192	3.72222	0.634546	0.525724	NA	unchanged
ENSMUSG00000073678	143	150.218	139.746	156.859	147.456	0.0141819	0.221643	0.0639853	0.948982	0.969105	unchanged
ENSMUSG00000052331	931	877.766	756.74	795.578	840.271	-0.222508	0.0964118	-2.30789	0.021005	0.0580675	unchanged
ENSMUSG00000101674	11	5.60515	6.15236	5.6424	7.09998	-0.498184	1.00549	-0.495465	0.620272	NA	unchanged
ENSMUSG00000025982	700	714.096	843.752	820.405	769.563	0.235832	0.0988712	2.38524	0.0170679	0.0490845	up
ENSMUSG00000103030	0	1.12103	1.75782	4.51392	1.84819	2.5306	2.26544	1.11705	0.263974	NA	unchanged
ENSMUSG00000025981	74	76.23	109.864	112.848	93.2354	0.56781	0.277477	2.04633	0.0407238	0.0997036	unchanged
ENSMUSG00000025980	508	533.61	646.876	681.602	592.522	0.350398	0.113111	3.09782	0.00194952	0.00789171	up
ENSMUSG00000073676	79	77.3511	143.262	132.032	107.911	0.817659	0.260727	3.13608	0.00171224	0.00704875	up
ENSMUSG00000025979	142	137.887	142.383	137.675	139.986	0.001401	0.225366	0.00621655	0.99504	0.997166	unchanged
ENSMUSG00000025978	26	14.5734	21.0938	21.4411	20.7771	0.0607707	0.596583	0.101865	0.918864	NA	unchanged
ENSMUSG00000097649	0	0	0.878908	1.12848	0.501847	2.36192	3.72222	0.634546	0.525724	NA	unchanged
ENSMUSG00000046994	146	169.276	152.93	178.3	161.626	0.0692433	0.216299	0.320129	0.748871	0.843696	unchanged
ENSMUSG00000025977	83	86.3193	65.9181	59.8094	73.7617	-0.426118	0.311072	-1.36984	0.170737	0.303577	unchanged
ENSMUSG00000038349	27	35.873	71.1916	54.167	47.0579	1.00552	0.406287	2.4749	0.0133275	0.0397696	up
ENSMUSG00000099950	33	35.873	33.3985	25.955	32.0566	-0.206656	0.472355	-0.437501	0.661748	0.780843	unchanged
ENSMUSG00000038331	770	764.542	713.673	692.887	735.276	-0.12495	0.100781	-1.23982	0.215042	0.360513	unchanged
ENSMUSG00000087022	14	6.72618	18.4571	16.9272	14.0276	0.763079	0.731999	1.04246	0.297198	NA	unchanged
ENSMUSG00000097519	27	19.0575	18.4571	18.0557	20.6426	-0.338407	0.589563	-0.573996	0.56597	NA	unchanged
ENSMUSG00000038323	23	24.6627	29.004	24.8266	25.3733	0.180467	0.527586	0.342062	0.732304	0.832278	unchanged
ENSMUSG00000048495	65	57.1725	94.0432	83.5075	74.9308	0.540221	0.311713	1.73307	0.0830833	0.176542	unchanged
ENSMUSG00000025971	36	32.5099	50.0978	71.0942	47.4255	0.814046	0.402311	2.02342	0.0430295	0.104191	unchanged
ENSMUSG00000038305	111	126.676	152.051	151.216	135.236	0.353524	0.231775	1.52529	0.127187	0.243731	unchanged
ENSMUSG00000091283	0	0	0	1.12848	0.28212	1.48622	4.97685	0.298627	0.765225	NA	unchanged
ENSMUSG00000054770	166	124.434	159.082	198.612	162.032	0.292569	0.227989	1.28326	0.199401	0.341701	unchanged
ENSMUSG00000026039	269	278.015	250.489	311.461	277.241	0.0341572	0.170134	0.200767	0.840881	0.901496	unchanged
ENSMUSG00000063558	89	58.2936	89.6486	82.379	79.8303	0.220837	0.314883	0.701329	0.483098	0.637713	unchanged
ENSMUSG00000064294	60	49.3253	72.0705	59.8094	60.3013	0.272512	0.348659	0.7816	0.43445	0.59288	unchanged
ENSMUSG00000038242	4	3.36309	1.75782	4.51392	3.40871	-0.259182	1.436	-0.180489	0.856769	NA	unchanged
ENSMUSG00000089822	1	7.84721	2.63672	2.25696	3.43522	-0.834125	1.50844	-0.552973	0.580282	NA	unchanged
ENSMUSG00000079554	9	5.60515	7.91017	7.89936	7.60367	0.10826	0.961212	0.112629	0.910325	NA	unchanged
ENSMUSG00000103839	2	0	0	1.12848	0.78212	-0.938385	3.21026	-0.292308	0.770051	NA	unchanged
ENSMUSG00000051223	318	364.335	491.31	495.403	417.262	0.533806	0.136386	3.91393	9.08048e-05	0.000547717	up
ENSMUSG00000026034	421	460.743	554.591	576.653	503.247	0.359764	0.123098	2.92259	0.00347137	0.012848	up
ENSMUSG00000026035	102	121.071	145.899	180.557	137.382	0.547115	0.238735	2.29173	0.0219212	0.0602026	unchanged
ENSMUSG00000026036	137	142.371	204.786	199.741	170.974	0.535193	0.205568	2.60348	0.00922823	0.0294101	up
ENSMUSG00000026037	521	477.559	623.146	534.9	539.151	0.216023	0.124793	1.73104	0.083444	0.17701	unchanged
ENSMUSG00000085054	19	19.0575	18.4571	18.0557	18.6426	-0.0591394	0.612313	-0.0965836	0.923057	NA	unchanged
ENSMUSG00000038174	178	161.428	150.293	159.116	162.209	-0.136309	0.211198	-0.645407	0.518664	0.669299	unchanged
ENSMUSG00000026032	23	19.0575	24.6094	20.3126	21.7449	0.0975858	0.571176	0.170851	0.864341	NA	unchanged
ENSMUSG00000047528	1	3.36309	1.75782	2.25696	2.09447	-0.113192	1.81913	-0.0622233	0.950385	NA	unchanged
ENSMUSG00000026031	51	41.4781	59.7657	45.1392	49.3458	0.186046	0.387487	0.480136	0.631131	0.759196	unchanged
ENSMUSG00000026029	63	66.1408	44.8243	29.3405	50.8264	-0.786753	0.387875	-2.02837	0.0425227	0.103232	unchanged
ENSMUSG00000099719	1	3.36309	0	0	1.09077	-3.56661	2.78906	-1.27879	0.200972	NA	unchanged
ENSMUSG00000026028	477	494.374	471.095	481.861	481.082	-0.0277671	0.123503	-0.22483	0.822112	0.889892	unchanged
ENSMUSG00000026027	30	32.5099	32.5196	31.5974	31.6567	0.0384283	0.471228	0.0815493	0.935005	0.961303	unchanged
ENSMUSG00000072295	23	13.4524	14.9414	6.77088	14.5412	-0.730499	0.733582	-0.995798	0.319348	NA	unchanged
ENSMUSG00000099752	0	0	0	1.12848	0.28212	1.48622	4.97685	0.298627	0.765225	NA	unchanged
ENSMUSG00000038079	38	36.994	48.3399	48.5246	42.9646	0.368724	0.405811	0.908612	0.363555	0.524853	unchanged
ENSMUSG00000097573	8	3.36309	14.0625	15.7987	10.3061	1.3771	0.872718	1.57794	0.114579	NA	unchanged
ENSMUSG00000079550	19	20.1785	26.3672	36.1114	25.4143	0.667108	0.537072	1.24212	0.214192	0.359684	unchanged
ENSMUSG00000101586	3	8.96824	12.3047	3.38544	6.9146	0.426897	1.08186	0.394596	0.693141	NA	unchanged
ENSMUSG00000026024	627	674.86	821.779	796.707	730.087	0.315707	0.102921	3.06746	0.00215884	0.00861549	up
ENSMUSG00000026023	8	8.96824	8.78908	2.25696	7.00357	-0.58414	1.04126	-0.560995	0.574801	NA	unchanged
ENSMUSG00000099922	0	1.12103	0	0	0.280257	-1.59051	4.98765	-0.318891	0.749809	NA	unchanged
ENSMUSG00000041075	138	137.887	171.387	165.887	153.29	0.290641	0.215849	1.3465	0.178141	0.313516	unchanged
ENSMUSG00000097819	0	0	0.878908	3.38544	1.06609	3.43596	2.81241	1.22171	0.221816	NA	unchanged
ENSMUSG00000047361	24	23.5416	16.6993	13.5418	19.4457	-0.646304	0.605801	-1.06686	0.286035	NA	unchanged
ENSMUSG00000099811	0	0	0.878908	0	0.219727	1.30378	4.98846	0.261359	0.793816	NA	unchanged
ENSMUSG00000026021	393	394.603	502.735	492.017	445.589	0.337441	0.128161	2.63294	0.00846494	0.0273948	up
ENSMUSG00000026020	1234	1372.14	1307.82	1404.96	1329.73	0.0574618	0.0830237	0.692113	0.488866	0.6432	unchanged
ENSMUSG00000067336	519	496.616	482.521	513.458	502.899	-0.0302759	0.121951	-0.248264	0.80393	0.879439	unchanged
ENSMUSG00000041040	449	486.527	404.298	397.225	434.262	-0.221641	0.131009	-1.6918	0.0906837	0.188424	unchanged
ENSMUSG00000100901	1	1.12103	0	0	0.530257	-2.53255	3.64761	-0.694304	0.487492	NA	unchanged
ENSMUSG00000026018	34	40.3571	36.9141	34.9829	36.5635	-0.0449424	0.4404	-0.102049	0.918718	0.951409	unchanged
ENSMUSG00000026019	204	210.754	253.126	217.797	221.419	0.187256	0.183886	1.01833	0.308522	0.468613	unchanged
ENSMUSG00000026017	109	107.619	120.41	107.206	111.059	0.0742742	0.254128	0.29227	0.77008	0.857757	unchanged
ENSMUSG00000073664	845	865.435	703.126	699.658	778.305	-0.285667	0.0981291	-2.91113	0.0036012	0.0132839	down
ENSMUSG00000049439	216	232.053	218.848	171.529	209.608	-0.191993	0.194681	-0.986196	0.324037	0.484559	unchanged
ENSMUSG00000026782	294	285.863	320.801	274.221	293.721	0.0407122	0.16136	0.252307	0.800804	0.877681	unchanged
ENSMUSG00000026014	592	632.261	507.13	522.486	563.469	-0.24986	0.115597	-2.16148	0.0306584	0.0794004	unchanged
ENSMUSG00000084151	1	0	0	0	0.25	-1.50728	4.99332	-0.301858	0.76276	NA	unchanged
ENSMUSG00000101188	1	2.24206	0	1.12848	1.09264	-1.63113	2.67701	-0.609312	0.542318	NA	unchanged
ENSMUSG00000026012	1	1.12103	1.75782	1.12848	1.25183	0.457399	2.30452	0.198479	0.84267	NA	unchanged
ENSMUSG00000086795	0	0	0	2.25696	0.56424	2.50981	3.85677	0.650752	0.515206	NA	unchanged
ENSMUSG00000085965	0	0	0.878908	2.25696	0.783967	2.99644	3.13162	0.956833	0.338652	NA	unchanged
ENSMUSG00000026011	0	0	1.75782	3.38544	1.28581	3.71383	2.60573	1.42526	0.154083	NA	unchanged
ENSMUSG00000085447	0	0	0	1.12848	0.28212	1.48622	4.97685	0.298627	0.765225	NA	unchanged
ENSMUSG00000052062	194	216.359	202.149	177.171	197.42	-0.108782	0.194637	-0.558897	0.576232	0.716658	unchanged
ENSMUSG00000085842	3	2.24206	3.51563	1.12848	2.47154	-0.149879	1.6761	-0.0894211	0.928747	NA	unchanged
ENSMUSG00000025969	24	26.9047	7.91017	12.4133	17.807	-1.34047	0.655898	-2.04372	0.0409816	NA	unchanged
ENSMUSG00000100426	0	0	0.878908	0	0.219727	1.30378	4.98846	0.261359	0.793816	NA	unchanged
ENSMUSG00000040865	870	865.435	1139.94	1075.44	987.705	0.353486	0.0890841	3.968	7.24779e-05	0.000448085	up
ENSMUSG00000084799	205	191.696	232.032	234.724	215.863	0.233458	0.182817	1.277	0.201601	0.343966	unchanged
ENSMUSG00000025968	350	311.646	468.458	469.448	399.888	0.501759	0.137974	3.63663	0.000276231	0.00145691	up
ENSMUSG00000025967	259	283.621	439.454	531.514	378.397	0.837181	0.150563	5.56035	2.69234e-08	3.72568e-07	up
ENSMUSG00000046856	14	20.1785	10.5469	15.7987	15.131	-0.38293	0.694155	-0.551649	0.581189	NA	unchanged
ENSMUSG00000086730	36	33.6309	39.5509	34.9829	36.0412	0.10047	0.442801	0.226895	0.820505	0.889038	unchanged
ENSMUSG00000087561	2	3.36309	1.75782	2.25696	2.34447	-0.419295	1.70728	-0.245593	0.805997	NA	unchanged
ENSMUSG00000027520	154	172.639	168.75	157.987	163.344	0.00355664	0.211092	0.0168488	0.986557	0.991072	unchanged
ENSMUSG00000025964	917	984.264	413.966	450.264	691.373	-1.13961	0.109153	-10.4404	1.62053e-25	2.89217e-23	down
ENSMUSG00000025963	0	1.12103	0.878908	1.12848	0.782105	0.881959	3.02947	0.291126	0.770955	NA	unchanged
ENSMUSG00000025962	76	107.619	130.078	142.188	113.971	0.571043	0.264478	2.15913	0.0308403	0.0797013	unchanged
ENSMUSG00000025959	270	282.5	208.301	220.054	245.214	-0.368224	0.172048	-2.14024	0.0323352	0.0829115	unchanged
ENSMUSG00000086836	4	2.24206	1.75782	0	1.99997	-1.7522	2.0149	-0.86962	0.384508	NA	unchanged
ENSMUSG00000101895	2	0	0.878908	1.12848	1.00185	-0.0259006	2.67228	-0.00969233	0.992267	NA	unchanged
ENSMUSG00000025958	381	436.081	440.333	432.208	422.405	0.0968015	0.135263	0.715655	0.474205	0.630058	unchanged
ENSMUSG00000025956	83	81.8352	86.133	101.563	88.1328	0.183065	0.286455	0.63907	0.522778	0.672578	unchanged
ENSMUSG00000101832	31	32.5099	44.8243	33.8544	35.5471	0.316385	0.451197	0.701211	0.483171	0.637713	unchanged
ENSMUSG00000087213	26	34.7519	18.4571	32.7259	27.9837	-0.258842	0.525032	-0.493002	0.622011	0.75209	unchanged
ENSMUSG00000070871	168	184.97	151.172	153.473	164.404	-0.211687	0.209462	-1.01062	0.312197	0.472422	unchanged
ENSMUSG00000045005	468	475.317	727.736	663.546	583.65	0.562792	0.115575	4.8695	1.11878e-06	1.11362e-05	up
ENSMUSG00000102140	22	17.9365	29.004	28.212	24.2881	0.516419	0.542288	0.952296	0.340947	0.502457	unchanged
ENSMUSG00000051344	725	754.453	880.666	833.947	798.516	0.214578	0.0982659	2.18365	0.0289881	0.0757699	unchanged
ENSMUSG00000025955	10	3.36309	4.39454	6.77088	6.13213	-0.282187	1.09955	-0.256639	0.797457	NA	unchanged
ENSMUSG00000070870	2	1.12103	6.15236	0	2.31835	1.00693	1.90701	0.528015	0.597489	NA	unchanged
ENSMUSG00000067299	1	1.12103	2.63672	0	1.18944	0.361377	2.48536	0.145402	0.884393	NA	unchanged
ENSMUSG00000025952	2	0	0.878908	1.12848	1.00185	-0.0259006	2.67228	-0.00969233	0.992267	NA	unchanged
ENSMUSG00000044429	1	0	0.878908	0	0.469727	-0.113122	3.93403	-0.0287547	0.97706	NA	unchanged
ENSMUSG00000100846	2	1.12103	0	0	0.780257	-3.09447	3.1337	-0.98748	0.323408	NA	unchanged
ENSMUSG00000044816	1	2.24206	1.75782	0	1.24997	-0.812358	2.42822	-0.334549	0.737965	NA	unchanged
ENSMUSG00000025950	253	214.117	286.524	241.495	248.784	0.178674	0.179757	0.993973	0.320236	0.480453	unchanged
ENSMUSG00000025949	572	589.662	547.56	523.615	558.209	-0.115469	0.115365	-1.00091	0.316872	0.477116	unchanged
ENSMUSG00000025946	14	10.0893	16.6993	6.77088	11.8899	-0.0205364	0.798661	-0.0257135	0.979486	NA	unchanged
ENSMUSG00000015222	64	62.7777	58.0079	59.8094	61.1488	-0.10683	0.339512	-0.314656	0.753023	0.845861	unchanged
ENSMUSG00000055567	6	5.60515	0	2.25696	3.46553	-2.46715	1.65338	-1.49219	0.13565	NA	unchanged
ENSMUSG00000103375	0	0	0	2.25696	0.56424	2.50981	3.85677	0.650752	0.515206	NA	unchanged
ENSMUSG00000026005	312	363.214	406.934	411.895	373.511	0.279846	0.144065	1.9425	0.0520772	0.12146	unchanged
ENSMUSG00000026004	109	105.377	118.653	109.463	110.623	0.0912616	0.253902	0.359437	0.719268	0.822253	unchanged
ENSMUSG00000102776	6	3.36309	2.63672	3.38544	3.84631	-0.651042	1.3525	-0.481361	0.63026	NA	unchanged
ENSMUSG00000082057	0	1.12103	0	1.12848	0.562378	-0.0333502	3.69807	-0.00901827	0.992805	NA	unchanged
ENSMUSG00000103382	0	1.12103	0	0	0.280257	-1.59051	4.98765	-0.318891	0.749809	NA	unchanged
ENSMUSG00000103553	0	3.36309	3.51563	2.25696	2.28392	0.817878	1.85986	0.439752	0.660117	NA	unchanged
ENSMUSG00000026003	47	49.3253	50.0978	47.3962	48.4548	0.0194935	0.381397	0.0511108	0.959237	0.974968	unchanged
ENSMUSG00000026000	172	161.428	210.059	155.73	174.804	0.139526	0.215832	0.646455	0.517985	0.668894	unchanged
ENSMUSG00000025991	3	0	1.75782	0	1.18945	-0.734789	2.63889	-0.278447	0.78067	NA	unchanged
ENSMUSG00000082473	82	97.5296	94.0432	93.6638	91.8092	0.0665588	0.280631	0.237176	0.812521	0.884292	unchanged
ENSMUSG00000085075	0	1.12103	0	0	0.280257	-1.59051	4.98765	-0.318891	0.749809	NA	unchanged
ENSMUSG00000062209	7	4.48412	0.878908	1.12848	3.37288	-2.53333	1.63421	-1.55019	0.121097	NA	unchanged
ENSMUSG00000100354	1	0	0	2.25696	0.81424	1.07311	3.17615	0.337865	0.735465	NA	unchanged
ENSMUSG00000101156	1	0	0	0	0.25	-1.50728	4.99332	-0.301858	0.76276	NA	unchanged
ENSMUSG00000025997	71	81.8352	51.8556	55.2955	64.9966	-0.512674	0.33304	-1.53938	0.123712	0.23892	unchanged
ENSMUSG00000053153	49	51.5674	56.2501	41.7538	49.6428	-0.0289679	0.383583	-0.0755192	0.939802	0.963541	unchanged
ENSMUSG00000026196	851	953.996	967.678	925.354	924.507	0.070936	0.0953385	0.744044	0.45685	0.614419	unchanged
ENSMUSG00000050296	0	0	0.878908	0	0.219727	1.30378	4.98846	0.261359	0.793816	NA	unchanged
ENSMUSG00000026192	401	382.271	711.037	638.72	533.257	0.786593	0.122526	6.4198	1.36455e-10	3.06671e-09	up
ENSMUSG00000026193	2843	2627.69	3725.69	3317.73	3128.53	0.365456	0.0645811	5.65887	1.52375e-08	2.22424e-07	up
ENSMUSG00000073652	53	57.1725	65.0392	80.1221	63.8335	0.393983	0.338294	1.16462	0.244174	0.396534	unchanged
ENSMUSG00000101211	0	0	0.878908	0	0.219727	1.30378	4.98846	0.261359	0.793816	NA	unchanged
ENSMUSG00000101764	1	3.36309	2.63672	0	1.74995	-0.658172	2.09879	-0.313595	0.753829	NA	unchanged
ENSMUSG00000102123	1	2.24206	1.75782	2.25696	1.81421	0.312994	1.93616	0.161657	0.871576	NA	unchanged
ENSMUSG00000039395	4447	4295.79	4717.98	4379.63	4460.1	0.0583009	0.0511706	1.13934	0.25456	0.409184	unchanged
ENSMUSG00000026189	236	176.002	212.696	213.283	209.495	0.0448374	0.197902	0.226563	0.820763	0.889038	unchanged
ENSMUSG00000026188	4	4.48412	4.39454	3.38544	4.06603	-0.116225	1.29871	-0.0894929	0.92869	NA	unchanged
ENSMUSG00000026187	1544	1627.74	1616.31	1560.69	1587.18	0.00375966	0.0723599	0.0519579	0.958562	0.974542	unchanged
ENSMUSG00000039372	10	10.0893	14.0625	14.6702	12.2055	0.515383	0.760189	0.677967	0.497793	NA	unchanged
ENSMUSG00000039354	273	290.347	438.575	431.079	358.25	0.6277	0.143925	4.3613	1.29292e-05	9.78843e-05	up
ENSMUSG00000110712	1	3.36309	0.878908	3.38544	2.15686	-0.0514091	1.82779	-0.0281264	0.977561	NA	unchanged
ENSMUSG00000039342	0	0	1.75782	0	0.439454	2.1982	4.25377	0.516764	0.605321	NA	unchanged
ENSMUSG00000046330	208	245.506	367.384	401.739	305.657	0.762624	0.161457	4.72337	2.31966e-06	2.14405e-05	up
ENSMUSG00000039323	2082	2071.66	2210.45	2408.18	2193.07	0.151373	0.0653816	2.31523	0.0206005	0.0572393	unchanged
ENSMUSG00000026185	4	1.12103	5.27345	6.77088	4.29134	1.20942	1.33123	0.908503	0.363613	NA	unchanged
ENSMUSG00000101968	6	1.12103	1.75782	5.6424	3.63031	0.0133393	1.45426	0.00917259	0.992681	NA	unchanged
ENSMUSG00000100444	1	0	0	1.12848	0.53212	0.0352255	3.76823	0.009348	0.992541	NA	unchanged
ENSMUSG00000100301	189	164.791	130.957	129.775	153.631	-0.441591	0.218454	-2.02144	0.0432344	0.104583	unchanged
ENSMUSG00000055322	1615	1538.05	1831.64	1792.03	1694.18	0.200616	0.0698919	2.87037	0.0040999	0.0148394	up
ENSMUSG00000061815	5	5.60515	4.39454	4.51392	4.8784	-0.250886	1.1879	-0.211202	0.83273	NA	unchanged
ENSMUSG00000048480	0	0	0.878908	0	0.219727	1.30378	4.98846	0.261359	0.793816	NA	unchanged
ENSMUSG00000006304	486	503.342	644.24	636.463	567.511	0.373148	0.114384	3.26225	0.00110533	0.00486379	up
ENSMUSG00000064272	1	1.12103	2.63672	0	1.18944	0.361377	2.48536	0.145402	0.884393	NA	unchanged
ENSMUSG00000006299	164	159.186	229.395	322.745	218.832	0.766308	0.203929	3.75773	0.000171461	0.000954518	up
ENSMUSG00000026179	144	121.071	219.727	209.897	173.674	0.695172	0.208528	3.33371	0.000856962	0.00391232	up
ENSMUSG00000006301	262	220.843	304.102	311.461	274.601	0.34761	0.167116	2.08005	0.0375208	0.0935015	unchanged
ENSMUSG00000073650	3	0	2.63672	5.6424	2.81978	1.41678	1.7154	0.825916	0.408852	NA	unchanged
ENSMUSG00000026177	11	6.72618	13.1836	5.6424	9.13805	0.100417	0.9034	0.111155	0.911493	NA	unchanged
ENSMUSG00000026176	79	62.7777	117.774	141.06	100.153	0.861249	0.278821	3.08889	0.00200904	0.00808993	up
ENSMUSG00000026175	14	14.5734	18.4571	20.3126	16.8358	0.438496	0.647667	0.677039	0.498381	NA	unchanged
ENSMUSG00000033364	800	835.167	796.291	783.165	803.656	-0.0490853	0.097049	-0.505778	0.613013	0.745667	unchanged
ENSMUSG00000026174	388	414.781	506.251	475.09	446.031	0.2921	0.12992	2.24831	0.0245566	0.0659919	unchanged
ENSMUSG00000026173	12	12.3313	11.4258	10.1563	11.4784	-0.169323	0.779396	-0.217249	0.828014	NA	unchanged
ENSMUSG00000026135	269	289.226	341.016	338.544	309.447	0.284892	0.153723	1.85329	0.0638413	0.142816	unchanged
ENSMUSG00000026172	42	38.115	67.6759	81.2506	57.2604	0.888983	0.360732	2.46439	0.0137247	0.0407744	up
ENSMUSG00000026171	95	107.619	120.41	151.216	118.561	0.419386	0.254096	1.6505	0.0988399	0.200723	unchanged
ENSMUSG00000033276	32	30.2678	51.8556	56.424	42.6368	0.795435	0.412497	1.92834	0.053813	0.124514	unchanged
ENSMUSG00000033257	718	701.765	820.9	844.103	771.192	0.22892	0.0988035	2.31692	0.0205082	0.057083	unchanged
ENSMUSG00000026170	30	28.0257	29.8829	18.0557	26.4911	-0.262928	0.528626	-0.49738	0.618921	0.749898	unchanged
ENSMUSG00000006542	3	1.12103	0	0	1.03026	-3.49773	2.83695	-1.23292	0.217605	NA	unchanged
ENSMUSG00000033227	7	10.0893	10.5469	11.2848	9.73024	0.356738	0.852304	0.418557	0.67554	NA	unchanged
ENSMUSG00000099472	1	2.24206	1.75782	0	1.24997	-0.812358	2.42822	-0.334549	0.737965	NA	unchanged
ENSMUSG00000026167	4	3.36309	1.75782	3.38544	3.12659	-0.539756	1.49181	-0.361812	0.717492	NA	unchanged
ENSMUSG00000089964	2	3.36309	9.66799	9.02784	6.01473	1.81352	1.15609	1.56866	0.116726	NA	unchanged
ENSMUSG00000006546	1	0	0	0	0.25	-1.50728	4.99332	-0.301858	0.76276	NA	unchanged
ENSMUSG00000047021	0	4.48412	1.75782	2.25696	2.12472	-0.143286	1.92684	-0.0743634	0.940721	NA	unchanged
ENSMUSG00000006538	2	1.12103	0	2.25696	1.3445	-0.53417	2.36323	-0.226034	0.821175	NA	unchanged
ENSMUSG00000026162	159	162.549	135.352	144.445	150.337	-0.202201	0.218073	-0.927218	0.353813	0.515409	unchanged
ENSMUSG00000026205	6	1.12103	2.63672	3.38544	3.2858	-0.264349	1.49375	-0.176969	0.859533	NA	unchanged
ENSMUSG00000033159	87	68.3828	128.321	107.206	97.7273	0.600609	0.280435	2.1417	0.0322173	0.0826442	unchanged
ENSMUSG00000049339	98	94.1665	152.051	167.015	127.808	0.728795	0.239713	3.04029	0.00236354	0.00930693	up
ENSMUSG00000026197	19	22.4206	21.0938	30.469	23.2458	0.309346	0.559742	0.552657	0.580498	NA	unchanged
ENSMUSG00000026198	2	0	0	0	0.5	-2.46027	4.04084	-0.608851	0.542623	NA	unchanged
ENSMUSG00000099519	9	4.48412	14.0625	10.1563	9.42574	0.841513	0.888787	0.946811	0.343735	NA	unchanged
ENSMUSG00000033124	65	43.7202	87.0119	75.6082	67.8351	0.578563	0.338893	1.70722	0.0877817	0.184173	unchanged
ENSMUSG00000026199	115	159.186	137.11	152.345	140.91	0.0794468	0.239481	0.331745	0.740082	0.837146	unchanged
ENSMUSG00000026200	38	39.236	50.0978	62.0664	47.3501	0.533746	0.39204	1.36146	0.173369	0.307154	unchanged
ENSMUSG00000026201	103	80.7142	186.329	171.529	135.393	0.959857	0.240229	3.99559	6.45323e-05	0.000403277	up
ENSMUSG00000026202	80	67.2618	100.196	125.261	93.1797	0.607185	0.286494	2.11936	0.0340597	0.0864566	unchanged
ENSMUSG00000096094	3	1.12103	0	4.51392	2.15874	0.0742246	1.94348	0.0381915	0.969535	NA	unchanged
ENSMUSG00000026203	90	96.4086	165.235	159.116	127.69	0.80099	0.23959	3.34317	0.000828272	0.00379604	up
ENSMUSG00000026204	28	25.7837	42.1876	33.8544	32.4564	0.503596	0.471375	1.06836	0.28536	0.443552	unchanged
ENSMUSG00000101840	0	1.12103	3.51563	2.25696	1.72341	2.43336	2.29839	1.05872	0.289725	NA	unchanged
ENSMUSG00000100556	0	0	0	1.12848	0.28212	1.48622	4.97685	0.298627	0.765225	NA	unchanged
ENSMUSG00000026209	174	152.46	261.915	239.238	206.903	0.618458	0.191094	3.23641	0.00121043	0.00525197	up
ENSMUSG00000026208	37	22.4206	38.672	23.6981	30.4477	0.0753704	0.509406	0.147957	0.882376	0.92827	unchanged
ENSMUSG00000085653	1	0	0.878908	4.51392	1.59821	2.34034	2.39793	0.975985	0.329072	NA	unchanged
ENSMUSG00000026207	127	118.829	146.778	148.959	135.392	0.265396	0.229834	1.15473	0.248202	0.400983	unchanged
ENSMUSG00000086053	2	1.12103	0	0	0.780257	-3.09447	3.1337	-0.98748	0.323408	NA	unchanged
ENSMUSG00000033021	96	84.0772	138.867	135.418	113.591	0.605702	0.253527	2.3891	0.0168895	0.0487034	up
ENSMUSG00000033007	4	5.60515	4.39454	7.89936	5.47476	0.346512	1.13885	0.304264	0.760927	NA	unchanged
ENSMUSG00000102605	1	0	0	0	0.25	-1.50728	4.99332	-0.301858	0.76276	NA	unchanged
ENSMUSG00000032997	178	167.033	274.219	306.947	231.55	0.748843	0.180905	4.13942	3.48184e-05	0.000235014	up
ENSMUSG00000026211	179	131.161	268.946	256.165	208.818	0.756378	0.200054	3.78087	0.00015628	0.000882556	up
ENSMUSG00000051703	5	7.84721	21.9727	21.4411	14.0653	1.7662	0.75848	2.32861	0.0198798	NA	unchanged
ENSMUSG00000032968	13	14.5734	13.1836	13.5418	13.5747	-0.0443407	0.71725	-0.0618204	0.950706	NA	unchanged
ENSMUSG00000026213	234	245.506	295.313	302.433	269.313	0.318055	0.164056	1.9387	0.052538	0.122216	unchanged
ENSMUSG00000006576	40	45.9622	66.797	57.5525	52.5779	0.538078	0.371604	1.44799	0.147621	0.272186	unchanged
ENSMUSG00000026235	1384	1269.01	1566.21	1508.78	1432	0.212769	0.0776259	2.74096	0.00612604	0.0208018	up
ENSMUSG00000101849	5	11.2103	6.15236	16.9272	9.82246	0.499739	0.904596	0.552444	0.580644	NA	unchanged
ENSMUSG00000102052	2	0	1.75782	1.12848	1.22157	0.511331	2.44174	0.209412	0.834126	NA	unchanged
ENSMUSG00000004872	7	4.48412	5.27345	7.89936	6.16423	0.181777	1.06976	0.169923	0.865071	NA	unchanged
ENSMUSG00000032908	37	33.6309	12.3047	21.4411	26.0942	-1.08523	0.543773	-1.99574	0.0459618	0.10976	unchanged
ENSMUSG00000099561	0	0	0.878908	0	0.219727	1.30378	4.98846	0.261359	0.793816	NA	unchanged
ENSMUSG00000026245	610	743.243	737.404	718.842	702.372	0.108354	0.113966	0.950754	0.341729	0.503243	unchanged
ENSMUSG00000090486	1	1.12103	0	0	0.530257	-2.53255	3.64761	-0.694304	0.487492	NA	unchanged
ENSMUSG00000012187	1	2.24206	0	0	0.810515	-3.14021	3.09473	-1.0147	0.310251	NA	unchanged
ENSMUSG00000099364	6	7.84721	3.51563	6.77088	6.03343	-0.444883	1.08717	-0.409213	0.682384	NA	unchanged
ENSMUSG00000100562	0	1.12103	0	0	0.280257	-1.59051	4.98765	-0.318891	0.749809	NA	unchanged
ENSMUSG00000032883	238	246.627	242.579	238.109	241.329	-0.0108368	0.172426	-0.0628489	0.949887	0.969703	unchanged
ENSMUSG00000099377	32	31.3888	30.7618	28.212	30.5907	-0.102017	0.479268	-0.21286	0.831436	0.894607	unchanged
ENSMUSG00000099706	1	2.24206	0.878908	1.12848	1.31236	-0.691037	2.27369	-0.303927	0.761183	NA	unchanged
ENSMUSG00000054702	70	44.8412	52.7345	50.7816	54.5893	-0.153749	0.375456	-0.409499	0.682173	0.796522	unchanged
ENSMUSG00000073643	169	192.817	246.973	231.338	210.032	0.405984	0.188328	2.15573	0.0311048	0.0802653	unchanged
ENSMUSG00000026248	62	73.988	102.832	72.2227	77.7607	0.374239	0.317984	1.17691	0.239232	0.390808	unchanged
ENSMUSG00000026249	70	86.3193	88.7697	73.3512	79.6101	0.0598804	0.305789	0.195823	0.844749	0.904045	unchanged
ENSMUSG00000099552	5	5.60515	2.63672	4.51392	4.43895	-0.584064	1.25771	-0.464388	0.64237	NA	unchanged
ENSMUSG00000043230	8	2.24206	10.5469	7.89936	7.17208	0.838052	1.03439	0.810191	0.41783	NA	unchanged
ENSMUSG00000101257	0	1.12103	0	0	0.280257	-1.59051	4.98765	-0.318891	0.749809	NA	unchanged
ENSMUSG00000103404	0	0	0.878908	0	0.219727	1.30378	4.98846	0.261359	0.793816	NA	unchanged
ENSMUSG00000004364	415	447.291	395.509	394.968	413.192	-0.12453	0.133767	-0.930943	0.351883	0.513708	unchanged
ENSMUSG00000090637	23	19.0575	17.5782	10.1563	17.448	-0.586727	0.650244	-0.902318	0.366888	NA	unchanged
ENSMUSG00000101722	4	7.84721	0.878908	6.77088	4.87425	-0.669899	1.28455	-0.521505	0.602015	NA	unchanged
ENSMUSG00000101483	0	0	0.878908	0	0.219727	1.30378	4.98846	0.261359	0.793816	NA	unchanged
ENSMUSG00000038608	16	19.0575	14.0625	13.5418	15.6654	-0.34165	0.670249	-0.509737	0.610236	NA	unchanged
ENSMUSG00000054976	1	0	0	0	0.25	-1.50728	4.99332	-0.301858	0.76276	NA	unchanged
ENSMUSG00000101986	0	1.12103	1.75782	2.25696	1.28395	1.89216	2.52199	0.750262	0.453097	NA	unchanged
ENSMUSG00000055980	13	20.1785	24.6094	25.955	20.9358	0.613005	0.591775	1.03587	0.300261	NA	unchanged
ENSMUSG00000026142	453	454.017	508.888	449.135	466.26	0.0819295	0.128875	0.635727	0.524954	0.674346	unchanged
ENSMUSG00000100786	58	59.4146	31.6407	32.7259	45.4453	-0.868107	0.398793	-2.17683	0.0294929	0.0768411	unchanged
ENSMUSG00000067158	0	0	3.51563	0	0.878908	3.19726	3.23226	0.989172	0.322579	NA	unchanged
ENSMUSG00000079465	1	0	0	0	0.25	-1.50728	4.99332	-0.301858	0.76276	NA	unchanged
ENSMUSG00000097564	1	0	3.51563	0	1.12891	1.78116	2.81458	0.632833	0.526843	NA	unchanged
ENSMUSG00000026150	172	177.123	188.086	185.071	180.57	0.0968463	0.198767	0.487235	0.626092	0.755331	unchanged
ENSMUSG00000026159	1044	1097.49	1100.39	1037.07	1069.74	-0.000758908	0.0865989	-0.00876348	0.993008	0.995666	unchanged
ENSMUSG00000101784	25	29.1468	28.1251	23.6981	26.4925	-0.0567593	0.517328	-0.109716	0.912634	0.947222	unchanged
ENSMUSG00000038496	5	15.6944	8.78908	10.1563	9.90996	-0.119213	0.88205	-0.135155	0.892489	NA	unchanged
ENSMUSG00000053161	1	0	0	0	0.25	-1.50728	4.99332	-0.301858	0.76276	NA	unchanged
ENSMUSG00000026163	4	3.36309	0.878908	1.12848	2.34262	-1.8881	1.82652	-1.03371	0.30127	NA	unchanged
ENSMUSG00000100580	96	82.9562	68.5548	59.8094	76.8301	-0.476979	0.308005	-1.54861	0.121476	0.235538	unchanged
ENSMUSG00000045658	1042	1021.26	783.107	722.227	892.148	-0.452865	0.0942442	-4.80522	1.54578e-06	1.49241e-05	down
ENSMUSG00000036766	55	54.9305	53.6134	64.3234	56.9668	0.0967142	0.354674	0.272684	0.785096	0.867635	unchanged
ENSMUSG00000026219	3466	3637.74	3872.47	3481.36	3614.39	0.0518475	0.0588169	0.881507	0.378044	0.539547	unchanged
ENSMUSG00000073633	170	130.039	219.727	169.272	172.26	0.376696	0.223646	1.68434	0.0921161	0.190535	unchanged
ENSMUSG00000026220	178	162.549	212.696	192.97	186.554	0.253595	0.198412	1.27812	0.201206	0.343679	unchanged
ENSMUSG00000052477	0	2.24206	0	3.38544	1.40688	0.580347	2.49184	0.232899	0.81584	NA	unchanged
ENSMUSG00000089976	1	0	0	0	0.25	-1.50728	4.99332	-0.301858	0.76276	NA	unchanged
ENSMUSG00000072109	4	12.3313	6.15236	4.51392	6.7494	-0.594751	1.05921	-0.561504	0.574454	NA	unchanged
ENSMUSG00000089716	5	4.48412	4.39454	1.12848	3.75179	-0.744072	1.39313	-0.534102	0.593271	NA	unchanged
ENSMUSG00000079455	0	0	0	1.12848	0.28212	1.48622	4.97685	0.298627	0.765225	NA	unchanged
ENSMUSG00000070034	0	1.12103	0.878908	1.12848	0.782105	0.881959	3.02947	0.291126	0.770955	NA	unchanged
ENSMUSG00000070031	0	1.12103	0	0	0.280257	-1.59051	4.98765	-0.318891	0.749809	NA	unchanged
ENSMUSG00000026222	3	2.24206	4.39454	1.12848	2.69127	0.101753	1.62056	0.0627887	0.949935	NA	unchanged
ENSMUSG00000052760	41	25.7837	30.7618	16.9272	28.6182	-0.474957	0.528656	-0.898424	0.36896	0.530281	unchanged
ENSMUSG00000100217	1	1.12103	2.63672	0	1.18944	0.361377	2.48536	0.145402	0.884393	NA	unchanged
ENSMUSG00000036707	632	645.713	590.626	590.195	614.634	-0.113499	0.109556	-1.03599	0.300205	0.459779	unchanged
ENSMUSG00000026223	215	179.365	275.977	208.769	219.778	0.301233	0.198861	1.51479	0.129826	0.24746	unchanged
ENSMUSG00000026227	1	0	0.878908	4.51392	1.59821	2.34034	2.39793	0.975985	0.329072	NA	unchanged
ENSMUSG00000026229	531	643.471	699.611	642.105	629.047	0.195771	0.120152	1.62937	0.103235	0.20777	unchanged
ENSMUSG00000026228	1	3.36309	2.63672	2.25696	2.31419	0.18441	1.73461	0.106312	0.915335	NA	unchanged
ENSMUSG00000094638	47	33.6309	52.7345	40.6253	43.4977	0.213452	0.415376	0.513875	0.607339	0.741293	unchanged
ENSMUSG00000062590	456	451.775	604.689	583.424	523.972	0.388977	0.118899	3.27149	0.00106984	0.00472989	up
ENSMUSG00000087538	11	7.84721	9.66799	9.02784	9.38576	-0.0140558	0.863964	-0.0162689	0.98702	NA	unchanged
ENSMUSG00000079445	219	209.633	186.329	208.769	205.932	-0.121081	0.188534	-0.642225	0.520727	0.671188	unchanged
ENSMUSG00000026234	1002	1019.02	1098.64	1056.26	1043.98	0.0936748	0.0860131	1.08908	0.27612	0.433449	unchanged
ENSMUSG00000073627	75	80.7142	78.2228	72.2227	76.5399	-0.0465989	0.304725	-0.152921	0.878461	0.925595	unchanged
ENSMUSG00000026237	7	10.0893	7.03126	7.89936	8.00497	-0.193655	0.935891	-0.20692	0.836072	NA	unchanged
ENSMUSG00000036574	0	0	0.878908	0	0.219727	1.30378	4.98846	0.261359	0.793816	NA	unchanged
ENSMUSG00000026238	839	781.358	1002.83	1316.94	985.032	0.516321	0.196703	2.62487	0.00866818	0.0279362	up
ENSMUSG00000026239	351	341.914	304.981	315.974	328.467	-0.159462	0.148493	-1.07387	0.282883	0.440805	unchanged
ENSMUSG00000102927	0	1.12103	1.75782	5.6424	2.13031	2.76881	2.18545	1.26693	0.205182	NA	unchanged
ENSMUSG00000026240	230	263.442	331.348	309.204	283.498	0.379793	0.163787	2.31883	0.0204044	0.0568889	unchanged
ENSMUSG00000026241	2	0	0.878908	5.6424	2.13033	1.64333	2.02418	0.811851	0.416877	NA	unchanged
ENSMUSG00000053333	711	709.612	703.126	704.172	706.978	-0.0136462	0.102371	-0.133301	0.893955	0.935585	unchanged
ENSMUSG00000099401	54	56.0515	45.7032	37.2398	48.2486	-0.401609	0.385831	-1.04089	0.297925	0.457615	unchanged
ENSMUSG00000101940	1	0	0.878908	0	0.469727	-0.113122	3.93403	-0.0287547	0.97706	NA	unchanged
ENSMUSG00000101625	0	0	0.878908	0	0.219727	1.30378	4.98846	0.261359	0.793816	NA	unchanged
ENSMUSG00000026246	0	0	5.27345	1.12848	1.60048	4.05602	2.46356	1.64641	0.0996804	NA	unchanged
ENSMUSG00000079440	1	0	0	0	0.25	-1.50728	4.99332	-0.301858	0.76276	NA	unchanged
ENSMUSG00000036500	0	0	0	1.12848	0.28212	1.48622	4.97685	0.298627	0.765225	NA	unchanged
ENSMUSG00000099839	4	4.48412	5.27345	3.38544	4.28575	0.0426376	1.26903	0.0335987	0.973197	NA	unchanged
ENSMUSG00000026247	18	25.7837	22.8516	22.5696	22.3012	0.0578369	0.567153	0.101978	0.918775	NA	unchanged
ENSMUSG00000036480	0	2.24206	0	1.12848	0.842635	-1.06863	3.13085	-0.341324	0.73286	NA	unchanged
ENSMUSG00000026251	1	1.12103	0	2.25696	1.0945	0.0383414	2.59421	0.0147796	0.988208	NA	unchanged
ENSMUSG00000026253	3	1.12103	5.27345	2.25696	2.91286	0.872778	1.58316	0.551288	0.581436	NA	unchanged
ENSMUSG00000026254	609	544.821	949.221	946.795	762.459	0.715074	0.103053	6.93891	3.95148e-12	1.16737e-10	up
ENSMUSG00000026255	7	13.4524	11.4258	14.6702	11.6371	0.354188	0.793709	0.446244	0.655421	NA	unchanged
ENSMUSG00000048000	1395	1524.6	1394.83	1423.01	1434.36	-0.0507053	0.077359	-0.655454	0.512175	0.664077	unchanged
ENSMUSG00000079436	2	6.72618	2.63672	2.25696	3.40497	-0.81784	1.46711	-0.557451	0.577219	NA	unchanged
ENSMUSG00000026259	16	20.1785	16.6993	16.9272	17.4512	-0.103023	0.635438	-0.162129	0.871204	NA	unchanged
ENSMUSG00000079434	0	1.12103	0.878908	1.12848	0.782105	0.881959	3.02947	0.291126	0.770955	NA	unchanged
ENSMUSG00000026288	1203	1126.64	1290.24	1214.24	1208.53	0.105017	0.0829287	1.26636	0.205386	0.348173	unchanged
ENSMUSG00000026289	1266	1015.65	1408.89	1433.17	1280.93	0.316029	0.153692	2.05625	0.0397582	0.0978911	unchanged
ENSMUSG00000056055	14	14.5734	5.27345	6.77088	10.1544	-1.25534	0.854438	-1.4692	0.141779	NA	unchanged
ENSMUSG00000070738	946	987.627	1043.26	1068.67	1011.39	0.127205	0.0874705	1.45426	0.145875	0.269828	unchanged
ENSMUSG00000005501	312	293.71	266.309	256.165	282.046	-0.212915	0.160559	-1.32609	0.18481	0.322992	unchanged
ENSMUSG00000092220	2	0	1.75782	1.12848	1.22157	0.511331	2.44174	0.209412	0.834126	NA	unchanged
ENSMUSG00000079429	4	8.96824	9.66799	9.02784	7.91602	0.540377	0.960168	0.562795	0.573575	NA	unchanged
ENSMUSG00000044783	2170	2276.81	3532.33	3633.71	2903.21	0.688487	0.056738	12.1345	6.93457e-34	2.62994e-31	up
ENSMUSG00000036251	3	3.36309	5.27345	1.12848	3.19125	0.0430253	1.50274	0.0286311	0.977159	NA	unchanged
ENSMUSG00000099553	1	0	4.39454	0	1.34864	2.10035	2.65967	0.789704	0.429701	NA	unchanged
ENSMUSG00000100908	40	43.7202	72.9494	53.0386	52.427	0.597874	0.378887	1.57797	0.114572	0.225283	unchanged
ENSMUSG00000062310	1	1.12103	3.51563	1.12848	1.69129	1.15469	2.06695	0.558645	0.576404	NA	unchanged
ENSMUSG00000049866	41	20.1785	36.0352	45.1392	35.5882	0.394843	0.478013	0.826008	0.408799	0.568748	unchanged
ENSMUSG00000101333	5	3.36309	4.39454	3.38544	4.03577	-0.101993	1.30668	-0.0780549	0.937784	NA	unchanged
ENSMUSG00000099378	1	0	2.63672	1.12848	1.1913	1.86169	2.59851	0.716444	0.473717	NA	unchanged
ENSMUSG00000036206	1639	1540.3	2003.91	1910.52	1773.43	0.300355	0.0701802	4.27976	1.87092e-05	0.000136452	up
ENSMUSG00000099938	0	0	0.878908	1.12848	0.501847	2.36192	3.72222	0.634546	0.525724	NA	unchanged
ENSMUSG00000055013	5057	4765.5	5305.09	5132.33	5064.98	0.0876533	0.0476897	1.83799	0.0660636	0.146706	unchanged
ENSMUSG00000102009	29	31.3888	24.6094	23.6981	27.1741	-0.319992	0.509053	-0.628603	0.529609	0.677775	unchanged
ENSMUSG00000034486	15	12.3313	32.5196	28.212	22.0157	1.15151	0.582821	1.97576	0.0481824	NA	unchanged
ENSMUSG00000092627	20	14.5734	32.5196	31.5974	24.6726	0.886696	0.546327	1.62301	0.104586	0.210038	unchanged
ENSMUSG00000067081	3	1.12103	0	4.51392	2.15874	0.0742246	1.94348	0.0381915	0.969535	NA	unchanged
ENSMUSG00000026301	3	1.12103	3.51563	2.25696	2.47341	0.483531	1.68062	0.28771	0.773569	NA	unchanged
ENSMUSG00000044337	90	118.829	169.629	152.345	132.701	0.630694	0.243233	2.59297	0.00951521	0.0301663	up
ENSMUSG00000101028	0	0	0.878908	1.12848	0.501847	2.36192	3.72222	0.634546	0.525724	NA	unchanged
ENSMUSG00000103292	3	7.84721	5.27345	9.02784	6.28712	0.398652	1.0854	0.367285	0.713407	NA	unchanged
ENSMUSG00000034432	150	154.702	221.485	196.356	180.636	0.458768	0.20199	2.27124	0.0231326	0.0629288	unchanged
ENSMUSG00000048126	0	0	0	1.12848	0.28212	1.48622	4.97685	0.298627	0.765225	NA	unchanged
ENSMUSG00000026303	1	4.48412	1.75782	1.12848	2.0926	-0.897862	1.86438	-0.481589	0.630098	NA	unchanged
ENSMUSG00000026304	5	2.24206	3.51563	10.1563	5.2285	0.884629	1.21418	0.728582	0.466257	NA	unchanged
ENSMUSG00000026305	482	445.049	364.747	375.784	416.895	-0.325801	0.133802	-2.43495	0.014894	0.043713	down
ENSMUSG00000070732	54	70.6249	56.2501	51.9101	58.1963	-0.199114	0.354888	-0.56106	0.574757	0.715856	unchanged
ENSMUSG00000034353	5	6.72618	2.63672	5.6424	5.00133	-0.521282	1.19512	-0.436175	0.66271	NA	unchanged
ENSMUSG00000034343	292	270.168	297.071	297.919	289.289	0.0808113	0.15869	0.50924	0.610584	0.743906	unchanged
ENSMUSG00000026307	116	113.224	174.024	161.373	141.155	0.550512	0.226632	2.4291	0.0151363	0.044349	up
ENSMUSG00000090322	6	10.0893	16.6993	9.02784	10.4541	0.697595	0.84767	0.822956	0.410533	NA	unchanged
ENSMUSG00000049515	13	7.84721	18.4571	16.9272	14.0579	0.757653	0.722196	1.0491	0.294134	NA	unchanged
ENSMUSG00000026308	1	8.96824	3.51563	4.51392	4.49945	-0.301349	1.32926	-0.226705	0.820653	NA	unchanged
ENSMUSG00000047443	61	68.3828	98.4377	89.1499	79.2426	0.539867	0.302606	1.78406	0.0744136	0.161351	unchanged
ENSMUSG00000026309	490	526.884	670.607	663.546	587.759	0.392972	0.113525	3.46156	0.000537056	0.00260396	up
ENSMUSG00000067071	32	29.1468	38.672	38.3683	34.5468	0.332237	0.45247	0.734275	0.462781	0.620039	unchanged
ENSMUSG00000055866	6	6.72618	14.0625	11.2848	9.51838	1.00071	0.875309	1.14327	0.252928	NA	unchanged
ENSMUSG00000101958	3	1.12103	2.63672	0	1.68944	-0.596911	2.1202	-0.281536	0.7783	NA	unchanged
ENSMUSG00000034292	252	224.206	318.165	367.885	290.564	0.522082	0.164887	3.1663	0.00154391	0.00646544	up
ENSMUSG00000026311	116	116.587	145.02	147.831	131.359	0.331991	0.232988	1.42493	0.154179	0.281535	unchanged
ENSMUSG00000101705	0	2.24206	1.75782	0	0.999969	-0.280902	2.84086	-0.0988791	0.921234	NA	unchanged
ENSMUSG00000100980	0	0	0	1.12848	0.28212	1.48622	4.97685	0.298627	0.765225	NA	unchanged
ENSMUSG00000007805	2	1.12103	1.75782	0	1.21971	-0.771915	2.44636	-0.315536	0.752355	NA	unchanged
ENSMUSG00000102745	2	3.36309	3.51563	1.12848	2.5018	-0.172874	1.67124	-0.10344	0.917613	NA	unchanged
ENSMUSG00000026313	2679	2839.57	2704.4	2673.37	2724.08	-0.0364797	0.0580313	-0.628622	0.529596	0.677775	unchanged
ENSMUSG00000103101	3	1.12103	5.27345	4.51392	3.4771	1.23507	1.46261	0.844429	0.398429	NA	unchanged
ENSMUSG00000026260	302	303.799	403.419	366.756	343.993	0.348651	0.147243	2.36786	0.0178911	0.0509329	unchanged
ENSMUSG00000062497	0	0	0.878908	0	0.219727	1.30378	4.98846	0.261359	0.793816	NA	unchanged
ENSMUSG00000063583	1	0	0.878908	0	0.469727	-0.113122	3.93403	-0.0287547	0.97706	NA	unchanged
ENSMUSG00000061616	0	0	0.878908	0	0.219727	1.30378	4.98846	0.261359	0.793816	NA	unchanged
ENSMUSG00000073616	52	65.0197	104.59	69.9658	72.8939	0.587925	0.334085	1.7598	0.078441	0.168131	unchanged
ENSMUSG00000044055	0	0	0	1.12848	0.28212	1.48622	4.97685	0.298627	0.765225	NA	unchanged
ENSMUSG00000100781	10	7.84721	13.1836	18.0557	12.2716	0.796904	0.770784	1.03389	0.301189	NA	unchanged
ENSMUSG00000034220	281	297.073	465.821	419.795	365.922	0.618456	0.144834	4.2701	1.95387e-05	0.000141989	up
ENSMUSG00000101995	2	1.12103	4.39454	2.25696	2.44313	1.09586	1.72054	0.636928	0.524172	NA	unchanged
ENSMUSG00000034212	19	17.9365	32.5196	31.5974	25.2634	0.795407	0.53416	1.48908	0.136466	0.257127	unchanged
ENSMUSG00000047067	14	14.5734	22.8516	19.1842	17.6523	0.561655	0.635313	0.88406	0.376664	NA	unchanged
ENSMUSG00000097251	21	8.96824	16.6993	15.7987	15.6166	0.10854	0.697922	0.155518	0.876413	NA	unchanged
ENSMUSG00000026269	171	171.518	279.493	269.707	222.929	0.682003	0.181061	3.7667	0.000165422	0.000926853	up
ENSMUSG00000100632	29	23.5416	43.9454	38.3683	33.7138	0.647678	0.464182	1.39531	0.162922	0.293096	unchanged
ENSMUSG00000026270	119	122.192	226.758	223.439	172.847	0.901118	0.206567	4.36235	1.28673e-05	9.74768e-05	up
ENSMUSG00000026271	10	21.2996	27.2462	29.3405	21.9716	0.863646	0.597022	1.44659	0.148012	NA	unchanged
ENSMUSG00000014602	47	57.1725	42.1876	38.3683	46.1821	-0.365917	0.394736	-0.926992	0.353931	0.515457	unchanged
ENSMUSG00000034159	0	1.12103	0	1.12848	0.562378	-0.0333502	3.69807	-0.00901827	0.992805	NA	unchanged
ENSMUSG00000084989	5	7.84721	11.4258	6.77088	7.76097	0.520484	0.965669	0.538988	0.589895	NA	unchanged
ENSMUSG00000047793	62	70.6249	31.6407	28.212	48.1194	-1.14245	0.393924	-2.90017	0.00372955	0.0136743	down
ENSMUSG00000026273	89	80.7142	122.168	120.747	103.157	0.516219	0.264372	1.95262	0.0508642	0.11926	unchanged
ENSMUSG00000101172	9	16.8154	16.6993	18.0557	15.1426	0.435539	0.697637	0.624306	0.532427	NA	unchanged
ENSMUSG00000026274	454	499.979	652.15	613.893	555.006	0.410875	0.11863	3.46351	0.000533177	0.00258929	up
ENSMUSG00000026275	176	190.575	224.122	241.495	208.048	0.344321	0.187642	1.83499	0.0665068	0.14742	unchanged
ENSMUSG00000034107	3	5.60515	7.03126	3.38544	4.75546	0.300931	1.22763	0.245131	0.806355	NA	unchanged
ENSMUSG00000034088	1266	1283.58	1546	1389.16	1371.18	0.205481	0.0804508	2.55412	0.0106456	0.0331184	up
ENSMUSG00000026276	4	7.84721	4.39454	4.51392	5.18892	-0.404473	1.16749	-0.346446	0.729007	NA	unchanged
ENSMUSG00000034066	165	179.365	173.145	143.317	165.207	-0.116088	0.21355	-0.543611	0.586709	0.725081	unchanged
ENSMUSG00000026277	509	452.896	677.638	678.217	579.438	0.493694	0.116415	4.24081	2.22719e-05	0.000158343	up
ENSMUSG00000100927	0	0	1.75782	1.12848	0.721574	2.8957	3.21946	0.899438	0.368419	NA	unchanged
ENSMUSG00000026278	80	94.1665	108.106	111.72	98.4979	0.337306	0.271508	1.24234	0.214111	0.359647	unchanged
ENSMUSG00000026279	522	532.489	787.502	765.11	651.775	0.559074	0.107498	5.20081	1.98424e-07	2.32215e-06	up
ENSMUSG00000101952	23	26.9047	33.3985	24.8266	27.0324	0.231811	0.516616	0.44871	0.653641	0.775045	unchanged
ENSMUSG00000026280	478	508.948	726.857	726.741	610.136	0.559459	0.111512	5.01702	5.2478e-07	5.56221e-06	up
ENSMUSG00000026281	625	690.554	1029.2	944.538	822.323	0.588204	0.101433	5.79892	6.67439e-09	1.04248e-07	up
ENSMUSG00000026283	296	339.672	601.173	660.161	474.252	0.988858	0.132453	7.46571	8.28492e-14	3.24341e-12	up
ENSMUSG00000073609	105	109.861	142.383	134.289	122.883	0.366823	0.241562	1.51855	0.128877	0.246101	unchanged
ENSMUSG00000093805	0	3.36309	0.878908	1.12848	1.34262	-0.731518	2.39543	-0.30538	0.760077	NA	unchanged
ENSMUSG00000099624	0	1.12103	0	0	0.280257	-1.59051	4.98765	-0.318891	0.749809	NA	unchanged
ENSMUSG00000073608	2	4.48412	1.75782	4.51392	3.18896	-0.0624617	1.49578	-0.0417585	0.966691	NA	unchanged
ENSMUSG00000026285	4	2.24206	7.03126	3.38544	4.16469	0.74584	1.31811	0.56584	0.571503	NA	unchanged
ENSMUSG00000100347	12	16.8154	15.8203	10.1563	13.698	-0.133893	0.726402	-0.184324	0.85376	NA	unchanged
ENSMUSG00000051185	22	30.2678	19.336	30.469	25.5182	-0.077463	0.541881	-0.142952	0.886328	0.930894	unchanged
ENSMUSG00000040710	3	4.48412	1.75782	1.12848	2.5926	-1.35347	1.68021	-0.805534	0.420511	NA	unchanged
ENSMUSG00000100777	1	1.12103	0	0	0.530257	-2.53255	3.64761	-0.694304	0.487492	NA	unchanged
ENSMUSG00000100589	3	0	0.878908	1.12848	1.25185	-0.607962	2.44603	-0.248551	0.803708	NA	unchanged
ENSMUSG00000040693	39	62.7777	59.7657	59.8094	55.3382	0.238277	0.374681	0.635947	0.524811	0.674305	unchanged
ENSMUSG00000097814	30	39.236	31.6407	23.6981	31.1437	-0.312175	0.484908	-0.643781	0.519717	0.670417	unchanged
ENSMUSG00000045463	0	0	0	1.12848	0.28212	1.48622	4.97685	0.298627	0.765225	NA	unchanged
ENSMUSG00000101348	5	5.60515	6.15236	6.77088	5.8821	0.284346	1.08558	0.261928	0.793377	NA	unchanged
ENSMUSG00000103179	1	0	0	0	0.25	-1.50728	4.99332	-0.301858	0.76276	NA	unchanged
ENSMUSG00000044768	52	57.1725	47.461	56.424	53.2644	-0.0750963	0.366777	-0.204746	0.83777	0.899512	unchanged
ENSMUSG00000118489	0	1.12103	0.878908	0	0.499985	-0.181577	3.84894	-0.0471758	0.962373	NA	unchanged
ENSMUSG00000040648	232	228.69	241.7	203.126	226.379	-0.04636	0.182782	-0.253635	0.799777	0.877274	unchanged
ENSMUSG00000026333	12	12.3313	23.7305	16.9272	16.2473	0.748615	0.669532	1.11812	0.263517	NA	unchanged
ENSMUSG00000026335	195	228.69	189.844	176.043	197.394	-0.207796	0.195113	-1.065	0.286874	0.445318	unchanged
ENSMUSG00000100009	1	0	0.878908	0	0.469727	-0.113122	3.93403	-0.0287547	0.97706	NA	unchanged
ENSMUSG00000099453	0	0	0.878908	0	0.219727	1.30378	4.98846	0.261359	0.793816	NA	unchanged
ENSMUSG00000067028	8	19.0575	22.8516	23.6981	18.4018	0.793965	0.653081	1.21572	0.22409	NA	unchanged
ENSMUSG00000099375	0	0	0	1.12848	0.28212	1.48622	4.97685	0.298627	0.765225	NA	unchanged
ENSMUSG00000100955	0	1.12103	0	0	0.280257	-1.59051	4.98765	-0.318891	0.749809	NA	unchanged
ENSMUSG00000099464	2	0	0	0	0.5	-2.46027	4.04084	-0.608851	0.542623	NA	unchanged
ENSMUSG00000050840	8	8.96824	12.3047	6.77088	9.01096	0.18492	0.890999	0.207543	0.835586	NA	unchanged
ENSMUSG00000047496	56	44.8412	36.9141	30.469	42.0561	-0.578265	0.417252	-1.38589	0.165781	0.297128	unchanged
ENSMUSG00000097482	2	0	0	0	0.5	-2.46027	4.04084	-0.608851	0.542623	NA	unchanged
ENSMUSG00000101214	53	57.1725	64.1603	62.0664	59.0998	0.198112	0.346125	0.57237	0.567071	0.709263	unchanged
ENSMUSG00000056536	455	491.011	399.903	391.583	434.374	-0.255855	0.130908	-1.95447	0.0506455	0.118908	unchanged
ENSMUSG00000026319	433	410.297	474.61	466.062	445.992	0.157415	0.12847	1.22531	0.220458	0.367537	unchanged
ENSMUSG00000026321	61	65.0197	43.0665	51.9101	55.2491	-0.412746	0.361045	-1.1432	0.252956	0.407092	unchanged
ENSMUSG00000099843	16	19.0575	22.8516	13.5418	17.8627	0.0690051	0.639987	0.107823	0.914136	NA	unchanged
ENSMUSG00000038866	309	330.704	398.145	387.069	356.229	0.297257	0.143729	2.06818	0.0386232	0.0956984	unchanged
ENSMUSG00000101583	1	2.24206	1.75782	0	1.24997	-0.812358	2.42822	-0.334549	0.737965	NA	unchanged
ENSMUSG00000044340	673	663.65	726.857	742.54	701.512	0.135903	0.10301	1.31932	0.187062	0.325988	unchanged
ENSMUSG00000057329	24	12.3313	14.9414	22.5696	18.4606	0.0285114	0.64411	0.0442648	0.964693	NA	unchanged
ENSMUSG00000054006	1	0	0	0	0.25	-1.50728	4.99332	-0.301858	0.76276	NA	unchanged
ENSMUSG00000009905	333	373.303	508.888	462.677	419.467	0.463564	0.137064	3.38211	0.000719325	0.0033563	up
ENSMUSG00000009907	311	328.462	315.528	294.533	312.381	-0.0654469	0.153272	-0.426998	0.669381	0.78679	unchanged
ENSMUSG00000067006	1	0	0	1.12848	0.53212	0.0352255	3.76823	0.009348	0.992541	NA	unchanged
ENSMUSG00000083613	0	4.48412	1.75782	5.6424	2.97108	0.729333	1.68625	0.432518	0.665365	NA	unchanged
ENSMUSG00000026315	0	0	0	1.12848	0.28212	1.48622	4.97685	0.298627	0.765225	NA	unchanged
ENSMUSG00000086161	1	0	0	0	0.25	-1.50728	4.99332	-0.301858	0.76276	NA	unchanged
ENSMUSG00000101097	2	0	2.63672	1.12848	1.4413	0.89887	2.28835	0.392802	0.694465	NA	unchanged
ENSMUSG00000100831	8	11.2103	4.39454	10.1563	8.44029	-0.420069	0.935203	-0.449174	0.653306	NA	unchanged
ENSMUSG00000026312	0	1.12103	0.878908	0	0.499985	-0.181577	3.84894	-0.0471758	0.962373	NA	unchanged
ENSMUSG00000047216	0	2.24206	0	0	0.560515	-2.60155	3.86585	-0.672957	0.500975	NA	unchanged
ENSMUSG00000100555	0	0	1.75782	1.12848	0.721574	2.8957	3.21946	0.899438	0.368419	NA	unchanged
ENSMUSG00000038702	44	31.3888	24.6094	16.9272	29.2314	-0.851604	0.510501	-1.66817	0.0952811	0.195326	unchanged
ENSMUSG00000099732	133	107.619	147.657	119.619	126.974	0.153925	0.247508	0.621899	0.534008	0.681607	unchanged
ENSMUSG00000097648	346	340.793	444.727	397.225	382.186	0.296287	0.140894	2.1029	0.0354741	0.0893368	unchanged
ENSMUSG00000070695	1	0	0	0	0.25	-1.50728	4.99332	-0.301858	0.76276	NA	unchanged
ENSMUSG00000101154	0	0	0	1.12848	0.28212	1.48622	4.97685	0.298627	0.765225	NA	unchanged
ENSMUSG00000100527	1	0	0.878908	0	0.469727	-0.113122	3.93403	-0.0287547	0.97706	NA	unchanged
ENSMUSG00000099571	0	1.12103	2.63672	0	0.939439	1.3161	2.99733	0.43909	0.660596	NA	unchanged
ENSMUSG00000099870	0	0	0	3.38544	0.84636	3.09548	3.29694	0.938893	0.347786	NA	unchanged
ENSMUSG00000026374	276	273.531	426.27	414.152	347.488	0.613437	0.145463	4.21714	2.47422e-05	0.000173367	up
ENSMUSG00000026377	100	90.8034	206.543	161.373	139.68	0.950663	0.239794	3.9645	7.35502e-05	0.000453559	up
ENSMUSG00000099936	2	1.12103	1.75782	5.6424	2.63031	1.21356	1.69491	0.716003	0.47399	NA	unchanged
ENSMUSG00000064302	2050	2086.24	2177.93	2117.03	2107.8	0.0551514	0.0628955	0.876874	0.380555	0.541877	unchanged
ENSMUSG00000026380	1750	1783.56	3625.5	3291.78	2612.71	0.970689	0.0639289	15.1839	4.52177e-52	1.09752e-48	up
ENSMUSG00000048402	7067	6778.87	8680.98	8234.52	7690.34	0.28925	0.0426673	6.77921	1.20834e-11	3.3028e-10	up
ENSMUSG00000097408	2	2.24206	7.03126	6.77088	4.51105	1.70514	1.31542	1.29627	0.194882	NA	unchanged
ENSMUSG00000099860	2	5.60515	1.75782	2.25696	2.90498	-0.920131	1.57879	-0.582808	0.560022	NA	unchanged
ENSMUSG00000101179	0	4.48412	1.75782	2.25696	2.12472	-0.143286	1.92684	-0.0743634	0.940721	NA	unchanged
ENSMUSG00000037035	36	26.9047	19.336	29.3405	27.8953	-0.384734	0.517586	-0.743324	0.457285	0.614848	unchanged
ENSMUSG00000004451	203	171.518	261.915	249.394	221.457	0.448009	0.185025	2.42134	0.0154633	0.045122	up
ENSMUSG00000098447	24	21.2996	30.7618	39.4968	28.8895	0.625704	0.502142	1.24607	0.212739	0.357798	unchanged
ENSMUSG00000098923	122	121.071	167.871	143.317	138.565	0.360033	0.230516	1.56186	0.118322	0.231017	unchanged
ENSMUSG00000101731	39	22.4206	34.2774	40.6253	34.0808	0.275586	0.474694	0.580556	0.56154	0.70445	unchanged
ENSMUSG00000026383	648	718.58	636.329	575.525	644.609	-0.169862	0.112925	-1.5042	0.13253	0.251272	unchanged
ENSMUSG00000026384	531	632.261	502.735	575.525	560.38	-0.110684	0.127089	-0.870916	0.3838	0.545218	unchanged
ENSMUSG00000036975	89	87.4403	166.114	152.345	123.725	0.853538	0.244199	3.49526	0.000473601	0.00233264	up
ENSMUSG00000036962	4	3.36309	2.63672	1.12848	2.78207	-0.941763	1.59761	-0.589483	0.555537	NA	unchanged
ENSMUSG00000026387	2	3.36309	1.75782	3.38544	2.62659	-0.0716781	1.62031	-0.0442374	0.964715	NA	unchanged
ENSMUSG00000050777	83	86.3193	108.106	95.9208	93.3365	0.272484	0.277452	0.982094	0.326054	0.487014	unchanged
ENSMUSG00000026385	163	154.702	296.192	274.221	222.029	0.845184	0.183619	4.60292	4.1661e-06	3.61658e-05	up
ENSMUSG00000026388	188	176.002	239.063	216.668	204.933	0.325702	0.189334	1.72025	0.0853875	0.180314	unchanged
ENSMUSG00000026389	486	445.049	580.079	582.296	523.356	0.318919	0.120307	2.65088	0.00802834	0.0261422	up
ENSMUSG00000036907	1	1.12103	0	1.12848	0.812378	-1.01284	2.98507	-0.339302	0.734382	NA	unchanged
ENSMUSG00000058665	1	2.24206	0.878908	1.12848	1.31236	-0.691037	2.27369	-0.303927	0.761183	NA	unchanged
ENSMUSG00000099957	0	0	0.878908	1.12848	0.501847	2.36192	3.72222	0.634546	0.525724	NA	unchanged
ENSMUSG00000101386	0	1.12103	0	0	0.280257	-1.59051	4.98765	-0.318891	0.749809	NA	unchanged
ENSMUSG00000097881	9	7.84721	1.75782	5.6424	6.06186	-1.22691	1.12619	-1.08943	0.275964	NA	unchanged
ENSMUSG00000003721	85	103.135	85.2541	77.8651	87.8135	-0.201113	0.288612	-0.696828	0.485911	0.640701	unchanged
ENSMUSG00000104253	10	4.48412	4.39454	18.0557	9.23359	0.598527	0.960027	0.623449	0.53299	NA	unchanged
ENSMUSG00000026339	699	699.523	795.412	775.266	742.3	0.168115	0.100331	1.6756	0.0938163	0.193008	unchanged
ENSMUSG00000085857	2	3.36309	4.39454	2.25696	3.00365	0.333842	1.52248	0.219275	0.826436	NA	unchanged
ENSMUSG00000050534	14	17.9365	13.1836	13.5418	14.6655	-0.254781	0.693247	-0.367518	0.713233	NA	unchanged
ENSMUSG00000001674	213	235.416	312.891	292.276	263.396	0.435427	0.168212	2.58856	0.00963773	0.030491	up
ENSMUSG00000036815	6	4.48412	6.15236	1.12848	4.44124	-0.490349	1.29971	-0.377277	0.705968	NA	unchanged
ENSMUSG00000026341	248	286.984	253.126	327.259	278.842	0.113682	0.1768	0.642997	0.520226	0.670788	unchanged
ENSMUSG00000026342	33	29.1468	30.7618	24.8266	29.4338	-0.156541	0.491801	-0.318303	0.750255	0.844707	unchanged
ENSMUSG00000026343	16	15.6944	5.27345	2.25696	9.80621	-2.03737	0.925622	-2.20108	0.0277302	NA	unchanged
ENSMUSG00000026344	2	2.24206	1.75782	1.12848	1.78209	-0.540194	1.94646	-0.277526	0.781376	NA	unchanged
ENSMUSG00000049690	23	23.5416	13.1836	16.9272	19.1631	-0.635852	0.611174	-1.04038	0.298164	NA	unchanged
ENSMUSG00000036155	1195	1166.99	1386.04	1204.09	1238.03	0.135499	0.0870988	1.55569	0.119782	0.232923	unchanged
ENSMUSG00000026347	19	29.1468	21.0938	16.9272	21.5419	-0.329681	0.583332	-0.565168	0.57196	NA	unchanged
ENSMUSG00000026348	2	0	0.878908	1.12848	1.00185	-0.0259006	2.67228	-0.00969233	0.992267	NA	unchanged
ENSMUSG00000102014	28	25.7837	39.5509	37.2398	32.6436	0.514	0.467033	1.10056	0.271086	0.427638	unchanged
ENSMUSG00000026349	739	814.989	811.232	800.092	791.328	0.0537223	0.100144	0.536451	0.591647	0.728587	unchanged
ENSMUSG00000051590	2	2.24206	2.63672	3.38544	2.56606	0.50101	1.6342	0.306578	0.759165	NA	unchanged
ENSMUSG00000036104	270	264.563	318.165	279.863	283.148	0.164695	0.162645	1.0126	0.31125	0.471451	unchanged
ENSMUSG00000036086	795	780.237	770.802	656.775	750.704	-0.138584	0.107356	-1.29088	0.196746	0.338442	unchanged
ENSMUSG00000099760	4	3.36309	1.75782	2.25696	2.84447	-0.885608	1.56811	-0.564763	0.572235	NA	unchanged
ENSMUSG00000056211	1014	997.717	921.975	961.465	973.789	-0.096299	0.0888175	-1.08423	0.278261	0.435568	unchanged
ENSMUSG00000026353	223	219.722	272.462	249.394	241.144	0.239218	0.173955	1.37517	0.169079	0.301401	unchanged
ENSMUSG00000026354	42	36.994	48.3399	38.3683	41.4256	0.138596	0.417134	0.332258	0.739694	0.8371	unchanged
ENSMUSG00000026355	594	560.515	642.482	717.713	628.678	0.233369	0.112979	2.06559	0.0388676	0.0960882	unchanged
ENSMUSG00000026356	533	540.336	513.282	478.476	516.274	-0.112059	0.120266	-0.931761	0.35146	0.513214	unchanged
ENSMUSG00000045382	6	8.96824	3.51563	5.6424	6.03157	-0.719585	1.09077	-0.659705	0.509443	NA	unchanged
ENSMUSG00000097283	0	1.12103	0	0	0.280257	-1.59051	4.98765	-0.318891	0.749809	NA	unchanged
ENSMUSG00000042581	14	13.4524	11.4258	5.6424	11.1301	-0.665257	0.812073	-0.819208	0.412668	NA	unchanged
ENSMUSG00000089648	10	7.84721	9.66799	10.1563	9.41788	0.147065	0.861177	0.170773	0.864403	NA	unchanged
ENSMUSG00000026401	1	2.24206	0	5.6424	2.22112	0.770659	1.95672	0.393852	0.693691	NA	unchanged
ENSMUSG00000086825	8	5.60515	11.4258	4.51392	7.38622	0.244589	0.99905	0.244821	0.806595	NA	unchanged
ENSMUSG00000026399	24	31.3888	27.2462	27.0835	27.4296	-0.0243369	0.509777	-0.0477402	0.961923	0.976364	unchanged
ENSMUSG00000085526	44	43.7202	44.8243	29.3405	40.4712	-0.231092	0.428961	-0.538725	0.590076	0.727317	unchanged
ENSMUSG00000042554	2	5.60515	4.39454	1.12848	3.28204	-0.417744	1.50064	-0.278378	0.780722	NA	unchanged
ENSMUSG00000101904	1	2.24206	3.51563	5.6424	3.10002	1.50348	1.57352	0.955483	0.339334	NA	unchanged
ENSMUSG00000026409	24	17.9365	43.9454	34.9829	30.2162	0.91262	0.498142	1.83205	0.0669442	0.148282	unchanged
ENSMUSG00000046404	35	29.1468	43.9454	46.2677	38.59	0.488122	0.431216	1.13197	0.257648	0.412655	unchanged
ENSMUSG00000042510	14	5.60515	12.3047	13.5418	11.3629	0.385183	0.812584	0.474023	0.635484	NA	unchanged
ENSMUSG00000100106	0	1.12103	0	0	0.280257	-1.59051	4.98765	-0.318891	0.749809	NA	unchanged
ENSMUSG00000026415	0	1.12103	0	0	0.280257	-1.59051	4.98765	-0.318891	0.749809	NA	unchanged
ENSMUSG00000016529	0	0	1.75782	1.12848	0.721574	2.8957	3.21946	0.899438	0.368419	NA	unchanged
ENSMUSG00000016528	250	236.537	311.133	332.902	282.643	0.402245	0.161415	2.49199	0.0127029	0.0382426	up
ENSMUSG00000016526	253	210.754	354.2	321.617	284.893	0.542899	0.167126	3.24844	0.00116039	0.00506929	up
ENSMUSG00000026427	726	776.874	1094.24	1111.55	927.167	0.554147	0.0922005	6.01024	1.85246e-09	3.25347e-08	up
ENSMUSG00000026430	39	35.873	30.7618	22.5696	32.0511	-0.481324	0.475475	-1.0123	0.311394	0.471465	unchanged
ENSMUSG00000101729	10	4.48412	9.66799	7.89936	8.01287	0.273245	0.951292	0.287236	0.773932	NA	unchanged
ENSMUSG00000042349	40	23.5416	25.4883	30.469	29.8747	-0.193904	0.503726	-0.384939	0.700282	0.80947	unchanged
ENSMUSG00000026425	1989	2057.09	1891.41	1893.59	1957.77	-0.0959028	0.0648913	-1.4779	0.139435	0.261018	unchanged
ENSMUSG00000055184	24	52.6884	35.1563	54.167	41.5029	0.219551	0.465197	0.471952	0.636961	0.763171	unchanged
ENSMUSG00000026432	0	0	0	2.25696	0.56424	2.50981	3.85677	0.650752	0.515206	NA	unchanged
ENSMUSG00000004552	1	0	0	0	0.25	-1.50728	4.99332	-0.301858	0.76276	NA	unchanged
ENSMUSG00000052688	2	0	0.878908	3.38544	1.56609	1.03688	2.23602	0.463715	0.642852	NA	unchanged
ENSMUSG00000042268	24	11.2103	18.4571	18.0557	17.9308	0.0442566	0.649823	0.0681057	0.945702	NA	unchanged
ENSMUSG00000042251	59	45.9622	53.6134	56.424	53.7499	0.0636805	0.367088	0.173475	0.862278	0.915539	unchanged
ENSMUSG00000013275	414	423.749	742.677	675.96	564.097	0.762182	0.118224	6.44691	1.14153e-10	2.63377e-09	up
ENSMUSG00000026433	27	41.4781	53.6134	47.3962	42.3719	0.569417	0.423002	1.34613	0.17826	0.313651	unchanged
ENSMUSG00000026434	1430	1349.72	1611.04	1568.59	1489.84	0.193835	0.0743513	2.60701	0.00913357	0.0291697	up
ENSMUSG00000100037	23	15.6944	31.6407	47.3962	29.4328	1.01646	0.517334	1.96481	0.0494362	0.116474	unchanged
ENSMUSG00000026436	235	220.843	280.372	236.981	243.299	0.185787	0.177439	1.04705	0.295076	0.454505	unchanged
ENSMUSG00000059149	20	19.0575	18.4571	13.5418	17.7641	-0.279424	0.632165	-0.442012	0.658481	NA	unchanged
ENSMUSG00000103966	3	4.48412	1.75782	4.51392	3.43896	-0.275833	1.43371	-0.192391	0.847436	NA	unchanged
ENSMUSG00000026437	174	172.639	167.871	183.942	174.613	0.0188951	0.203159	0.0930061	0.925899	0.955909	unchanged
ENSMUSG00000079330	8	12.3313	9.66799	4.51392	8.62831	-0.493863	0.92359	-0.534721	0.592843	NA	unchanged
ENSMUSG00000101549	39	23.5416	39.5509	27.0835	32.294	0.0944223	0.490649	0.192444	0.847395	0.905599	unchanged
ENSMUSG00000042115	3	2.24206	3.51563	1.12848	2.47154	-0.149879	1.6761	-0.0894211	0.928747	NA	unchanged
ENSMUSG00000009772	50	29.1468	58.0079	56.424	48.3947	0.525488	0.40269	1.30494	0.191912	0.331876	unchanged
ENSMUSG00000100658	1	0	0	0	0.25	-1.50728	4.99332	-0.301858	0.76276	NA	unchanged
ENSMUSG00000042066	169	168.154	284.766	282.12	226.01	0.749782	0.179992	4.16565	3.10473e-05	0.00021168	up
ENSMUSG00000090079	1	0	0.878908	1.12848	0.751847	0.936267	3.06718	0.305254	0.760173	NA	unchanged
ENSMUSG00000042046	314	317.251	341.895	376.912	337.515	0.185148	0.14838	1.24779	0.212107	0.357009	unchanged
ENSMUSG00000097760	15	14.5734	14.0625	19.1842	15.705	0.160584	0.672093	0.238931	0.811159	NA	unchanged
ENSMUSG00000026439	452	459.622	515.04	532.643	489.826	0.200085	0.122498	1.63338	0.10239	0.206273	unchanged
ENSMUSG00000048174	52	54.9305	53.6134	72.2227	58.1916	0.228394	0.356803	0.640112	0.5221	0.672264	unchanged
ENSMUSG00000053024	60	58.2936	70.3126	50.7816	59.847	0.0414706	0.352362	0.117693	0.906311	0.943978	unchanged
ENSMUSG00000026442	203	164.791	147.657	156.859	168.077	-0.276285	0.212919	-1.29761	0.194423	0.335016	unchanged
ENSMUSG00000101126	2	1.12103	0	0	0.780257	-3.09447	3.1337	-0.98748	0.323408	NA	unchanged
ENSMUSG00000026443	277	217.48	342.774	349.829	296.771	0.482669	0.166347	2.90158	0.00371284	0.0136295	up
ENSMUSG00000054387	1550	1808.22	1871.2	1825.88	1763.82	0.140447	0.0780793	1.79877	0.0720548	0.157313	unchanged
ENSMUSG00000026447	541	514.553	638.966	591.324	571.461	0.222183	0.115799	1.9187	0.0550219	0.126852	unchanged
ENSMUSG00000101102	3	11.2103	13.1836	13.5418	10.2339	0.928237	0.883365	1.0508	0.293352	NA	unchanged
ENSMUSG00000102425	3	5.60515	11.4258	13.5418	8.39318	1.54508	0.967124	1.5976	0.110131	NA	unchanged
ENSMUSG00000046062	596	578.451	1119.73	1139.76	858.486	0.943194	0.0954989	9.87649	5.2644e-23	6.86975e-21	up
ENSMUSG00000041757	405	404.692	367.384	337.416	378.623	-0.19789	0.139781	-1.41571	0.15686	0.285182	unchanged
ENSMUSG00000101693	3	3.36309	2.63672	1.12848	2.53207	-0.729486	1.66017	-0.439405	0.660368	NA	unchanged
ENSMUSG00000070645	4	3.36309	3.51563	2.25696	3.28392	-0.340205	1.44579	-0.235307	0.81397	NA	unchanged
ENSMUSG00000070644	35	31.3888	36.9141	27.0835	32.5966	-0.0461861	0.470721	-0.0981179	0.921839	0.953026	unchanged
ENSMUSG00000070643	275	310.525	278.614	276.478	285.154	-0.075362	0.161479	-0.466698	0.640716	0.76578	unchanged
ENSMUSG00000090553	83	98.6506	166.993	142.188	122.708	0.773219	0.250041	3.09237	0.00198568	0.00801669	up
ENSMUSG00000051998	16	24.6627	15.8203	11.2848	16.942	-0.570512	0.659808	-0.864664	0.387223	NA	unchanged
ENSMUSG00000026463	132	118.829	116.895	95.9208	115.911	-0.233006	0.253197	-0.920257	0.357439	0.518869	unchanged
ENSMUSG00000103166	1	0	0	0	0.25	-1.50728	4.99332	-0.301858	0.76276	NA	unchanged
ENSMUSG00000090208	2	2.24206	1.75782	1.12848	1.78209	-0.540194	1.94646	-0.277526	0.781376	NA	unchanged
ENSMUSG00000041577	0	0	0.878908	0	0.219727	1.30378	4.98846	0.261359	0.793816	NA	unchanged
ENSMUSG00000041559	0	0	0.878908	1.12848	0.501847	2.36192	3.72222	0.634546	0.525724	NA	unchanged
ENSMUSG00000020423	99	117.708	145.02	125.261	121.747	0.32439	0.248081	1.3076	0.191009	0.330919	unchanged
ENSMUSG00000102380	3	2.24206	2.63672	2.25696	2.53394	-0.0985374	1.63376	-0.0603133	0.951906	NA	unchanged
ENSMUSG00000026450	249	214.117	183.692	212.154	214.741	-0.231845	0.18959	-1.22288	0.221376	0.368287	unchanged
ENSMUSG00000064246	4	2.24206	4.39454	0	2.65915	-0.459655	1.72574	-0.266353	0.789968	NA	unchanged
ENSMUSG00000042451	2	1.12103	1.75782	3.38544	2.06607	0.696635	1.83759	0.379103	0.704611	NA	unchanged
ENSMUSG00000042429	3	4.48412	0.878908	0	2.09076	-2.9356	2.16296	-1.35721	0.174714	NA	unchanged
ENSMUSG00000026459	0	1.12103	0.878908	1.12848	0.782105	0.881959	3.02947	0.291126	0.770955	NA	unchanged
ENSMUSG00000026458	727	664.771	718.947	677.088	696.951	0.00482113	0.106517	0.0452617	0.963899	0.978001	unchanged
ENSMUSG00000042305	293	349.761	460.548	453.649	389.24	0.510848	0.143277	3.56546	0.000363212	0.00185226	up
ENSMUSG00000050526	1	0	0.878908	2.25696	1.03397	1.56625	2.73396	0.572888	0.566721	NA	unchanged
ENSMUSG00000026456	671	640.108	890.334	877.958	769.85	0.431257	0.0994375	4.33697	1.44463e-05	0.000108289	up
ENSMUSG00000026457	366	365.456	470.216	393.84	398.878	0.24422	0.142301	1.71622	0.0861219	0.181517	unchanged
ENSMUSG00000101061	41	38.115	51.8556	36.1114	41.7705	0.160836	0.420532	0.382459	0.702121	0.810669	unchanged
ENSMUSG00000026455	291	303.799	340.137	338.544	318.37	0.191011	0.150843	1.2663	0.205407	0.348173	unchanged
ENSMUSG00000042229	176	160.307	332.227	280.992	237.382	0.8686	0.183044	4.7453	2.082e-06	1.94812e-05	up
ENSMUSG00000101955	5	8.96824	5.27345	10.1563	7.3495	0.134811	0.996063	0.135344	0.89234	NA	unchanged
ENSMUSG00000046367	7	11.2103	5.27345	4.51392	6.99942	-0.885598	1.01665	-0.871095	0.383702	NA	unchanged
ENSMUSG00000042207	2818	2898.98	3296.78	3518.6	3133.09	0.252657	0.0562423	4.4923	7.04575e-06	5.71572e-05	up
ENSMUSG00000097435	2	0	0	3.38544	1.34636	0.694962	2.53256	0.274411	0.783769	NA	unchanged
ENSMUSG00000026452	211	184.97	162.598	182.814	185.345	-0.2017	0.20088	-1.00408	0.315339	0.475398	unchanged
ENSMUSG00000073557	704	751.09	838.478	873.444	791.753	0.234368	0.0990184	2.36691	0.0179371	0.0510517	unchanged
ENSMUSG00000101168	6	5.60515	2.63672	4.51392	4.68895	-0.71671	1.22822	-0.583536	0.559533	NA	unchanged
ENSMUSG00000026429	190	165.912	198.633	214.411	192.239	0.211186	0.196408	1.07524	0.282266	0.440024	unchanged
ENSMUSG00000042793	40	29.1468	24.6094	30.469	31.0563	-0.337773	0.485364	-0.695917	0.486481	0.641313	unchanged
ENSMUSG00000097993	67	86.3193	69.4337	103.82	81.6433	0.170458	0.317363	0.537109	0.591192	0.728175	unchanged
ENSMUSG00000097988	44	38.115	44.8243	47.3962	43.5839	0.164119	0.403589	0.406649	0.684266	0.797949	unchanged
ENSMUSG00000031506	9	7.84721	5.27345	11.2848	8.35136	-0.0460209	0.931512	-0.0494046	0.960597	NA	unchanged
ENSMUSG00000026426	157	123.313	225.879	203.126	177.33	0.612916	0.211141	2.90288	0.00369745	0.0135771	up
ENSMUSG00000026424	4	4.48412	5.27345	3.38544	4.28575	0.0426376	1.26903	0.0335987	0.973197	NA	unchanged
ENSMUSG00000079139	34	24.6627	49.2189	44.0107	37.9731	0.666164	0.441088	1.51027	0.130973	0.249209	unchanged
ENSMUSG00000097680	29	45.9622	75.5861	82.379	58.2318	1.08088	0.370356	2.91848	0.00351744	0.0129987	up
ENSMUSG00000003051	307	262.321	481.642	466.062	379.256	0.733652	0.144341	5.08278	3.71952e-07	4.11581e-06	up
ENSMUSG00000041926	325	293.71	431.544	419.795	367.512	0.459722	0.142996	3.21493	0.00130476	0.00560514	up
ENSMUSG00000062580	219	217.48	352.442	340.801	282.431	0.6681	0.1612	4.14453	3.40507e-05	0.00023086	up
ENSMUSG00000048096	45	43.7202	36.0352	33.8544	39.6525	-0.342701	0.421904	-0.812271	0.416636	0.575625	unchanged
ENSMUSG00000041889	20	22.4206	23.7305	15.7987	20.4875	-0.089781	0.593195	-0.151352	0.879698	NA	unchanged
ENSMUSG00000041879	610	627.777	687.306	655.647	645.182	0.119164	0.107866	1.10474	0.269273	0.42574	unchanged
ENSMUSG00000009418	1848	1790.28	1763.97	1606.96	1752.3	-0.108437	0.0720825	-1.50434	0.132494	0.251242	unchanged
ENSMUSG00000054412	13	24.6627	18.4571	23.6981	19.9545	0.164322	0.615355	0.267036	0.789441	NA	unchanged
ENSMUSG00000026421	326	313.888	436.817	429.951	376.664	0.437674	0.139466	3.13821	0.00169985	0.00700966	up
ENSMUSG00000041801	246	258.958	283.887	354.343	285.797	0.333813	0.169298	1.97174	0.0486391	0.114998	unchanged
ENSMUSG00000026418	6	4.48412	6.15236	12.4133	7.26244	0.805027	1.01042	0.796724	0.425611	NA	unchanged
ENSMUSG00000041782	7	8.96824	14.9414	9.02784	9.98438	0.600877	0.852769	0.704618	0.481048	NA	unchanged
ENSMUSG00000026414	4	6.72618	1.75782	7.89936	5.09584	-0.17942	1.22315	-0.146687	0.883379	NA	unchanged
ENSMUSG00000026413	1	0	1.75782	1.12848	0.971574	1.47309	2.78201	0.529505	0.596455	NA	unchanged
ENSMUSG00000051985	2	0	0	0	0.5	-2.46027	4.04084	-0.608851	0.542623	NA	unchanged
ENSMUSG00000026411	252	225.327	394.63	335.159	301.779	0.614352	0.163368	3.76055	0.000169542	0.000947485	up
ENSMUSG00000026407	350	347.519	325.196	246.009	317.181	-0.281799	0.165283	-1.70495	0.0882041	0.184673	unchanged
ENSMUSG00000102717	5	1.12103	4.39454	2.25696	3.19313	0.11994	1.50912	0.0794767	0.936653	NA	unchanged
ENSMUSG00000086264	4	1.12103	2.63672	5.6424	3.35004	0.660014	1.48241	0.44523	0.656153	NA	unchanged
ENSMUSG00000041642	90	93.0455	99.3166	84.636	91.7495	0.011702	0.280382	0.0417358	0.966709	0.980116	unchanged
ENSMUSG00000087230	1	1.12103	2.63672	2.25696	1.75368	1.21168	2.01579	0.601091	0.547779	NA	unchanged
ENSMUSG00000041605	70	57.1725	94.9221	83.5075	76.4005	0.488702	0.310773	1.57253	0.115827	0.227382	unchanged
ENSMUSG00000097315	1	4.48412	2.63672	3.38544	2.87657	0.145396	1.57951	0.0920514	0.926657	NA	unchanged
ENSMUSG00000097433	4	6.72618	5.27345	6.77088	5.69263	0.167585	1.11074	0.150877	0.880073	NA	unchanged
ENSMUSG00000041570	349	397.966	390.235	424.309	390.377	0.124551	0.141527	0.880055	0.378829	0.540053	unchanged
ENSMUSG00000097403	6	2.24206	6.15236	6.77088	5.29132	0.633277	1.17155	0.540546	0.588821	NA	unchanged
ENSMUSG00000026404	88	85.1983	98.4377	100.435	93.0177	0.198475	0.276053	0.718975	0.472157	0.628231	unchanged
ENSMUSG00000041498	569	542.578	710.158	686.116	626.963	0.329152	0.109617	3.00273	0.00267567	0.0103419	up
ENSMUSG00000104414	6	6.72618	13.1836	7.89936	8.45229	0.74126	0.926627	0.799956	0.423736	NA	unchanged
ENSMUSG00000104509	2	6.72618	0.878908	2.25696	2.96551	-1.50151	1.63092	-0.920654	0.357231	NA	unchanged
ENSMUSG00000104366	3	2.24206	0.878908	4.51392	2.65872	0.00118801	1.64801	0.000720874	0.999425	NA	unchanged
ENSMUSG00000097229	2	1.12103	3.51563	4.51392	2.78765	1.34757	1.63	0.826731	0.408389	NA	unchanged
ENSMUSG00000041483	67	69.5039	57.129	64.3234	64.4891	-0.171395	0.332057	-0.516162	0.605741	0.740086	unchanged
ENSMUSG00000097113	102	85.1983	119.531	82.379	97.2772	0.115382	0.288368	0.400121	0.689067	0.801468	unchanged
ENSMUSG00000097448	696	662.529	362.989	337.416	514.733	-0.953895	0.122814	-7.76696	8.03893e-15	3.60002e-13	down
ENSMUSG00000026398	1557	1536.93	2119.05	2005.31	1804.57	0.415686	0.0685643	6.06271	1.33849e-09	2.41007e-08	up
ENSMUSG00000102751	1	0	0	0	0.25	-1.50728	4.99332	-0.301858	0.76276	NA	unchanged
ENSMUSG00000098243	7	4.48412	5.27345	5.6424	5.59999	-0.0806294	1.11445	-0.0723491	0.942324	NA	unchanged
ENSMUSG00000026395	0	0	0	2.25696	0.56424	2.50981	3.85677	0.650752	0.515206	NA	unchanged
ENSMUSG00000026393	335	388.997	386.72	349.829	365.136	0.0288589	0.147525	0.19562	0.844908	0.904135	unchanged
ENSMUSG00000099510	2	2.24206	1.75782	2.25696	2.06421	-0.0851146	1.80362	-0.047191	0.962361	NA	unchanged
ENSMUSG00000019230	1	1.12103	0	1.12848	0.812378	-1.01284	2.98507	-0.339302	0.734382	NA	unchanged
ENSMUSG00000079283	6	0	10.5469	5.6424	5.54732	1.4104	1.27464	1.10651	0.268505	NA	unchanged
ENSMUSG00000102365	0	1.12103	0.878908	0	0.499985	-0.181577	3.84894	-0.0471758	0.962373	NA	unchanged
ENSMUSG00000056268	1329	1326.18	1131.15	1079.96	1216.57	-0.26287	0.080401	-3.26949	0.00107743	0.00475827	down
ENSMUSG00000102451	0	1.12103	1.75782	2.25696	1.28395	1.89216	2.52199	0.750262	0.453097	NA	unchanged
ENSMUSG00000063681	4	1.12103	1.75782	3.38544	2.56607	-0.0249867	1.66142	-0.0150393	0.988001	NA	unchanged
ENSMUSG00000033964	77	85.1983	78.2228	82.379	80.7	-0.0143729	0.297041	-0.0483868	0.961408	0.976307	unchanged
ENSMUSG00000033952	318	309.404	296.192	300.176	305.943	-0.0738859	0.153459	-0.48147	0.630183	0.758344	unchanged
ENSMUSG00000026368	1	0	0	1.12848	0.53212	0.0352255	3.76823	0.009348	0.992541	NA	unchanged
ENSMUSG00000090623	0	1.12103	0	0	0.280257	-1.59051	4.98765	-0.318891	0.749809	NA	unchanged
ENSMUSG00000070594	2	2.24206	0	1.12848	1.34264	-2.03434	2.47803	-0.820952	0.411673	NA	unchanged
ENSMUSG00000033898	0	0	0.878908	2.25696	0.783967	2.99644	3.13162	0.956833	0.338652	NA	unchanged
ENSMUSG00000089991	35	39.236	40.4298	34.9829	37.4122	0.0279518	0.43559	0.0641699	0.948835	0.969105	unchanged
ENSMUSG00000085867	10	14.5734	8.78908	11.2848	11.1618	-0.294505	0.798749	-0.368708	0.712346	NA	unchanged
ENSMUSG00000103691	4	6.72618	2.63672	1.12848	3.62285	-1.47383	1.44943	-1.01683	0.309232	NA	unchanged
ENSMUSG00000026365	2	4.48412	7.91017	11.2848	6.41977	1.57367	1.11169	1.41556	0.156903	NA	unchanged
ENSMUSG00000052726	96	95.2875	115.137	106.077	103.125	0.211664	0.262983	0.80486	0.420901	0.579736	unchanged
ENSMUSG00000102368	16	14.5734	13.1836	19.1842	15.7353	0.0713764	0.673462	0.105984	0.915595	NA	unchanged
ENSMUSG00000101795	260	280.257	392.872	345.315	319.611	0.454179	0.155412	2.92241	0.00347335	0.0128514	up
ENSMUSG00000026361	638	748.848	597.657	605.994	647.625	-0.203095	0.114278	-1.77721	0.0755341	0.163256	unchanged
ENSMUSG00000033849	4	6.72618	1.75782	2.25696	3.68524	-1.42267	1.42509	-0.998302	0.318133	NA	unchanged
ENSMUSG00000018196	198	204.027	214.454	216.668	208.287	0.100924	0.185287	0.544689	0.585968	0.724387	unchanged
ENSMUSG00000018199	70	42.5991	50.9767	54.167	54.4357	-0.105757	0.379715	-0.278516	0.780616	0.864928	unchanged
ENSMUSG00000018189	109	125.555	120.41	112.848	116.953	-0.00455751	0.248976	-0.018305	0.985396	0.990702	unchanged
ENSMUSG00000051079	0	1.12103	0	0	0.280257	-1.59051	4.98765	-0.318891	0.749809	NA	unchanged
ENSMUSG00000101049	38	31.3888	32.5196	41.7538	35.9156	0.0893521	0.449123	0.198948	0.842303	0.902393	unchanged
ENSMUSG00000099964	0	0	1.75782	0	0.439454	2.1982	4.25377	0.516764	0.605321	NA	unchanged
ENSMUSG00000035131	28	17.9365	62.4025	55.2955	40.9086	1.35206	0.441043	3.06559	0.00217242	0.00866396	up
ENSMUSG00000101564	41	38.115	43.0665	53.0386	43.805	0.274541	0.405277	0.677416	0.498142	0.651278	unchanged
ENSMUSG00000056220	10	11.2103	7.03126	3.38544	7.90675	-1.00081	0.966331	-1.03568	0.300351	NA	unchanged
ENSMUSG00000097028	1	0	0	0	0.25	-1.50728	4.99332	-0.301858	0.76276	NA	unchanged
ENSMUSG00000032487	3	3.36309	1.75782	6.77088	3.72295	0.395799	1.40368	0.281972	0.777965	NA	unchanged
ENSMUSG00000097754	0	1.12103	0	0	0.280257	-1.59051	4.98765	-0.318891	0.749809	NA	unchanged
ENSMUSG00000006007	1	0	0.878908	0	0.469727	-0.113122	3.93403	-0.0287547	0.97706	NA	unchanged
ENSMUSG00000099447	7	2.24206	2.63672	4.51392	4.09818	-0.397003	1.33247	-0.297946	0.765744	NA	unchanged
ENSMUSG00000006010	78	110.982	81.7385	94.7923	91.3782	-0.0980618	0.293687	-0.333899	0.738456	0.83631	unchanged
ENSMUSG00000006005	453	442.807	482.521	476.219	463.636	0.097995	0.125473	0.781007	0.434798	0.593089	unchanged
ENSMUSG00000006014	0	0	0.878908	0	0.219727	1.30378	4.98846	0.261359	0.793816	NA	unchanged
ENSMUSG00000066842	124	135.645	123.926	107.206	122.694	-0.162869	0.243918	-0.667719	0.504313	0.657112	unchanged
ENSMUSG00000093650	1	0	0	0	0.25	-1.50728	4.99332	-0.301858	0.76276	NA	unchanged
ENSMUSG00000097426	2	0	0	0	0.5	-2.46027	4.04084	-0.608851	0.542623	NA	unchanged
ENSMUSG00000102095	1	0	0	0	0.25	-1.50728	4.99332	-0.301858	0.76276	NA	unchanged
ENSMUSG00000100954	13	29.1468	32.5196	20.3126	23.7448	0.345013	0.588342	0.586417	0.557595	NA	unchanged
ENSMUSG00000023150	380	404.692	397.266	381.426	390.846	-0.00926057	0.137311	-0.0674421	0.94623	0.96776	unchanged
ENSMUSG00000052748	264	280.257	349.805	287.762	295.456	0.233341	0.16445	1.41891	0.155924	0.283958	unchanged
ENSMUSG00000053286	122	99.7717	110.742	113.976	111.623	0.015848	0.256591	0.0617635	0.950751	0.970096	unchanged
ENSMUSG00000026484	514	497.737	483.399	455.906	487.761	-0.106022	0.123361	-0.859443	0.390096	0.551516	unchanged
ENSMUSG00000026483	381	384.513	368.262	302.433	359.052	-0.185862	0.149839	-1.24041	0.214823	0.360344	unchanged
ENSMUSG00000100594	1	2.24206	2.63672	1.12848	1.75182	0.247206	1.97748	0.125011	0.900515	NA	unchanged
ENSMUSG00000043019	234	234.295	233.79	251.651	238.434	0.0499927	0.174183	0.287012	0.774103	0.860504	unchanged
ENSMUSG00000032666	742	730.912	681.154	615.022	692.272	-0.18201	0.106553	-1.70816	0.0876066	0.183944	unchanged
ENSMUSG00000100685	74	86.3193	75.5861	67.7088	75.9036	-0.157127	0.308453	-0.509404	0.610469	0.743841	unchanged
ENSMUSG00000014980	78	94.1665	84.3752	65.4518	80.4984	-0.191748	0.306126	-0.626371	0.531072	0.679074	unchanged
ENSMUSG00000032649	175	156.944	151.172	147.831	157.737	-0.151481	0.214024	-0.707776	0.479084	0.634457	unchanged
ENSMUSG00000026482	96	75.109	77.3439	72.2227	80.1689	-0.195129	0.303398	-0.643145	0.52013	0.670736	unchanged
ENSMUSG00000055547	1	0	0	0	0.25	-1.50728	4.99332	-0.301858	0.76276	NA	unchanged
ENSMUSG00000008475	42	59.4146	62.4025	63.1949	56.753	0.312767	0.362458	0.862905	0.38819	0.54978	unchanged
ENSMUSG00000026480	81	103.135	88.7697	76.7366	87.4103	-0.147282	0.292695	-0.503193	0.614829	0.746903	unchanged
ENSMUSG00000042772	1214	1239.86	1199.71	1174.75	1207.08	-0.0466948	0.0801373	-0.582684	0.560106	0.703378	unchanged
ENSMUSG00000042751	429	423.749	482.521	409.638	436.227	0.0688109	0.13549	0.507869	0.611545	0.744404	unchanged
ENSMUSG00000099969	7	5.60515	8.78908	4.51392	6.47704	0.0914111	1.0468	0.0873239	0.930414	NA	unchanged
ENSMUSG00000026479	238	186.091	186.329	181.685	198.026	-0.206634	0.199542	-1.03554	0.300416	0.459928	unchanged
ENSMUSG00000026478	3116	3096.28	4194.15	4147.16	3638.4	0.42529	0.0500572	8.49609	1.9609e-17	1.23303e-15	up
ENSMUSG00000073538	10	8.96824	14.9414	13.5418	11.8629	0.587227	0.772898	0.759774	0.44739	NA	unchanged
ENSMUSG00000042708	93	105.377	72.0705	86.893	89.3351	-0.323356	0.286959	-1.12684	0.25981	0.415157	unchanged
ENSMUSG00000042699	1506	1642.31	1616.31	1720.93	1621.39	0.0836884	0.0750416	1.11523	0.264754	0.420117	unchanged
ENSMUSG00000042684	99	106.498	132.715	125.261	115.869	0.330528	0.24887	1.32812	0.184139	0.32223	unchanged
ENSMUSG00000099858	40	50.4463	57.129	60.9379	52.1283	0.386112	0.373087	1.03491	0.30071	0.460262	unchanged
ENSMUSG00000042671	4	2.24206	2.63672	6.77088	3.91242	0.56295	1.3624	0.413205	0.679457	NA	unchanged
ENSMUSG00000026475	5	6.72618	0	3.38544	3.77791	-1.87565	1.53308	-1.22345	0.22116	NA	unchanged
ENSMUSG00000099568	1	1.12103	0.878908	0	0.749985	-1.1304	3.06027	-0.369378	0.711846	NA	unchanged
ENSMUSG00000066800	2	1.12103	0	0	0.780257	-3.09447	3.1337	-0.98748	0.323408	NA	unchanged
ENSMUSG00000042641	1	0	1.75782	0	0.689454	0.790848	3.36	0.235372	0.81392	NA	unchanged
ENSMUSG00000045968	6	6.72618	7.91017	7.89936	7.13393	0.314635	0.98746	0.318631	0.750006	NA	unchanged
ENSMUSG00000026473	139	160.307	184.571	165.887	162.441	0.232008	0.213933	1.08449	0.278149	0.435507	unchanged
ENSMUSG00000100014	0	0	0.878908	1.12848	0.501847	2.36192	3.72222	0.634546	0.525724	NA	unchanged
ENSMUSG00000100627	1	1.12103	0.878908	1.12848	1.0321	-0.0852924	2.51207	-0.033953	0.972915	NA	unchanged
ENSMUSG00000004110	12	17.9365	8.78908	6.77088	11.3741	-0.931185	0.803763	-1.15853	0.246647	NA	unchanged
ENSMUSG00000101880	35	43.7202	27.2462	27.0835	33.2625	-0.532323	0.465017	-1.14474	0.252318	0.40628	unchanged
ENSMUSG00000096950	6	5.60515	6.15236	2.25696	5.00362	-0.438514	1.19744	-0.36621	0.714208	NA	unchanged
ENSMUSG00000056708	37	32.5099	29.8829	21.4411	30.2085	-0.429504	0.490418	-0.875792	0.381143	0.542396	unchanged
ENSMUSG00000026471	0	0	0.878908	0	0.219727	1.30378	4.98846	0.261359	0.793816	NA	unchanged
ENSMUSG00000026470	215	256.716	304.981	278.735	263.858	0.311592	0.172027	1.81129	0.0700958	0.153719	unchanged
ENSMUSG00000033722	123	108.74	159.961	148.959	135.165	0.414716	0.232449	1.78412	0.0744047	0.161351	unchanged
ENSMUSG00000103670	1	0	2.63672	1.12848	1.1913	1.86169	2.59851	0.716444	0.473717	NA	unchanged
ENSMUSG00000026469	382	372.182	309.376	273.092	334.162	-0.369585	0.150267	-2.45953	0.0139119	0.0412497	down
ENSMUSG00000073535	0	0	0	2.25696	0.56424	2.50981	3.85677	0.650752	0.515206	NA	unchanged
ENSMUSG00000033701	462	470.833	503.614	471.705	477.038	0.0661245	0.124761	0.530011	0.596104	0.732663	unchanged
ENSMUSG00000026468	3	0	1.75782	3.38544	2.03581	0.735734	1.94925	0.377445	0.705843	NA	unchanged
ENSMUSG00000033684	153	155.823	222.364	229.081	190.067	0.54734	0.195105	2.80536	0.0050261	0.0176088	up
ENSMUSG00000102558	1	10.0893	3.51563	1.12848	3.93335	-1.20873	1.4791	-0.817203	0.413812	NA	unchanged
ENSMUSG00000033671	373	366.577	323.438	332.902	348.979	-0.17325	0.144038	-1.20281	0.229049	0.378299	unchanged
ENSMUSG00000102833	2	0	0	2.25696	1.06424	0.105896	2.77785	0.0381216	0.969591	NA	unchanged
ENSMUSG00000026466	108	130.039	159.961	157.987	138.997	0.420407	0.230967	1.82021	0.0687274	0.151252	unchanged
ENSMUSG00000050565	628	644.592	762.013	750.439	696.261	0.249821	0.103545	2.41268	0.0158358	0.0459988	up
ENSMUSG00000015484	7	7.84721	6.15236	7.89936	7.22473	-0.0849181	0.981154	-0.0865492	0.93103	NA	unchanged
ENSMUSG00000060985	37	39.236	21.9727	19.1842	29.3482	-0.884151	0.496814	-1.77964	0.0751344	0.162653	unchanged
ENSMUSG00000026601	10	14.5734	8.78908	5.6424	9.75122	-0.74995	0.863868	-0.86813	0.385323	NA	unchanged
ENSMUSG00000026600	172	141.25	137.989	135.418	146.664	-0.198027	0.225495	-0.878184	0.379844	0.541031	unchanged
ENSMUSG00000101523	6	1.12103	3.51563	6.77088	4.35189	0.497929	1.3235	0.376222	0.706752	NA	unchanged
ENSMUSG00000026596	1356	1351.96	1350	1371.1	1357.27	0.00657599	0.0757506	0.0868111	0.930822	0.958418	unchanged
ENSMUSG00000060519	89	84.0772	66.797	67.7088	76.8958	-0.36481	0.30384	-1.20066	0.229882	0.379289	unchanged
ENSMUSG00000033557	172	197.301	227.637	214.411	202.837	0.262623	0.191252	1.37318	0.169696	0.302146	unchanged
ENSMUSG00000026594	421	452.896	428.907	429.951	433.189	-0.0242205	0.130698	-0.185317	0.85298	0.909269	unchanged
ENSMUSG00000033544	1	8.96824	1.75782	3.38544	3.77787	-0.959689	1.47004	-0.652832	0.513865	NA	unchanged
ENSMUSG00000101768	2	4.48412	4.39454	4.51392	3.84815	0.468798	1.35361	0.346331	0.729094	NA	unchanged
ENSMUSG00000026592	4	2.24206	4.39454	3.38544	3.50551	0.316413	1.40584	0.225071	0.821924	NA	unchanged
ENSMUSG00000109913	0	6.72618	1.75782	4.51392	3.24948	-0.100245	1.62905	-0.061536	0.950932	NA	unchanged
ENSMUSG00000070565	693	682.707	609.083	602.608	646.85	-0.18304	0.106919	-1.71195	0.0869061	0.182821	unchanged
ENSMUSG00000049881	12	17.9365	24.6094	30.469	21.2537	0.881224	0.593172	1.48561	0.137381	NA	unchanged
ENSMUSG00000033488	123	142.371	125.684	130.904	130.49	-0.0478382	0.236044	-0.202667	0.839396	0.90046	unchanged
ENSMUSG00000026589	10	7.84721	12.3047	5.6424	8.94858	0.0239375	0.902186	0.0265328	0.978832	NA	unchanged
ENSMUSG00000004031	13	8.96824	8.78908	16.9272	11.9211	0.20702	0.788271	0.262625	0.79284	NA	unchanged
ENSMUSG00000026587	34	32.5099	36.0352	31.5974	33.5356	0.0270574	0.458678	0.05899	0.95296	0.971142	unchanged
ENSMUSG00000103971	1	1.12103	0.878908	0	0.749985	-1.1304	3.06027	-0.369378	0.711846	NA	unchanged
ENSMUSG00000073530	0	2.24206	0.878908	0	0.780242	-1.19547	3.21245	-0.372136	0.709791	NA	unchanged
ENSMUSG00000040782	544	552.668	514.161	512.33	530.79	-0.0951209	0.117443	-0.809931	0.41798	0.576882	unchanged
ENSMUSG00000015829	1	1.12103	2.63672	1.12848	1.47156	0.848429	2.16764	0.391406	0.695497	NA	unchanged
ENSMUSG00000090394	2	2.24206	2.63672	1.12848	2.00182	-0.1478	1.84104	-0.0802807	0.936014	NA	unchanged
ENSMUSG00000058267	30	38.115	31.6407	29.3405	32.274	-0.154636	0.470475	-0.328681	0.742397	0.838426	unchanged
ENSMUSG00000014226	196	219.722	315.528	320.488	262.935	0.614738	0.16853	3.64765	0.000264653	0.00140377	up
ENSMUSG00000103006	8	1.12103	11.4258	10.1563	7.67579	1.22079	1.04022	1.17358	0.240563	NA	unchanged
ENSMUSG00000026721	501	584.057	345.411	378.041	452.127	-0.585774	0.135299	-4.32949	1.49454e-05	0.000111617	down
ENSMUSG00000104302	6	4.48412	3.51563	3.38544	4.3463	-0.605409	1.26556	-0.478373	0.632385	NA	unchanged
ENSMUSG00000104053	0	0	0	1.12848	0.28212	1.48622	4.97685	0.298627	0.765225	NA	unchanged
ENSMUSG00000040423	332	368.819	327.833	350.957	344.902	-0.0465609	0.147891	-0.314832	0.752889	0.845789	unchanged
ENSMUSG00000026715	18	19.0575	21.0938	27.0835	21.3087	0.373291	0.578892	0.644836	0.519033	NA	unchanged
ENSMUSG00000043467	227	275.773	266.309	259.55	257.158	0.0676815	0.173658	0.389741	0.696728	0.807087	unchanged
ENSMUSG00000053332	822	743.243	997.561	949.052	877.964	0.314438	0.09669	3.25202	0.00114588	0.00502398	up
ENSMUSG00000026709	174	197.301	195.997	181.685	187.246	0.0280544	0.198329	0.141454	0.887511	0.931491	unchanged
ENSMUSG00000026708	95	94.1665	101.074	133.161	105.85	0.301838	0.26859	1.12379	0.261104	0.41623	unchanged
ENSMUSG00000026705	118	114.345	100.196	123.004	113.886	-0.0636395	0.254569	-0.24999	0.802595	0.878624	unchanged
ENSMUSG00000044835	75	78.4721	116.016	85.7645	88.8131	0.402134	0.29355	1.3699	0.170717	0.303577	unchanged
ENSMUSG00000049160	0	0	3.51563	0	0.878908	3.19726	3.23226	0.989172	0.322579	NA	unchanged
ENSMUSG00000102817	12	6.72618	6.15236	9.02784	8.47659	-0.320246	0.922161	-0.347277	0.728383	NA	unchanged
ENSMUSG00000026701	715	755.574	1201.47	1240.2	978.06	0.731614	0.0902	8.11102	5.01974e-16	2.62584e-14	up
ENSMUSG00000040323	42	67.2618	45.7032	63.1949	54.54	-0.00718256	0.385834	-0.0186157	0.985148	0.990535	unchanged
ENSMUSG00000102399	41	30.2678	56.2501	64.3234	47.9603	0.751161	0.39507	1.90134	0.0572579	0.131134	unchanged
ENSMUSG00000000817	0	0	0.878908	0	0.219727	1.30378	4.98846	0.261359	0.793816	NA	unchanged
ENSMUSG00000103625	7	1.12103	7.03126	3.38544	4.63443	0.356387	1.2939	0.275437	0.78298	NA	unchanged
ENSMUSG00000040297	194	221.964	195.118	214.411	206.373	-0.0232771	0.190297	-0.12232	0.902646	0.941432	unchanged
ENSMUSG00000102254	43	31.3888	39.5509	50.7816	41.1803	0.270164	0.425306	0.635222	0.525283	0.674443	unchanged
ENSMUSG00000103158	3	1.12103	0.878908	1.12848	1.5321	-1.05657	2.14385	-0.492838	0.622127	NA	unchanged
ENSMUSG00000086277	8	8.96824	7.03126	4.51392	7.12836	-0.540838	0.995409	-0.543332	0.586901	NA	unchanged
ENSMUSG00000103393	5	4.48412	0.878908	2.25696	3.155	-1.63538	1.56236	-1.04674	0.29522	NA	unchanged
ENSMUSG00000040265	6	3.36309	7.03126	1.12848	4.38071	-0.168372	1.32019	-0.127536	0.898516	NA	unchanged
ENSMUSG00000026694	210	249.99	350.684	311.461	280.534	0.530319	0.16878	3.14208	0.00167753	0.00693411	up
ENSMUSG00000026696	97	128.918	120.41	112.848	114.794	0.0510768	0.258334	0.197716	0.843267	0.903097	unchanged
ENSMUSG00000091060	1	1.12103	0	2.25696	1.0945	0.0383414	2.59421	0.0147796	0.988208	NA	unchanged
ENSMUSG00000040225	949	930.455	976.467	920.84	944.19	0.0148256	0.0907326	0.163399	0.870204	0.9202	unchanged
ENSMUSG00000040181	0	1.12103	0	1.12848	0.562378	-0.0333502	3.69807	-0.00901827	0.992805	NA	unchanged
ENSMUSG00000026586	0	0	0.878908	0	0.219727	1.30378	4.98846	0.261359	0.793816	NA	unchanged
ENSMUSG00000040124	34	41.4781	32.5196	39.4968	36.8736	-0.0704796	0.441821	-0.159521	0.873259	0.922356	unchanged
ENSMUSG00000040113	1	0	0	0	0.25	-1.50728	4.99332	-0.301858	0.76276	NA	unchanged
ENSMUSG00000026585	183	180.486	189.844	186.199	184.882	0.0493305	0.196345	0.251243	0.801626	0.878246	unchanged
ENSMUSG00000026584	198	204.027	249.61	220.054	217.923	0.227765	0.184167	1.23673	0.216187	0.361982	unchanged
ENSMUSG00000041406	259	262.321	247.852	216.668	246.46	-0.162733	0.173583	-0.937496	0.348503	0.510432	unchanged
ENSMUSG00000041396	3	13.4524	12.3047	9.02784	9.44623	0.397272	0.924969	0.429498	0.667561	NA	unchanged
ENSMUSG00000026582	0	0	0	1.12848	0.28212	1.48622	4.97685	0.298627	0.765225	NA	unchanged
ENSMUSG00000026581	2	0	0	0	0.5	-2.46027	4.04084	-0.608851	0.542623	NA	unchanged
ENSMUSG00000026580	0	1.12103	0	0	0.280257	-1.59051	4.98765	-0.318891	0.749809	NA	unchanged
ENSMUSG00000086593	0	1.12103	0	0	0.280257	-1.59051	4.98765	-0.318891	0.749809	NA	unchanged
ENSMUSG00000026579	2	2.24206	1.75782	1.12848	1.78209	-0.540194	1.94646	-0.277526	0.781376	NA	unchanged
ENSMUSG00000040918	319	293.71	356.837	373.527	335.768	0.251238	0.148503	1.69181	0.0906824	0.188424	unchanged
ENSMUSG00000026578	19	16.8154	9.66799	9.02784	13.6278	-0.936791	0.727597	-1.28751	0.197915	NA	unchanged
ENSMUSG00000026577	49	56.0515	48.3399	49.6531	50.7611	-0.0994098	0.373836	-0.265919	0.790302	0.871602	unchanged
ENSMUSG00000026575	301	298.194	346.29	334.03	319.878	0.183969	0.150415	1.22307	0.221303	0.368287	unchanged
ENSMUSG00000026576	747	737.638	1125	1047.23	914.217	0.550407	0.0933093	5.89873	3.66301e-09	6.04358e-08	up
ENSMUSG00000104011	2	1.12103	3.51563	7.89936	3.63401	1.84444	1.50176	1.22819	0.219376	NA	unchanged
ENSMUSG00000097281	16	15.6944	18.4571	21.4411	17.8982	0.328089	0.627814	0.52259	0.60126	NA	unchanged
ENSMUSG00000102389	0	0	0	1.12848	0.28212	1.48622	4.97685	0.298627	0.765225	NA	unchanged
ENSMUSG00000103383	1	0	0.878908	0	0.469727	-0.113122	3.93403	-0.0287547	0.97706	NA	unchanged
ENSMUSG00000103659	0	0	0.878908	1.12848	0.501847	2.36192	3.72222	0.634546	0.525724	NA	unchanged
ENSMUSG00000102408	0	0	1.75782	1.12848	0.721574	2.8957	3.21946	0.899438	0.368419	NA	unchanged
ENSMUSG00000040848	105	107.619	160.84	153.473	131.733	0.565387	0.234033	2.41584	0.015699	0.0456779	up
ENSMUSG00000040843	115	141.25	150.293	145.574	138.029	0.210788	0.232377	0.907098	0.364355	0.525444	unchanged
ENSMUSG00000040836	189	196.18	203.028	197.484	196.423	0.0575074	0.190842	0.301335	0.763159	0.852984	unchanged
ENSMUSG00000026571	327	330.704	312.012	294.533	316.062	-0.115145	0.15156	-0.759736	0.447413	0.604655	unchanged
ENSMUSG00000026568	39	41.4781	37.793	37.2398	38.8777	-0.0998968	0.425328	-0.23487	0.81431	0.885379	unchanged
ENSMUSG00000026567	3	5.60515	7.91017	4.51392	5.25731	0.551418	1.17027	0.471189	0.637505	NA	unchanged
ENSMUSG00000026566	946	936.06	996.682	920.84	949.895	0.0286736	0.0914078	0.313688	0.753758	0.846373	unchanged
ENSMUSG00000040723	15	17.9365	14.9414	13.5418	15.3549	-0.204614	0.676417	-0.302497	0.762273	NA	unchanged
ENSMUSG00000040713	148	115.466	174.903	145.574	145.986	0.283638	0.233392	1.21528	0.224257	0.372056	unchanged
ENSMUSG00000089829	4	5.60515	2.63672	1.12848	3.34259	-1.31727	1.48923	-0.884535	0.376407	NA	unchanged
ENSMUSG00000005763	24	21.2996	24.6094	14.6702	21.1448	-0.19356	0.589205	-0.328511	0.742525	NA	unchanged
ENSMUSG00000026565	1344	1351.96	1335.06	1292.11	1330.78	-0.0364298	0.0767872	-0.474426	0.635196	0.761658	unchanged
ENSMUSG00000099008	2	1.12103	1.75782	0	1.21971	-0.771915	2.44636	-0.315536	0.752355	NA	unchanged
ENSMUSG00000097196	14	17.9365	21.0938	22.5696	18.9	0.453117	0.614204	0.737731	0.460678	NA	unchanged
ENSMUSG00000026564	274	234.295	327.833	306.947	285.769	0.320095	0.163995	1.95186	0.0509548	0.119403	unchanged
ENSMUSG00000000544	250	224.206	305.86	247.137	256.801	0.225142	0.177644	1.26738	0.20502	0.347891	unchanged
ENSMUSG00000040629	32	33.6309	33.3985	30.469	32.3746	-0.0361836	0.466169	-0.0776191	0.938131	0.963048	unchanged
ENSMUSG00000040612	4	5.60515	0	6.77088	4.09401	-0.553807	1.46201	-0.378799	0.704837	NA	unchanged
ENSMUSG00000091393	1	1.12103	0.878908	0	0.749985	-1.1304	3.06027	-0.369378	0.711846	NA	unchanged
ENSMUSG00000103400	0	1.12103	0.878908	0	0.499985	-0.181577	3.84894	-0.0471758	0.962373	NA	unchanged
ENSMUSG00000026563	50	39.236	84.3752	67.7088	60.33	0.770268	0.354931	2.17019	0.0299922	0.0779088	unchanged
ENSMUSG00000040596	10	15.6944	16.6993	20.3126	15.6766	0.528351	0.681774	0.774965	0.43836	NA	unchanged
ENSMUSG00000086056	1	0	0	0	0.25	-1.50728	4.99332	-0.301858	0.76276	NA	unchanged
ENSMUSG00000102548	0	1.12103	0	2.25696	0.844498	1.01495	3.13744	0.323497	0.746319	NA	unchanged
ENSMUSG00000097823	2	0	0.878908	1.12848	1.00185	-0.0259006	2.67228	-0.00969233	0.992267	NA	unchanged
ENSMUSG00000060568	94	85.1983	106.348	77.8651	90.8528	0.0461458	0.290279	0.15897	0.873692	0.922653	unchanged
ENSMUSG00000026558	3164	3068.26	4482.43	4552.29	3816.74	0.535111	0.0499111	10.7213	8.08717e-27	1.66349e-24	up
ENSMUSG00000103139	46	24.6627	49.2189	37.2398	39.2803	0.289824	0.453418	0.639199	0.522694	0.672578	unchanged
ENSMUSG00000102909	0	0	2.63672	2.25696	1.22342	3.65339	2.64202	1.38281	0.166725	NA	unchanged
ENSMUSG00000052428	130	110.982	147.657	136.546	131.296	0.237839	0.236524	1.00556	0.314628	0.47474	unchanged
ENSMUSG00000026687	303	293.71	355.079	356.6	327.097	0.253678	0.148793	1.7049	0.0882126	0.184673	unchanged
ENSMUSG00000026688	29	25.7837	39.5509	25.955	30.0724	0.266248	0.495875	0.536926	0.591319	0.728257	unchanged
ENSMUSG00000040485	1	0	0	0	0.25	-1.50728	4.99332	-0.301858	0.76276	NA	unchanged
ENSMUSG00000015843	1	4.48412	1.75782	4.51392	2.93896	0.188201	1.58338	0.11886	0.905386	NA	unchanged
ENSMUSG00000026686	93	100.893	66.797	92.5354	88.3063	-0.290965	0.294662	-0.987454	0.32342	0.483985	unchanged
ENSMUSG00000093538	1	0	0	0	0.25	-1.50728	4.99332	-0.301858	0.76276	NA	unchanged
ENSMUSG00000052534	1279	1224.16	994.045	927.611	1106.21	-0.380067	0.0856933	-4.43519	9.19891e-06	7.24452e-05	down
ENSMUSG00000026683	143	162.549	232.911	220.054	189.628	0.571096	0.19797	2.88476	0.00391708	0.0142713	up
ENSMUSG00000026678	2	0	0.878908	2.25696	1.28397	0.600465	2.40514	0.24966	0.802851	NA	unchanged
ENSMUSG00000070532	0	0	0	1.12848	0.28212	1.48622	4.97685	0.298627	0.765225	NA	unchanged
ENSMUSG00000026675	77	72.8669	78.2228	100.435	82.1311	0.246807	0.300782	0.820551	0.411902	0.57097	unchanged
ENSMUSG00000097503	2	1.12103	2.63672	2.25696	2.00368	0.643886	1.8511	0.347839	0.727961	NA	unchanged
ENSMUSG00000026674	302	310.525	383.204	327.259	330.747	0.217958	0.153232	1.42241	0.154908	0.282319	unchanged
ENSMUSG00000026670	238	258.958	228.516	218.925	236.1	-0.149264	0.175615	-0.849952	0.395352	0.556547	unchanged
ENSMUSG00000103908	0	0	0	1.12848	0.28212	1.48622	4.97685	0.298627	0.765225	NA	unchanged
ENSMUSG00000104266	0	1.12103	0	1.12848	0.562378	-0.0333502	3.69807	-0.00901827	0.992805	NA	unchanged
ENSMUSG00000026667	240	239.9	283.887	274.221	259.502	0.218667	0.166569	1.31277	0.189259	0.32856	unchanged
ENSMUSG00000044306	0	0	0	1.12848	0.28212	1.48622	4.97685	0.298627	0.765225	NA	unchanged
ENSMUSG00000096964	2	3.36309	5.27345	5.6424	4.06973	1.03248	1.33332	0.774365	0.438715	NA	unchanged
ENSMUSG00000102752	6	1.12103	3.51563	2.25696	3.22341	-0.306318	1.51015	-0.20284	0.83926	NA	unchanged
ENSMUSG00000038473	192	186.091	163.477	138.803	170.093	-0.318686	0.208611	-1.52766	0.126597	0.243176	unchanged
ENSMUSG00000042800	1	0	0.878908	0	0.469727	-0.113122	3.93403	-0.0287547	0.97706	NA	unchanged
ENSMUSG00000038463	20	24.6627	15.8203	14.6702	18.7883	-0.546021	0.61567	-0.886872	0.375148	NA	unchanged
ENSMUSG00000026663	706	700.644	794.533	688.373	722.387	0.0792351	0.107747	0.73538	0.462108	0.619479	unchanged
ENSMUSG00000053925	30	34.7519	42.1876	25.955	33.2236	0.0870175	0.476255	0.182712	0.855024	0.910465	unchanged
ENSMUSG00000026659	337	354.245	465.821	452.521	402.397	0.411192	0.135391	3.03707	0.00238892	0.00938857	up
ENSMUSG00000070524	0	0	0	1.12848	0.28212	1.48622	4.97685	0.298627	0.765225	NA	unchanged
ENSMUSG00000038421	0	0	0	1.12848	0.28212	1.48622	4.97685	0.298627	0.765225	NA	unchanged
ENSMUSG00000026656	8	4.48412	16.6993	5.6424	8.70644	0.851086	0.955586	0.890644	0.37312	NA	unchanged
ENSMUSG00000103676	0	0	1.75782	1.12848	0.721574	2.8957	3.21946	0.899438	0.368419	NA	unchanged
ENSMUSG00000104340	3	2.24206	5.27345	6.77088	4.3216	1.18967	1.30286	0.913122	0.361179	NA	unchanged
ENSMUSG00000059089	0	0	1.75782	0	0.439454	2.1982	4.25377	0.516764	0.605321	NA	unchanged
ENSMUSG00000059498	2	0	1.75782	1.12848	1.22157	0.511331	2.44174	0.209412	0.834126	NA	unchanged
ENSMUSG00000026649	7	2.24206	3.51563	2.25696	3.75366	-0.676459	1.39305	-0.485596	0.627253	NA	unchanged
ENSMUSG00000058076	242	272.41	331.348	292.276	284.509	0.28211	0.164762	1.71223	0.0868537	0.182742	unchanged
ENSMUSG00000056569	0	1.12103	2.63672	0	0.939439	1.3161	2.99733	0.43909	0.660596	NA	unchanged
ENSMUSG00000038370	2	2.24206	4.39454	1.12848	2.44127	0.410626	1.70244	0.241198	0.809401	NA	unchanged
ENSMUSG00000005677	2	8.96824	0.878908	3.38544	3.80815	-1.39517	1.4742	-0.946393	0.343948	NA	unchanged
ENSMUSG00000005674	67	52.6884	76.465	90.2784	71.608	0.471278	0.323135	1.45845	0.144716	0.268297	unchanged
ENSMUSG00000005681	2	3.36309	0.878908	3.38544	2.40686	-0.359911	1.71751	-0.209555	0.834015	NA	unchanged
ENSMUSG00000058715	16	10.0893	24.6094	20.3126	17.7528	0.78127	0.645715	1.20993	0.226305	NA	unchanged
ENSMUSG00000013593	253	266.805	420.997	415.281	339.021	0.687102	0.147835	4.64776	3.35555e-06	2.98337e-05	up
ENSMUSG00000006403	18	23.5416	23.7305	10.1563	18.8571	-0.270444	0.644085	-0.419889	0.674566	NA	unchanged
ENSMUSG00000052423	115	134.524	196.875	206.512	163.228	0.694241	0.214206	3.241	0.00119109	0.00517919	up
ENSMUSG00000062729	147	123.313	176.661	169.272	154.061	0.354526	0.219515	1.61505	0.106301	0.212672	unchanged
ENSMUSG00000053483	143	132.282	238.184	215.54	182.251	0.72194	0.202353	3.56773	0.000360087	0.00184078	up
ENSMUSG00000062963	48	41.4781	72.9494	80.1221	60.6374	0.77027	0.347682	2.21544	0.0267296	0.0708896	unchanged
ENSMUSG00000103983	27	12.3313	20.2149	14.6702	18.5541	-0.173284	0.647197	-0.267746	0.788895	NA	unchanged
ENSMUSG00000013973	183	167.033	240.821	246.009	209.216	0.474146	0.186882	2.53714	0.0111762	0.0344951	up
ENSMUSG00000013997	81	75.109	109.864	83.5075	87.37	0.31416	0.293862	1.06907	0.285037	0.443289	unchanged
ENSMUSG00000006412	154	171.518	254.004	223.439	200.74	0.556927	0.194256	2.86698	0.00414411	0.0149815	up
ENSMUSG00000045259	3	1.12103	4.39454	3.38544	2.97525	0.907754	1.55466	0.583893	0.559292	NA	unchanged
ENSMUSG00000006411	10	3.36309	3.51563	5.6424	5.63028	-0.569612	1.1505	-0.4951	0.62053	NA	unchanged
ENSMUSG00000048865	68	57.1725	63.2814	64.3234	63.1943	0.0251496	0.336538	0.0747303	0.940429	0.9639	unchanged
ENSMUSG00000026641	270	299.315	479.005	490.889	384.802	0.769602	0.140907	5.46178	4.71384e-08	6.19795e-07	up
ENSMUSG00000103711	28	35.873	44.8243	29.3405	34.5094	0.228494	0.467587	0.488667	0.625078	0.754938	unchanged
ENSMUSG00000038235	412	383.392	554.591	556.341	476.581	0.480973	0.125387	3.83592	0.000125098	0.000726057	up
ENSMUSG00000091993	7	15.6944	10.5469	16.9272	12.5421	0.274669	0.780409	0.351955	0.724872	NA	unchanged
ENSMUSG00000060244	8	10.0893	17.5782	5.6424	10.3275	0.385628	0.869683	0.443412	0.657468	NA	unchanged
ENSMUSG00000038218	0	3.36309	0.878908	0	1.0605	-1.77954	2.87999	-0.6179	0.536641	NA	unchanged
ENSMUSG00000038209	1	0	0.878908	0	0.469727	-0.113122	3.93403	-0.0287547	0.97706	NA	unchanged
ENSMUSG00000004709	10	10.0893	15.8203	7.89936	10.9522	0.255887	0.816346	0.313454	0.753936	NA	unchanged
ENSMUSG00000103083	7	1.12103	5.27345	4.51392	4.4771	0.254681	1.3001	0.195893	0.844694	NA	unchanged
ENSMUSG00000015316	0	0	0.878908	0	0.219727	1.30378	4.98846	0.261359	0.793816	NA	unchanged
ENSMUSG00000038147	1	0	0.878908	0	0.469727	-0.113122	3.93403	-0.0287547	0.97706	NA	unchanged
ENSMUSG00000104413	1	0	0	0	0.25	-1.50728	4.99332	-0.301858	0.76276	NA	unchanged
ENSMUSG00000015314	1	1.12103	0.878908	1.12848	1.0321	-0.0852924	2.51207	-0.033953	0.972915	NA	unchanged
ENSMUSG00000026556	233	232.053	377.052	390.454	308.14	0.721943	0.154772	4.66455	3.09289e-06	2.78451e-05	up
ENSMUSG00000051251	0	0	4.39454	1.12848	1.38076	3.84174	2.57413	1.49244	0.135583	NA	unchanged
ENSMUSG00000003458	231	202.906	329.591	301.304	266.2	0.540213	0.169433	3.18836	0.00143084	0.00605462	up
ENSMUSG00000026553	316	323.978	439.454	429.951	377.346	0.442866	0.139257	3.1802	0.00147172	0.00620165	up
ENSMUSG00000103380	1	0	1.75782	0	0.689454	0.790848	3.36	0.235372	0.81392	NA	unchanged
ENSMUSG00000003464	208	199.543	297.95	268.578	243.518	0.476998	0.174621	2.73162	0.00630232	0.0212695	up
ENSMUSG00000026554	932	921.487	1144.34	1099.14	1024.24	0.276275	0.0868844	3.1798	0.00147377	0.006206	up
ENSMUSG00000013698	39	34.7519	64.1603	57.5525	48.8662	0.723425	0.385655	1.87583	0.0606782	0.137249	unchanged
ENSMUSG00000007122	2	1.12103	1.75782	1.12848	1.50183	-0.107612	2.10709	-0.0510715	0.959269	NA	unchanged
ENSMUSG00000007107	1	0	0.878908	1.12848	0.751847	0.936267	3.06718	0.305254	0.760173	NA	unchanged
ENSMUSG00000038034	144	119.95	149.414	141.06	138.606	0.13727	0.231001	0.594239	0.552352	0.696329	unchanged
ENSMUSG00000007097	33	14.5734	9.66799	9.02784	16.5673	-1.3518	0.705136	-1.91707	0.0552285	NA	unchanged
ENSMUSG00000038026	5	3.36309	4.39454	6.77088	4.88213	0.400792	1.20031	0.333907	0.73845	NA	unchanged
ENSMUSG00000044708	3	5.60515	6.15236	5.6424	5.09998	0.465769	1.17683	0.395782	0.692266	NA	unchanged
ENSMUSG00000050229	189	187.212	304.981	280.992	240.546	0.640985	0.17532	3.65609	0.000256088	0.0013637	up
ENSMUSG00000102278	4	3.36309	6.15236	4.51392	4.50734	0.539508	1.24464	0.433466	0.664676	NA	unchanged
ENSMUSG00000103357	9	2.24206	5.27345	5.6424	5.53948	-0.058396	1.1601	-0.0503372	0.959854	NA	unchanged
ENSMUSG00000026548	4	4.48412	2.63672	2.25696	3.34445	-0.787315	1.4433	-0.545497	0.585412	NA	unchanged
ENSMUSG00000037995	85	77.3511	71.1916	90.2784	80.9553	-0.0150845	0.302025	-0.0499448	0.960166	0.975601	unchanged
ENSMUSG00000026547	215	228.69	290.919	268.578	250.797	0.337304	0.171248	1.96969	0.0488743	0.115419	unchanged
ENSMUSG00000104351	3	3.36309	4.39454	3.38544	3.53577	0.298316	1.39314	0.214132	0.830444	NA	unchanged
ENSMUSG00000026546	10	7.84721	15.8203	13.5418	11.8023	0.718104	0.779778	0.920908	0.357099	NA	unchanged
ENSMUSG00000085184	4	3.36309	7.91017	4.51392	4.9468	0.764432	1.20326	0.635302	0.525231	NA	unchanged
ENSMUSG00000049598	0	0	0	1.12848	0.28212	1.48622	4.97685	0.298627	0.765225	NA	unchanged
ENSMUSG00000026544	1	0	3.51563	1.12848	1.41103	2.16665	2.46768	0.878014	0.379936	NA	unchanged
ENSMUSG00000037942	2	4.48412	3.51563	4.51392	3.62842	0.312873	1.39085	0.224951	0.822018	NA	unchanged
ENSMUSG00000058981	0	0	0.878908	0	0.219727	1.30378	4.98846	0.261359	0.793816	NA	unchanged
ENSMUSG00000005338	4	3.36309	4.39454	3.38544	3.78577	0.0841187	1.34513	0.0625358	0.950136	NA	unchanged
ENSMUSG00000037860	211	227.569	200.391	208.769	211.932	-0.100317	0.184728	-0.54305	0.587095	0.725263	unchanged
ENSMUSG00000026532	15	10.0893	24.6094	7.89936	14.3995	0.390191	0.756221	0.515975	0.605872	NA	unchanged
ENSMUSG00000050788	1	0	0	0	0.25	-1.50728	4.99332	-0.301858	0.76276	NA	unchanged
ENSMUSG00000028354	425	460.743	448.243	406.253	435.06	-0.0484456	0.132998	-0.364257	0.715666	0.819448	unchanged
ENSMUSG00000050069	1	0	0	0	0.25	-1.50728	4.99332	-0.301858	0.76276	NA	unchanged
ENSMUSG00000026527	23	16.8154	21.9727	14.6702	19.1146	-0.112975	0.617393	-0.182988	0.854808	NA	unchanged
ENSMUSG00000026526	191	192.817	261.036	227.953	218.201	0.352673	0.184715	1.90928	0.0562266	0.129163	unchanged
ENSMUSG00000039783	6	2.24206	6.15236	7.89936	5.57344	0.750318	1.14815	0.653502	0.513432	NA	unchanged
ENSMUSG00000026525	13	10.0893	13.1836	9.02784	11.3252	-0.0490643	0.79142	-0.0619952	0.950567	NA	unchanged
ENSMUSG00000078185	1	0	0.878908	0	0.469727	-0.113122	3.93403	-0.0287547	0.97706	NA	unchanged
ENSMUSG00000026523	12	12.3313	22.8516	16.9272	16.0275	0.716337	0.672103	1.06581	0.286507	NA	unchanged
ENSMUSG00000039748	530	533.61	760.255	767.366	647.808	0.522202	0.107394	4.86248	1.15923e-06	1.15127e-05	up
ENSMUSG00000104158	2	1.12103	0	0	0.780257	-3.09447	3.1337	-0.98748	0.323408	NA	unchanged
ENSMUSG00000055214	0	2.24206	5.27345	2.25696	2.44312	1.80173	1.87486	0.960993	0.336555	NA	unchanged
ENSMUSG00000104021	1	0	1.75782	3.38544	1.53581	2.28372	2.38598	0.957142	0.338496	NA	unchanged
ENSMUSG00000057335	203	202.906	174.024	154.602	183.633	-0.3014	0.199165	-1.51332	0.1302	0.248015	unchanged
ENSMUSG00000026504	254	290.347	296.192	279.863	280.1	0.0847048	0.163985	0.516541	0.605476	0.739986	unchanged
ENSMUSG00000019699	833	980.901	645.997	639.848	774.937	-0.494669	0.107187	-4.61501	3.93068e-06	3.43432e-05	down
ENSMUSG00000097892	1	0	0.878908	1.12848	0.751847	0.936267	3.06718	0.305254	0.760173	NA	unchanged
ENSMUSG00000063659	53	36.994	65.0392	88.0214	60.7637	0.75507	0.362791	2.08128	0.0374085	0.0932407	unchanged
ENSMUSG00000103043	0	0	0.878908	0	0.219727	1.30378	4.98846	0.261359	0.793816	NA	unchanged
ENSMUSG00000102885	1	2.24206	0	0	0.810515	-3.14021	3.09473	-1.0147	0.310251	NA	unchanged
ENSMUSG00000101746	0	1.12103	0	0	0.280257	-1.59051	4.98765	-0.318891	0.749809	NA	unchanged
ENSMUSG00000015962	1	0	0.878908	0	0.469727	-0.113122	3.93403	-0.0287547	0.97706	NA	unchanged
ENSMUSG00000015961	382	338.551	286.524	327.259	333.584	-0.236068	0.153648	-1.53642	0.124436	0.240089	unchanged
ENSMUSG00000102483	0	1.12103	0.878908	0	0.499985	-0.181577	3.84894	-0.0471758	0.962373	NA	unchanged
ENSMUSG00000091476	22	31.3888	36.0352	42.8822	33.0766	0.564886	0.47331	1.19348	0.232682	0.382788	unchanged
ENSMUSG00000104097	1	0	3.51563	0	1.12891	1.78116	2.81458	0.632833	0.526843	NA	unchanged
ENSMUSG00000026502	266	306.041	265.43	236.981	268.613	-0.182781	0.169405	-1.07896	0.280606	0.438224	unchanged
ENSMUSG00000086350	22	23.5416	30.7618	24.8266	25.2825	0.293812	0.530485	0.553855	0.579678	0.719397	unchanged
ENSMUSG00000026500	15	19.0575	37.793	36.1114	26.9905	1.12271	0.526233	2.13349	0.0328842	0.0839996	unchanged
ENSMUSG00000039630	1118	1020.14	1027.44	1058.51	1056.02	-0.0373277	0.0882484	-0.422985	0.672306	0.788625	unchanged
ENSMUSG00000104279	1	1.12103	0	0	0.530257	-2.53255	3.64761	-0.694304	0.487492	NA	unchanged
ENSMUSG00000026495	46	44.8412	56.2501	55.2955	50.5967	0.296293	0.373757	0.792742	0.427928	0.586751	unchanged
ENSMUSG00000026494	67	75.109	39.5509	27.0835	52.1858	-1.07888	0.384797	-2.80376	0.00505099	0.0176857	down
ENSMUSG00000089713	3	0	0.878908	0	0.969727	-1.64711	2.96006	-0.556445	0.577906	NA	unchanged
ENSMUSG00000055067	7907	7596.1	7599.04	7159.08	7565.3	-0.0704923	0.0433315	-1.62681	0.103777	0.208619	unchanged
ENSMUSG00000026492	105	81.8352	107.227	132.032	106.524	0.348997	0.270352	1.2909	0.196739	0.338442	unchanged
ENSMUSG00000038949	209	247.748	257.52	224.568	234.709	0.0831143	0.182674	0.454987	0.649119	0.771624	unchanged
ENSMUSG00000038936	54	71.7459	53.6134	36.1114	53.8677	-0.473337	0.381218	-1.24164	0.214369	0.359881	unchanged
ENSMUSG00000087236	50	41.4781	55.3712	44.0107	47.715	0.122914	0.39085	0.314479	0.753157	0.845934	unchanged
ENSMUSG00000026491	1074	1165.87	1160.16	1165.72	1141.44	0.0551733	0.084428	0.653496	0.513437	0.665002	unchanged
ENSMUSG00000073486	0	2.24206	0	0	0.560515	-2.60155	3.86585	-0.672957	0.500975	NA	unchanged
ENSMUSG00000026490	618	653.56	621.388	618.407	627.839	-0.0357088	0.109209	-0.326975	0.743687	0.839414	unchanged
ENSMUSG00000103636	1	0	0	0	0.25	-1.50728	4.99332	-0.301858	0.76276	NA	unchanged
ENSMUSG00000026489	84	68.3828	97.5588	113.976	90.9795	0.466848	0.286917	1.62712	0.103711	0.208591	unchanged
ENSMUSG00000104520	2	0	3.51563	0	1.37891	0.823464	2.48772	0.331011	0.740636	NA	unchanged
ENSMUSG00000010609	64	60.5356	89.6486	89.1499	75.8335	0.521102	0.307144	1.6966	0.089772	0.18713	unchanged
ENSMUSG00000102923	4	1.12103	1.75782	5.6424	3.13031	0.491214	1.54205	0.318546	0.750071	NA	unchanged
ENSMUSG00000055676	1	0	0.878908	0	0.469727	-0.113122	3.93403	-0.0287547	0.97706	NA	unchanged
ENSMUSG00000038855	111	91.9245	98.4377	109.463	102.706	0.0299301	0.267695	0.111807	0.910977	0.946115	unchanged
ENSMUSG00000053963	8	6.72618	4.39454	2.25696	5.34442	-1.12533	1.1712	-0.960835	0.336635	NA	unchanged
ENSMUSG00000102608	1	1.12103	1.75782	0	0.969712	-0.215296	2.70275	-0.0796583	0.936509	NA	unchanged
ENSMUSG00000026496	1534	1597.47	1921.29	1909.39	1740.54	0.291379	0.0685863	4.24836	2.15338e-05	0.000153816	up
ENSMUSG00000058729	280	292.589	351.563	325.002	312.289	0.243202	0.153653	1.5828	0.113467	0.223691	unchanged
ENSMUSG00000026497	2	2.24206	1.75782	2.25696	2.06421	-0.0851146	1.80362	-0.047191	0.962361	NA	unchanged
ENSMUSG00000026499	276	343.035	372.657	415.281	351.743	0.348384	0.15527	2.24373	0.0248498	0.0666617	unchanged
ENSMUSG00000103649	3	8.96824	7.91017	9.02784	7.22656	0.512059	1.01605	0.503969	0.614283	NA	unchanged
ENSMUSG00000103156	17	10.0893	17.5782	14.6702	14.8344	0.2492	0.699172	0.356421	0.721525	NA	unchanged
ENSMUSG00000060743	231	216.359	287.403	294.533	257.324	0.377948	0.168202	2.24698	0.024641	0.0661601	unchanged
ENSMUSG00000073485	30	20.1785	42.1876	38.3683	32.6836	0.67928	0.476919	1.42431	0.154357	0.281686	unchanged
ENSMUSG00000038806	253	291.468	426.27	405.124	343.966	0.613738	0.150138	4.08782	4.35442e-05	0.000284733	up
ENSMUSG00000066652	5	2.24206	3.51563	2.25696	3.25366	-0.323555	1.46588	-0.220724	0.825308	NA	unchanged
ENSMUSG00000026520	88	121.071	133.594	164.758	126.856	0.512759	0.254962	2.01112	0.044313	0.106534	unchanged
ENSMUSG00000038793	4	5.60515	9.66799	6.77088	6.511	0.788441	1.05119	0.750047	0.453227	NA	unchanged
ENSMUSG00000026519	32	26.9047	30.7618	38.3683	32.0087	0.223127	0.474005	0.470727	0.637835	0.763766	unchanged
ENSMUSG00000085563	1	3.36309	0	0	1.09077	-3.56661	2.78906	-1.27879	0.200972	NA	unchanged
ENSMUSG00000038776	125	100.893	147.657	130.904	126.113	0.302397	0.244796	1.2353	0.216718	0.362621	unchanged
ENSMUSG00000038768	0	0	1.75782	1.12848	0.721574	2.8957	3.21946	0.899438	0.368419	NA	unchanged
ENSMUSG00000103328	0	0	0	1.12848	0.28212	1.48622	4.97685	0.298627	0.765225	NA	unchanged
ENSMUSG00000026516	772	774.632	889.455	798.964	808.763	0.129002	0.0999709	1.29039	0.196914	0.338559	unchanged
ENSMUSG00000103178	4	7.84721	6.15236	4.51392	5.62837	-0.135025	1.12189	-0.120355	0.904202	NA	unchanged
ENSMUSG00000062169	179	196.18	225	190.713	197.723	0.153091	0.195749	0.782074	0.434171	0.592746	unchanged
ENSMUSG00000038733	801	761.179	837.599	911.812	827.898	0.160788	0.0983805	1.63435	0.102186	0.205933	unchanged
ENSMUSG00000054135	1	5.60515	5.27345	0	2.96965	-0.265299	1.70358	-0.15573	0.876246	NA	unchanged
ENSMUSG00000103260	106	95.2875	119.531	128.647	112.366	0.298884	0.253479	1.17913	0.238346	0.389677	unchanged
ENSMUSG00000026514	22	22.4206	10.5469	12.4133	16.8452	-0.957543	0.655924	-1.45984	0.144335	NA	unchanged
ENSMUSG00000047369	13	14.5734	8.78908	6.77088	10.7833	-0.815595	0.815352	-1.0003	0.317166	NA	unchanged
ENSMUSG00000004880	947	927.092	1148.73	1143.15	1041.49	0.290184	0.0857175	3.38535	0.000710869	0.00332195	up
ENSMUSG00000056699	1	0	0.878908	0	0.469727	-0.113122	3.93403	-0.0287547	0.97706	NA	unchanged
ENSMUSG00000022995	2808	3037.99	3499.81	3354.97	3175.19	0.231099	0.0575487	4.01571	5.92677e-05	0.000374231	up
ENSMUSG00000026511	89	104.256	151.172	134.289	119.679	0.567683	0.249582	2.27453	0.0229339	0.0624776	unchanged
ENSMUSG00000038633	437	347.519	578.322	496.531	464.843	0.454491	0.142538	3.18856	0.00142983	0.00605367	up
ENSMUSG00000100147	0	0	0.878908	0	0.219727	1.30378	4.98846	0.261359	0.793816	NA	unchanged
ENSMUSG00000047539	271	300.436	339.259	370.141	320.209	0.311317	0.153913	2.02268	0.043106	0.104293	unchanged
ENSMUSG00000026510	224	219.722	258.399	223.439	231.39	0.122206	0.179628	0.68033	0.496295	0.650015	unchanged
ENSMUSG00000026509	84	77.3511	87.0119	54.167	75.6325	-0.182231	0.326652	-0.557875	0.57693	0.717232	unchanged
ENSMUSG00000102234	14	12.3313	21.9727	18.0557	16.5899	0.606919	0.656753	0.92412	0.355424	NA	unchanged
ENSMUSG00000104415	2	2.24206	3.51563	2.25696	2.50366	0.457011	1.65385	0.276332	0.782293	NA	unchanged
ENSMUSG00000038599	7	2.24206	3.51563	4.51392	4.3179	-0.221938	1.29173	-0.171814	0.863584	NA	unchanged
ENSMUSG00000104376	2	0	0	1.12848	0.78212	-0.938385	3.21026	-0.292308	0.770051	NA	unchanged
ENSMUSG00000038576	467	448.412	291.797	301.304	377.128	-0.627556	0.139945	-4.4843	7.31535e-06	5.89895e-05	down
ENSMUSG00000102291	1	0	0	0	0.25	-1.50728	4.99332	-0.301858	0.76276	NA	unchanged
ENSMUSG00000079164	37	19.0575	14.9414	25.955	24.2385	-0.475668	0.579564	-0.820735	0.411797	0.57089	unchanged
ENSMUSG00000030768	496	497.737	541.407	481.861	504.251	0.0450917	0.123844	0.3641	0.715784	0.819483	unchanged
ENSMUSG00000046836	122	135.645	157.325	162.501	144.368	0.312548	0.223817	1.39645	0.16258	0.292681	unchanged
ENSMUSG00000042901	162	181.607	171.387	189.585	176.145	0.0700044	0.204528	0.342272	0.732146	0.832278	unchanged
ENSMUSG00000056050	161	132.282	184.571	172.657	162.627	0.283603	0.215227	1.31769	0.187606	0.326515	unchanged
ENSMUSG00000072258	216	198.422	284.766	325.002	256.048	0.553095	0.173013	3.19684	0.00138944	0.00590702	up
ENSMUSG00000053461	1	1.12103	1.75782	1.12848	1.25183	0.457399	2.30452	0.198479	0.84267	NA	unchanged
ENSMUSG00000039384	75	82.9562	99.3166	92.5354	87.452	0.283579	0.286295	0.990513	0.321923	0.482198	unchanged
ENSMUSG00000044854	0	1.12103	0.878908	1.12848	0.782105	0.881959	3.02947	0.291126	0.770955	NA	unchanged
ENSMUSG00000101574	0	1.12103	1.75782	0	0.719712	0.731394	3.31087	0.220907	0.825165	NA	unchanged
ENSMUSG00000103308	0	2.24206	0	0	0.560515	-2.60155	3.86585	-0.672957	0.500975	NA	unchanged
ENSMUSG00000039377	1	1.12103	1.75782	7.89936	2.94455	2.16656	1.74222	1.24356	0.213661	NA	unchanged
ENSMUSG00000102158	0	0	0.878908	0	0.219727	1.30378	4.98846	0.261359	0.793816	NA	unchanged
ENSMUSG00000026621	2	3.36309	7.91017	3.38544	4.16468	1.09986	1.34039	0.820555	0.4119	NA	unchanged
ENSMUSG00000073481	315	282.5	392.872	361.114	337.871	0.336123	0.150254	2.23703	0.0252841	0.067692	unchanged
ENSMUSG00000039349	48	52.6884	90.5275	97.0493	72.0663	0.897552	0.319552	2.80878	0.004973	0.0174631	up
ENSMUSG00000026620	279	298.194	229.395	223.439	257.507	-0.348562	0.168022	-2.07451	0.0380323	0.0944824	unchanged
ENSMUSG00000102784	1	0	0.878908	0	0.469727	-0.113122	3.93403	-0.0287547	0.97706	NA	unchanged
ENSMUSG00000104461	0	1.12103	1.75782	1.12848	1.00183	1.42511	2.75557	0.517174	0.605035	NA	unchanged
ENSMUSG00000039318	405	419.265	481.642	449.135	438.76	0.177462	0.13025	1.36248	0.173048	0.306719	unchanged
ENSMUSG00000103613	0	2.24206	0.878908	0	0.780242	-1.19547	3.21245	-0.372136	0.709791	NA	unchanged
ENSMUSG00000026618	588	631.14	607.325	678.217	626.17	0.0747816	0.113419	0.659337	0.509679	0.661831	unchanged
ENSMUSG00000104368	1	2.24206	1.75782	1.12848	1.53209	-0.14511	2.09482	-0.0692708	0.944774	NA	unchanged
ENSMUSG00000102526	7	3.36309	3.51563	6.77088	5.1624	-0.036317	1.18018	-0.0307724	0.975451	NA	unchanged
ENSMUSG00000026617	259	263.442	391.993	331.773	311.552	0.474072	0.158737	2.98652	0.00282176	0.0108096	up
ENSMUSG00000097261	2	0	3.51563	1.12848	1.66103	1.20251	2.17444	0.55302	0.58025	NA	unchanged
ENSMUSG00000026615	988	930.455	1170.71	1191.67	1070.21	0.299158	0.0858746	3.48366	0.00049461	0.00242431	up
ENSMUSG00000051295	0	0	0.878908	0	0.219727	1.30378	4.98846	0.261359	0.793816	NA	unchanged
ENSMUSG00000097615	5	2.24206	4.39454	2.25696	3.47339	-0.11462	1.42373	-0.0805066	0.935834	NA	unchanged
ENSMUSG00000026614	28	33.6309	14.9414	24.8266	25.3497	-0.645262	0.544633	-1.18476	0.236111	0.387379	unchanged
ENSMUSG00000102185	9	12.3313	9.66799	7.89936	9.72467	-0.270544	0.851059	-0.317891	0.750568	NA	unchanged
ENSMUSG00000039246	90	86.3193	66.797	81.2506	81.0917	-0.258062	0.299273	-0.862295	0.388525	0.549999	unchanged
ENSMUSG00000103690	0	2.24206	2.63672	1.12848	1.50182	0.795009	2.25422	0.352676	0.724331	NA	unchanged
ENSMUSG00000039239	25	26.9047	54.4923	49.6531	39.0125	1.00788	0.434743	2.31834	0.020431	0.0569477	unchanged
ENSMUSG00000100393	0	0	2.63672	0	0.659181	2.78265	3.60731	0.771393	0.440474	NA	unchanged
ENSMUSG00000102619	5	1.12103	4.39454	6.77088	4.32161	0.838804	1.32141	0.634779	0.525573	NA	unchanged
ENSMUSG00000001305	303	366.577	339.259	396.097	351.233	0.133963	0.155818	0.85974	0.389933	0.551412	unchanged
ENSMUSG00000097784	10	8.96824	16.6993	20.3126	13.995	0.95833	0.72275	1.32595	0.184856	NA	unchanged
ENSMUSG00000104312	8	1.12103	7.91017	4.51392	5.38628	0.438426	1.21263	0.36155	0.717688	NA	unchanged
ENSMUSG00000039224	53	44.8412	59.7657	53.0386	52.6614	0.206092	0.369285	0.558084	0.576787	0.717128	unchanged
ENSMUSG00000026611	34	29.1468	27.2462	23.6981	28.5228	-0.307607	0.498952	-0.616505	0.537561	0.684343	unchanged
ENSMUSG00000089730	1	0	0	0	0.25	-1.50728	4.99332	-0.301858	0.76276	NA	unchanged
ENSMUSG00000039210	1102	1041.44	1136.43	1136.38	1104.06	0.0838881	0.084322	0.994854	0.319807	0.480106	unchanged
ENSMUSG00000104245	11	6.72618	7.03126	6.77088	7.88208	-0.365524	0.947303	-0.385857	0.699602	NA	unchanged
ENSMUSG00000026610	106	75.109	67.6759	57.5525	76.5844	-0.531271	0.319441	-1.66313	0.0962868	0.196823	unchanged
ENSMUSG00000103961	1	1.12103	0	0	0.530257	-2.53255	3.64761	-0.694304	0.487492	NA	unchanged
ENSMUSG00000026609	15	24.6627	16.6993	11.2848	16.9117	-0.486718	0.663869	-0.733154	0.463465	NA	unchanged
ENSMUSG00000026608	407	405.813	559.864	558.598	482.819	0.460533	0.123437	3.73093	0.000190773	0.0010519	up
ENSMUSG00000104464	0	0	0.878908	0	0.219727	1.30378	4.98846	0.261359	0.793816	NA	unchanged
ENSMUSG00000037624	13	7.84721	21.0938	25.955	16.974	1.16171	0.671093	1.73107	0.0834384	NA	unchanged
ENSMUSG00000026605	812	803.778	733.009	784.294	783.27	-0.0925382	0.0990438	-0.934316	0.350141	0.511821	unchanged
ENSMUSG00000026604	1137	1101.97	1125.88	1057.39	1105.56	-0.0352031	0.0849515	-0.41439	0.678588	0.793386	unchanged
ENSMUSG00000097925	2	2.24206	1.75782	3.38544	2.34633	0.262833	1.70782	0.153899	0.877689	NA	unchanged
ENSMUSG00000104435	5	8.96824	13.1836	14.6702	10.4555	1.00281	0.843925	1.18827	0.234729	NA	unchanged
ENSMUSG00000026603	630	643.471	898.244	815.891	746.902	0.431042	0.103403	4.16856	3.06527e-05	0.000209342	up
ENSMUSG00000010175	5	6.72618	11.4258	14.6702	9.45556	1.15393	0.88753	1.30016	0.193546	NA	unchanged
ENSMUSG00000079045	1	0	0	0	0.25	-1.50728	4.99332	-0.301858	0.76276	NA	unchanged
ENSMUSG00000089872	699	695.039	811.232	765.11	742.595	0.178629	0.101236	1.76448	0.0776515	0.166704	unchanged
ENSMUSG00000026634	118	117.708	143.262	103.82	120.698	0.0754463	0.255125	0.295723	0.767442	0.8558	unchanged
ENSMUSG00000037568	29	30.2678	54.4923	39.4968	38.3142	0.672925	0.440522	1.52756	0.126621	0.243182	unchanged
ENSMUSG00000104487	0	0	0.878908	0	0.219727	1.30378	4.98846	0.261359	0.793816	NA	unchanged
ENSMUSG00000066595	171	164.791	204.786	207.64	187.054	0.295727	0.195766	1.51061	0.130887	0.24909	unchanged
ENSMUSG00000097845	16	5.60515	6.15236	5.6424	8.34998	-0.879924	0.961009	-0.915625	0.359864	NA	unchanged
ENSMUSG00000057072	4	5.60515	3.51563	1.12848	3.56232	-1.00968	1.43343	-0.704385	0.481193	NA	unchanged
ENSMUSG00000026632	63	72.8669	81.7385	77.8651	73.8676	0.235449	0.311616	0.755575	0.449904	0.607278	unchanged
ENSMUSG00000062510	444	493.253	641.603	600.351	544.802	0.4089	0.120249	3.40044	0.000672779	0.00316712	up
ENSMUSG00000026630	9	3.36309	9.66799	14.6702	9.17533	0.954556	0.917948	1.03988	0.298396	NA	unchanged
ENSMUSG00000102777	1	0	0	0	0.25	-1.50728	4.99332	-0.301858	0.76276	NA	unchanged
ENSMUSG00000026628	40	21.2996	43.9454	33.8544	34.7748	0.341998	0.478075	0.715365	0.474384	0.630158	unchanged
ENSMUSG00000073478	9	8.96824	21.0938	16.9272	13.9973	1.08596	0.726507	1.49477	0.134975	NA	unchanged
ENSMUSG00000103685	2	2.24206	4.39454	1.12848	2.44127	0.410626	1.70244	0.241198	0.809401	NA	unchanged
ENSMUSG00000037499	14	10.0893	21.9727	15.7987	15.4652	0.65149	0.687428	0.947721	0.343271	NA	unchanged
ENSMUSG00000026627	162	180.486	192.481	200.869	183.959	0.200121	0.198943	1.00592	0.314452	0.474533	unchanged
ENSMUSG00000026626	271	304.92	318.165	297.919	298.001	0.100316	0.158812	0.631667	0.527605	0.676065	unchanged
ENSMUSG00000103114	2	1.12103	0.878908	0	0.999985	-1.691	2.74866	-0.61521	0.538416	NA	unchanged
ENSMUSG00000102246	3	3.36309	3.51563	5.6424	3.88028	0.515604	1.34232	0.384114	0.700894	NA	unchanged
ENSMUSG00000037474	686	706.249	775.197	753.825	730.318	0.136234	0.10137	1.34392	0.178974	0.31465	unchanged
ENSMUSG00000037461	573	587.42	735.646	734.641	657.677	0.341813	0.106404	3.21239	0.00131634	0.00564689	up
ENSMUSG00000026623	528	568.362	505.372	475.09	519.206	-0.158756	0.121052	-1.31147	0.189699	0.329213	unchanged
ENSMUSG00000102840	4	8.96824	10.5469	16.9272	10.1106	1.08618	0.877744	1.23747	0.215912	NA	unchanged
ENSMUSG00000026622	288	289.226	396.388	434.465	352.02	0.523448	0.146038	3.58433	0.000337943	0.00173783	up
ENSMUSG00000055833	58	54.9305	80.8595	83.5075	69.3244	0.539932	0.321358	1.68016	0.0929269	0.191712	unchanged
ENSMUSG00000037434	128	110.982	178.418	188.456	151.464	0.615094	0.221189	2.78086	0.00542151	0.0187665	up
ENSMUSG00000049353	1	0	1.75782	1.12848	0.971574	1.47309	2.78201	0.529505	0.596455	NA	unchanged
ENSMUSG00000097416	1	3.36309	5.27345	5.6424	3.81973	1.34144	1.41438	0.948427	0.342912	NA	unchanged
ENSMUSG00000026637	173	142.371	172.266	169.272	164.227	0.113024	0.213403	0.529625	0.596372	0.732844	unchanged
ENSMUSG00000097089	0	1.12103	0	2.25696	0.844498	1.01495	3.13744	0.323497	0.746319	NA	unchanged
ENSMUSG00000037395	123	145.734	159.082	129.775	139.398	0.111047	0.234967	0.472609	0.636492	0.762835	unchanged
ENSMUSG00000097316	12	12.3313	16.6993	20.3126	15.3358	0.600981	0.682321	0.88079	0.378432	NA	unchanged
ENSMUSG00000058248	28	29.1468	29.004	39.4968	31.4119	0.254398	0.480097	0.52989	0.596188	0.732693	unchanged
ENSMUSG00000037375	170	202.906	233.79	258.422	216.279	0.400526	0.188826	2.12113	0.0339105	0.0861318	unchanged
ENSMUSG00000047384	1	0	0	2.25696	0.81424	1.07311	3.17615	0.337865	0.735465	NA	unchanged
ENSMUSG00000016262	6	4.48412	11.4258	7.89936	7.45232	0.885686	0.987135	0.897229	0.369597	NA	unchanged
ENSMUSG00000016200	387	397.966	430.665	415.281	407.728	0.109205	0.133835	0.815966	0.41452	0.573681	unchanged
ENSMUSG00000016181	345	352.003	555.47	484.118	434.148	0.579922	0.135226	4.28853	1.7986e-05	0.000132049	up
ENSMUSG00000026638	31	26.9047	13.1836	14.6702	21.4396	-1.06105	0.584971	-1.81385	0.0697011	NA	unchanged
ENSMUSG00000079144	33	45.9622	47.461	40.6253	41.7621	0.165771	0.41997	0.394722	0.693048	0.804556	unchanged
ENSMUSG00000037318	2	3.36309	3.51563	0	2.21968	-0.548788	1.86502	-0.294253	0.768565	NA	unchanged
ENSMUSG00000090080	1	0	1.75782	0	0.689454	0.790848	3.36	0.235372	0.81392	NA	unchanged
ENSMUSG00000026639	21	15.6944	16.6993	6.77088	15.0411	-0.62342	0.717972	-0.868307	0.385227	NA	unchanged
ENSMUSG00000016194	1	2.24206	0.878908	0	1.03024	-1.73338	2.72567	-0.635948	0.524811	NA	unchanged
ENSMUSG00000009633	6	7.84721	1.75782	4.51392	5.02974	-1.17243	1.22068	-0.960479	0.336814	NA	unchanged
ENSMUSG00000097850	14	5.60515	10.5469	7.89936	9.51285	-0.0905639	0.884623	-0.102376	0.918458	NA	unchanged
ENSMUSG00000026640	122	137.887	153.809	142.188	138.971	0.191237	0.228903	0.835448	0.403466	0.563894	unchanged
ENSMUSG00000016494	7	6.72618	7.03126	11.2848	8.01056	0.404205	0.942211	0.428996	0.667926	NA	unchanged
ENSMUSG00000097325	1	2.24206	0	2.25696	1.37476	-0.575256	2.34788	-0.245011	0.806448	NA	unchanged
ENSMUSG00000096929	123	126.676	132.715	102.692	121.271	-0.0781005	0.249796	-0.312657	0.754541	0.846939	unchanged
ENSMUSG00000104206	1	2.24206	0	0	0.810515	-3.14021	3.09473	-1.0147	0.310251	NA	unchanged
ENSMUSG00000016493	8	5.60515	11.4258	12.4133	9.36106	0.801766	0.877382	0.913816	0.360814	NA	unchanged
ENSMUSG00000016481	77	61.6566	64.1603	73.3512	69.042	-0.0181332	0.325788	-0.0556596	0.955613	0.972982	unchanged
ENSMUSG00000026616	1	3.36309	0.878908	2.25696	1.87474	-0.491214	1.94129	-0.253035	0.800242	NA	unchanged
ENSMUSG00000110909	0	0	0.878908	0	0.219727	1.30378	4.98846	0.261359	0.793816	NA	unchanged
ENSMUSG00000111242	13	11.2103	10.5469	3.38544	9.53566	-0.767524	0.896192	-0.856427	0.391761	NA	unchanged
ENSMUSG00000040653	17	19.0575	11.4258	7.89936	13.8457	-0.886405	0.724906	-1.22279	0.221411	NA	unchanged
ENSMUSG00000040624	347	369.94	348.927	312.589	344.614	-0.112514	0.14803	-0.760078	0.447208	0.604513	unchanged
ENSMUSG00000040675	1121	1077.31	1452.84	1402.7	1263.46	0.37763	0.0795216	4.74877	2.04662e-06	1.92266e-05	up
ENSMUSG00000038587	3952	3696.04	5240.05	4920.17	4452.06	0.41008	0.0523891	7.82759	4.97319e-15	2.29485e-13	up
ENSMUSG00000075327	54	49.3253	79.1017	73.3512	63.9446	0.561612	0.335485	1.67403	0.0941241	0.193444	unchanged
ENSMUSG00000095123	93	108.74	110.742	109.463	105.486	0.128655	0.261831	0.491368	0.623166	0.753112	unchanged
ENSMUSG00000019763	312	293.71	376.173	364.499	336.595	0.290167	0.147527	1.96687	0.0491978	0.116047	unchanged
ENSMUSG00000085687	16	16.8154	8.78908	12.4133	13.5045	-0.640447	0.72842	-0.879227	0.379278	NA	unchanged
ENSMUSG00000061759	203	204.027	245.215	230.21	220.613	0.225726	0.180852	1.24812	0.211985	0.356867	unchanged
ENSMUSG00000019767	30	39.236	43.9454	33.8544	36.759	0.178044	0.446947	0.398356	0.690368	0.802519	unchanged
ENSMUSG00000019768	3	2.24206	3.51563	3.38544	3.03578	0.393444	1.50246	0.261865	0.793425	NA	unchanged
ENSMUSG00000096054	142	152.46	118.653	94.7923	126.976	-0.457108	0.243481	-1.87738	0.0604655	0.13693	unchanged
ENSMUSG00000096553	0	0	0	1.12848	0.28212	1.48622	4.97685	0.298627	0.765225	NA	unchanged
ENSMUSG00000019773	120	102.014	188.086	154.602	141.175	0.628153	0.234717	2.67621	0.00744596	0.0245488	up
ENSMUSG00000019774	70	70.6249	91.4064	71.0942	75.7814	0.214773	0.311912	0.688569	0.491094	0.644804	unchanged
ENSMUSG00000019775	8	3.36309	1.75782	4.51392	4.40871	-0.894999	1.30408	-0.686306	0.49252	NA	unchanged
ENSMUSG00000000766	0	1.12103	0	0	0.280257	-1.59051	4.98765	-0.318891	0.749809	NA	unchanged
ENSMUSG00000064065	0	2.24206	0	1.12848	0.842635	-1.06863	3.13085	-0.341324	0.73286	NA	unchanged
ENSMUSG00000015202	523	556.031	525.587	530.386	533.751	-0.0306598	0.118062	-0.259692	0.795101	0.874044	unchanged
ENSMUSG00000079685	55	50.4463	55.3712	44.0107	51.2071	-0.0804355	0.375411	-0.21426	0.830344	0.894149	unchanged
ENSMUSG00000019796	279	281.379	310.255	314.846	296.37	0.157426	0.15585	1.01011	0.312443	0.472617	unchanged
ENSMUSG00000019795	358	386.755	462.306	437.85	411.228	0.275691	0.134997	2.0422	0.0411318	0.100438	unchanged
ENSMUSG00000040034	103	87.4403	134.473	107.206	108.03	0.346775	0.265823	1.30453	0.192051	0.331966	unchanged
ENSMUSG00000040021	255	255.595	357.716	300.176	292.122	0.369572	0.163599	2.25902	0.0238822	0.064623	unchanged
ENSMUSG00000019794	307	304.92	406.934	397.225	354.02	0.394619	0.143418	2.75153	0.00593175	0.0202415	up
ENSMUSG00000092190	6	11.2103	14.0625	7.89936	9.79305	0.372937	0.870084	0.428622	0.668198	NA	unchanged
ENSMUSG00000040006	58	51.5674	74.7072	82.379	66.6634	0.515755	0.32923	1.56655	0.117219	0.229633	unchanged
ENSMUSG00000085211	0	1.12103	0.878908	1.12848	0.782105	0.881959	3.02947	0.291126	0.770955	NA	unchanged
ENSMUSG00000015757	225	247.748	274.219	261.807	252.194	0.183614	0.170618	1.07617	0.281851	0.439659	unchanged
ENSMUSG00000039981	6	2.24206	2.63672	7.89936	4.69454	0.318737	1.26643	0.251681	0.801288	NA	unchanged
ENSMUSG00000015755	420	403.571	387.598	374.655	396.456	-0.111198	0.135743	-0.81918	0.412683	0.571792	unchanged
ENSMUSG00000047712	552	552.668	491.31	480.733	519.177	-0.18392	0.118785	-1.54834	0.12154	0.235624	unchanged
ENSMUSG00000015305	1409	1477.52	2074.22	1920.67	1720.35	0.470816	0.0723363	6.50871	7.57978e-11	1.78618e-09	up
ENSMUSG00000097597	4	10.0893	5.27345	12.4133	7.944	0.320577	0.986594	0.324934	0.745231	NA	unchanged
ENSMUSG00000111731	1	2.24206	0	0	0.810515	-3.14021	3.09473	-1.0147	0.310251	NA	unchanged
ENSMUSG00000111077	1	1.12103	0	0	0.530257	-2.53255	3.64761	-0.694304	0.487492	NA	unchanged
ENSMUSG00000112019	0	0	0.878908	0	0.219727	1.30378	4.98846	0.261359	0.793816	NA	unchanged
ENSMUSG00000111627	0	1.12103	0	0	0.280257	-1.59051	4.98765	-0.318891	0.749809	NA	unchanged
ENSMUSG00000112307	1	0	0	0	0.25	-1.50728	4.99332	-0.301858	0.76276	NA	unchanged
ENSMUSG00000060487	9	11.2103	7.03126	10.1563	9.34947	-0.241487	0.869187	-0.277831	0.781142	NA	unchanged
ENSMUSG00000019790	208	220.843	241.7	242.623	228.291	0.176208	0.177651	0.991873	0.321259	0.481631	unchanged
ENSMUSG00000112146	6	4.48412	3.51563	2.25696	4.06418	-0.849315	1.32017	-0.643337	0.520006	NA	unchanged
ENSMUSG00000101621	3	1.12103	3.51563	2.25696	2.47341	0.483531	1.68062	0.28771	0.773569	NA	unchanged
ENSMUSG00000112219	0	1.12103	0.878908	0	0.499985	-0.181577	3.84894	-0.0471758	0.962373	NA	unchanged
ENSMUSG00000050994	3	0	0	0	0.75	-3.04497	3.43799	-0.885684	0.375788	NA	unchanged
ENSMUSG00000019832	6	5.60515	5.27345	2.25696	4.78389	-0.60003	1.22048	-0.491634	0.622978	NA	unchanged
ENSMUSG00000019828	0	0	0.878908	1.12848	0.501847	2.36192	3.72222	0.634546	0.525724	NA	unchanged
ENSMUSG00000090112	315	374.424	318.165	329.516	334.276	-0.0890315	0.153209	-0.581111	0.561166	0.704053	unchanged
ENSMUSG00000097007	21	24.6627	30.7618	24.8266	25.3128	0.291221	0.531306	0.548123	0.583608	0.722847	unchanged
ENSMUSG00000047648	140	140.129	125.684	169.272	143.771	0.0674491	0.234481	0.287653	0.773612	0.86031	unchanged
ENSMUSG00000055493	295	298.194	201.27	207.64	250.526	-0.537542	0.170003	-3.16195	0.00156718	0.00654933	down
ENSMUSG00000019820	1599	1513.39	1270.9	1211.99	1398.82	-0.325377	0.0770053	-4.22539	2.3853e-05	0.000167523	down
ENSMUSG00000097378	8	4.48412	8.78908	4.51392	6.44678	0.100729	1.05723	0.095277	0.924095	NA	unchanged
ENSMUSG00000039232	26	14.5734	8.78908	9.02784	14.5976	-1.19364	0.726002	-1.64412	0.100151	NA	unchanged
ENSMUSG00000078348	159	150.218	181.934	214.411	176.391	0.353564	0.206295	1.71388	0.0865507	0.182326	unchanged
ENSMUSG00000019817	282	251.111	344.532	363.371	310.253	0.406348	0.155836	2.60753	0.00911984	0.0291412	up
ENSMUSG00000019815	14	6.72618	14.9414	11.2848	11.7381	0.336833	0.793684	0.424391	0.67128	NA	unchanged
ENSMUSG00000019814	104	124.434	175.782	187.328	147.886	0.669828	0.225585	2.96929	0.00298486	0.0113342	up
ENSMUSG00000062866	824	792.568	737.404	699.658	763.407	-0.1689	0.10009	-1.68747	0.0915131	0.189684	unchanged
ENSMUSG00000019810	61	38.115	50.9767	49.6531	49.9362	0.0171028	0.392082	0.0436205	0.965207	0.97892	unchanged
ENSMUSG00000019809	41	51.5674	63.2814	55.2955	52.7861	0.36357	0.371795	0.977877	0.328135	0.489034	unchanged
ENSMUSG00000019808	44	36.994	72.9494	75.6082	57.3879	0.871617	0.358205	2.43329	0.0149623	0.0438816	up
ENSMUSG00000019806	389	381.15	402.54	348.7	380.348	-0.0325801	0.142509	-0.228618	0.819166	0.888339	unchanged
ENSMUSG00000015501	301	294.831	182.813	183.942	240.647	-0.700504	0.17393	-4.02751	5.63713e-05	0.000358179	down
ENSMUSG00000112679	0	0	0	1.12848	0.28212	1.48622	4.97685	0.298627	0.765225	NA	unchanged
ENSMUSG00000039116	33	30.2678	38.672	34.9829	34.2307	0.220686	0.454501	0.485558	0.627281	0.755921	unchanged
ENSMUSG00000111888	0	1.12103	2.63672	1.12848	1.22156	1.81821	2.57845	0.705159	0.480711	NA	unchanged
ENSMUSG00000019868	95	109.861	108.985	99.3062	103.288	0.0281667	0.265062	0.106264	0.915373	0.949254	unchanged
ENSMUSG00000085572	1	0	0	0	0.25	-1.50728	4.99332	-0.301858	0.76276	NA	unchanged
ENSMUSG00000019865	3	2.24206	8.78908	6.77088	5.20051	1.56919	1.21723	1.28914	0.197348	NA	unchanged
ENSMUSG00000112395	3	3.36309	1.75782	3.38544	2.87659	-0.324748	1.54764	-0.209834	0.833797	NA	unchanged
ENSMUSG00000112089	1	4.48412	0.878908	1.12848	1.87288	-1.44744	2.01523	-0.718251	0.472603	NA	unchanged
ENSMUSG00000112227	12	12.3313	18.4571	18.0557	15.211	0.586514	0.682732	0.859068	0.390303	NA	unchanged
ENSMUSG00000101969	10	12.3313	11.4258	10.1563	10.9784	-0.0433654	0.798233	-0.0543267	0.956675	NA	unchanged
ENSMUSG00000111922	0	1.12103	0	1.12848	0.562378	-0.0333502	3.69807	-0.00901827	0.992805	NA	unchanged
ENSMUSG00000112629	7	2.24206	7.03126	9.02784	6.32529	0.776273	1.08843	0.713205	0.475719	NA	unchanged
ENSMUSG00000039910	47	24.6627	79.9806	57.5525	52.2989	0.937726	0.407943	2.29867	0.0215237	0.0592589	unchanged
ENSMUSG00000093672	9	5.60515	2.63672	13.5418	7.69591	0.111449	1.03122	0.108075	0.913936	NA	unchanged
ENSMUSG00000039891	32	29.1468	40.4298	29.3405	32.7293	0.196977	0.470832	0.41836	0.675684	0.791279	unchanged
ENSMUSG00000039879	165	183.849	200.391	176.043	181.321	0.114329	0.202559	0.564422	0.572467	0.714054	unchanged
ENSMUSG00000078453	24	29.1468	30.7618	41.7538	31.4156	0.443871	0.483561	0.917921	0.35866	0.519959	unchanged
ENSMUSG00000019854	524	564.999	508.009	520.229	529.309	-0.0825527	0.119175	-0.692702	0.488496	0.642993	unchanged
ENSMUSG00000071392	5	10.0893	2.63672	6.77088	6.12422	-0.702003	1.10897	-0.633021	0.52672	NA	unchanged
ENSMUSG00000059554	20	12.3313	42.1876	27.0835	25.4006	1.10027	0.560728	1.96221	0.0497375	0.117048	unchanged
ENSMUSG00000096977	15	6.72618	7.91017	15.7987	11.3588	0.100887	0.824619	0.122344	0.902627	NA	unchanged
ENSMUSG00000039835	2173	2160.22	1967	1890.2	2047.61	-0.16701	0.0639245	-2.61261	0.00898526	0.0288022	down
ENSMUSG00000111313	6	8.96824	8.78908	7.89936	7.91417	0.165022	0.941826	0.175215	0.860911	NA	unchanged
ENSMUSG00000019853	6	3.36309	3.51563	2.25696	3.78392	-0.689987	1.36652	-0.504921	0.613614	NA	unchanged
ENSMUSG00000019852	114	95.2875	66.797	54.167	82.5629	-0.786204	0.302865	-2.59589	0.00943463	0.0299578	down
ENSMUSG00000111474	2	1.12103	1.75782	2.25696	1.78395	0.348634	1.94589	0.179164	0.857809	NA	unchanged
ENSMUSG00000110737	0	0	0.878908	0	0.219727	1.30378	4.98846	0.261359	0.793816	NA	unchanged
ENSMUSG00000019851	28	29.1468	28.1251	29.3405	28.6531	0.0074046	0.494871	0.0149627	0.988062	0.992067	unchanged
ENSMUSG00000111318	1	0	0	0	0.25	-1.50728	4.99332	-0.301858	0.76276	NA	unchanged
ENSMUSG00000019850	13	7.84721	7.03126	3.38544	7.81598	-0.98254	0.979632	-1.00297	0.315876	NA	unchanged
ENSMUSG00000111052	3	0	0	2.25696	1.31424	-0.481858	2.54368	-0.189434	0.849753	NA	unchanged
ENSMUSG00000110917	1	0	0	0	0.25	-1.50728	4.99332	-0.301858	0.76276	NA	unchanged
ENSMUSG00000045591	0	0	1.75782	0	0.439454	2.1982	4.25377	0.516764	0.605321	NA	unchanged
ENSMUSG00000020009	31	23.5416	24.6094	21.4411	25.148	-0.243533	0.533518	-0.456466	0.648055	0.770756	unchanged
ENSMUSG00000020007	3	1.12103	0	1.12848	1.31238	-1.99967	2.51634	-0.794672	0.426804	NA	unchanged
ENSMUSG00000110958	0	0	0.878908	0	0.219727	1.30378	4.98846	0.261359	0.793816	NA	unchanged
ENSMUSG00000050473	6	10.0893	5.27345	3.38544	6.18704	-0.873937	1.08427	-0.806011	0.420237	NA	unchanged
ENSMUSG00000020003	367	422.628	390.235	420.923	400.197	0.0386425	0.14024	0.275546	0.782897	0.866398	unchanged
ENSMUSG00000071369	580	544.821	508.888	546.184	544.973	-0.0948696	0.118278	-0.80209	0.422501	0.581346	unchanged
ENSMUSG00000019996	2441	2506.62	2488.19	2289.69	2431.37	-0.0484747	0.0629211	-0.770404	0.44106	0.59941	unchanged
ENSMUSG00000110754	4	2.24206	4.39454	0	2.65915	-0.459655	1.72574	-0.266353	0.789968	NA	unchanged
ENSMUSG00000111447	20	23.5416	18.4571	21.4411	20.86	-0.128195	0.581878	-0.220313	0.825628	NA	unchanged
ENSMUSG00000069713	6	2.24206	4.39454	6.77088	4.85187	0.415132	1.22156	0.339838	0.733978	NA	unchanged
ENSMUSG00000037608	812	932.697	886.818	927.611	889.781	0.0570362	0.098857	0.576957	0.563969	0.70662	unchanged
ENSMUSG00000019992	127	131.161	144.141	155.73	139.508	0.214563	0.226774	0.946152	0.344071	0.505771	unchanged
ENSMUSG00000019990	8	20.1785	20.2149	6.77088	13.7911	-0.0315696	0.788647	-0.04003	0.968069	NA	unchanged
ENSMUSG00000091730	89	81.8352	86.133	94.7923	87.9401	0.0792297	0.285196	0.277808	0.78116	0.865293	unchanged
ENSMUSG00000019986	86	94.1665	98.4377	90.2784	92.2207	0.0702891	0.27853	0.252357	0.800765	0.877681	unchanged
ENSMUSG00000111227	1	0	1.75782	0	0.689454	0.790848	3.36	0.235372	0.81392	NA	unchanged
ENSMUSG00000111102	1	0	0	0	0.25	-1.50728	4.99332	-0.301858	0.76276	NA	unchanged
ENSMUSG00000019982	17	23.5416	28.1251	18.0557	21.6806	0.202548	0.584654	0.34644	0.729012	NA	unchanged
ENSMUSG00000097923	1	3.36309	0.878908	0	1.3105	-2.15707	2.52344	-0.854814	0.392654	NA	unchanged
ENSMUSG00000019977	515	491.011	566.896	583.424	539.083	0.192084	0.117421	1.63585	0.10187	0.205501	unchanged
ENSMUSG00000112654	9	8.96824	8.78908	6.77088	8.38205	-0.200298	0.911798	-0.219673	0.826126	NA	unchanged
ENSMUSG00000037542	0	0	0.878908	0	0.219727	1.30378	4.98846	0.261359	0.793816	NA	unchanged
ENSMUSG00000037535	4	4.48412	5.27345	2.25696	4.00363	-0.148545	1.32287	-0.11229	0.910594	NA	unchanged
ENSMUSG00000050844	6	11.2103	6.15236	3.38544	6.68702	-0.826477	1.05069	-0.786605	0.431513	NA	unchanged
ENSMUSG00000097107	13	15.6944	18.4571	11.2848	14.6091	0.0664099	0.703114	0.0944512	0.924751	NA	unchanged
ENSMUSG00000019970	865	827.32	1103.91	1073.18	967.353	0.363462	0.0895739	4.05768	4.95633e-05	0.000319947	up
ENSMUSG00000090535	1	2.24206	6.15236	2.25696	2.91284	1.40755	1.62638	0.865449	0.386792	NA	unchanged
ENSMUSG00000097739	7	3.36309	3.51563	1.12848	3.7518	-1.12905	1.41521	-0.797793	0.424991	NA	unchanged
ENSMUSG00000097327	9	13.4524	13.1836	10.1563	11.4481	0.0677898	0.788586	0.0859637	0.931495	NA	unchanged
ENSMUSG00000044268	29	26.9047	31.6407	28.212	28.9394	0.100457	0.493469	0.203574	0.838687	0.899938	unchanged
ENSMUSG00000053219	95	71.7459	108.106	62.0664	84.2295	0.0376427	0.32721	0.115041	0.908412	0.944995	unchanged
ENSMUSG00000097705	5	1.12103	2.63672	1.12848	2.47156	-0.689744	1.71959	-0.401108	0.68834	NA	unchanged
ENSMUSG00000037490	8	5.60515	7.91017	7.89936	7.35367	0.211907	0.974806	0.217384	0.827909	NA	unchanged
ENSMUSG00000071359	43	42.5991	57.129	57.5525	50.0702	0.421652	0.376404	1.12021	0.262624	0.417775	unchanged
ENSMUSG00000010461	7	7.84721	4.39454	10.1563	7.34952	-0.0488527	0.993308	-0.0491818	0.960774	NA	unchanged
ENSMUSG00000061983	468	451.775	752.345	835.075	626.799	0.78475	0.113613	6.90725	4.94134e-12	1.44501e-10	up
ENSMUSG00000037455	72	88.5614	96.6799	76.7366	83.4945	0.119221	0.30076	0.396397	0.691812	0.803736	unchanged
ENSMUSG00000037440	14	12.3313	16.6993	10.1563	13.2967	0.0394191	0.734769	0.0536483	0.957215	NA	unchanged
ENSMUSG00000059763	0	0	0.878908	0	0.219727	1.30378	4.98846	0.261359	0.793816	NA	unchanged
ENSMUSG00000085451	1	2.24206	1.75782	1.12848	1.53209	-0.14511	2.09482	-0.0692708	0.944774	NA	unchanged
ENSMUSG00000019998	121	123.313	109.864	104.949	114.781	-0.184153	0.248706	-0.740444	0.459031	0.616483	unchanged
ENSMUSG00000020000	7	4.48412	3.51563	1.12848	4.03206	-1.27278	1.36773	-0.930577	0.352072	NA	unchanged
ENSMUSG00000087400	96	107.619	105.469	109.463	104.638	0.0785083	0.261695	0.299999	0.764178	0.853368	unchanged
ENSMUSG00000019997	162	211.875	307.618	310.332	247.956	0.7284	0.182266	3.99637	6.4322e-05	0.000402377	up
ENSMUSG00000037370	7	15.6944	5.27345	7.89936	8.96681	-0.789535	0.918985	-0.859138	0.390264	NA	unchanged
ENSMUSG00000019989	71	60.5356	36.0352	38.3683	51.4848	-0.82575	0.376729	-2.1919	0.0283871	0.0745521	unchanged
ENSMUSG00000019984	461	496.616	586.232	613.893	539.435	0.325564	0.118718	2.74233	0.00610048	0.0207266	up
ENSMUSG00000019987	2	1.12103	2.63672	2.25696	2.00368	0.643886	1.8511	0.347839	0.727961	NA	unchanged
ENSMUSG00000112758	0	0	0.878908	0	0.219727	1.30378	4.98846	0.261359	0.793816	NA	unchanged
ENSMUSG00000111970	0	2.24206	0	0	0.560515	-2.60155	3.86585	-0.672957	0.500975	NA	unchanged
ENSMUSG00000039166	468	458.501	456.153	410.767	448.355	-0.0934684	0.130035	-0.718796	0.472267	0.628309	unchanged
ENSMUSG00000112352	3	4.48412	1.75782	3.38544	3.15684	-0.556706	1.48909	-0.373857	0.708511	NA	unchanged
ENSMUSG00000019978	1830	1860.91	1521.39	1482.82	1673.78	-0.296164	0.0693866	-4.26831	1.96956e-05	0.000142958	down
ENSMUSG00000096546	0	1.12103	0.878908	0	0.499985	-0.181577	3.84894	-0.0471758	0.962373	NA	unchanged
ENSMUSG00000101537	2	8.96824	3.51563	4.51392	4.74945	-0.443106	1.26194	-0.351132	0.725489	NA	unchanged
ENSMUSG00000112630	20	25.7837	20.2149	22.5696	22.142	-0.0976119	0.566492	-0.17231	0.863194	NA	unchanged
ENSMUSG00000112803	5	5.60515	2.63672	0	3.31047	-1.92345	1.60451	-1.19877	0.230616	NA	unchanged
ENSMUSG00000112444	4	11.2103	2.63672	3.38544	5.30812	-1.337	1.21181	-1.10331	0.269891	NA	unchanged
ENSMUSG00000112491	20	20.1785	29.004	19.1842	22.0917	0.272266	0.573293	0.474916	0.634847	NA	unchanged
ENSMUSG00000049420	3	3.36309	7.03126	3.38544	4.19495	0.728741	1.30658	0.557745	0.577019	NA	unchanged
ENSMUSG00000039089	185	196.18	186.329	176.043	185.888	-0.070768	0.196737	-0.359708	0.719065	0.822253	unchanged
ENSMUSG00000112797	0	1.12103	0	0	0.280257	-1.59051	4.98765	-0.318891	0.749809	NA	unchanged
ENSMUSG00000111882	0	0	0.878908	0	0.219727	1.30378	4.98846	0.261359	0.793816	NA	unchanged
ENSMUSG00000111950	19	19.0575	15.8203	22.5696	19.1119	0.00324596	0.611503	0.00530817	0.995765	NA	unchanged
ENSMUSG00000039031	123	109.861	101.074	97.0493	107.746	-0.233274	0.258115	-0.903761	0.366122	0.527327	unchanged
ENSMUSG00000112751	3	4.48412	0.878908	0	2.09076	-2.9356	2.16296	-1.35721	0.174714	NA	unchanged
ENSMUSG00000019899	127	106.498	94.9221	98.1778	106.649	-0.27703	0.261655	-1.05876	0.289709	0.448457	unchanged
ENSMUSG00000112610	1	0	0	0	0.25	-1.50728	4.99332	-0.301858	0.76276	NA	unchanged
ENSMUSG00000112206	2	2.24206	4.39454	0	2.15915	0.0982398	1.89631	0.0518059	0.958683	NA	unchanged
ENSMUSG00000019889	1504	1457.34	1264.75	1240.2	1366.57	-0.241309	0.0760563	-3.17277	0.00150991	0.00634057	down
ENSMUSG00000049109	0	1.12103	0.878908	2.25696	1.06422	1.51895	2.7097	0.560559	0.575098	NA	unchanged
ENSMUSG00000090126	10	10.0893	18.4571	10.1563	12.1757	0.523662	0.775799	0.674996	0.499678	NA	unchanged
ENSMUSG00000038916	21	19.0575	10.5469	15.7987	16.6008	-0.618026	0.660298	-0.935981	0.349283	NA	unchanged
ENSMUSG00000110723	3	2.24206	0.878908	1.12848	1.81236	-1.39791	1.99788	-0.699694	0.484119	NA	unchanged
ENSMUSG00000110830	25	16.8154	24.6094	19.1842	21.4023	0.0680687	0.582974	0.116761	0.907049	NA	unchanged
ENSMUSG00000019883	29	44.8412	30.7618	22.5696	31.7931	-0.456247	0.489522	-0.932025	0.351324	0.513076	unchanged
ENSMUSG00000038876	51	53.8094	61.5236	44.0107	52.5859	0.0189733	0.375169	0.0505728	0.959666	0.975174	unchanged
ENSMUSG00000111090	2	0	0.878908	1.12848	1.00185	-0.0259006	2.67228	-0.00969233	0.992267	NA	unchanged
ENSMUSG00000111646	1	0	0.878908	0	0.469727	-0.113122	3.93403	-0.0287547	0.97706	NA	unchanged
ENSMUSG00000019880	0	3.36309	0	0	0.840772	-3.18682	3.3012	-0.965354	0.334368	NA	unchanged
ENSMUSG00000111195	3	1.12103	7.03126	4.51392	3.91655	1.47784	1.40444	1.05227	0.292676	NA	unchanged
ENSMUSG00000111554	20	17.9365	16.6993	15.7987	17.6086	-0.222984	0.630955	-0.353407	0.723783	NA	unchanged
ENSMUSG00000111001	3	3.36309	0.878908	0	1.8105	-2.70544	2.25197	-1.20137	0.229608	NA	unchanged
ENSMUSG00000075266	33	31.3888	36.9141	40.6253	35.4821	0.265024	0.446452	0.593624	0.552764	0.696753	unchanged
ENSMUSG00000111047	10	11.2103	16.6993	11.2848	12.2986	0.410745	0.762377	0.538768	0.590047	NA	unchanged
ENSMUSG00000111211	6	1.12103	1.75782	1.12848	2.50183	-1.29982	1.75251	-0.741689	0.458276	NA	unchanged
ENSMUSG00000019792	467	498.858	500.978	476.219	485.764	0.0189025	0.124218	0.152172	0.879052	0.925815	unchanged
ENSMUSG00000111080	2	3.36309	2.63672	4.51392	3.12843	0.409194	1.49358	0.273968	0.784109	NA	unchanged
ENSMUSG00000019791	26	12.3313	27.2462	28.212	23.4474	0.522556	0.574752	0.909185	0.363253	NA	unchanged
ENSMUSG00000039697	286	283.621	273.34	276.478	279.86	-0.0514545	0.160132	-0.321326	0.747964	0.842987	unchanged
ENSMUSG00000019789	0	0	0.878908	1.12848	0.501847	2.36192	3.72222	0.634546	0.525724	NA	unchanged
ENSMUSG00000111778	3	1.12103	0	1.12848	1.31238	-1.99967	2.51634	-0.794672	0.426804	NA	unchanged
ENSMUSG00000039684	188	215.238	224.122	195.227	205.647	0.0615083	0.192279	0.319891	0.749051	0.843821	unchanged
ENSMUSG00000000295	70	62.7777	55.3712	58.681	61.7075	-0.222259	0.339426	-0.654809	0.512591	0.664352	unchanged
ENSMUSG00000000296	241	243.263	217.09	168.144	217.374	-0.323426	0.191578	-1.68822	0.0913697	0.189484	unchanged
ENSMUSG00000111256	4	0	2.63672	6.77088	3.3519	1.1867	1.58776	0.747402	0.454821	NA	unchanged
ENSMUSG00000111865	1	0	0	0	0.25	-1.50728	4.99332	-0.301858	0.76276	NA	unchanged
ENSMUSG00000063760	238	242.142	113.379	116.233	177.439	-1.06496	0.204556	-5.20622	1.92731e-07	2.26426e-06	down
ENSMUSG00000069670	135	150.218	146.778	146.702	144.675	0.0425615	0.223025	0.190838	0.848653	0.906704	unchanged
ENSMUSG00000019787	1	0	0.878908	0	0.469727	-0.113122	3.93403	-0.0287547	0.97706	NA	unchanged
ENSMUSG00000112707	0	0	0.878908	1.12848	0.501847	2.36192	3.72222	0.634546	0.525724	NA	unchanged
ENSMUSG00000019785	12	13.4524	7.03126	5.6424	9.53151	-0.997089	0.871099	-1.14463	0.252361	NA	unchanged
ENSMUSG00000090087	0	1.12103	0	0	0.280257	-1.59051	4.98765	-0.318891	0.749809	NA	unchanged
ENSMUSG00000039531	135	164.791	117.774	134.289	137.964	-0.251436	0.234582	-1.07185	0.283789	0.441832	unchanged
ENSMUSG00000112280	10	5.60515	9.66799	12.4133	9.4216	0.486925	0.875886	0.555924	0.578263	NA	unchanged
ENSMUSG00000019782	109	98.6506	126.563	146.702	120.229	0.391318	0.247666	1.58002	0.114102	0.224505	unchanged
ENSMUSG00000111905	7	1.12103	2.63672	4.51392	3.81792	-0.213744	1.40794	-0.151814	0.879334	NA	unchanged
ENSMUSG00000071340	4	2.24206	4.39454	2.25696	3.22339	0.101062	1.46909	0.0687925	0.945155	NA	unchanged
ENSMUSG00000039508	0	0	0	1.12848	0.28212	1.48622	4.97685	0.298627	0.765225	NA	unchanged
ENSMUSG00000049872	14	26.9047	27.2462	29.3405	24.3728	0.475084	0.559782	0.848694	0.396051	0.557243	unchanged
ENSMUSG00000046031	3	2.24206	0.878908	1.12848	1.81236	-1.39791	1.99788	-0.699694	0.484119	NA	unchanged
ENSMUSG00000039497	525	477.559	487.794	462.677	488.257	-0.0767374	0.125122	-0.6133	0.539678	0.68603	unchanged
ENSMUSG00000111149	6	5.60515	9.66799	11.2848	8.13948	0.847784	0.938741	0.903108	0.366468	NA	unchanged
ENSMUSG00000047514	90	90.8034	97.5588	111.72	97.5204	0.207727	0.271761	0.764376	0.444643	0.602165	unchanged
ENSMUSG00000039480	492	519.037	500.978	418.666	482.67	-0.131942	0.131349	-1.00452	0.315129	0.475258	unchanged
ENSMUSG00000110791	1	1.12103	0.878908	0	0.749985	-1.1304	3.06027	-0.369378	0.711846	NA	unchanged
ENSMUSG00000039485	17	16.8154	25.4883	19.1842	19.622	0.408348	0.603615	0.676503	0.498721	NA	unchanged
ENSMUSG00000039462	4	5.60515	6.15236	0	3.93938	-0.587435	1.45472	-0.403814	0.68635	NA	unchanged
ENSMUSG00000019779	58	66.1408	54.4923	45.1392	55.9431	-0.310479	0.359532	-0.863565	0.387827	0.549331	unchanged
ENSMUSG00000111042	6	8.96824	4.39454	3.38544	5.68706	-0.930925	1.12509	-0.827421	0.407998	NA	unchanged
ENSMUSG00000110865	0	1.12103	0	0	0.280257	-1.59051	4.98765	-0.318891	0.749809	NA	unchanged
ENSMUSG00000044499	11	14.5734	7.91017	13.5418	11.7563	-0.265059	0.784861	-0.337715	0.735578	NA	unchanged
ENSMUSG00000111231	1	0	0	1.12848	0.53212	0.0352255	3.76823	0.009348	0.992541	NA	unchanged
ENSMUSG00000019777	174	152.46	190.723	192.97	177.538	0.231036	0.202946	1.13841	0.25495	0.40954	unchanged
ENSMUSG00000069662	24	19.0575	21.0938	33.8544	24.5014	0.337829	0.552553	0.611396	0.540937	0.686768	unchanged
ENSMUSG00000046463	5	2.24206	5.27345	4.51392	4.25736	0.427489	1.28778	0.331958	0.739921	NA	unchanged
ENSMUSG00000097742	0	0	0.878908	0	0.219727	1.30378	4.98846	0.261359	0.793816	NA	unchanged
ENSMUSG00000094311	0	1.12103	0	0	0.280257	-1.59051	4.98765	-0.318891	0.749809	NA	unchanged
ENSMUSG00000019846	66	62.7777	41.3087	30.469	50.1388	-0.834061	0.385309	-2.16465	0.0304143	0.0788355	unchanged
ENSMUSG00000051736	2	5.60515	3.51563	4.51392	3.90868	0.0842052	1.34873	0.0624329	0.950218	NA	unchanged
ENSMUSG00000019845	103	124.434	137.11	125.261	122.451	0.210767	0.246077	0.856508	0.391717	0.553098	unchanged
ENSMUSG00000062074	4	2.24206	7.03126	3.38544	4.16469	0.74584	1.31811	0.56584	0.571503	NA	unchanged
ENSMUSG00000111008	12	4.48412	9.66799	7.89936	8.51287	0.0855853	0.932852	0.0917459	0.9269	NA	unchanged
ENSMUSG00000111183	0	1.12103	0	0	0.280257	-1.59051	4.98765	-0.318891	0.749809	NA	unchanged
ENSMUSG00000019843	964	928.213	718.947	724.484	833.911	-0.391195	0.0954323	-4.09919	4.14597e-05	0.000273009	down
ENSMUSG00000087014	1	1.12103	0	1.12848	0.812378	-1.01284	2.98507	-0.339302	0.734382	NA	unchanged
ENSMUSG00000086915	15	7.84721	10.5469	2.25696	8.91277	-0.804226	0.960706	-0.83712	0.402525	NA	unchanged
ENSMUSG00000019842	242	190.575	246.973	231.338	227.722	0.143706	0.187103	0.768058	0.442453	0.600157	unchanged
ENSMUSG00000087177	554	482.043	497.462	433.336	491.71	-0.152776	0.131232	-1.16417	0.244356	0.396718	unchanged
ENSMUSG00000111847	3	1.12103	2.63672	1.12848	1.97156	-0.119527	1.87152	-0.0638664	0.949077	NA	unchanged
ENSMUSG00000019841	915	1042.56	931.643	877.958	941.789	-0.110771	0.0965678	-1.14708	0.251349	0.405096	unchanged
ENSMUSG00000096687	79	79.5931	59.7657	69.9658	72.0812	-0.294193	0.315481	-0.932522	0.351067	0.512825	unchanged
ENSMUSG00000097890	6	8.96824	11.4258	7.89936	8.57335	0.382967	0.912391	0.41974	0.674676	NA	unchanged
ENSMUSG00000071335	2	0	0.878908	1.12848	1.00185	-0.0259006	2.67228	-0.00969233	0.992267	NA	unchanged
ENSMUSG00000038528	0	0	0.878908	2.25696	0.783967	2.99644	3.13162	0.956833	0.338652	NA	unchanged
ENSMUSG00000038522	1	3.36309	1.75782	2.25696	2.09447	-0.113192	1.81913	-0.0622233	0.950385	NA	unchanged
ENSMUSG00000019838	172	192.817	148.535	123.004	159.089	-0.419552	0.218501	-1.92014	0.0548404	0.126553	unchanged
ENSMUSG00000102632	14	15.6944	16.6993	21.4411	16.9587	0.356582	0.647775	0.550472	0.581996	NA	unchanged
ENSMUSG00000038510	309	320.615	485.157	466.062	395.209	0.596743	0.137057	4.35396	1.33699e-05	0.000100969	up
ENSMUSG00000019837	191	207.391	299.708	278.735	244.208	0.540798	0.174341	3.10196	0.00192247	0.0077952	up
ENSMUSG00000111213	0	0	1.75782	0	0.439454	2.1982	4.25377	0.516764	0.605321	NA	unchanged
ENSMUSG00000075232	439	450.654	433.302	498.788	455.436	0.0642074	0.131465	0.488398	0.625268	0.754938	unchanged
ENSMUSG00000038481	1462	1503.3	1529.3	1483.95	1494.64	0.0241625	0.0731913	0.330128	0.741304	0.837893	unchanged
ENSMUSG00000038491	2	2.24206	3.51563	1.12848	2.22154	0.158776	1.76346	0.0900366	0.928258	NA	unchanged
ENSMUSG00000019834	6	1.12103	0	2.25696	2.3445	-1.74977	1.94456	-0.899829	0.368212	NA	unchanged
ENSMUSG00000063428	8	2.24206	3.51563	1.12848	3.72154	-1.11703	1.44436	-0.773376	0.4393	NA	unchanged
ENSMUSG00000045555	15	19.0575	14.0625	20.3126	17.1082	0.0068006	0.648541	0.010486	0.991634	NA	unchanged
ENSMUSG00000038446	168	190.575	211.817	188.456	189.712	0.163124	0.198478	0.821877	0.411147	0.570629	unchanged
ENSMUSG00000019831	212	260.079	228.516	242.623	235.805	-0.00196873	0.181845	-0.0108264	0.991362	0.994558	unchanged
ENSMUSG00000046922	0	0	0.878908	0	0.219727	1.30378	4.98846	0.261359	0.793816	NA	unchanged
ENSMUSG00000038417	1393	1325.06	1522.27	1447.84	1422.04	0.128482	0.076283	1.68428	0.0921273	0.190535	unchanged
ENSMUSG00000091415	29	22.4206	28.1251	39.4968	29.7606	0.38376	0.498668	0.76957	0.441555	0.599873	unchanged
ENSMUSG00000110822	2	1.12103	6.15236	4.51392	3.44683	1.76739	1.51331	1.16789	0.242849	NA	unchanged
ENSMUSG00000111601	74	56.0515	106.348	94.7923	82.7979	0.627716	0.302586	2.07451	0.0380321	0.0944824	unchanged
ENSMUSG00000019826	127	108.74	223.243	185.071	161.013	0.794062	0.221297	3.58822	0.000332937	0.00171718	up
ENSMUSG00000019823	194	150.218	286.524	279.863	227.651	0.715435	0.188241	3.80064	0.000144323	0.000822689	up
ENSMUSG00000019822	94	103.135	148.535	168.144	128.453	0.68245	0.240498	2.83765	0.00454464	0.0161884	up
ENSMUSG00000078451	17	16.8154	20.2149	28.212	20.5606	0.510174	0.593416	0.859724	0.389941	NA	unchanged
ENSMUSG00000019818	299	353.124	459.669	399.482	377.819	0.402643	0.148828	2.70543	0.00682157	0.0227749	up
ENSMUSG00000075225	115	104.256	126.563	97.0493	110.717	0.033671	0.262289	0.128374	0.897853	0.938774	unchanged
ENSMUSG00000090708	3	0	0.878908	2.25696	1.53397	0.0182148	2.22105	0.00820096	0.993457	NA	unchanged
ENSMUSG00000091370	1	0	0	0	0.25	-1.50728	4.99332	-0.301858	0.76276	NA	unchanged
ENSMUSG00000019813	812	816.11	800.685	732.384	790.295	-0.0845344	0.0996786	-0.848069	0.396399	0.557569	unchanged
ENSMUSG00000102114	14	32.5099	31.6407	19.1842	24.3337	0.147551	0.586272	0.251677	0.801291	0.877976	unchanged
ENSMUSG00000038332	590	626.656	711.037	741.411	667.276	0.255352	0.106948	2.38763	0.0169574	0.048844	up
ENSMUSG00000071324	26	23.5416	30.7618	18.0557	24.5898	-0.00930841	0.549628	-0.0169358	0.986488	0.991072	unchanged
ENSMUSG00000048756	3122	3200.54	3394.34	3429.45	3286.58	0.110117	0.0523007	2.10546	0.0352516	0.0890088	unchanged
ENSMUSG00000038302	743	744.364	589.747	583.424	665.134	-0.342023	0.105586	-3.23927	0.00119836	0.00520705	down
ENSMUSG00000019804	498	508.948	749.709	681.602	609.565	0.509686	0.113389	4.49504	6.95561e-06	5.65773e-05	up
ENSMUSG00000019803	0	0	0	1.12848	0.28212	1.48622	4.97685	0.298627	0.765225	NA	unchanged
ENSMUSG00000038280	98	93.0455	168.75	147.831	126.907	0.730795	0.241855	3.02162	0.00251427	0.00980502	up
ENSMUSG00000019802	418	477.559	426.27	423.18	436.252	-0.074556	0.133215	-0.559669	0.575706	0.716444	unchanged
ENSMUSG00000044770	6	8.96824	8.78908	11.2848	8.76053	0.423	0.901398	0.469272	0.638875	NA	unchanged
ENSMUSG00000038248	381	357.609	359.473	378.041	369.031	-0.00420325	0.141332	-0.0297403	0.976274	0.985368	unchanged
ENSMUSG00000111171	0	3.36309	4.39454	1.12848	2.22153	0.766904	1.91579	0.400306	0.688931	NA	unchanged
ENSMUSG00000045008	2	1.12103	0	2.25696	1.3445	-0.53417	2.36323	-0.226034	0.821175	NA	unchanged
ENSMUSG00000038240	1254	1245.46	1201.47	1130.74	1207.92	-0.0985296	0.0812499	-1.21267	0.225255	0.373302	unchanged
ENSMUSG00000038214	449	400.208	623.146	620.664	523.254	0.549108	0.121927	4.50358	6.6819e-06	5.45336e-05	up
ENSMUSG00000111368	73	50.4463	69.4337	80.1221	68.2505	0.268902	0.335521	0.801446	0.422873	0.581713	unchanged
ENSMUSG00000019797	159	179.365	243.458	207.64	197.366	0.42	0.197189	2.12993	0.033177	0.0846586	unchanged
ENSMUSG00000047139	11	7.84721	19.336	13.5418	12.9312	0.805337	0.75402	1.06806	0.285494	NA	unchanged
ENSMUSG00000075184	2	3.36309	6.15236	4.51392	4.00734	1.00724	1.34383	0.749533	0.453536	NA	unchanged
ENSMUSG00000111749	0	0	0	1.12848	0.28212	1.48622	4.97685	0.298627	0.765225	NA	unchanged
ENSMUSG00000111377	1	0	0	0	0.25	-1.50728	4.99332	-0.301858	0.76276	NA	unchanged
ENSMUSG00000111422	1	0	0.878908	1.12848	0.751847	0.936267	3.06718	0.305254	0.760173	NA	unchanged
ENSMUSG00000111342	0	2.24206	0.878908	0	0.780242	-1.19547	3.21245	-0.372136	0.709791	NA	unchanged
ENSMUSG00000019863	137	113.224	172.266	170.4	148.223	0.45124	0.22426	2.01213	0.0442066	0.106362	unchanged
ENSMUSG00000019864	378	358.73	374.415	416.409	381.888	0.0989959	0.140841	0.702893	0.482123	0.637021	unchanged
ENSMUSG00000019866	8	6.72618	6.15236	12.4133	8.32295	0.315362	0.933884	0.337689	0.735597	NA	unchanged
ENSMUSG00000111122	3	3.36309	0.878908	9.02784	4.06746	0.605708	1.4138	0.428425	0.668341	NA	unchanged
ENSMUSG00000091358	1	0	0.878908	2.25696	1.03397	1.56625	2.73396	0.572888	0.566721	NA	unchanged
ENSMUSG00000038160	460	487.648	488.673	470.576	476.724	0.0192198	0.124795	0.154011	0.877601	0.925331	unchanged
ENSMUSG00000111078	0	1.12103	0	0	0.280257	-1.59051	4.98765	-0.318891	0.749809	NA	unchanged
ENSMUSG00000038151	113	135.645	51.8556	58.681	89.7953	-1.17218	0.293018	-4.00039	6.32393e-05	0.000395808	down
ENSMUSG00000111535	4	6.72618	5.27345	2.25696	4.56415	-0.480855	1.2535	-0.383611	0.701267	NA	unchanged
ENSMUSG00000019849	878	867.677	1402.74	1424.14	1143.14	0.694939	0.0827642	8.39662	4.59528e-17	2.7072e-15	up
ENSMUSG00000019848	379	397.966	335.743	283.249	348.989	-0.32299	0.150208	-2.15028	0.0315329	0.0812153	unchanged
ENSMUSG00000090088	2	4.48412	2.63672	1.12848	2.56233	-0.749774	1.66678	-0.449833	0.652831	NA	unchanged
ENSMUSG00000071317	37	45.9622	50.0978	39.4968	43.1392	0.119628	0.411468	0.290733	0.771255	0.858627	unchanged
ENSMUSG00000063804	255	292.589	204.786	225.696	244.518	-0.348288	0.176443	-1.97394	0.048389	0.114517	unchanged
ENSMUSG00000038822	425	494.374	399.024	408.51	431.727	-0.186071	0.135287	-1.37537	0.169015	0.301377	unchanged
ENSMUSG00000110874	1	1.12103	0	0	0.530257	-2.53255	3.64761	-0.694304	0.487492	NA	unchanged
ENSMUSG00000110843	0	0	1.75782	0	0.439454	2.1982	4.25377	0.516764	0.605321	NA	unchanged
ENSMUSG00000056073	28	25.7837	14.9414	21.4411	22.5416	-0.575813	0.567238	-1.01512	0.31005	NA	unchanged
ENSMUSG00000110779	2	0	0	0	0.5	-2.46027	4.04084	-0.608851	0.542623	NA	unchanged
ENSMUSG00000038774	418	429.354	362.11	346.443	388.977	-0.256557	0.137074	-1.87167	0.0612517	0.138349	unchanged
ENSMUSG00000019913	2	1.12103	0.878908	1.12848	1.2821	-0.65172	2.2887	-0.284756	0.775831	NA	unchanged
ENSMUSG00000112212	0	2.24206	0.878908	0	0.780242	-1.19547	3.21245	-0.372136	0.709791	NA	unchanged
ENSMUSG00000112244	0	0	0	1.12848	0.28212	1.48622	4.97685	0.298627	0.765225	NA	unchanged
ENSMUSG00000019893	0	2.24206	0	1.12848	0.842635	-1.06863	3.13085	-0.341324	0.73286	NA	unchanged
ENSMUSG00000019891	1253	1266.76	1134.67	1069.8	1181.06	-0.19127	0.082005	-2.33242	0.0196788	0.0553012	unchanged
ENSMUSG00000019861	110	112.103	123.926	117.362	115.848	0.121178	0.247727	0.489158	0.62473	0.7547	unchanged
ENSMUSG00000023068	198	188.333	210.059	236.981	208.343	0.20697	0.188171	1.0999	0.271374	0.427936	unchanged
ENSMUSG00000112563	0	1.12103	0	0	0.280257	-1.59051	4.98765	-0.318891	0.749809	NA	unchanged
ENSMUSG00000049576	0	5.60515	8.78908	5.6424	5.00916	1.40455	1.33613	1.05121	0.293164	NA	unchanged
ENSMUSG00000112552	2	0	0	0	0.5	-2.46027	4.04084	-0.608851	0.542623	NA	unchanged
ENSMUSG00000038602	16	23.5416	14.0625	12.4133	16.5044	-0.570665	0.662289	-0.861656	0.388877	NA	unchanged
ENSMUSG00000112835	1	0	0	0	0.25	-1.50728	4.99332	-0.301858	0.76276	NA	unchanged
ENSMUSG00000038594	223	241.021	225	190.713	219.934	-0.153455	0.185702	-0.826347	0.408607	0.568611	unchanged
ENSMUSG00000112709	0	1.12103	0	0	0.280257	-1.59051	4.98765	-0.318891	0.749809	NA	unchanged
ENSMUSG00000111892	0	1.12103	2.63672	0	0.939439	1.3161	2.99733	0.43909	0.660596	NA	unchanged
ENSMUSG00000112132	5	4.48412	1.75782	1.12848	3.0926	-1.69858	1.57272	-1.08003	0.280131	NA	unchanged
ENSMUSG00000112733	0	1.12103	0	0	0.280257	-1.59051	4.98765	-0.318891	0.749809	NA	unchanged
ENSMUSG00000112739	5	3.36309	3.51563	4.51392	4.09816	-0.0706749	1.29745	-0.054472	0.956559	NA	unchanged
ENSMUSG00000058298	410	460.743	430.665	364.499	416.477	-0.125877	0.141287	-0.890929	0.372967	0.534017	unchanged
ENSMUSG00000019857	116	116.587	154.688	161.373	137.162	0.441486	0.228701	1.93041	0.0535563	0.123991	unchanged
ENSMUSG00000019856	73	57.1725	62.4025	63.1949	63.9425	-0.0549159	0.337239	-0.16284	0.870645	0.920396	unchanged
ENSMUSG00000003746	79	78.4721	31.6407	56.424	61.3842	-0.855345	0.367082	-2.33012	0.0198	0.0555451	unchanged
ENSMUSG00000038122	313	315.009	225.879	195.227	262.279	-0.572266	0.169596	-3.37429	0.00074006	0.00343718	down
ENSMUSG00000047669	32	24.6627	31.6407	32.7259	30.2573	0.17965	0.485895	0.36973	0.711584	0.816699	unchanged
ENSMUSG00000050953	46	39.236	43.9454	47.3962	44.1444	0.0957909	0.401438	0.238619	0.811401	0.883788	unchanged
ENSMUSG00000112833	13	16.8154	6.15236	6.77088	10.6847	-1.20707	0.832531	-1.44988	0.147091	NA	unchanged
ENSMUSG00000111954	6	10.0893	13.1836	7.89936	9.29306	0.408791	0.885922	0.46143	0.64449	NA	unchanged
ENSMUSG00000111969	3	1.12103	0.878908	4.51392	2.37846	0.342956	1.75763	0.195124	0.845296	NA	unchanged
ENSMUSG00000019878	152	183.849	181.055	181.685	174.647	0.113391	0.207115	0.547479	0.58405	0.72312	unchanged
ENSMUSG00000019877	119	122.192	147.657	137.675	131.631	0.244553	0.233177	1.04879	0.294277	0.453677	unchanged
ENSMUSG00000019876	16	10.0893	8.78908	12.4133	11.8229	-0.314235	0.781625	-0.402028	0.687664	NA	unchanged
ENSMUSG00000019872	0	2.24206	0	1.12848	0.842635	-1.06863	3.13085	-0.341324	0.73286	NA	unchanged
ENSMUSG00000075046	0	1.12103	0	0	0.280257	-1.59051	4.98765	-0.318891	0.749809	NA	unchanged
ENSMUSG00000038039	141	133.403	195.118	127.518	149.26	0.24137	0.243513	0.991199	0.321588	0.481946	unchanged
ENSMUSG00000019920	784	754.453	749.709	747.054	758.804	-0.0400014	0.0994662	-0.402161	0.687566	0.800335	unchanged
ENSMUSG00000003226	476	564.999	518.556	537.157	524.178	0.0213215	0.125822	0.169457	0.865437	0.917387	unchanged
ENSMUSG00000038010	120	118.829	113.379	108.334	115.136	-0.106163	0.248216	-0.427705	0.668866	0.786261	unchanged
ENSMUSG00000003227	4	1.12103	2.63672	3.38544	2.7858	0.21247	1.5912	0.133528	0.893775	NA	unchanged
ENSMUSG00000112424	15	15.6944	9.66799	15.7987	14.0403	-0.282544	0.71596	-0.394636	0.693111	NA	unchanged
ENSMUSG00000037990	223	252.232	178.418	177.171	207.705	-0.416844	0.188454	-2.21192	0.0269724	0.071393	unchanged
ENSMUSG00000019917	176	202.906	195.997	146.702	180.401	-0.136613	0.213877	-0.638746	0.522988	0.672663	unchanged
ENSMUSG00000098188	24	34.7519	26.3672	20.3126	26.358	-0.320445	0.528385	-0.606461	0.544208	0.689406	unchanged
ENSMUSG00000019916	381	430.475	179.297	177.171	291.986	-1.18521	0.164217	-7.21735	5.30092e-13	1.84862e-11	down
ENSMUSG00000009646	3	1.12103	1.75782	1.12848	1.75183	-0.510832	1.9786	-0.258178	0.796269	NA	unchanged
ENSMUSG00000009654	1	0	0	4.51392	1.37848	2.07798	2.66197	0.780617	0.435028	NA	unchanged
ENSMUSG00000009647	809	810.505	823.537	770.752	803.448	-0.0209859	0.0978116	-0.214554	0.830115	0.894149	unchanged
ENSMUSG00000071280	1	0	0.878908	1.12848	0.751847	0.936267	3.06718	0.305254	0.760173	NA	unchanged
ENSMUSG00000020111	646	671.497	788.381	760.596	716.618	0.234854	0.10271	2.28658	0.0222202	0.0608724	unchanged
ENSMUSG00000020109	171	158.065	377.052	346.443	263.14	1.13701	0.171904	6.61422	3.73529e-11	9.40486e-10	up
ENSMUSG00000020108	83	88.5614	58.8868	63.1949	73.4108	-0.492274	0.31207	-1.57745	0.114693	0.225448	unchanged
ENSMUSG00000020107	238	232.053	346.29	371.27	296.903	0.60834	0.158	3.85024	0.000118002	0.000692155	up
ENSMUSG00000044475	371	364.335	446.485	397.225	394.761	0.200877	0.13884	1.44682	0.147947	0.272621	unchanged
ENSMUSG00000058297	56	50.4463	53.6134	64.3234	56.0958	0.141916	0.358345	0.396033	0.69208	0.803971	unchanged
ENSMUSG00000057337	315	330.704	582.716	563.112	447.883	0.828915	0.130024	6.3751	1.82838e-10	4.01978e-09	up
ENSMUSG00000004207	1587	1461.82	2664.85	2838.13	2137.95	0.849971	0.0679638	12.5062	6.90137e-36	3.3502e-33	up
ENSMUSG00000012819	68	80.7142	79.1017	86.893	78.6772	0.15845	0.303472	0.522125	0.601583	0.737084	unchanged
ENSMUSG00000020101	25	29.1468	25.4883	16.9272	24.1406	-0.339168	0.549402	-0.617341	0.53701	0.683856	unchanged
ENSMUSG00000090439	2	1.12103	1.75782	2.25696	1.78395	0.348634	1.94589	0.179164	0.857809	NA	unchanged
ENSMUSG00000020100	164	151.339	455.274	375.784	286.599	1.40006	0.173753	8.05776	7.77075e-16	3.99601e-14	up
ENSMUSG00000020099	805	674.86	921.975	970.493	843.082	0.351941	0.104553	3.36614	0.000762278	0.00352657	up
ENSMUSG00000037247	1	0	2.63672	4.51392	2.03766	2.75978	2.19151	1.25931	0.207919	NA	unchanged
ENSMUSG00000098055	1	0	0	1.12848	0.53212	0.0352255	3.76823	0.009348	0.992541	NA	unchanged
ENSMUSG00000093568	15	7.84721	12.3047	10.1563	11.3271	-0.0272793	0.800346	-0.0340843	0.97281	NA	unchanged
ENSMUSG00000093489	78	58.2936	94.0432	97.0493	81.8465	0.482881	0.302811	1.59466	0.110788	0.219442	unchanged
ENSMUSG00000093573	150	155.823	209.18	185.071	175.019	0.369824	0.204879	1.80509	0.0710613	0.155499	unchanged
ENSMUSG00000020098	6	8.96824	9.66799	7.89936	8.1339	0.241492	0.930911	0.259414	0.795316	NA	unchanged
ENSMUSG00000020097	765	779.116	892.971	955.823	848.227	0.258478	0.09586	2.69641	0.00700909	0.0233239	up
ENSMUSG00000059901	142	126.676	135.352	134.289	134.579	0.00394939	0.231211	0.0170813	0.986372	0.991072	unchanged
ENSMUSG00000037202	0	0	1.75782	1.12848	0.721574	2.8957	3.21946	0.899438	0.368419	NA	unchanged
ENSMUSG00000020092	1368	1383.35	2030.28	2146.37	1732	0.601263	0.0700411	8.58443	9.12903e-18	5.9246e-16	up
ENSMUSG00000112256	3	4.48412	6.15236	5.6424	4.81972	0.664398	1.20968	0.549234	0.582845	NA	unchanged
ENSMUSG00000037171	716	624.414	1107.42	991.934	859.943	0.647588	0.103694	6.2452	4.2326e-10	8.52275e-09	up
ENSMUSG00000020091	709	742.122	1242.78	1331.61	1006.38	0.826357	0.0905485	9.12613	7.09933e-20	6.33511e-18	up
ENSMUSG00000043126	3	3.36309	5.27345	1.12848	3.19125	0.0430253	1.50274	0.0286311	0.977159	NA	unchanged
ENSMUSG00000037151	476	455.138	579.2	537.157	511.874	0.262924	0.121672	2.16092	0.0307018	0.07943	unchanged
ENSMUSG00000112080	0	1.12103	0	1.12848	0.562378	-0.0333502	3.69807	-0.00901827	0.992805	NA	unchanged
ENSMUSG00000112058	2	4.48412	1.75782	6.77088	3.7532	0.377847	1.41158	0.267677	0.788948	NA	unchanged
ENSMUSG00000101792	5	3.36309	1.75782	1.12848	2.81235	-1.52081	1.63071	-0.932608	0.351023	NA	unchanged
ENSMUSG00000020090	5	5.60515	6.15236	7.89936	6.16422	0.401419	1.06478	0.376997	0.706175	NA	unchanged
ENSMUSG00000020089	302	322.857	476.368	443.493	386.179	0.560409	0.139923	4.00511	6.19893e-05	0.000388987	up
ENSMUSG00000112581	2	2.24206	2.63672	3.38544	2.56606	0.50101	1.6342	0.306578	0.759165	NA	unchanged
ENSMUSG00000020088	334	357.609	472.853	438.979	400.86	0.40142	0.137214	2.92551	0.00343894	0.0127552	up
ENSMUSG00000020087	290	270.168	463.185	531.514	388.717	0.824644	0.144079	5.72355	1.04322e-08	1.57862e-07	up
ENSMUSG00000020085	137	135.645	218.848	198.612	172.526	0.616671	0.206332	2.98873	0.00280142	0.0107466	up
ENSMUSG00000020086	198	188.333	335.743	264.064	246.535	0.638734	0.183272	3.48518	0.000491814	0.00241158	up
ENSMUSG00000058806	456	433.839	419.239	338.544	411.905	-0.227222	0.143226	-1.58646	0.112634	0.222533	unchanged
ENSMUSG00000112018	2	1.12103	2.63672	1.12848	1.72156	0.283342	1.98778	0.142542	0.886652	NA	unchanged
ENSMUSG00000046687	173	169.276	245.215	212.154	199.911	0.421233	0.193301	2.17915	0.0293202	0.0764569	unchanged
ENSMUSG00000020083	29	31.3888	37.793	38.3683	34.1376	0.335504	0.455085	0.737234	0.46098	0.618445	unchanged
ENSMUSG00000044312	0	0	2.63672	0	0.659181	2.78265	3.60731	0.771393	0.440474	NA	unchanged
ENSMUSG00000037031	149	130.039	224.122	187.328	172.622	0.562249	0.211951	2.65273	0.00798444	0.0260342	up
ENSMUSG00000020081	5	6.72618	3.51563	5.6424	5.22105	-0.367011	1.1592	-0.316608	0.751541	NA	unchanged
ENSMUSG00000037012	449	419.265	624.904	567.625	515.199	0.459011	0.123285	3.72316	0.000196744	0.00108138	up
ENSMUSG00000085347	32	23.5416	40.4298	31.5974	31.8922	0.37663	0.480032	0.784594	0.432691	0.591545	unchanged
ENSMUSG00000020080	2	1.12103	3.51563	4.51392	2.78765	1.34757	1.63	0.826731	0.408389	NA	unchanged
ENSMUSG00000020079	380	423.749	577.443	628.563	502.439	0.585104	0.126023	4.64282	3.4368e-06	3.05113e-05	up
ENSMUSG00000097129	9	6.72618	7.03126	6.77088	7.38208	-0.190772	0.971136	-0.196442	0.844264	NA	unchanged
ENSMUSG00000020078	289	310.525	357.716	363.371	330.153	0.266918	0.149005	1.79133	0.0732403	0.159405	unchanged
ENSMUSG00000020077	11	11.2103	4.39454	11.2848	9.47241	-0.528279	0.888322	-0.594693	0.552049	NA	unchanged
ENSMUSG00000036955	151	190.575	238.184	273.092	213.213	0.582145	0.195331	2.98031	0.00287957	0.0109983	up
ENSMUSG00000105203	9	5.60515	7.03126	12.4133	8.51242	0.393203	0.924874	0.425143	0.670733	NA	unchanged
ENSMUSG00000020075	675	723.064	843.752	858.773	775.147	0.284709	0.0997151	2.85522	0.00430067	0.0154737	up
ENSMUSG00000112347	9	10.0893	9.66799	5.6424	8.59991	-0.301911	0.908408	-0.332351	0.739624	NA	unchanged
ENSMUSG00000020076	289	307.162	316.407	296.79	302.34	0.0430312	0.155725	0.276329	0.782295	0.865957	unchanged
ENSMUSG00000036923	389	417.023	385.841	389.326	395.297	-0.055709	0.136421	-0.408362	0.683008	0.797299	unchanged
ENSMUSG00000020074	871	933.818	1117.09	1092.37	1003.57	0.293196	0.0888707	3.29913	0.000969845	0.00434479	up
ENSMUSG00000047146	4959	4975.13	4951.77	4642.57	4882.12	-0.0490884	0.0479226	-1.02433	0.305681	0.465581	unchanged
ENSMUSG00000071253	119	152.46	214.454	218.925	176.21	0.677924	0.210656	3.21816	0.00129015	0.00555246	up
ENSMUSG00000036875	454	491.011	657.423	640.977	560.853	0.459953	0.116516	3.94756	7.89504e-05	0.000483178	up
ENSMUSG00000020070	303	315.009	363.868	364.499	336.594	0.237507	0.146819	1.61769	0.105729	0.211841	unchanged
ENSMUSG00000020069	176	181.607	228.516	268.578	213.675	0.471944	0.188597	2.5024	0.0123355	0.0373495	up
ENSMUSG00000020072	19	14.5734	34.2774	32.7259	25.1442	0.993588	0.542281	1.83224	0.0669161	0.148246	unchanged
ENSMUSG00000087030	5	4.48412	1.75782	4.51392	3.93896	-0.625994	1.34645	-0.464923	0.641987	NA	unchanged
ENSMUSG00000112129	4	6.72618	6.15236	3.38544	5.06599	-0.147221	1.18138	-0.124618	0.900826	NA	unchanged
ENSMUSG00000020067	134	104.256	134.473	112.848	121.394	0.0551201	0.252907	0.217947	0.827471	0.892877	unchanged
ENSMUSG00000045391	8	1.12103	5.27345	5.6424	5.00922	0.239095	1.24264	0.192408	0.847422	NA	unchanged
ENSMUSG00000020064	1699	1779.07	1576.76	1676.92	1682.94	-0.0971299	0.0715063	-1.35834	0.174356	0.308363	unchanged
ENSMUSG00000096991	3	10.0893	2.63672	6.77088	5.62422	-0.490003	1.17453	-0.417191	0.676538	NA	unchanged
ENSMUSG00000020063	419	442.807	413.087	420.923	423.954	-0.0471186	0.131597	-0.358052	0.720305	0.822973	unchanged
ENSMUSG00000085372	4	4.48412	0	2.25696	2.68527	-2.00135	1.79971	-1.11204	0.266121	NA	unchanged
ENSMUSG00000036764	19	17.9365	17.5782	14.6702	17.2962	-0.191456	0.637344	-0.300396	0.763875	NA	unchanged
ENSMUSG00000060843	15	23.5416	25.4883	10.1563	18.5466	-0.087662	0.6607	-0.132681	0.894446	NA	unchanged
ENSMUSG00000042846	0	0	3.51563	1.12848	1.16103	3.58983	2.71963	1.31997	0.186844	NA	unchanged
ENSMUSG00000112202	0	0	0	1.12848	0.28212	1.48622	4.97685	0.298627	0.765225	NA	unchanged
ENSMUSG00000112425	21	24.6627	14.9414	23.6981	21.0755	-0.251662	0.58907	-0.427219	0.66922	NA	unchanged
ENSMUSG00000112514	2	1.12103	1.75782	1.12848	1.50183	-0.107612	2.10709	-0.0510715	0.959269	NA	unchanged
ENSMUSG00000112379	0	0	1.75782	0	0.439454	2.1982	4.25377	0.516764	0.605321	NA	unchanged
ENSMUSG00000112267	10	7.84721	8.78908	15.7987	10.6088	0.445349	0.829759	0.536721	0.591461	NA	unchanged
ENSMUSG00000097134	355	350.882	365.626	374.655	361.541	0.0678718	0.141495	0.479677	0.631457	0.759426	unchanged
ENSMUSG00000097921	15	12.3313	33.3985	27.0835	21.9533	1.14697	0.584941	1.96083	0.0498992	NA	unchanged
ENSMUSG00000112925	45	30.2678	25.4883	28.212	32.242	-0.494328	0.47955	-1.03082	0.302626	0.462329	unchanged
ENSMUSG00000019873	444	474.196	446.485	429.951	448.658	-0.0653929	0.128653	-0.508291	0.61125	0.744252	unchanged
ENSMUSG00000037876	2859	2789.12	2310.65	2434.13	2598.23	-0.252827	0.0589907	-4.28588	1.82015e-05	0.000133309	down
ENSMUSG00000075000	113	117.708	143.262	163.63	134.4	0.40908	0.233365	1.75296	0.0796081	0.170272	unchanged
ENSMUSG00000112314	11	2.24206	5.27345	5.6424	6.03948	-0.294752	1.13078	-0.260662	0.794353	NA	unchanged
ENSMUSG00000057134	151	123.313	209.18	209.897	173.348	0.608475	0.209344	2.90657	0.00365409	0.0134382	up
ENSMUSG00000074999	1	0	0	1.12848	0.53212	0.0352255	3.76823	0.009348	0.992541	NA	unchanged
ENSMUSG00000112558	1	5.60515	5.27345	4.51392	4.09813	0.590733	1.35522	0.435896	0.662912	NA	unchanged
ENSMUSG00000037855	43	35.873	41.3087	48.5246	42.1766	0.181296	0.412888	0.439092	0.660595	0.780301	unchanged
ENSMUSG00000037846	299	302.678	310.255	282.12	298.513	-0.0198868	0.156935	-0.12672	0.899162	0.939819	unchanged
ENSMUSG00000086838	0	1.12103	0	0	0.280257	-1.59051	4.98765	-0.318891	0.749809	NA	unchanged
ENSMUSG00000019947	1882	1719.66	2113.77	1827.01	1885.61	0.131346	0.0789396	1.66388	0.0961372	0.196649	unchanged
ENSMUSG00000112275	2	2.24206	0.878908	2.25696	1.84448	-0.462423	1.92666	-0.240013	0.81032	NA	unchanged
ENSMUSG00000112157	0	0	0	1.12848	0.28212	1.48622	4.97685	0.298627	0.765225	NA	unchanged
ENSMUSG00000019945	3	1.12103	1.75782	1.12848	1.75183	-0.510832	1.9786	-0.258178	0.796269	NA	unchanged
ENSMUSG00000060044	0	2.24206	0	0	0.560515	-2.60155	3.86585	-0.672957	0.500975	NA	unchanged
ENSMUSG00000112331	7	10.0893	6.15236	7.89936	7.78525	-0.285201	0.951109	-0.299862	0.764283	NA	unchanged
ENSMUSG00000019944	37	44.8412	23.7305	13.5418	29.7784	-1.11442	0.512705	-2.1736	0.0297353	0.0774145	unchanged
ENSMUSG00000090622	2	5.60515	1.75782	2.25696	2.90498	-0.920131	1.57879	-0.582808	0.560022	NA	unchanged
ENSMUSG00000112798	2	0	0.878908	1.12848	1.00185	-0.0259006	2.67228	-0.00969233	0.992267	NA	unchanged
ENSMUSG00000019942	1696	1727.51	2362.5	2383.35	2042.34	0.471242	0.0636245	7.40662	1.29558e-13	4.82307e-12	up
ENSMUSG00000069601	530	466.348	368.262	330.645	423.814	-0.509916	0.137819	-3.69991	0.000215676	0.00116746	down
ENSMUSG00000048701	1419	1475.28	1943.27	1919.54	1689.27	0.417189	0.0695765	5.99611	2.02097e-09	3.51887e-08	up
ENSMUSG00000019933	2	1.12103	0.878908	0	0.999985	-1.691	2.74866	-0.61521	0.538416	NA	unchanged
ENSMUSG00000037762	78	81.8352	81.7385	69.9658	77.8849	-0.0705899	0.303571	-0.232532	0.816125	0.886546	unchanged
ENSMUSG00000052426	1	2.24206	0.878908	1.12848	1.31236	-0.691037	2.27369	-0.303927	0.761183	NA	unchanged
ENSMUSG00000043259	701	693.918	638.966	621.793	663.919	-0.145288	0.105733	-1.3741	0.169409	0.301724	unchanged
ENSMUSG00000037747	18	13.4524	14.9414	9.02784	13.8554	-0.381212	0.724316	-0.526306	0.598676	NA	unchanged
ENSMUSG00000112607	0	1.12103	0.878908	0	0.499985	-0.181577	3.84894	-0.0471758	0.962373	NA	unchanged
ENSMUSG00000112870	0	1.12103	0.878908	0	0.499985	-0.181577	3.84894	-0.0471758	0.962373	NA	unchanged
ENSMUSG00000112883	19	17.9365	22.8516	32.7259	23.1285	0.580427	0.56267	1.03156	0.302279	NA	unchanged
ENSMUSG00000112125	1	0	0.878908	0	0.469727	-0.113122	3.93403	-0.0287547	0.97706	NA	unchanged
ENSMUSG00000047692	169	159.186	184.571	190.713	175.868	0.191855	0.202017	0.9497	0.342265	0.503909	unchanged
ENSMUSG00000112032	0	0	0.878908	0	0.219727	1.30378	4.98846	0.261359	0.793816	NA	unchanged
ENSMUSG00000014329	503	562.757	493.946	414.152	493.464	-0.225773	0.132213	-1.70764	0.087703	0.184114	unchanged
ENSMUSG00000112366	0	0	0.878908	1.12848	0.501847	2.36192	3.72222	0.634546	0.525724	NA	unchanged
ENSMUSG00000112028	1	2.24206	0	1.12848	1.09264	-1.63113	2.67701	-0.609312	0.542318	NA	unchanged
ENSMUSG00000003923	130	140.129	170.508	198.612	159.812	0.447967	0.216243	2.07159	0.0383033	0.0950805	unchanged
ENSMUSG00000019927	108	130.039	134.473	138.803	127.829	0.200772	0.240022	0.836471	0.40289	0.563368	unchanged
ENSMUSG00000112813	1	0	0.878908	1.12848	0.751847	0.936267	3.06718	0.305254	0.760173	NA	unchanged
ENSMUSG00000037710	181	183.849	296.192	326.131	246.793	0.768507	0.174407	4.4064	1.05101e-05	8.16582e-05	up
ENSMUSG00000060733	496	491.011	790.138	747.054	631.051	0.640231	0.110039	5.81822	5.94764e-09	9.37409e-08	up
ENSMUSG00000112126	3	1.12103	1.75782	5.6424	2.88031	0.807217	1.60566	0.502734	0.615152	NA	unchanged
ENSMUSG00000112714	62	63.8987	94.9221	68.8373	72.4145	0.386945	0.323715	1.19533	0.231959	0.382117	unchanged
ENSMUSG00000112414	0	0	0.878908	0	0.219727	1.30378	4.98846	0.261359	0.793816	NA	unchanged
ENSMUSG00000053830	0	0	1.75782	1.12848	0.721574	2.8957	3.21946	0.899438	0.368419	NA	unchanged
ENSMUSG00000019923	431	402.45	496.583	475.09	451.281	0.221562	0.128633	1.72244	0.0849893	0.179723	unchanged
ENSMUSG00000111994	0	1.12103	0	0	0.280257	-1.59051	4.98765	-0.318891	0.749809	NA	unchanged
ENSMUSG00000052613	79	81.8352	67.6759	56.424	71.2338	-0.368461	0.318269	-1.1577	0.246985	0.399654	unchanged
ENSMUSG00000085456	23	20.1785	27.2462	34.9829	26.3519	0.51954	0.523913	0.991654	0.321366	0.481732	unchanged
ENSMUSG00000009070	15	20.1785	19.336	14.6702	17.2962	-0.0379485	0.643262	-0.0589939	0.952957	NA	unchanged
ENSMUSG00000040009	114	85.1983	142.383	112.848	113.607	0.359008	0.266244	1.34842	0.177525	0.312736	unchanged
ENSMUSG00000020175	23	13.4524	29.8829	24.8266	22.7904	0.582506	0.57327	1.01611	0.309577	NA	unchanged
ENSMUSG00000009681	975	920.366	1245.41	1228.91	1092.42	0.384121	0.0850155	4.51825	6.23529e-06	5.16529e-05	up
ENSMUSG00000033444	977	938.302	947.463	930.996	948.44	-0.0280594	0.089852	-0.312284	0.754825	0.847023	unchanged
ENSMUSG00000020178	16	7.84721	9.66799	7.89936	10.3536	-0.442687	0.842084	-0.525704	0.599094	NA	unchanged
ENSMUSG00000033416	144	169.276	266.309	222.311	200.474	0.647196	0.199514	3.24386	0.00117921	0.00513487	up
ENSMUSG00000033427	9	10.0893	4.39454	4.51392	6.99943	-1.0993	1.01725	-1.08066	0.279848	NA	unchanged
ENSMUSG00000020180	269	272.41	324.317	322.745	297.118	0.257471	0.155782	1.65276	0.0983798	0.200124	unchanged
ENSMUSG00000046807	5	14.5734	7.91017	10.1563	9.40997	-0.110584	0.89944	-0.122947	0.902149	NA	unchanged
ENSMUSG00000006345	150	145.734	174.903	133.161	150.949	0.0650077	0.227363	0.285921	0.774939	0.861232	unchanged
ENSMUSG00000006344	8	5.60515	7.03126	4.51392	6.28758	-0.228816	1.05721	-0.216433	0.82865	NA	unchanged
ENSMUSG00000006342	125	95.2875	160.84	127.518	127.161	0.390043	0.252394	1.54537	0.122256	0.236672	unchanged
ENSMUSG00000020196	2809	2844.05	4030.67	3849.25	3383.24	0.480098	0.0530911	9.04291	1.52552e-19	1.30378e-17	up
ENSMUSG00000001666	18	13.4524	21.0938	16.9272	17.3683	0.275149	0.641453	0.428946	0.667962	NA	unchanged
ENSMUSG00000092360	7	6.72618	10.5469	12.4133	9.17159	0.737823	0.881857	0.83667	0.402778	NA	unchanged
ENSMUSG00000001665	3	3.36309	1.75782	1.12848	2.31235	-1.12311	1.75093	-0.641435	0.52124	NA	unchanged
ENSMUSG00000001663	5	3.36309	0.878908	0	2.3105	-3.10094	2.10395	-1.47387	0.140517	NA	unchanged
ENSMUSG00000033318	9	6.72618	16.6993	10.1563	10.6454	0.778333	0.831517	0.936039	0.349253	NA	unchanged
ENSMUSG00000009092	11	5.60515	14.9414	11.2848	10.7078	0.656114	0.830519	0.790004	0.429525	NA	unchanged
ENSMUSG00000000902	430	403.571	759.377	749.311	585.565	0.855238	0.114635	7.4605	8.61967e-14	3.34397e-12	up
ENSMUSG00000000901	108	145.734	173.145	120.747	136.907	0.222235	0.255708	0.869095	0.384795	0.546376	unchanged
ENSMUSG00000049422	116	88.5614	237.305	224.568	166.609	1.17169	0.220428	5.31553	1.0635e-07	1.30899e-06	up
ENSMUSG00000050157	7	5.60515	17.5782	25.955	14.0346	1.77636	0.764474	2.32364	0.0201451	NA	unchanged
ENSMUSG00000000903	6	2.24206	4.39454	3.38544	4.00551	-0.087473	1.32951	-0.0657935	0.947542	NA	unchanged
ENSMUSG00000033255	64	43.7202	46.5821	55.2955	52.3995	-0.089178	0.380462	-0.234394	0.814679	0.885508	unchanged
ENSMUSG00000085662	7	7.84721	1.75782	5.6424	5.56186	-1.04023	1.16486	-0.893014	0.37185	NA	unchanged
ENSMUSG00000049764	310	326.22	408.692	417.538	365.612	0.377204	0.141633	2.66325	0.00773894	0.0253837	up
ENSMUSG00000020226	30	28.0257	36.9141	27.0835	30.5059	0.148173	0.486144	0.304792	0.760525	0.851215	unchanged
ENSMUSG00000086798	2	2.24206	3.51563	1.12848	2.22154	0.158776	1.76346	0.0900366	0.928258	NA	unchanged
ENSMUSG00000020229	0	1.12103	0.878908	2.25696	1.06422	1.51895	2.7097	0.560559	0.575098	NA	unchanged
ENSMUSG00000020230	71	58.2936	76.465	77.8651	70.9059	0.252312	0.319286	0.790236	0.42939	0.588291	unchanged
ENSMUSG00000033208	1	2.24206	1.75782	2.25696	1.81421	0.312994	1.93616	0.161657	0.871576	NA	unchanged
ENSMUSG00000020231	344	336.309	309.376	335.159	331.211	-0.0803056	0.148904	-0.539309	0.589673	0.726894	unchanged
ENSMUSG00000089711	1	0	2.63672	0	0.909181	1.36987	3.03064	0.452008	0.651263	NA	unchanged
ENSMUSG00000001151	1619	1696.12	2611.24	2603.4	2132.44	0.654158	0.0634938	10.3027	6.8504e-25	1.12347e-22	up
ENSMUSG00000101695	24	17.9365	29.004	20.3126	22.8133	0.238654	0.566043	0.421617	0.673304	NA	unchanged
ENSMUSG00000009114	1	1.12103	1.75782	4.51392	2.09819	1.54819	1.91028	0.810451	0.417681	NA	unchanged
ENSMUSG00000033126	37	52.6884	74.7072	68.8373	58.3082	0.685359	0.360652	1.90033	0.0573893	0.131312	unchanged
ENSMUSG00000001150	751	819.473	1087.21	944.538	900.555	0.375107	0.100965	3.71521	0.000203037	0.00110794	up
ENSMUSG00000033105	443	424.87	510.646	507.816	471.583	0.230432	0.124826	1.84603	0.0648875	0.14465	unchanged
ENSMUSG00000086241	21	20.1785	18.4571	16.9272	19.1407	-0.216814	0.605088	-0.358319	0.720105	NA	unchanged
ENSMUSG00000009115	0	0	0.878908	1.12848	0.501847	2.36192	3.72222	0.634546	0.525724	NA	unchanged
ENSMUSG00000085468	0	0	0.878908	1.12848	0.501847	2.36192	3.72222	0.634546	0.525724	NA	unchanged
ENSMUSG00000001155	1	0	0.878908	1.12848	0.751847	0.936267	3.06718	0.305254	0.760173	NA	unchanged
ENSMUSG00000020241	4	4.48412	3.51563	0	2.99994	-1.20331	1.63517	-0.735892	0.461797	NA	unchanged
ENSMUSG00000001119	4	3.36309	2.63672	1.12848	2.78207	-0.941763	1.59761	-0.589483	0.555537	NA	unchanged
ENSMUSG00000112291	0	0	0.878908	0	0.219727	1.30378	4.98846	0.261359	0.793816	NA	unchanged
ENSMUSG00000001120	877	899.066	952.736	805.735	883.634	-0.0106675	0.101674	-0.104919	0.91644	0.950023	unchanged
ENSMUSG00000112143	4	3.36309	1.75782	3.38544	3.12659	-0.539756	1.49181	-0.361812	0.717492	NA	unchanged
ENSMUSG00000112773	1	0	0.878908	1.12848	0.751847	0.936267	3.06718	0.305254	0.760173	NA	unchanged
ENSMUSG00000074919	1	0	0	0	0.25	-1.50728	4.99332	-0.301858	0.76276	NA	unchanged
ENSMUSG00000001436	298	288.105	525.587	497.66	402.338	0.804584	0.137006	5.87263	4.28934e-09	6.95928e-08	up
ENSMUSG00000001435	2180	2061.57	2376.57	2221.98	2210.03	0.117331	0.0651946	1.79971	0.0719071	0.157124	unchanged
[truncated: 21,553 more rows]
