# Supplementary material for: Multiomic analysis of cohesin reveals that ZBTB transcription factors contribute to chromatin interactions
Source: Nucleic Acids Res. 2023 Jun 2;51(13):6784–805. doi: 10.1093/nar/gkad401 (PMC10359638; doi:10.1093/nar/gkad401)
Supplement: gkad401_Supplemental_Files [file gkad401_supplemental_files.zip › Table S6.xlsx]

## Sheet: Sheet1
Table S6. Loops identified in untreated and IAA treated ZBTB21-degron mESCs.
Merged loops in untreated cells (25 kb resolution)							Merged loops in IAA cells (25 kb resolution)
chr1	start1	end1	chr2	start2	end2		chr1	start1	end1	chr2	start2	end2
1	4500000	4525000	1	4725000	4750000		1	4475000	4500000	1	5025000	5050000
1	4875000	4900000	1	5075000	5100000		1	4500000	4525000	1	4725000	4750000
1	5175000	5200000	1	5875000	5900000		1	4850000	4875000	1	5100000	5125000
1	5925000	5950000	1	6125000	6150000		1	5175000	5200000	1	5875000	5900000
1	9550000	9575000	1	9700000	9725000		1	5925000	5950000	1	6125000	6150000
1	9775000	9800000	1	9975000	10000000		1	6425000	6450000	1	6875000	6900000
1	11175000	11200000	1	11575000	11600000		1	9775000	9800000	1	10000000	10025000
1	11675000	11700000	1	12625000	12650000		1	11125000	11150000	1	11575000	11600000
1	12700000	12725000	1	12825000	12850000		1	11475000	11500000	1	13075000	13100000
1	13050000	13075000	1	13125000	13150000		1	11625000	11650000	1	12825000	12850000
1	13800000	13825000	1	14650000	14675000		1	11675000	11700000	1	12625000	12650000
1	15000000	15025000	1	15950000	15975000		1	13050000	13075000	1	13125000	13150000
1	15025000	15050000	1	15575000	15600000		1	13775000	13800000	1	14700000	14725000
1	15275000	15300000	1	15950000	15975000		1	13775000	13800000	1	14925000	14950000
1	15600000	15625000	1	15950000	15975000		1	15000000	15025000	1	15625000	15650000
1	16450000	16475000	1	17075000	17100000		1	15000000	15025000	1	15950000	15975000
1	17150000	17175000	1	17625000	17650000		1	15525000	15550000	1	15950000	15975000
1	17175000	17200000	1	18075000	18100000		1	16775000	16800000	1	17100000	17125000
1	18350000	18375000	1	18950000	18975000		1	17150000	17175000	1	18075000	18100000
1	19200000	19225000	1	20500000	20525000		1	17175000	17200000	1	17625000	17650000
1	20675000	20700000	1	21125000	21150000		1	18350000	18375000	1	19125000	19150000
1	20925000	20950000	1	21150000	21175000		1	18375000	18400000	1	18750000	18775000
1	21225000	21250000	1	22425000	22450000		1	18375000	18400000	1	18950000	18975000
1	21425000	21450000	1	22250000	22275000		1	19175000	19200000	1	20500000	20525000
1	22625000	22650000	1	23050000	23075000		1	20925000	20950000	1	21150000	21175000
1	23700000	23725000	1	24225000	24250000		1	21225000	21250000	1	22425000	22450000
1	23800000	23825000	1	24175000	24200000		1	21400000	21425000	1	22425000	22450000
1	30750000	30775000	1	30950000	30975000		1	21425000	21450000	1	22275000	22300000
1	30750000	30775000	1	31150000	31175000		1	22600000	22625000	1	23075000	23100000
1	34000000	34025000	1	34150000	34175000		1	23775000	23800000	1	24150000	24175000
1	34225000	34250000	1	34425000	34450000		1	23850000	23875000	1	24050000	24075000
1	34975000	35000000	1	35375000	35400000		1	30725000	30750000	1	31125000	31150000
1	35450000	35475000	1	36125000	36150000		1	30750000	30775000	1	31150000	31175000
1	35800000	35825000	1	36075000	36100000		1	30775000	30800000	1	30925000	30950000
1	36525000	36550000	1	36700000	36725000		1	33875000	33900000	1	33950000	33975000
1	36750000	36775000	1	37625000	37650000		1	33950000	33975000	1	34425000	34450000
1	36775000	36800000	1	37225000	37250000		1	34000000	34025000	1	34175000	34200000
1	36800000	36825000	1	37125000	37150000		1	34200000	34225000	1	34425000	34450000
1	37275000	37300000	1	37625000	37650000		1	34625000	34650000	1	34925000	34950000
1	38175000	38200000	1	38775000	38800000		1	35000000	35025000	1	35425000	35450000
1	38975000	39000000	1	39500000	39525000		1	35450000	35475000	1	36150000	36175000
1	39000000	39025000	1	39325000	39350000		1	35825000	35850000	1	36050000	36075000
1	39000000	39025000	1	39200000	39225000		1	36300000	36325000	1	36475000	36500000
1	39375000	39400000	1	39500000	39525000		1	36525000	36550000	1	36675000	36700000
1	39650000	39675000	1	39975000	40000000		1	36550000	36575000	1	36625000	36650000
1	39650000	39675000	1	40350000	40375000		1	36750000	36775000	1	37425000	37450000
1	40100000	40125000	1	40525000	40550000		1	36750000	36775000	1	37625000	37650000
1	40100000	40125000	1	40350000	40375000		1	36775000	36800000	1	37225000	37250000
1	42900000	42925000	1	43075000	43100000		1	36800000	36825000	1	37075000	37100000
1	43100000	43125000	1	43725000	43750000		1	37275000	37300000	1	37600000	37625000
1	43125000	43150000	1	43250000	43275000		1	37675000	37700000	1	37875000	37900000
1	43275000	43300000	1	43725000	43750000		1	37950000	37975000	1	38800000	38825000
1	43325000	43350000	1	43675000	43700000		1	38175000	38200000	1	38750000	38775000
1	43750000	43775000	1	44050000	44075000		1	39000000	39025000	1	39325000	39350000
1	44175000	44200000	1	45750000	45775000		1	39000000	39025000	1	39500000	39525000
1	44225000	44250000	1	44725000	44750000		1	39375000	39400000	1	39500000	39525000
1	44775000	44800000	1	45675000	45700000		1	39650000	39675000	1	40325000	40350000
1	45825000	45850000	1	46400000	46425000		1	39675000	39700000	1	39975000	40000000
1	50925000	50950000	1	51575000	51600000		1	40100000	40125000	1	40575000	40600000
1	50950000	50975000	1	51325000	51350000		1	40100000	40125000	1	40375000	40400000
1	51450000	51475000	1	51600000	51625000		1	41850000	41875000	1	42200000	42225000
1	51650000	51675000	1	51950000	51975000		1	42875000	42900000	1	43075000	43100000
1	51650000	51675000	1	52000000	52025000		1	43125000	43150000	1	43250000	43275000
1	51675000	51700000	1	51950000	51975000		1	43125000	43150000	1	43725000	43750000
1	52675000	52700000	1	53000000	53025000		1	43150000	43175000	1	44025000	44050000
1	53075000	53100000	1	53650000	53675000		1	43250000	43275000	1	43675000	43700000
1	53075000	53100000	1	53925000	53950000		1	43275000	43300000	1	43725000	43750000
1	53325000	53350000	1	53650000	53675000		1	43750000	43775000	1	44050000	44075000
1	53500000	53525000	1	53675000	53700000		1	44225000	44250000	1	44725000	44750000
1	53725000	53750000	1	53875000	53900000		1	44250000	44275000	1	45725000	45750000
1	53950000	53975000	1	54325000	54350000		1	44775000	44800000	1	45675000	45700000
1	54425000	54450000	1	54975000	55000000		1	45800000	45825000	1	46000000	46025000
1	54675000	54700000	1	54950000	54975000		1	50925000	50950000	1	51325000	51350000
1	54975000	55000000	1	55075000	55100000		1	50950000	50975000	1	51575000	51600000
1	55000000	55025000	1	55150000	55175000		1	51450000	51475000	1	51600000	51625000
1	55075000	55100000	1	55150000	55175000		1	51675000	51700000	1	51950000	51975000
1	55175000	55200000	1	55375000	55400000		1	52300000	52325000	1	53050000	53075000
1	55375000	55400000	1	55775000	55800000		1	53025000	53050000	1	53900000	53925000
1	55425000	55450000	1	55725000	55750000		1	53050000	53075000	1	53675000	53700000
1	55925000	55950000	1	57175000	57200000		1	53475000	53500000	1	53675000	53700000
1	57400000	57425000	1	58125000	58150000		1	53700000	53725000	1	54350000	54375000
1	57400000	57425000	1	58300000	58325000		1	53700000	53725000	1	53875000	53900000
1	57425000	57450000	1	57950000	57975000		1	53950000	53975000	1	54325000	54350000
1	58150000	58175000	1	58250000	58275000		1	54400000	54425000	1	54975000	55000000
1	58500000	58525000	1	59175000	59200000		1	54650000	54675000	1	54950000	54975000
1	59050000	59075000	1	59600000	59625000		1	54825000	54850000	1	54950000	54975000
1	59150000	59175000	1	59625000	59650000		1	55075000	55100000	1	55150000	55175000
1	59250000	59275000	1	59600000	59625000		1	55225000	55250000	1	55375000	55400000
1	59875000	59900000	1	59975000	60000000		1	55400000	55425000	1	55750000	55775000
1	60450000	60475000	1	60875000	60900000		1	55900000	55925000	1	57000000	57025000
1	60525000	60550000	1	60850000	60875000		1	55900000	55925000	1	57200000	57225000
1	62375000	62400000	1	62900000	62925000		1	57400000	57425000	1	57975000	58000000
1	62725000	62750000	1	62925000	62950000		1	57425000	57450000	1	58300000	58325000
1	63375000	63400000	1	63575000	63600000		1	58150000	58175000	1	58250000	58275000
1	63650000	63675000	1	64450000	64475000		1	58425000	58450000	1	59650000	59675000
1	63775000	63800000	1	64450000	64475000		1	58525000	58550000	1	59150000	59175000
1	64725000	64750000	1	64950000	64975000		1	58775000	58800000	1	59625000	59650000
1	65300000	65325000	1	65625000	65650000		1	59025000	59050000	1	59600000	59625000
1	66075000	66100000	1	66625000	66650000		1	59250000	59275000	1	59600000	59625000
1	66125000	66150000	1	66875000	66900000		1	60150000	60175000	1	60900000	60925000
1	67175000	67200000	1	69100000	69125000		1	60450000	60475000	1	60875000	60900000
1	69775000	69800000	1	70025000	70050000		1	60550000	60575000	1	60825000	60850000
1	70750000	70775000	1	71475000	71500000		1	61125000	61150000	1	62900000	62925000
1	70775000	70800000	1	70975000	71000000		1	62425000	62450000	1	62900000	62925000
1	71275000	71300000	1	72100000	72125000		1	63375000	63400000	1	63575000	63600000
1	71600000	71625000	1	72150000	72175000		1	63625000	63650000	1	64650000	64675000
1	71775000	71800000	1	72100000	72125000		1	63675000	63700000	1	64450000	64475000
1	72325000	72350000	1	72625000	72650000		1	63950000	63975000	1	64425000	64450000
1	72700000	72725000	1	73825000	73850000		1	64700000	64725000	1	64975000	65000000
1	72725000	72750000	1	72850000	72875000		1	64700000	64725000	1	64925000	64950000
1	72875000	72900000	1	73825000	73850000		1	65250000	65275000	1	66725000	66750000
1	72875000	72900000	1	73275000	73300000		1	65325000	65350000	1	66050000	66075000
1	73300000	73325000	1	73775000	73800000		1	65650000	65675000	1	66025000	66050000
1	73900000	73925000	1	74125000	74150000		1	66100000	66125000	1	66625000	66650000
1	74200000	74225000	1	74375000	74400000		1	69225000	69250000	1	69750000	69775000
1	74200000	74225000	1	74400000	74425000		1	69375000	69400000	1	69725000	69750000
1	74775000	74800000	1	74875000	74900000		1	69775000	69800000	1	70200000	70225000
1	74900000	74925000	1	75275000	75300000		1	69825000	69850000	1	71500000	71525000
1	75325000	75350000	1	75450000	75475000		1	70775000	70800000	1	71500000	71525000
1	77375000	77400000	1	77500000	77525000		1	71050000	71075000	1	71550000	71575000
1	77550000	77575000	1	77900000	77925000		1	71250000	71275000	1	71525000	71550000
1	77975000	78000000	1	78400000	78425000		1	71275000	71300000	1	72100000	72125000
1	78200000	78225000	1	78400000	78425000		1	71625000	71650000	1	72150000	72175000
1	78525000	78550000	1	79700000	79725000		1	72325000	72350000	1	72600000	72625000
1	78525000	78550000	1	78700000	78725000		1	72700000	72725000	1	72850000	72875000
1	78700000	78725000	1	79700000	79725000		1	72775000	72800000	1	74075000	74100000
1	79775000	79800000	1	80125000	80150000		1	72875000	72900000	1	73825000	73850000
1	80175000	80200000	1	80425000	80450000		1	72875000	72900000	1	73275000	73300000
1	80825000	80850000	1	81275000	81300000		1	72875000	72900000	1	73625000	73650000
1	81925000	81950000	1	82425000	82450000		1	73275000	73300000	1	73825000	73850000
1	82775000	82800000	1	82975000	83000000		1	73900000	73925000	1	74125000	74150000
1	82775000	82800000	1	83075000	83100000		1	74200000	74225000	1	74400000	74425000
1	83200000	83225000	1	83675000	83700000		1	74200000	74225000	1	74375000	74400000
1	83750000	83775000	1	84075000	84100000		1	74875000	74900000	1	75025000	75050000
1	83750000	83775000	1	84525000	84550000		1	74925000	74950000	1	75275000	75300000
1	84725000	84750000	1	84875000	84900000		1	74950000	74975000	1	75275000	75300000
1	85525000	85550000	1	85950000	85975000		1	75325000	75350000	1	75450000	75475000
1	86075000	86100000	1	86325000	86350000		1	75475000	75500000	1	75575000	75600000
1	86175000	86200000	1	86325000	86350000		1	75625000	75650000	1	77450000	77475000
1	86425000	86450000	1	86525000	86550000		1	76975000	77000000	1	77550000	77575000
1	86650000	86675000	1	87050000	87075000		1	77950000	77975000	1	78425000	78450000
1	87425000	87450000	1	87700000	87725000		1	78175000	78200000	1	78425000	78450000
1	88350000	88375000	1	88725000	88750000		1	78450000	78475000	1	80300000	80325000
1	88375000	88400000	1	88900000	88925000		1	78525000	78550000	1	79700000	79725000
1	88375000	88400000	1	89225000	89250000		1	78525000	78550000	1	78675000	78700000
1	88375000	88400000	1	89575000	89600000		1	78700000	78725000	1	79700000	79725000
1	88400000	88425000	1	89200000	89225000		1	79800000	79825000	1	80125000	80150000
1	88425000	88450000	1	88700000	88725000		1	80200000	80225000	1	80400000	80425000
1	88550000	88575000	1	88700000	88725000		1	80825000	80850000	1	81275000	81300000
1	88750000	88775000	1	89175000	89200000		1	82775000	82800000	1	83075000	83100000
1	88775000	88800000	1	89025000	89050000		1	82775000	82800000	1	83000000	83025000
1	89650000	89675000	1	89950000	89975000		1	82775000	82800000	1	82950000	82975000
1	89750000	89775000	1	89925000	89950000		1	82800000	82825000	1	82875000	82900000
1	90050000	90075000	1	90575000	90600000		1	83200000	83225000	1	83675000	83700000
1	90175000	90200000	1	90575000	90600000		1	83725000	83750000	1	84450000	84475000
1	90200000	90225000	1	90575000	90600000		1	83750000	83775000	1	84075000	84100000
1	90450000	90475000	1	90575000	90600000		1	83750000	83775000	1	84650000	84675000
1	90625000	90650000	1	90900000	90925000		1	85575000	85600000	1	86000000	86025000
1	90975000	91000000	1	91100000	91125000		1	86075000	86100000	1	86325000	86350000
1	90975000	91000000	1	91225000	91250000		1	86175000	86200000	1	86325000	86350000
1	91550000	91575000	1	91825000	91850000		1	86425000	86450000	1	86500000	86525000
1	91925000	91950000	1	92450000	92475000		1	86625000	86650000	1	87025000	87050000
1	92125000	92150000	1	92400000	92425000		1	86650000	86675000	1	87050000	87075000
1	93850000	93875000	1	94050000	94075000		1	87125000	87150000	1	88050000	88075000
1	97825000	97850000	1	98150000	98175000		1	87425000	87450000	1	87725000	87750000
1	105000000	105025000	1	105575000	105600000		1	87450000	87475000	1	87600000	87625000
1	106075000	106100000	1	106375000	106400000		1	88325000	88350000	1	89225000	89250000
1	106075000	106100000	1	106775000	106800000		1	88350000	88375000	1	88725000	88750000
1	106450000	106475000	1	106800000	106825000		1	88375000	88400000	1	89225000	89250000
1	111675000	111700000	1	112300000	112325000		1	88400000	88425000	1	88700000	88725000
1	118325000	118350000	1	118725000	118750000		1	88550000	88575000	1	88700000	88725000
1	118325000	118350000	1	118475000	118500000		1	88725000	88750000	1	89200000	89225000
1	118550000	118575000	1	118750000	118775000		1	89325000	89350000	1	89600000	89625000
1	118575000	118600000	1	119075000	119100000		1	89650000	89675000	1	89950000	89975000
1	118775000	118800000	1	119075000	119100000		1	89750000	89775000	1	89925000	89950000
1	118800000	118825000	1	119450000	119475000		1	90025000	90050000	1	90575000	90600000
1	119075000	119100000	1	119425000	119450000		1	90025000	90050000	1	90875000	90900000
1	119100000	119125000	1	119450000	119475000		1	90200000	90225000	1	90575000	90600000
1	119975000	120000000	1	120500000	120525000		1	90450000	90475000	1	90575000	90600000
1	120025000	120050000	1	120075000	120100000		1	90650000	90675000	1	90850000	90875000
1	120025000	120050000	1	120125000	120150000		1	91525000	91550000	1	91825000	91850000
1	120175000	120200000	1	120525000	120550000		1	91900000	91925000	1	92450000	92475000
1	120325000	120350000	1	120525000	120550000		1	91950000	91975000	1	92400000	92425000
1	120625000	120650000	1	121425000	121450000		1	96400000	96425000	1	96775000	96800000
1	120625000	120650000	1	121175000	121200000		1	96825000	96850000	1	97025000	97050000
1	122425000	122450000	1	122775000	122800000		1	97050000	97075000	1	97675000	97700000
1	125600000	125625000	1	126450000	126475000		1	97800000	97825000	1	98125000	98150000
1	126600000	126625000	1	126900000	126925000		1	105025000	105050000	1	105575000	105600000
1	127000000	127025000	1	127425000	127450000		1	105700000	105725000	1	106775000	106800000
1	127475000	127500000	1	128225000	128250000		1	106050000	106075000	1	106375000	106400000
1	127500000	127525000	1	127775000	127800000		1	106075000	106100000	1	106775000	106800000
1	127500000	127525000	1	127700000	127725000		1	106100000	106125000	1	106375000	106400000
1	127850000	127875000	1	128225000	128250000		1	106150000	106175000	1	106375000	106400000
1	128300000	128325000	1	128800000	128825000		1	106425000	106450000	1	106850000	106875000
1	128350000	128375000	1	128825000	128850000		1	106525000	106550000	1	106700000	106725000
1	130175000	130200000	1	130375000	130400000		1	107625000	107650000	1	108825000	108850000
1	130575000	130600000	1	131000000	131025000		1	111675000	111700000	1	112350000	112375000
1	130875000	130900000	1	131250000	131275000		1	111875000	111900000	1	112350000	112375000
1	131100000	131125000	1	131225000	131250000		1	112100000	112125000	1	112325000	112350000
1	131300000	131325000	1	131550000	131575000		1	118350000	118375000	1	118475000	118500000
1	131975000	132000000	1	132100000	132125000		1	118550000	118575000	1	118750000	118775000
1	132525000	132550000	1	132575000	132600000		1	118775000	118800000	1	119075000	119100000
1	132750000	132775000	1	132950000	132975000		1	118800000	118825000	1	119450000	119475000
1	133025000	133050000	1	133100000	133125000		1	119100000	119125000	1	119450000	119475000
1	133125000	133150000	1	133300000	133325000		1	119500000	119525000	1	119900000	119925000
1	133150000	133175000	1	133600000	133625000		1	119975000	120000000	1	120500000	120525000
1	133175000	133200000	1	133300000	133325000		1	120025000	120050000	1	120150000	120175000
1	133300000	133325000	1	133600000	133625000		1	120175000	120200000	1	120525000	120550000
1	133350000	133375000	1	133600000	133625000		1	120325000	120350000	1	120525000	120550000
1	133375000	133400000	1	133500000	133525000		1	120575000	120600000	1	121175000	121200000
1	133700000	133725000	1	134050000	134075000		1	120600000	120625000	1	121175000	121200000
1	133725000	133750000	1	134025000	134050000		1	120600000	120625000	1	121375000	121400000
1	133725000	133750000	1	133875000	133900000		1	125600000	125625000	1	126425000	126450000
1	134125000	134150000	1	134300000	134325000		1	126975000	127000000	1	127425000	127450000
1	134350000	134375000	1	134625000	134650000		1	127025000	127050000	1	127650000	127675000
1	134650000	134675000	1	134825000	134850000		1	127200000	127225000	1	127425000	127450000
1	134700000	134725000	1	135075000	135100000		1	127475000	127500000	1	127750000	127775000
1	134975000	135000000	1	135325000	135350000		1	127500000	127525000	1	127675000	127700000
1	134975000	135000000	1	135100000	135125000		1	127500000	127525000	1	127725000	127750000
1	135125000	135150000	1	135350000	135375000		1	127500000	127525000	1	128225000	128250000
1	135150000	135175000	1	135700000	135725000		1	127825000	127850000	1	128225000	128250000
1	135150000	135175000	1	135250000	135275000		1	127850000	127875000	1	128225000	128250000
1	135450000	135475000	1	135675000	135700000		1	128300000	128325000	1	128825000	128850000
1	135525000	135550000	1	135675000	135700000		1	130525000	130550000	1	131025000	131050000
1	136150000	136175000	1	136450000	136475000		1	130875000	130900000	1	131050000	131075000
1	136550000	136575000	1	136725000	136750000		1	131100000	131125000	1	131250000	131275000
1	136550000	136575000	1	136700000	136725000		1	131125000	131150000	1	131875000	131900000
1	136775000	136800000	1	137025000	137050000		1	131275000	131300000	1	131550000	131575000
1	136775000	136800000	1	137150000	137175000		1	131975000	132000000	1	132100000	132125000
1	137300000	137325000	1	138025000	138050000		1	131975000	132000000	1	132150000	132175000
1	138325000	138350000	1	138725000	138750000		1	132300000	132325000	1	132350000	132375000
1	138325000	138350000	1	139250000	139275000		1	132525000	132550000	1	132600000	132625000
1	138825000	138850000	1	139150000	139175000		1	132550000	132575000	1	132950000	132975000
1	140150000	140175000	1	140500000	140525000		1	132750000	132775000	1	132950000	132975000
1	143825000	143850000	1	144125000	144150000		1	133025000	133050000	1	133325000	133350000
1	143825000	143850000	1	144350000	144375000		1	133025000	133050000	1	133100000	133125000
1	144200000	144225000	1	144350000	144375000		1	133150000	133175000	1	133625000	133650000
1	149825000	149850000	1	150275000	150300000		1	133150000	133175000	1	133350000	133375000
1	150425000	150450000	1	151375000	151400000		1	133175000	133200000	1	133275000	133300000
1	150500000	150525000	1	150975000	151000000		1	133350000	133375000	1	133600000	133625000
1	151050000	151075000	1	151350000	151375000		1	133700000	133725000	1	134050000	134075000
1	151475000	151500000	1	151700000	151725000		1	133725000	133750000	1	133875000	133900000
1	151800000	151825000	1	152275000	152300000		1	133900000	133925000	1	134025000	134050000
1	152525000	152550000	1	152725000	152750000		1	134125000	134150000	1	134325000	134350000
1	152525000	152550000	1	153425000	153450000		1	134350000	134375000	1	134600000	134625000
1	152775000	152800000	1	153075000	153100000		1	134675000	134700000	1	135075000	135100000
1	152800000	152825000	1	153425000	153450000		1	135150000	135175000	1	135350000	135375000
1	152850000	152875000	1	153450000	153475000		1	135150000	135175000	1	135250000	135275000
1	152875000	152900000	1	153375000	153400000		1	135175000	135200000	1	135700000	135725000
1	153050000	153075000	1	153400000	153425000		1	135375000	135400000	1	135675000	135700000
1	153550000	153575000	1	153725000	153750000		1	135450000	135475000	1	135675000	135700000
1	153650000	153675000	1	153725000	153750000		1	135525000	135550000	1	135700000	135725000
1	153875000	153900000	1	154150000	154175000		1	135550000	135575000	1	135650000	135675000
1	154250000	154275000	1	154950000	154975000		1	135700000	135725000	1	135775000	135800000
1	154250000	154275000	1	154700000	154725000		1	136050000	136075000	1	136450000	136475000
1	154775000	154800000	1	154975000	155000000		1	136225000	136250000	1	136475000	136500000
1	154775000	154800000	1	155200000	155225000		1	136525000	136550000	1	137175000	137200000
1	154775000	154800000	1	155500000	155525000		1	136550000	136575000	1	136725000	136750000
1	155025000	155050000	1	155125000	155150000		1	136600000	136625000	1	136700000	136725000
1	155025000	155050000	1	155200000	155225000		1	136750000	136775000	1	137200000	137225000
1	155025000	155050000	1	155525000	155550000		1	136775000	136800000	1	137050000	137075000
1	155250000	155275000	1	155525000	155550000		1	136800000	136825000	1	137100000	137125000
1	155575000	155600000	1	155950000	155975000		1	136850000	136875000	1	137000000	137025000
1	156075000	156100000	1	156225000	156250000		1	137275000	137300000	1	138025000	138050000
1	156725000	156750000	1	157075000	157100000		1	138100000	138125000	1	139225000	139250000
1	156750000	156775000	1	157450000	157475000		1	138325000	138350000	1	139250000	139275000
1	156900000	156925000	1	157050000	157075000		1	138350000	138375000	1	138725000	138750000
1	157100000	157125000	1	157450000	157475000		1	138825000	138850000	1	139150000	139175000
1	158050000	158075000	1	158625000	158650000		1	140150000	140175000	1	140550000	140575000
1	158675000	158700000	1	158950000	158975000		1	140175000	140200000	1	140525000	140550000
1	158675000	158700000	1	159125000	159150000		1	140175000	140200000	1	140425000	140450000
1	159375000	159400000	1	160075000	160100000		1	141975000	142000000	1	142750000	142775000
1	160375000	160400000	1	160700000	160725000		1	143150000	143175000	1	143550000	143575000
1	160550000	160575000	1	160700000	160725000		1	143825000	143850000	1	144150000	144175000
1	161050000	161075000	1	161175000	161200000		1	143825000	143850000	1	144350000	144375000
1	161250000	161275000	1	161925000	161950000		1	149850000	149875000	1	150250000	150275000
1	161375000	161400000	1	161675000	161700000		1	150425000	150450000	1	151400000	151425000
1	162000000	162025000	1	162300000	162325000		1	150500000	150525000	1	151000000	151025000
1	162525000	162550000	1	162675000	162700000		1	151050000	151075000	1	151350000	151375000
1	162675000	162700000	1	162700000	162725000		1	151475000	151500000	1	151700000	151725000
1	162700000	162725000	1	163950000	163975000		1	151550000	151575000	1	151675000	151700000
1	162850000	162875000	1	163050000	163075000		1	151800000	151825000	1	152275000	152300000
1	163125000	163150000	1	163875000	163900000		1	151825000	151850000	1	152675000	152700000
1	163125000	163150000	1	164150000	164175000		1	151825000	151850000	1	152200000	152225000
1	163150000	163175000	1	163900000	163925000		1	152525000	152550000	1	152725000	152750000
1	164350000	164375000	1	164900000	164925000		1	152525000	152550000	1	153400000	153425000
1	164350000	164375000	1	164725000	164750000		1	152775000	152800000	1	153200000	153225000
1	164350000	164375000	1	165100000	165125000		1	152800000	152825000	1	153050000	153075000
1	164425000	164450000	1	164900000	164925000		1	152800000	152825000	1	153425000	153450000
1	165650000	165675000	1	165725000	165750000		1	152850000	152875000	1	153450000	153475000
1	165775000	165800000	1	166150000	166175000		1	152900000	152925000	1	153000000	153025000
1	165800000	165825000	1	166325000	166350000		1	153050000	153075000	1	153400000	153425000
1	166000000	166025000	1	166150000	166175000		1	153550000	153575000	1	153725000	153750000
1	166175000	166200000	1	166325000	166350000		1	153850000	153875000	1	154725000	154750000
1	166525000	166550000	1	167150000	167175000		1	153850000	153875000	1	154175000	154200000
1	166725000	166750000	1	167200000	167225000		1	154250000	154275000	1	154700000	154725000
1	166775000	166800000	1	167150000	167175000		1	154275000	154300000	1	154925000	154950000
1	167225000	167250000	1	167300000	167325000		1	154775000	154800000	1	155225000	155250000
1	167350000	167375000	1	167625000	167650000		1	154775000	154800000	1	154975000	155000000
1	167400000	167425000	1	167625000	167650000		1	155025000	155050000	1	155200000	155225000
1	167675000	167700000	1	167900000	167925000		1	155025000	155050000	1	155500000	155525000
1	167950000	167975000	1	169450000	169475000		1	155250000	155275000	1	155525000	155550000
1	169525000	169550000	1	169900000	169925000		1	155275000	155300000	1	155525000	155550000
1	169675000	169700000	1	169900000	169925000		1	156050000	156075000	1	156550000	156575000
1	169925000	169950000	1	170150000	170175000		1	156075000	156100000	1	156225000	156250000
1	170225000	170250000	1	170600000	170625000		1	156725000	156750000	1	157050000	157075000
1	170900000	170925000	1	170975000	171000000		1	156725000	156750000	1	156900000	156925000
1	171100000	171125000	1	171450000	171475000		1	156775000	156800000	1	157425000	157450000
1	171100000	171125000	1	171225000	171250000		1	156850000	156875000	1	157075000	157100000
1	171100000	171125000	1	171175000	171200000		1	156900000	156925000	1	157050000	157075000
1	171800000	171825000	1	171975000	172000000		1	157100000	157125000	1	157475000	157500000
1	172050000	172075000	1	172325000	172350000		1	158675000	158700000	1	159125000	159150000
1	172150000	172175000	1	172300000	172325000		1	159375000	159400000	1	160100000	160125000
1	172425000	172450000	1	173375000	173400000		1	160225000	160250000	1	160725000	160750000
1	172600000	172625000	1	173375000	173400000		1	160375000	160400000	1	160700000	160725000
1	174575000	174600000	1	175300000	175325000		1	160550000	160575000	1	160700000	160725000
1	175600000	175625000	1	175875000	175900000		1	160975000	161000000	1	161150000	161175000
1	176225000	176250000	1	176675000	176700000		1	161050000	161075000	1	161175000	161200000
1	176875000	176900000	1	177175000	177200000		1	161200000	161225000	1	161700000	161725000
1	176875000	176900000	1	177650000	177675000		1	161350000	161375000	1	161675000	161700000
1	177200000	177225000	1	177675000	177700000		1	161400000	161425000	1	162000000	162025000
1	177950000	177975000	1	178450000	178475000		1	161725000	161750000	1	161950000	161975000
1	178125000	178150000	1	178450000	178475000		1	161825000	161850000	1	162700000	162725000
1	178150000	178175000	1	178300000	178325000		1	161975000	162000000	1	162325000	162350000
1	178525000	178550000	1	178925000	178950000		1	162000000	162025000	1	162300000	162325000
1	178525000	178550000	1	179125000	179150000		1	162025000	162050000	1	162225000	162250000
1	178525000	178550000	1	179450000	179475000		1	162675000	162700000	1	162700000	162725000
1	179625000	179650000	1	179725000	179750000		1	162700000	162725000	1	163950000	163975000
1	179750000	179775000	1	180575000	180600000		1	162850000	162875000	1	163050000	163075000
1	179850000	179875000	1	180200000	180225000		1	162900000	162925000	1	163050000	163075000
1	179850000	179875000	1	180125000	180150000		1	163125000	163150000	1	163900000	163925000
1	180250000	180275000	1	180750000	180775000		1	163125000	163150000	1	164075000	164100000
1	180250000	180275000	1	180400000	180425000		1	163150000	163175000	1	163600000	163625000
1	180425000	180450000	1	180750000	180775000		1	163150000	163175000	1	163700000	163725000
1	180875000	180900000	1	181075000	181100000		1	164000000	164025000	1	164125000	164150000
1	180875000	180900000	1	181850000	181875000		1	164325000	164350000	1	164875000	164900000
1	180875000	180900000	1	180975000	181000000		1	164325000	164350000	1	165125000	165150000
1	181025000	181050000	1	181525000	181550000		1	164350000	164375000	1	164675000	164700000
1	181875000	181900000	1	182100000	182125000		1	164350000	164375000	1	164900000	164925000
1	181900000	181925000	1	182500000	182525000		1	164350000	164375000	1	165100000	165125000
1	182000000	182025000	1	182100000	182125000		1	165575000	165600000	1	165725000	165750000
1	182150000	182175000	1	182300000	182325000		1	165650000	165675000	1	165725000	165750000
1	182150000	182175000	1	182500000	182525000		1	165775000	165800000	1	166150000	166175000
1	182550000	182575000	1	183225000	183250000		1	165800000	165825000	1	166325000	166350000
1	183325000	183350000	1	183400000	183425000		1	165975000	166000000	1	167275000	167300000
1	183800000	183825000	1	184200000	184225000		1	166100000	166125000	1	167275000	167300000
1	184275000	184300000	1	184725000	184750000		1	166175000	166200000	1	166325000	166350000
1	184450000	184475000	1	184725000	184750000		1	166475000	166500000	1	167150000	167175000
1	184825000	184850000	1	185200000	185225000		1	166750000	166775000	1	167175000	167200000
1	184875000	184900000	1	185200000	185225000		1	166775000	166800000	1	167150000	167175000
1	184950000	184975000	1	185175000	185200000		1	167200000	167225000	1	167300000	167325000
1	185375000	185400000	1	185400000	185425000		1	167400000	167425000	1	167900000	167925000
1	185400000	185425000	1	185500000	185525000		1	167400000	167425000	1	167625000	167650000
1	185550000	185575000	1	186700000	186725000		1	167675000	167700000	1	167900000	167925000
1	186450000	186475000	1	186700000	186725000		1	169525000	169550000	1	169925000	169950000
1	186525000	186550000	1	186700000	186725000		1	169675000	169700000	1	169925000	169950000
1	186825000	186850000	1	186950000	186975000		1	169950000	169975000	1	170125000	170150000
1	187475000	187500000	1	188150000	188175000		1	170200000	170225000	1	170800000	170825000
1	188325000	188350000	1	188900000	188925000		1	170250000	170275000	1	170575000	170600000
1	189000000	189025000	1	189925000	189950000		1	170875000	170900000	1	171050000	171075000
1	189000000	189025000	1	189625000	189650000		1	170900000	170925000	1	170975000	171000000
1	189250000	189275000	1	189575000	189600000		1	171075000	171100000	1	171450000	171475000
1	189675000	189700000	1	189875000	189900000		1	171100000	171125000	1	171225000	171250000
1	190075000	190100000	1	190725000	190750000		1	171275000	171300000	1	171475000	171500000
1	190950000	190975000	1	191275000	191300000		1	171350000	171375000	1	171475000	171500000
1	191325000	191350000	1	191525000	191550000		1	171800000	171825000	1	172300000	172325000
1	191575000	191600000	1	191800000	191825000		1	171825000	171850000	1	171975000	172000000
1	191600000	191625000	1	191725000	191750000		1	172050000	172075000	1	172325000	172350000
1	191825000	191850000	1	192075000	192100000		1	172125000	172150000	1	172300000	172325000
1	191825000	191850000	1	191950000	191975000		1	172400000	172425000	1	172625000	172650000
1	192175000	192200000	1	192700000	192725000		1	172400000	172425000	1	173375000	173400000
1	192200000	192225000	1	192650000	192675000		1	172400000	172425000	1	172475000	172500000
1	192750000	192775000	1	193075000	193100000		1	172525000	172550000	1	172625000	172650000
1	193425000	193450000	1	193650000	193675000		1	172550000	172575000	1	173375000	173400000
10	3350000	3375000	10	3925000	3950000		1	173475000	173500000	1	174125000	174150000
10	3550000	3575000	10	3925000	3950000		1	175600000	175625000	1	175875000	175900000
10	4050000	4075000	10	4375000	4400000		1	175675000	175700000	1	175875000	175900000
10	4600000	4625000	10	5150000	5175000		1	175950000	175975000	1	176175000	176200000
10	5600000	5625000	10	5775000	5800000		1	175950000	175975000	1	176675000	176700000
10	5975000	6000000	10	6625000	6650000		1	175975000	176000000	1	176200000	176225000
10	6025000	6050000	10	6425000	6450000		1	176250000	176275000	1	176675000	176700000
10	7350000	7375000	10	8200000	8225000		1	176350000	176375000	1	176675000	176700000
10	7850000	7875000	10	8500000	8525000		1	176700000	176725000	1	177700000	177725000
10	7850000	7875000	10	8700000	8725000		1	176875000	176900000	1	177675000	177700000
10	7850000	7875000	10	8200000	8225000		1	176875000	176900000	1	177175000	177200000
10	8275000	8300000	10	8700000	8725000		1	177225000	177250000	1	177650000	177675000
10	9050000	9075000	10	9700000	9725000		1	177950000	177975000	1	178450000	178475000
10	11375000	11400000	10	12625000	12650000		1	178125000	178150000	1	178450000	178475000
10	11450000	11475000	10	11925000	11950000		1	178150000	178175000	1	178300000	178325000
10	12025000	12050000	10	12625000	12650000		1	178500000	178525000	1	178950000	178975000
10	12675000	12700000	10	12975000	13000000		1	178525000	178550000	1	179150000	179175000
10	12675000	12700000	10	12925000	12950000		1	178525000	178550000	1	179425000	179450000
10	13050000	13075000	10	13425000	13450000		1	179625000	179650000	1	179725000	179750000
10	13050000	13075000	10	14200000	14225000		1	179750000	179775000	1	179775000	179800000
10	13575000	13600000	10	14175000	14200000		1	179800000	179825000	1	180600000	180625000
10	14425000	14450000	10	14675000	14700000		1	179850000	179875000	1	180125000	180150000
10	15325000	15350000	10	16225000	16250000		1	179850000	179875000	1	180200000	180225000
10	17400000	17425000	10	17675000	17700000		1	179850000	179875000	1	180175000	180200000
10	17750000	17775000	10	18175000	18200000		1	180250000	180275000	1	180750000	180775000
10	18425000	18450000	10	18525000	18550000		1	180250000	180275000	1	180400000	180425000
10	18575000	18600000	10	18850000	18875000		1	180425000	180450000	1	180525000	180550000
10	18975000	19000000	10	19525000	19550000		1	180425000	180450000	1	180750000	180775000
10	19250000	19275000	10	19550000	19575000		1	180875000	180900000	1	181075000	181100000
10	19250000	19275000	10	19650000	19675000		1	181000000	181025000	1	181550000	181575000
10	19300000	19325000	10	19475000	19500000		1	181300000	181325000	1	181775000	181800000
10	19700000	19725000	10	19900000	19925000		1	181725000	181750000	1	181875000	181900000
10	19700000	19725000	10	20075000	20100000		1	181725000	181750000	1	182125000	182150000
10	20375000	20400000	10	20925000	20950000		1	181875000	181900000	1	182100000	182125000
10	20375000	20400000	10	21250000	21275000		1	182000000	182025000	1	182100000	182125000
10	21000000	21025000	10	21325000	21350000		1	182150000	182175000	1	182300000	182325000
10	21375000	21400000	10	22000000	22025000		1	182150000	182175000	1	182500000	182525000
10	21450000	21475000	10	22000000	22025000		1	182375000	182400000	1	182525000	182550000
10	21525000	21550000	10	22450000	22475000		1	182375000	182400000	1	183250000	183275000
10	21825000	21850000	10	21975000	22000000		1	182550000	182575000	1	182950000	182975000
10	22050000	22075000	10	22475000	22500000		1	183525000	183550000	1	184225000	184250000
10	23100000	23125000	10	23700000	23725000		1	183825000	183850000	1	184200000	184225000
10	23800000	23825000	10	24100000	24125000		1	184275000	184300000	1	184725000	184750000
10	24175000	24200000	10	24600000	24625000		1	184475000	184500000	1	184725000	184750000
10	24325000	24350000	10	24600000	24625000		1	184825000	184850000	1	185200000	185225000
10	24350000	24375000	10	24600000	24625000		1	184875000	184900000	1	185200000	185225000
10	24925000	24950000	10	25200000	25225000		1	184925000	184950000	1	185175000	185200000
10	25275000	25300000	10	25400000	25425000		1	185425000	185450000	1	185500000	185525000
10	25500000	25525000	10	26125000	26150000		1	185550000	185575000	1	186675000	186700000
10	25625000	25650000	10	26175000	26200000		1	185675000	185700000	1	185875000	185900000
10	26375000	26400000	10	27125000	27150000		1	185950000	185975000	1	186675000	186700000
10	29075000	29100000	10	29325000	29350000		1	186225000	186250000	1	186700000	186725000
10	29500000	29525000	10	30425000	30450000		1	186450000	186475000	1	186700000	186725000
10	30825000	30850000	10	31275000	31300000		1	186800000	186825000	1	187950000	187975000
10	30850000	30875000	10	31250000	31275000		1	187450000	187475000	1	187975000	188000000
10	32325000	32350000	10	32850000	32875000		1	188325000	188350000	1	188825000	188850000
10	34050000	34075000	10	34300000	34325000		1	189000000	189025000	1	189900000	189925000
10	34625000	34650000	10	35275000	35300000		1	189000000	189025000	1	189625000	189650000
10	36475000	36500000	10	36750000	36775000		1	189025000	189050000	1	189225000	189250000
10	36975000	37000000	10	39075000	39100000		1	189250000	189275000	1	189575000	189600000
10	37050000	37075000	10	37800000	37825000		1	189700000	189725000	1	189875000	189900000
10	37050000	37075000	10	38350000	38375000		1	190025000	190050000	1	190750000	190775000
10	37050000	37075000	10	38550000	38575000		1	190950000	190975000	1	191275000	191300000
10	37100000	37125000	10	37475000	37500000		1	191325000	191350000	1	191800000	191825000
10	38850000	38875000	10	39050000	39075000		1	191350000	191375000	1	191525000	191550000
10	39150000	39175000	10	39750000	39775000		1	191575000	191600000	1	191800000	191825000
10	39175000	39200000	10	39500000	39525000		1	191825000	191850000	1	192075000	192100000
10	39175000	39200000	10	40200000	40225000		1	191825000	191850000	1	191950000	191975000
10	39900000	39925000	10	40175000	40200000		1	191900000	191925000	1	193125000	193150000
10	40275000	40300000	10	40500000	40525000		1	192150000	192175000	1	193100000	193125000
10	40300000	40325000	10	41425000	41450000		1	192175000	192200000	1	192700000	192725000
10	40600000	40625000	10	41350000	41375000		1	192175000	192200000	1	192650000	192675000
10	40625000	40650000	10	40975000	41000000		1	192175000	192200000	1	192600000	192625000
10	40625000	40650000	10	41250000	41275000		1	192750000	192775000	1	193100000	193125000
10	41500000	41525000	10	41650000	41675000		1	193425000	193450000	1	194225000	194250000
10	41500000	41525000	10	41625000	41650000		1	193425000	193450000	1	193675000	193700000
10	41775000	41800000	10	42250000	42275000		1	193725000	193750000	1	194200000	194225000
10	41975000	42000000	10	42275000	42300000		10	3175000	3200000	10	3925000	3950000
10	42000000	42025000	10	42650000	42675000		10	3325000	3350000	10	3525000	3550000
10	42000000	42025000	10	42275000	42300000		10	3550000	3575000	10	3950000	3975000
10	42050000	42075000	10	42275000	42300000		10	4050000	4075000	10	4375000	4400000
10	42325000	42350000	10	42725000	42750000		10	4075000	4100000	10	4350000	4375000
10	42325000	42350000	10	42575000	42600000		10	4400000	4425000	10	5150000	5175000
10	42950000	42975000	10	43450000	43475000		10	4600000	4625000	10	5150000	5175000
10	43575000	43600000	10	43900000	43925000		10	5575000	5600000	10	5775000	5800000
10	43575000	43600000	10	43875000	43900000		10	5975000	6000000	10	6675000	6700000
10	43950000	43975000	10	44050000	44075000		10	6000000	6025000	10	6925000	6950000
10	43950000	43975000	10	44125000	44150000		10	6025000	6050000	10	6300000	6325000
10	44250000	44275000	10	45325000	45350000		10	7800000	7825000	10	8225000	8250000
10	44300000	44325000	10	45025000	45050000		10	7850000	7875000	10	8200000	8225000
10	44300000	44325000	10	44725000	44750000		10	7875000	7900000	10	8500000	8525000
10	44300000	44325000	10	45000000	45025000		10	8700000	8725000	10	9675000	9700000
10	45075000	45100000	10	45325000	45350000		10	8750000	8775000	10	8950000	8975000
10	45400000	45425000	10	45850000	45875000		10	9025000	9050000	10	9675000	9700000
10	52225000	52250000	10	52350000	52375000		10	10375000	10400000	10	11100000	11125000
10	53350000	53375000	10	53525000	53550000		10	11450000	11475000	10	12625000	12650000
10	56350000	56375000	10	56775000	56800000		10	11475000	11500000	10	12950000	12975000
10	56350000	56375000	10	56975000	57000000		10	12700000	12725000	10	12925000	12950000
10	57500000	57525000	10	58475000	58500000		10	13025000	13050000	10	13400000	13425000
10	58275000	58300000	10	58475000	58500000		10	13025000	13050000	10	14225000	14250000
10	58800000	58825000	10	59050000	59075000		10	13050000	13075000	10	13400000	13425000
10	59300000	59325000	10	59850000	59875000		10	13550000	13575000	10	14200000	14225000
10	59375000	59400000	10	59825000	59850000		10	14450000	14475000	10	14700000	14725000
10	59450000	59475000	10	59825000	59850000		10	14775000	14800000	10	15150000	15175000
10	59875000	59900000	10	59975000	60000000		10	17750000	17775000	10	18175000	18200000
10	60150000	60175000	10	60225000	60250000		10	18450000	18475000	10	18525000	18550000
10	60325000	60350000	10	61075000	61100000		10	18550000	18575000	10	18875000	18900000
10	60375000	60400000	10	60675000	60700000		10	18550000	18575000	10	18900000	18925000
10	60775000	60800000	10	61050000	61075000		10	18750000	18775000	10	18900000	18925000
10	61175000	61200000	10	61625000	61650000		10	18925000	18950000	10	19650000	19675000
10	61175000	61200000	10	61375000	61400000		10	18950000	18975000	10	19500000	19525000
10	61200000	61225000	10	61325000	61350000		10	19250000	19275000	10	19525000	19550000
10	61475000	61500000	10	61600000	61625000		10	19700000	19725000	10	20075000	20100000
10	61800000	61825000	10	62125000	62150000		10	19900000	19925000	10	20275000	20300000
10	61850000	61875000	10	62075000	62100000		10	20350000	20375000	10	21325000	21350000
10	61875000	61900000	10	61950000	61975000		10	20375000	20400000	10	20925000	20950000
10	62100000	62125000	10	62175000	62200000		10	20975000	21000000	10	21250000	21275000
10	62275000	62300000	10	62400000	62425000		10	20975000	21000000	10	21325000	21350000
10	62475000	62500000	10	62550000	62575000		10	21000000	21025000	10	21175000	21200000
10	63100000	63125000	10	63350000	63375000		10	21425000	21450000	10	22000000	22025000
10	63125000	63150000	10	63300000	63325000		10	21425000	21450000	10	22450000	22475000
10	66900000	66925000	10	67075000	67100000		10	21450000	21475000	10	22000000	22025000
10	66900000	66925000	10	67025000	67050000		10	21600000	21625000	10	21975000	22000000
10	67300000	67325000	10	67850000	67875000		10	21825000	21850000	10	21975000	22000000
10	68650000	68675000	10	69150000	69175000		10	22050000	22075000	10	22125000	22150000
10	69375000	69400000	10	69650000	69675000		10	22050000	22075000	10	22475000	22500000
10	69400000	69425000	10	69625000	69650000		10	22200000	22225000	10	22400000	22425000
10	69425000	69450000	10	69800000	69825000		10	22575000	22600000	10	23075000	23100000
10	69675000	69700000	10	69825000	69850000		10	23100000	23125000	10	23750000	23775000
10	69875000	69900000	10	69950000	69975000		10	23800000	23825000	10	24125000	24150000
10	70275000	70300000	10	70850000	70875000		10	23800000	23825000	10	24100000	24125000
10	70300000	70325000	10	70525000	70550000		10	23975000	24000000	10	24275000	24300000
10	70575000	70600000	10	71175000	71200000		10	24175000	24200000	10	24300000	24325000
10	70575000	70600000	10	70950000	70975000		10	24350000	24375000	10	24600000	24625000
10	71325000	71350000	10	71400000	71425000		10	24925000	24950000	10	25200000	25225000
10	71475000	71500000	10	72375000	72400000		10	24975000	25000000	10	25225000	25250000
10	73100000	73125000	10	73375000	73400000		10	25275000	25300000	10	25400000	25425000
10	74925000	74950000	10	75150000	75175000		10	25300000	25325000	10	26325000	26350000
10	74950000	74975000	10	75425000	75450000		10	25500000	25525000	10	26125000	26150000
10	75025000	75050000	10	75150000	75175000		10	25675000	25700000	10	26100000	26125000
10	75225000	75250000	10	75450000	75475000		10	26375000	26400000	10	27125000	27150000
10	75250000	75275000	10	75425000	75450000		10	27400000	27425000	10	28775000	28800000
10	75575000	75600000	10	75825000	75850000		10	28450000	28475000	10	28775000	28800000
10	75575000	75600000	10	75925000	75950000		10	29100000	29125000	10	29300000	29325000
10	75575000	75600000	10	75725000	75750000		10	29525000	29550000	10	30475000	30500000
10	75875000	75900000	10	75925000	75950000		10	30625000	30650000	10	30800000	30825000
10	76300000	76325000	10	76725000	76750000		10	30850000	30875000	10	31275000	31300000
10	76375000	76400000	10	76500000	76525000		10	31725000	31750000	10	32900000	32925000
10	76375000	76400000	10	76725000	76750000		10	32350000	32375000	10	32825000	32850000
10	76525000	76550000	10	76725000	76750000		10	32950000	32975000	10	33650000	33675000
10	76575000	76600000	10	77375000	77400000		10	34025000	34050000	10	34300000	34325000
10	76800000	76825000	10	77050000	77075000		10	36525000	36550000	10	36800000	36825000
10	76825000	76850000	10	77375000	77400000		10	36975000	37000000	10	39075000	39100000
10	77125000	77150000	10	77225000	77250000		10	37025000	37050000	10	38825000	38850000
10	77275000	77300000	10	77500000	77525000		10	37050000	37075000	10	37700000	37725000
10	77350000	77375000	10	77800000	77825000		10	37050000	37075000	10	38025000	38050000
10	77975000	78000000	10	78175000	78200000		10	37050000	37075000	10	38250000	38275000
10	78025000	78050000	10	78150000	78175000		10	37050000	37075000	10	38525000	38550000
10	78025000	78050000	10	78400000	78425000		10	37075000	37100000	10	37875000	37900000
10	78250000	78275000	10	78375000	78400000		10	37100000	37125000	10	37400000	37425000
10	78625000	78650000	10	79475000	79500000		10	38875000	38900000	10	39050000	39075000
10	79575000	79600000	10	79650000	79675000		10	39150000	39175000	10	40200000	40225000
10	79975000	80000000	10	80125000	80150000		10	39175000	39200000	10	39500000	39525000
10	80175000	80200000	10	80250000	80275000		10	39175000	39200000	10	39775000	39800000
10	80175000	80200000	10	80350000	80375000		10	39225000	39250000	10	39500000	39525000
10	80425000	80450000	10	80650000	80675000		10	39900000	39925000	10	40175000	40200000
10	80875000	80900000	10	80975000	81000000		10	40275000	40300000	10	40500000	40525000
10	80900000	80925000	10	80975000	81000000		10	40300000	40325000	10	41475000	41500000
10	82925000	82950000	10	83200000	83225000		10	40350000	40375000	10	40525000	40550000
10	83225000	83250000	10	83525000	83550000		10	40625000	40650000	10	41275000	41300000
10	83800000	83825000	10	84425000	84450000		10	40625000	40650000	10	41000000	41025000
10	84000000	84025000	10	84450000	84475000		10	40625000	40650000	10	41375000	41400000
10	84675000	84700000	10	84950000	84975000		10	40625000	40650000	10	40975000	41000000
10	85225000	85250000	10	85425000	85450000		10	41000000	41025000	10	41275000	41300000
10	85225000	85250000	10	85650000	85675000		10	41000000	41025000	10	41500000	41525000
10	85400000	85425000	10	85625000	85650000		10	41000000	41025000	10	41675000	41700000
10	86025000	86050000	10	86450000	86475000		10	41500000	41525000	10	41675000	41700000
10	86075000	86100000	10	86450000	86475000		10	41800000	41825000	10	42275000	42300000
10	87025000	87050000	10	87500000	87525000		10	41950000	41975000	10	42700000	42725000
10	87125000	87150000	10	87500000	87525000		10	41975000	42000000	10	42275000	42300000
10	87275000	87300000	10	87500000	87525000		10	42000000	42025000	10	42275000	42300000
10	87550000	87575000	10	88300000	88325000		10	42050000	42075000	10	42275000	42300000
10	87575000	87600000	10	88275000	88300000		10	42325000	42350000	10	42725000	42750000
10	88400000	88425000	10	88750000	88775000		10	42325000	42350000	10	42600000	42625000
10	88550000	88575000	10	88725000	88750000		10	42825000	42850000	10	42925000	42950000
10	88750000	88775000	10	88800000	88825000		10	42900000	42925000	10	43450000	43475000
10	88775000	88800000	10	89400000	89425000		10	42975000	43000000	10	43425000	43450000
10	88875000	88900000	10	89950000	89975000		10	43550000	43575000	10	43900000	43925000
10	89425000	89450000	10	89650000	89675000		10	43575000	43600000	10	43750000	43775000
10	89450000	89475000	10	89625000	89650000		10	43950000	43975000	10	44150000	44175000
10	90100000	90125000	10	90625000	90650000		10	44275000	44300000	10	45325000	45350000
10	90725000	90750000	10	91025000	91050000		10	44275000	44300000	10	45025000	45050000
10	91175000	91200000	10	93350000	93375000		10	44300000	44325000	10	44750000	44775000
10	91275000	91300000	10	93000000	93025000		10	44425000	44450000	10	45000000	45025000
10	91300000	91325000	10	91550000	91575000		10	44450000	44475000	10	45025000	45050000
10	91300000	91325000	10	91750000	91775000		10	45075000	45100000	10	45350000	45375000
10	91875000	91900000	10	92975000	93000000		10	45125000	45150000	10	45350000	45375000
10	92675000	92700000	10	93000000	93025000		10	45375000	45400000	10	45825000	45850000
10	93050000	93075000	10	93475000	93500000		10	45375000	45400000	10	45800000	45825000
10	93050000	93075000	10	93550000	93575000		10	52175000	52200000	10	52375000	52400000
10	93050000	93075000	10	93400000	93425000		10	52225000	52250000	10	52325000	52350000
10	93050000	93075000	10	93275000	93300000		10	53350000	53375000	10	53500000	53525000
10	93075000	93100000	10	93775000	93800000		10	53850000	53875000	10	54200000	54225000
10	93150000	93175000	10	93275000	93300000		10	56325000	56350000	10	57000000	57025000
10	93425000	93450000	10	93575000	93600000		10	57500000	57525000	10	58450000	58475000
10	93575000	93600000	10	93775000	93800000		10	59300000	59325000	10	59850000	59875000
10	94000000	94025000	10	94100000	94125000		10	59350000	59375000	10	59825000	59850000
10	94650000	94675000	10	94925000	94950000		10	59450000	59475000	10	59825000	59850000
10	95000000	95025000	10	95450000	95475000		10	59875000	59900000	10	60000000	60025000
10	95025000	95050000	10	95925000	95950000		10	60125000	60150000	10	61075000	61100000
10	95525000	95550000	10	96050000	96075000		10	60150000	60175000	10	60225000	60250000
10	95525000	95550000	10	95850000	95875000		10	60375000	60400000	10	60950000	60975000
10	95900000	95925000	10	96075000	96100000		10	60750000	60775000	10	61050000	61075000
10	96150000	96175000	10	97300000	97325000		10	60800000	60825000	10	61050000	61075000
10	96175000	96200000	10	97150000	97175000		10	61200000	61225000	10	61300000	61325000
10	97375000	97400000	10	97650000	97675000		10	61325000	61350000	10	61375000	61400000
10	98500000	98525000	10	99075000	99100000		10	61725000	61750000	10	62075000	62100000
10	99175000	99200000	10	99575000	99600000		10	61775000	61800000	10	62125000	62150000
10	99325000	99350000	10	99550000	99575000		10	61850000	61875000	10	62075000	62100000
10	99625000	99650000	10	100475000	100500000		10	61850000	61875000	10	61950000	61975000
10	99650000	99675000	10	100250000	100275000		10	62175000	62200000	10	62225000	62250000
10	102475000	102500000	10	102800000	102825000		10	62500000	62525000	10	62550000	62575000
10	102475000	102500000	10	103150000	103175000		10	63025000	63050000	10	63375000	63400000
10	102875000	102900000	10	103125000	103150000		10	63100000	63125000	10	63350000	63375000
10	105875000	105900000	10	106200000	106225000		10	63125000	63150000	10	63275000	63300000
10	105875000	105900000	10	106550000	106575000		10	66875000	66900000	10	67200000	67225000
10	106950000	106975000	10	107375000	107400000		10	66875000	66900000	10	67150000	67175000
10	107450000	107475000	10	107700000	107725000		10	66900000	66925000	10	67100000	67125000
10	107825000	107850000	10	108250000	108275000		10	66900000	66925000	10	67000000	67025000
10	107850000	107875000	10	108500000	108525000		10	67325000	67350000	10	67850000	67875000
10	108300000	108325000	10	108425000	108450000		10	68025000	68050000	10	68125000	68150000
10	110250000	110275000	10	110675000	110700000		10	68425000	68450000	10	69100000	69125000
10	110775000	110800000	10	110950000	110975000		10	69175000	69200000	10	69300000	69325000
10	110775000	110800000	10	111100000	111125000		10	69850000	69875000	10	69950000	69975000
10	111225000	111250000	10	111700000	111725000		10	69875000	69900000	10	70175000	70200000
10	111250000	111275000	10	111950000	111975000		10	69875000	69900000	10	70250000	70275000
10	111300000	111325000	10	111475000	111500000		10	70275000	70300000	10	70900000	70925000
10	111500000	111525000	10	111925000	111950000		10	70300000	70325000	10	70525000	70550000
10	111500000	111525000	10	111625000	111650000		10	71300000	71325000	10	71400000	71425000
10	112075000	112100000	10	112775000	112800000		10	73100000	73125000	10	73400000	73425000
10	114450000	114475000	10	115075000	115100000		10	74925000	74950000	10	75150000	75175000
10	115175000	115200000	10	115300000	115325000		10	74950000	74975000	10	75150000	75175000
10	116325000	116350000	10	116850000	116875000		10	74950000	74975000	10	75425000	75450000
10	117250000	117275000	10	117625000	117650000		10	75050000	75075000	10	75125000	75150000
10	117450000	117475000	10	117650000	117675000		10	75200000	75225000	10	75450000	75475000
10	117725000	117750000	10	118075000	118100000		10	75250000	75275000	10	75425000	75450000
10	118175000	118200000	10	118525000	118550000		10	75575000	75600000	10	75850000	75875000
10	118225000	118250000	10	119550000	119575000		10	75575000	75600000	10	75700000	75725000
10	119800000	119825000	10	120100000	120125000		10	75625000	75650000	10	75950000	75975000
10	120250000	120275000	10	120850000	120875000		10	75750000	75775000	10	75850000	75875000
10	120250000	120275000	10	121250000	121275000		10	75750000	75775000	10	75950000	75975000
10	120275000	120300000	10	120675000	120700000		10	75875000	75900000	10	75925000	75950000
10	121050000	121075000	10	121250000	121275000		10	75975000	76000000	10	76200000	76225000
10	121375000	121400000	10	121500000	121525000		10	76275000	76300000	10	76700000	76725000
10	121700000	121725000	10	122050000	122075000		10	76375000	76400000	10	76400000	76425000
10	121725000	121750000	10	122025000	122050000		10	76475000	76500000	10	76725000	76750000
10	121750000	121775000	10	122525000	122550000		10	76575000	76600000	10	77375000	77400000
10	121750000	121775000	10	122025000	122050000		10	76800000	76825000	10	77375000	77400000
10	121825000	121850000	10	122025000	122050000		10	76800000	76825000	10	77050000	77075000
10	122100000	122125000	10	122525000	122550000		10	76825000	76850000	10	77325000	77350000
10	122800000	122825000	10	122975000	123000000		10	76825000	76850000	10	77725000	77750000
10	122800000	122825000	10	123025000	123050000		10	77125000	77150000	10	77225000	77250000
10	125750000	125775000	10	126025000	126050000		10	77150000	77175000	10	77175000	77200000
10	126375000	126400000	10	126800000	126825000		10	77275000	77300000	10	77475000	77500000
10	126900000	126925000	10	126975000	127000000		10	77350000	77375000	10	77825000	77850000
10	127125000	127150000	10	127325000	127350000		10	78000000	78025000	10	78400000	78425000
10	127175000	127200000	10	127325000	127350000		10	78025000	78050000	10	78150000	78175000
10	127675000	127700000	10	127975000	128000000		10	78025000	78050000	10	78100000	78125000
10	127675000	127700000	10	128200000	128225000		10	78275000	78300000	10	78375000	78400000
10	127725000	127750000	10	127925000	127950000		10	79575000	79600000	10	79650000	79675000
10	129000000	129025000	10	129350000	129375000		10	79950000	79975000	10	80125000	80150000
10	129025000	129050000	10	129525000	129550000		10	80175000	80200000	10	80225000	80250000
10	129025000	129050000	10	129975000	130000000		10	80175000	80200000	10	80350000	80375000
11	3475000	3500000	11	3775000	3800000		10	80400000	80425000	10	80675000	80700000
11	4000000	4025000	11	4075000	4100000		10	80425000	80450000	10	80500000	80525000
11	4200000	4225000	11	4825000	4850000		10	80550000	80575000	10	80675000	80700000
11	4225000	4250000	11	4425000	4450000		10	82925000	82950000	10	83200000	83225000
11	5125000	5150000	11	5425000	5450000		10	82925000	82950000	10	83175000	83200000
11	5975000	6000000	11	6200000	6225000		10	83225000	83250000	10	83525000	83550000
11	6650000	6675000	11	7150000	7175000		10	83400000	83425000	10	83450000	83475000
11	7200000	7225000	11	8325000	8350000		10	83550000	83575000	10	83775000	83800000
11	7225000	7250000	11	7575000	7600000		10	83825000	83850000	10	84450000	84475000
11	8425000	8450000	11	8925000	8950000		10	84150000	84175000	10	84425000	84450000
11	8425000	8450000	11	8900000	8925000		10	84675000	84700000	10	84975000	85000000
11	8525000	8550000	11	8850000	8875000		10	84700000	84725000	10	85000000	85025000
11	8975000	9000000	11	9125000	9150000		10	85175000	85200000	10	85850000	85875000
11	11500000	11525000	11	11750000	11775000		10	85200000	85225000	10	85625000	85650000
11	11800000	11825000	11	11950000	11975000		10	85225000	85250000	10	85425000	85450000
11	11875000	11900000	11	11950000	11975000		10	85425000	85450000	10	85625000	85650000
11	12025000	12050000	11	12550000	12575000		10	85750000	85775000	10	86425000	86450000
11	16050000	16075000	11	16400000	16425000		10	86050000	86075000	10	86450000	86475000
11	16525000	16550000	11	16900000	16925000		10	86075000	86100000	10	86300000	86325000
11	18850000	18875000	11	19000000	19025000		10	86625000	86650000	10	86925000	86950000
11	19825000	19850000	11	20025000	20050000		10	87025000	87050000	10	87500000	87525000
11	19825000	19850000	11	19900000	19925000		10	87025000	87050000	10	88300000	88325000
11	19925000	19950000	11	20025000	20050000		10	87050000	87075000	10	87500000	87525000
11	20125000	20150000	11	20200000	20225000		10	87250000	87275000	10	87500000	87525000
11	20250000	20275000	11	20400000	20425000		10	87550000	87575000	10	88300000	88325000
11	20275000	20300000	11	20675000	20700000		10	87600000	87625000	10	88275000	88300000
11	20425000	20450000	11	20675000	20700000		10	88375000	88400000	10	88750000	88775000
11	20775000	20800000	11	20900000	20925000		10	88425000	88450000	10	88750000	88775000
11	20825000	20850000	11	21450000	21475000		10	88550000	88575000	10	88725000	88750000
11	21300000	21325000	11	21450000	21475000		10	88725000	88750000	10	88800000	88825000
11	22250000	22275000	11	22925000	22950000		10	89425000	89450000	10	89650000	89675000
11	22625000	22650000	11	22950000	22975000		10	89450000	89475000	10	89800000	89825000
11	22650000	22675000	11	22925000	22950000		10	89450000	89475000	10	89625000	89650000
11	22750000	22775000	11	22950000	22975000		10	90075000	90100000	10	90675000	90700000
11	23000000	23025000	11	23275000	23300000		10	90075000	90100000	10	90625000	90650000
11	23000000	23025000	11	23450000	23475000		10	90225000	90250000	10	90650000	90675000
11	23025000	23050000	11	23125000	23150000		10	90725000	90750000	10	91000000	91025000
11	23675000	23700000	11	23875000	23900000		10	90725000	90750000	10	91125000	91150000
11	24025000	24050000	11	24425000	24450000		10	90725000	90750000	10	91225000	91250000
11	29250000	29275000	11	29500000	29525000		10	93050000	93075000	10	93550000	93575000
11	29250000	29275000	11	29475000	29500000		10	93050000	93075000	10	93400000	93425000
11	29525000	29550000	11	29850000	29875000		10	93050000	93075000	10	93275000	93300000
11	29575000	29600000	11	29675000	29700000		10	93075000	93100000	10	93750000	93775000
11	30225000	30250000	11	30625000	30650000		10	93425000	93450000	10	93775000	93800000
11	31250000	31275000	11	31600000	31625000		10	93575000	93600000	10	93775000	93800000
11	31250000	31275000	11	31575000	31600000		10	94625000	94650000	10	94950000	94975000
11	31675000	31700000	11	31925000	31950000		10	94675000	94700000	10	95975000	96000000
11	31675000	31700000	11	32125000	32150000		10	95000000	95025000	10	95450000	95475000
11	32175000	32200000	11	32300000	32325000		10	95000000	95025000	10	96050000	96075000
11	32600000	32625000	11	32700000	32725000		10	95025000	95050000	10	95850000	95875000
11	32800000	32825000	11	33100000	33125000		10	95075000	95100000	10	95450000	95475000
11	32800000	32825000	11	33675000	33700000		10	95525000	95550000	10	95850000	95875000
11	32950000	32975000	11	33125000	33150000		10	95900000	95925000	10	96075000	96100000
11	33175000	33200000	11	33425000	33450000		10	96175000	96200000	10	97300000	97325000
11	33175000	33200000	11	33525000	33550000		10	96200000	96225000	10	96775000	96800000
11	33175000	33200000	11	33900000	33925000		10	96200000	96225000	10	96950000	96975000
11	33175000	33200000	11	33625000	33650000		10	97375000	97400000	10	97675000	97700000
11	33175000	33200000	11	33725000	33750000		10	98500000	98525000	10	99075000	99100000
11	33725000	33750000	11	33900000	33925000		10	99175000	99200000	10	99575000	99600000
11	33925000	33950000	11	34000000	34025000		10	99650000	99675000	10	100175000	100200000
11	34125000	34150000	11	34800000	34825000		10	99650000	99675000	10	100425000	100450000
11	34225000	34250000	11	34800000	34825000		10	102475000	102500000	10	103100000	103125000
11	34275000	34300000	11	34750000	34775000		10	102475000	102500000	10	102825000	102850000
11	34850000	34875000	11	35675000	35700000		10	102900000	102925000	10	103125000	103150000
11	35450000	35475000	11	35650000	35675000		10	105875000	105900000	10	106575000	106600000
11	35850000	35875000	11	35975000	36000000		10	105900000	105925000	10	106350000	106375000
11	39575000	39600000	11	40125000	40150000		10	106975000	107000000	10	107375000	107400000
11	39575000	39600000	11	40575000	40600000		10	107425000	107450000	10	107700000	107725000
11	39575000	39600000	11	40075000	40100000		10	107425000	107450000	10	107750000	107775000
11	43450000	43475000	11	43725000	43750000		10	107825000	107850000	10	108275000	108300000
11	43475000	43500000	11	43700000	43725000		10	107850000	107875000	10	108500000	108525000
11	43475000	43500000	11	44450000	44475000		10	108275000	108300000	10	108425000	108450000
11	43475000	43500000	11	43575000	43600000		10	109925000	109950000	10	110700000	110725000
11	43750000	43775000	11	44450000	44475000		10	110100000	110125000	10	110650000	110675000
11	43775000	43800000	11	44325000	44350000		10	110775000	110800000	10	111100000	111125000
11	43800000	43825000	11	44100000	44125000		10	110775000	110800000	10	110975000	111000000
11	44575000	44600000	11	45525000	45550000		10	111250000	111275000	10	111925000	111950000
11	44600000	44625000	11	45000000	45025000		10	111275000	111300000	10	111925000	111950000
11	44625000	44650000	11	44825000	44850000		10	111500000	111525000	10	111925000	111950000
11	44700000	44725000	11	44750000	44775000		10	111650000	111675000	10	111925000	111950000
11	45100000	45125000	11	45575000	45600000		10	112000000	112025000	10	112800000	112825000
11	45950000	45975000	11	46225000	46250000		10	114425000	114450000	10	115075000	115100000
11	45975000	46000000	11	46200000	46225000		10	115175000	115200000	10	115300000	115325000
11	46475000	46500000	11	46700000	46725000		10	115450000	115475000	10	116175000	116200000
11	46900000	46925000	11	47500000	47525000		10	116300000	116325000	10	116850000	116875000
11	48200000	48225000	11	48550000	48575000		10	116425000	116450000	10	116825000	116850000
11	48775000	48800000	11	48825000	48850000		10	116425000	116450000	10	116875000	116900000
11	48875000	48900000	11	49100000	49125000		10	117050000	117075000	10	117200000	117225000
11	48925000	48950000	11	49550000	49575000		10	117250000	117275000	10	117625000	117650000
11	49700000	49725000	11	49825000	49850000		10	117450000	117475000	10	117650000	117675000
11	49975000	50000000	11	50225000	50250000		10	117750000	117775000	10	118050000	118075000
11	49975000	50000000	11	50125000	50150000		10	118600000	118625000	10	119000000	119025000
11	50275000	50300000	11	50375000	50400000		10	119825000	119850000	10	120075000	120100000
11	50450000	50475000	11	50750000	50775000		10	120175000	120200000	10	121500000	121525000
11	50450000	50475000	11	51525000	51550000		10	120250000	120275000	10	120850000	120875000
11	50925000	50950000	11	51025000	51050000		10	120275000	120300000	10	120675000	120700000
11	50950000	50975000	11	51500000	51525000		10	120275000	120300000	10	121250000	121275000
11	51275000	51300000	11	51525000	51550000		10	121050000	121075000	10	121250000	121275000
11	51800000	51825000	11	51950000	51975000		10	121375000	121400000	10	121500000	121525000
11	52125000	52150000	11	52200000	52225000		10	121675000	121700000	10	122050000	122075000
11	52125000	52150000	11	52325000	52350000		10	121725000	121750000	10	122525000	122550000
11	52250000	52275000	11	52325000	52350000		10	121750000	121775000	10	122050000	122075000
11	52400000	52425000	11	53250000	53275000		10	122100000	122125000	10	122525000	122550000
11	52425000	52450000	11	52725000	52750000		10	122125000	122150000	10	122500000	122525000
11	52425000	52450000	11	53225000	53250000		10	122550000	122575000	10	123050000	123075000
11	53275000	53300000	11	53400000	53425000		10	122800000	122825000	10	123075000	123100000
11	53300000	53325000	11	53325000	53350000		10	122800000	122825000	10	123000000	123025000
11	53475000	53500000	11	53850000	53875000		10	125725000	125750000	10	126325000	126350000
11	53475000	53500000	11	53725000	53750000		10	125750000	125775000	10	126050000	126075000
11	53475000	53500000	11	53675000	53700000		10	126375000	126400000	10	126775000	126800000
11	53750000	53775000	11	53850000	53875000		10	126900000	126925000	10	127000000	127025000
11	54675000	54700000	11	54875000	54900000		10	127125000	127150000	10	127325000	127350000
11	54750000	54775000	11	54850000	54875000		10	127175000	127200000	10	127300000	127325000
11	54875000	54900000	11	54975000	55000000		10	127650000	127675000	10	128200000	128225000
11	54925000	54950000	11	54975000	55000000		10	127675000	127700000	10	127975000	128000000
11	55025000	55050000	11	55150000	55175000		10	127675000	127700000	10	128425000	128450000
11	55150000	55175000	11	55375000	55400000		10	127725000	127750000	10	127925000	127950000
11	55175000	55200000	11	55400000	55425000		10	127775000	127800000	10	127900000	127925000
11	55175000	55200000	11	55375000	55400000		10	128725000	128750000	10	128875000	128900000
11	55175000	55200000	11	55450000	55475000		10	129025000	129050000	10	129425000	129450000
11	55375000	55400000	11	55425000	55450000		11	3225000	3250000	11	3425000	3450000
11	55525000	55550000	11	56100000	56125000		11	3475000	3500000	11	3800000	3825000
11	55550000	55575000	11	56025000	56050000		11	4000000	4025000	11	4075000	4100000
11	56150000	56175000	11	57425000	57450000		11	4225000	4250000	11	4800000	4825000
11	57500000	57525000	11	57750000	57775000		11	4250000	4275000	11	4425000	4450000
11	57800000	57825000	11	57900000	57925000		11	5275000	5300000	11	5450000	5475000
11	57950000	57975000	11	58075000	58100000		11	5975000	6000000	11	6175000	6200000
11	57950000	57975000	11	58000000	58025000		11	5975000	6000000	11	6250000	6275000
11	58100000	58125000	11	58150000	58175000		11	6025000	6050000	11	6175000	6200000
11	58225000	58250000	11	58625000	58650000		11	6425000	6450000	11	6600000	6625000
11	58250000	58275000	11	58800000	58825000		11	6625000	6650000	11	6750000	6775000
11	58275000	58300000	11	58850000	58875000		11	6650000	6675000	11	7175000	7200000
11	58325000	58350000	11	58925000	58950000		11	6675000	6700000	11	7125000	7150000
11	58375000	58400000	11	58625000	58650000		11	7200000	7225000	11	8325000	8350000
11	59225000	59250000	11	59475000	59500000		11	7225000	7250000	11	7550000	7575000
11	59225000	59250000	11	59275000	59300000		11	8425000	8450000	11	8850000	8875000
11	59275000	59300000	11	59475000	59500000		11	8425000	8450000	11	8925000	8950000
11	59600000	59625000	11	59750000	59775000		11	8450000	8475000	11	8875000	8900000
11	59850000	59875000	11	60250000	60275000		11	8525000	8550000	11	8850000	8875000
11	59850000	59875000	11	60050000	60075000		11	8625000	8650000	11	11875000	11900000
11	59850000	59875000	11	60275000	60300000		11	8975000	9000000	11	9175000	9200000
11	60100000	60125000	11	60175000	60200000		11	8975000	9000000	11	9125000	9150000
11	60900000	60925000	11	61075000	61100000		11	9100000	9125000	11	11900000	11925000
11	60925000	60950000	11	61075000	61100000		11	10450000	10475000	11	11000000	11025000
11	61100000	61125000	11	61375000	61400000		11	11500000	11525000	11	11975000	12000000
11	61150000	61175000	11	61400000	61425000		11	11500000	11525000	11	11750000	11775000
11	61175000	61200000	11	61700000	61725000		11	11800000	11825000	11	11950000	11975000
11	61875000	61900000	11	62325000	62350000		11	11825000	11850000	11	12475000	12500000
11	61950000	61975000	11	62275000	62300000		11	12000000	12025000	11	12550000	12575000
11	62000000	62025000	11	62650000	62675000		11	12375000	12400000	11	12525000	12550000
11	62125000	62150000	11	62275000	62300000		11	16225000	16250000	11	16375000	16400000
11	62600000	62625000	11	62675000	62700000		11	16500000	16525000	11	16925000	16950000
11	62725000	62750000	11	63150000	63175000		11	16525000	16550000	11	16875000	16900000
11	62725000	62750000	11	62900000	62925000		11	18050000	18075000	11	18675000	18700000
11	62925000	62950000	11	63125000	63150000		11	18850000	18875000	11	19725000	19750000
11	63400000	63425000	11	63700000	63725000		11	18875000	18900000	11	19000000	19025000
11	63950000	63975000	11	64425000	64450000		11	19825000	19850000	11	20025000	20050000
11	65800000	65825000	11	67000000	67025000		11	19925000	19950000	11	20025000	20050000
11	65850000	65875000	11	66825000	66850000		11	20125000	20150000	11	20200000	20225000
11	66900000	66925000	11	67000000	67025000		11	20125000	20150000	11	20400000	20425000
11	67100000	67125000	11	67350000	67375000		11	20275000	20300000	11	20675000	20700000
11	67125000	67150000	11	67650000	67675000		11	20250000	20275000	11	20375000	20400000
11	68000000	68025000	11	68475000	68500000		11	20425000	20450000	11	20675000	20700000
11	68000000	68025000	11	68425000	68450000		11	20425000	20450000	11	20725000	20750000
11	68125000	68150000	11	68400000	68425000		11	20450000	20475000	11	20625000	20650000
11	68175000	68200000	11	68400000	68425000		11	20775000	20800000	11	21450000	21475000
11	68550000	68575000	11	68800000	68825000		11	20775000	20800000	11	20900000	20925000
11	68900000	68925000	11	68975000	69000000		11	21675000	21700000	11	22125000	22150000
11	69075000	69100000	11	69575000	69600000		11	22225000	22250000	11	22950000	22975000
11	69175000	69200000	11	69225000	69250000		11	22225000	22250000	11	22925000	22950000
11	69175000	69200000	11	69500000	69525000		11	22625000	22650000	11	22950000	22975000
11	69200000	69225000	11	69500000	69525000		11	22675000	22700000	11	22925000	22950000
11	69250000	69275000	11	69500000	69525000		11	22700000	22725000	11	22950000	22975000
11	69250000	69275000	11	69375000	69400000		11	23000000	23025000	11	23275000	23300000
11	69650000	69675000	11	69700000	69725000		11	23000000	23025000	11	23400000	23425000
11	69725000	69750000	11	69900000	69925000		11	23000000	23025000	11	23500000	23525000
11	70050000	70075000	11	70175000	70200000		11	23000000	23025000	11	23125000	23150000
11	70375000	70400000	11	70750000	70775000		11	23675000	23700000	11	23850000	23875000
11	70400000	70425000	11	70600000	70625000		11	24050000	24075000	11	24325000	24350000
11	70525000	70550000	11	70625000	70650000		11	24050000	24075000	11	24375000	24400000
11	71100000	71125000	11	71875000	71900000		11	25875000	25900000	11	26250000	26275000
11	71350000	71375000	11	71975000	72000000		11	26250000	26275000	11	26950000	26975000
11	72200000	72225000	11	72325000	72350000		11	29250000	29275000	11	29475000	29500000
11	72325000	72350000	11	72550000	72575000		11	29525000	29550000	11	29700000	29725000
11	72325000	72350000	11	72425000	72450000		11	29650000	29675000	11	30750000	30775000
11	72450000	72475000	11	72525000	72550000		11	30075000	30100000	11	30200000	30225000
11	72575000	72600000	11	72725000	72750000		11	30125000	30150000	11	30850000	30875000
11	73125000	73150000	11	74575000	74600000		11	30250000	30275000	11	30625000	30650000
11	74625000	74650000	11	74825000	74850000		11	30675000	30700000	11	30775000	30800000
11	74925000	74950000	11	75475000	75500000		11	31250000	31275000	11	31600000	31625000
11	74950000	74975000	11	75150000	75175000		11	31675000	31700000	11	31925000	31950000
11	74950000	74975000	11	75300000	75325000		11	31675000	31700000	11	32125000	32150000
11	75175000	75200000	11	75275000	75300000		11	32175000	32200000	11	32300000	32325000
11	75750000	75775000	11	76150000	76175000		11	32625000	32650000	11	32700000	32725000
11	75750000	75775000	11	75950000	75975000		11	32800000	32825000	11	33100000	33125000
11	75775000	75800000	11	75900000	75925000		11	32800000	32825000	11	33075000	33100000
11	76050000	76075000	11	76400000	76425000		11	32800000	32825000	11	33650000	33675000
11	76250000	76275000	11	76375000	76400000		11	32950000	32975000	11	33125000	33150000
11	77100000	77125000	11	77400000	77425000		11	33175000	33200000	11	33475000	33500000
11	77650000	77675000	11	77800000	77825000		11	33175000	33200000	11	33725000	33750000
11	77825000	77850000	11	77950000	77975000		11	33175000	33200000	11	33625000	33650000
11	78050000	78075000	11	78150000	78175000		11	33175000	33200000	11	33575000	33600000
11	78200000	78225000	11	78275000	78300000		11	33175000	33200000	11	33925000	33950000
11	78275000	78300000	11	78300000	78325000		11	33725000	33750000	11	33900000	33925000
11	78350000	78375000	11	78425000	78450000		11	34125000	34150000	11	34775000	34800000
11	78550000	78575000	11	78825000	78850000		11	34125000	34150000	11	34200000	34225000
11	79025000	79050000	11	79200000	79225000		11	34225000	34250000	11	34800000	34825000
11	79425000	79450000	11	79575000	79600000		11	34275000	34300000	11	34750000	34775000
11	79600000	79625000	11	79925000	79950000		11	34400000	34425000	11	34775000	34800000
11	79625000	79650000	11	79675000	79700000		11	34400000	34425000	11	34750000	34775000
11	79625000	79650000	11	79925000	79950000		11	34825000	34850000	11	35425000	35450000
11	79700000	79725000	11	79900000	79925000		11	34850000	34875000	11	35650000	35675000
11	80025000	80050000	11	80400000	80425000		11	34850000	34875000	11	34975000	35000000
11	80100000	80125000	11	80175000	80200000		11	35425000	35450000	11	35675000	35700000
11	80275000	80300000	11	80350000	80375000		11	35825000	35850000	11	35975000	36000000
11	81650000	81675000	11	81925000	81950000		11	36050000	36075000	11	36500000	36525000
11	82225000	82250000	11	82700000	82725000		11	39575000	39600000	11	40575000	40600000
11	82300000	82325000	11	83150000	83175000		11	39600000	39625000	11	40125000	40150000
11	82400000	82425000	11	82700000	82725000		11	40800000	40825000	11	43325000	43350000
11	82425000	82450000	11	83125000	83150000		11	41975000	42000000	11	42175000	42200000
11	82775000	82800000	11	82875000	82900000		11	43500000	43525000	11	43675000	43700000
11	83350000	83375000	11	83725000	83750000		11	43500000	43525000	11	44450000	44475000
11	83525000	83550000	11	83725000	83750000		11	43775000	43800000	11	44425000	44450000
11	83775000	83800000	11	84000000	84025000		11	43775000	43800000	11	44400000	44425000
11	83775000	83800000	11	83925000	83950000		11	43775000	43800000	11	44325000	44350000
11	84250000	84275000	11	84775000	84800000		11	43825000	43850000	11	44100000	44125000
11	84425000	84450000	11	84800000	84825000		11	44550000	44575000	11	45875000	45900000
11	84500000	84525000	11	84775000	84800000		11	44575000	44600000	11	45175000	45200000
11	84625000	84650000	11	84775000	84800000		11	44600000	44625000	11	45525000	45550000
11	85500000	85525000	11	85825000	85850000		11	44600000	44625000	11	45000000	45025000
11	85700000	85725000	11	85825000	85850000		11	44600000	44625000	11	44725000	44750000
11	85850000	85875000	11	86050000	86075000		11	44625000	44650000	11	44825000	44850000
11	85850000	85875000	11	86425000	86450000		11	45000000	45025000	11	45575000	45600000
11	86225000	86250000	11	86450000	86475000		11	45925000	45950000	11	46225000	46250000
11	86550000	86575000	11	87025000	87050000		11	45975000	46000000	11	46200000	46225000
11	86575000	86600000	11	86875000	86900000		11	46025000	46050000	11	46200000	46225000
11	86700000	86725000	11	87100000	87125000		11	46050000	46075000	11	46125000	46150000
11	86900000	86925000	11	87000000	87025000		11	46100000	46125000	11	48800000	48825000
11	87975000	88000000	11	88050000	88075000		11	46250000	46275000	11	46425000	46450000
11	87975000	88000000	11	88200000	88225000		11	46525000	46550000	11	48775000	48800000
11	88000000	88025000	11	88950000	88975000		11	46875000	46900000	11	47650000	47675000
11	88050000	88075000	11	88175000	88200000		11	48175000	48200000	11	48550000	48575000
11	88250000	88275000	11	88800000	88825000		11	48775000	48800000	11	48825000	48850000
11	88400000	88425000	11	88800000	88825000		11	48875000	48900000	11	49075000	49100000
11	88450000	88475000	11	88750000	88775000		11	49625000	49650000	11	49950000	49975000
11	88850000	88875000	11	88900000	88925000		11	49650000	49675000	11	49875000	49900000
11	88975000	89000000	11	89025000	89050000		11	49725000	49750000	11	49850000	49875000
11	89100000	89125000	11	89300000	89325000		11	49975000	50000000	11	50100000	50125000
11	89150000	89175000	11	89300000	89325000		11	49975000	50000000	11	50225000	50250000
11	90275000	90300000	11	90600000	90625000		11	50175000	50200000	11	50375000	50400000
11	90325000	90350000	11	90600000	90625000		11	50450000	50475000	11	50750000	50775000
11	93125000	93150000	11	93800000	93825000		11	50500000	50525000	11	51450000	51475000
11	93525000	93550000	11	93800000	93825000		11	50925000	50950000	11	51050000	51075000
11	93925000	93950000	11	94075000	94100000		11	50925000	50950000	11	51525000	51550000
11	93950000	93975000	11	94275000	94300000		11	51275000	51300000	11	51525000	51550000
11	94125000	94150000	11	94250000	94275000		11	51325000	51350000	11	51500000	51525000
11	94125000	94150000	11	94200000	94225000		11	51600000	51625000	11	51675000	51700000
11	94325000	94350000	11	94525000	94550000		11	51800000	51825000	11	52200000	52225000
11	94325000	94350000	11	94500000	94525000		11	51800000	51825000	11	51950000	51975000
11	95100000	95125000	11	95225000	95250000		11	52125000	52150000	11	52200000	52225000
11	95375000	95400000	11	95500000	95525000		11	52125000	52150000	11	52325000	52350000
11	95875000	95900000	11	95925000	95950000		11	52225000	52250000	11	52325000	52350000
11	96075000	96100000	11	96225000	96250000		11	52375000	52400000	11	53300000	53325000
11	96125000	96150000	11	96225000	96250000		11	52400000	52425000	11	53250000	53275000
11	96275000	96300000	11	96325000	96350000		11	52425000	52450000	11	52750000	52775000
11	96300000	96325000	11	96550000	96575000		11	53250000	53275000	11	53400000	53425000
11	96300000	96325000	11	96850000	96875000		11	53475000	53500000	11	53625000	53650000
11	97425000	97450000	11	97575000	97600000		11	53475000	53500000	11	53700000	53725000
11	97475000	97500000	11	97600000	97625000		11	53725000	53750000	11	53850000	53875000
11	97625000	97650000	11	97675000	97700000		11	54000000	54025000	11	54375000	54400000
11	97775000	97800000	11	97975000	98000000		11	54700000	54725000	11	54850000	54875000
11	97775000	97800000	11	97850000	97875000		11	54875000	54900000	11	54975000	55000000
11	97875000	97900000	11	97975000	98000000		11	54925000	54950000	11	54975000	55000000
11	98150000	98175000	11	98225000	98250000		11	55025000	55050000	11	55150000	55175000
11	98300000	98325000	11	98625000	98650000		11	55150000	55175000	11	55375000	55400000
11	98325000	98350000	11	98650000	98675000		11	55175000	55200000	11	55400000	55425000
11	98975000	99000000	11	99125000	99150000		11	55175000	55200000	11	55375000	55400000
11	99025000	99050000	11	99125000	99150000		11	55175000	55200000	11	55450000	55475000
11	99350000	99375000	11	100225000	100250000		11	55375000	55400000	11	55425000	55450000
11	100175000	100200000	11	100275000	100300000		11	55500000	55525000	11	55975000	56000000
11	100400000	100425000	11	100675000	100700000		11	55525000	55550000	11	55800000	55825000
11	100575000	100600000	11	100700000	100725000		11	55525000	55550000	11	56100000	56125000
11	100825000	100850000	11	100950000	100975000		11	55550000	55575000	11	56025000	56050000
11	100975000	101000000	11	101050000	101075000		11	55575000	55600000	11	57375000	57400000
11	101650000	101675000	11	101725000	101750000		11	56125000	56150000	11	57400000	57425000
11	101900000	101925000	11	101950000	101975000		11	56900000	56925000	11	57350000	57375000
11	102075000	102100000	11	102450000	102475000		11	57475000	57500000	11	57750000	57775000
11	102225000	102250000	11	102650000	102675000		11	57775000	57800000	11	57925000	57950000
11	102300000	102325000	11	102400000	102425000		11	57800000	57825000	11	57925000	57950000
11	102475000	102500000	11	102650000	102675000		11	57925000	57950000	11	58100000	58125000
11	102725000	102750000	11	103000000	103025000		11	57950000	57975000	11	58050000	58075000
11	102875000	102900000	11	102975000	103000000		11	57950000	57975000	11	58075000	58100000
11	103325000	103350000	11	103650000	103675000		11	57975000	58000000	11	58950000	58975000
11	103350000	103375000	11	103450000	103475000		11	58225000	58250000	11	58625000	58650000
11	103725000	103750000	11	104150000	104175000		11	58250000	58275000	11	58875000	58900000
11	103750000	103775000	11	103900000	103925000		11	58375000	58400000	11	58625000	58650000
11	103975000	104000000	11	104175000	104200000		11	58925000	58950000	11	59175000	59200000
11	104300000	104325000	11	104425000	104450000		11	59225000	59250000	11	59475000	59500000
11	104300000	104325000	11	104775000	104800000		11	59225000	59250000	11	59275000	59300000
11	104525000	104550000	11	105175000	105200000		11	59275000	59300000	11	59475000	59500000
11	104750000	104775000	11	105075000	105100000		11	59575000	59600000	11	60050000	60075000
11	105350000	105375000	11	105875000	105900000		11	59625000	59650000	11	59750000	59775000
11	105350000	105375000	11	105600000	105625000		11	59850000	59875000	11	60375000	60400000
11	105625000	105650000	11	105875000	105900000		11	59850000	59875000	11	60050000	60075000
11	106425000	106450000	11	106900000	106925000		11	60075000	60100000	11	60275000	60300000
11	106500000	106525000	11	106625000	106650000		11	60600000	60625000	11	61050000	61075000
11	106650000	106675000	11	106725000	106750000		11	60600000	60625000	11	61300000	61325000
11	106800000	106825000	11	106950000	106975000		11	60875000	60900000	11	61075000	61100000
11	107025000	107050000	11	107125000	107150000		11	60950000	60975000	11	61075000	61100000
11	107025000	107050000	11	107075000	107100000		11	61150000	61175000	11	61400000	61425000
11	107225000	107250000	11	107450000	107475000		11	61150000	61175000	11	61675000	61700000
11	107275000	107300000	11	107450000	107475000		11	61175000	61200000	11	61375000	61400000
11	107375000	107400000	11	107450000	107475000		11	61350000	61375000	11	61500000	61525000
11	107850000	107875000	11	108375000	108400000		11	61400000	61425000	11	61675000	61700000
11	107850000	107875000	11	107975000	108000000		11	61400000	61425000	11	61500000	61525000
11	108025000	108050000	11	108375000	108400000		11	61425000	61450000	11	61700000	61725000
11	108075000	108100000	11	109125000	109150000		11	61625000	61650000	11	61700000	61725000
11	108100000	108125000	11	108375000	108400000		11	61950000	61975000	11	62275000	62300000
11	108425000	108450000	11	109175000	109200000		11	61950000	61975000	11	62700000	62725000
11	108450000	108475000	11	109150000	109175000		11	62050000	62075000	11	62650000	62675000
11	108675000	108700000	11	109100000	109125000		11	62125000	62150000	11	62250000	62275000
11	109250000	109275000	11	109575000	109600000		11	62600000	62625000	11	62675000	62700000
11	109300000	109325000	11	109425000	109450000		11	62725000	62750000	11	63150000	63175000
11	109450000	109475000	11	109575000	109600000		11	62750000	62775000	11	62900000	62925000
11	109625000	109650000	11	109850000	109875000		11	62900000	62925000	11	63150000	63175000
11	109675000	109700000	11	109850000	109875000		11	63375000	63400000	11	64950000	64975000
11	109875000	109900000	11	110275000	110300000		11	63375000	63400000	11	64425000	64450000
11	109900000	109925000	11	110250000	110275000		11	63400000	63425000	11	63750000	63775000
11	110350000	110375000	11	110475000	110500000		11	63750000	63775000	11	64350000	64375000
11	110550000	110575000	11	111450000	111475000		11	64500000	64525000	11	64900000	64925000
11	110900000	110925000	11	111400000	111425000		11	65175000	65200000	11	65650000	65675000
11	112775000	112800000	11	113125000	113150000		11	65800000	65825000	11	67025000	67050000
11	113175000	113200000	11	113625000	113650000		11	65850000	65875000	11	66850000	66875000
11	113275000	113300000	11	113625000	113650000		11	66125000	66150000	11	66825000	66850000
11	113500000	113525000	11	113600000	113625000		11	66425000	66450000	11	66825000	66850000
11	113700000	113725000	11	113800000	113825000		11	66900000	66925000	11	67000000	67025000
11	113725000	113750000	11	114650000	114675000		11	67025000	67050000	11	67350000	67375000
11	113850000	113875000	11	114625000	114650000		11	67100000	67125000	11	67650000	67675000
11	113850000	113875000	11	114125000	114150000		11	67100000	67125000	11	67350000	67375000
11	113875000	113900000	11	114400000	114425000		11	67800000	67825000	11	68450000	68475000
11	114425000	114450000	11	114625000	114650000		11	68000000	68025000	11	68425000	68450000
11	114800000	114825000	11	114900000	114925000		11	68175000	68200000	11	68400000	68425000
11	115175000	115200000	11	115250000	115275000		11	68200000	68225000	11	68400000	68425000
11	115575000	115600000	11	115850000	115875000		11	68550000	68575000	11	68800000	68825000
11	115700000	115725000	11	115800000	115825000		11	68575000	68600000	11	68725000	68750000
11	115725000	115750000	11	115875000	115900000		11	68900000	68925000	11	68975000	69000000
11	115925000	115950000	11	116000000	116025000		11	69050000	69075000	11	69100000	69125000
11	116225000	116250000	11	116450000	116475000		11	69175000	69200000	11	69500000	69525000
11	116300000	116325000	11	116450000	116475000		11	69175000	69200000	11	70125000	70150000
11	116625000	116650000	11	116825000	116850000		11	69200000	69225000	11	69500000	69525000
11	116625000	116650000	11	116800000	116825000		11	69250000	69275000	11	69375000	69400000
11	116650000	116675000	11	117025000	117050000		11	69250000	69275000	11	69500000	69525000
11	116875000	116900000	11	117025000	117050000		11	69375000	69400000	11	69500000	69525000
11	117050000	117075000	11	117175000	117200000		11	69625000	69650000	11	69700000	69725000
11	117225000	117250000	11	117350000	117375000		11	69725000	69750000	11	69875000	69900000
11	117375000	117400000	11	117800000	117825000		11	70000000	70025000	11	70650000	70675000
11	117400000	117425000	11	117675000	117700000		11	70050000	70075000	11	70200000	70225000
11	117850000	117875000	11	118075000	118100000		11	70075000	70100000	11	70150000	70175000
11	117875000	117900000	11	118025000	118050000		11	70275000	70300000	11	70750000	70775000
11	118150000	118175000	11	118925000	118950000		11	70400000	70425000	11	70600000	70625000
11	118475000	118500000	11	119175000	119200000		11	70425000	70450000	11	70750000	70775000
11	118625000	118650000	11	118925000	118950000		11	70425000	70450000	11	70775000	70800000
11	119025000	119050000	11	119200000	119225000		11	70500000	70525000	11	70750000	70775000
11	119300000	119325000	11	119450000	119475000		11	72225000	72250000	11	72425000	72450000
11	119475000	119500000	11	119875000	119900000		11	72225000	72250000	11	72325000	72350000
11	120025000	120050000	11	120300000	120325000		11	72325000	72350000	11	72550000	72575000
11	120200000	120225000	11	120300000	120325000		11	72325000	72350000	11	72425000	72450000
11	120575000	120600000	11	120775000	120800000		11	72425000	72450000	11	72550000	72575000
12	3900000	3925000	12	4425000	4450000		11	72550000	72575000	11	72725000	72750000
12	4100000	4125000	12	4375000	4400000		11	72575000	72600000	11	72975000	73000000
12	4125000	4150000	12	4525000	4550000		11	73200000	73225000	11	74350000	74375000
12	8325000	8350000	12	8500000	8525000		11	74025000	74050000	11	74325000	74350000
12	8675000	8700000	12	9000000	9025000		11	74375000	74400000	11	74525000	74550000
12	8725000	8750000	12	8975000	9000000		11	74925000	74950000	11	75400000	75425000
12	8750000	8775000	12	9000000	9025000		11	74975000	75000000	11	75150000	75175000
12	9050000	9075000	12	9400000	9425000		11	75175000	75200000	11	75275000	75300000
12	9075000	9100000	12	10500000	10525000		11	75725000	75750000	11	76175000	76200000
12	9100000	9125000	12	9525000	9550000		11	75750000	75775000	11	75950000	75975000
12	9425000	9450000	12	9575000	9600000		11	75775000	75800000	11	75900000	75925000
12	10600000	10625000	12	11150000	11175000		11	75775000	75800000	11	76150000	76175000
12	10800000	10825000	12	11150000	11175000		11	76050000	76075000	11	76425000	76450000
12	11275000	11300000	12	12300000	12325000		11	76250000	76275000	11	76375000	76400000
12	11325000	11350000	12	12150000	12175000		11	77100000	77125000	11	77450000	77475000
12	11975000	12000000	12	13150000	13175000		11	77100000	77125000	11	77300000	77325000
12	12325000	12350000	12	13200000	13225000		11	77125000	77150000	11	77425000	77450000
12	12375000	12400000	12	13200000	13225000		11	77475000	77500000	11	77625000	77650000
12	12600000	12625000	12	13200000	13225000		11	77725000	77750000	11	77950000	77975000
12	12750000	12775000	12	12925000	12950000		11	77825000	77850000	11	77950000	77975000
12	12775000	12800000	12	12900000	12925000		11	77975000	78000000	11	78175000	78200000
12	12775000	12800000	12	12875000	12900000		11	78050000	78075000	11	78150000	78175000
12	12975000	13000000	12	13200000	13225000		11	78200000	78225000	11	78275000	78300000
12	15550000	15575000	12	16500000	16525000		11	78350000	78375000	11	78425000	78450000
12	16700000	16725000	12	17250000	17275000		11	78450000	78475000	11	78525000	78550000
12	17025000	17050000	12	17250000	17275000		11	78550000	78575000	11	78850000	78875000
12	17350000	17375000	12	17775000	17800000		11	78575000	78600000	11	78825000	78850000
12	17550000	17575000	12	17800000	17825000		11	78850000	78875000	11	78950000	78975000
12	17575000	17600000	12	17775000	17800000		11	78950000	78975000	11	79200000	79225000
12	17825000	17850000	12	18150000	18175000		11	79025000	79050000	11	79200000	79225000
12	20375000	20400000	12	21800000	21825000		11	79500000	79525000	11	79900000	79925000
12	20525000	20550000	12	20850000	20875000		11	79600000	79625000	11	79925000	79950000
12	21075000	21100000	12	21275000	21300000		11	79600000	79625000	11	79675000	79700000
12	24725000	24750000	12	24950000	24975000		11	79700000	79725000	11	79900000	79925000
12	25025000	25050000	12	26275000	26300000		11	82000000	82025000	11	82175000	82200000
12	25050000	25075000	12	26050000	26075000		11	82225000	82250000	11	82700000	82725000
12	25850000	25875000	12	26050000	26075000		11	82300000	82325000	11	83150000	83175000
12	25850000	25875000	12	26225000	26250000		11	82400000	82425000	11	82700000	82725000
12	26475000	26500000	12	28450000	28475000		11	82775000	82800000	11	82875000	82900000
12	26500000	26525000	12	26750000	26775000		11	82925000	82950000	11	83250000	83275000
12	27575000	27600000	12	28425000	28450000		11	83425000	83450000	11	83725000	83750000
12	28550000	28575000	12	29600000	29625000		11	83525000	83550000	11	83725000	83750000
12	28575000	28600000	12	29325000	29350000		11	83775000	83800000	11	84000000	84025000
12	30025000	30050000	12	30550000	30575000		11	83775000	83800000	11	83925000	83950000
12	30025000	30050000	12	30350000	30375000		11	84400000	84425000	11	84775000	84800000
12	30600000	30625000	12	31000000	31025000		11	84475000	84500000	11	84775000	84800000
12	30675000	30700000	12	30825000	30850000		11	84625000	84650000	11	84775000	84800000
12	31100000	31125000	12	31425000	31450000		11	84900000	84925000	11	85175000	85200000
12	31125000	31150000	12	31475000	31500000		11	85700000	85725000	11	85825000	85850000
12	31325000	31350000	12	31475000	31500000		11	85850000	85875000	11	85975000	86000000
12	31500000	31525000	12	31900000	31925000		11	86200000	86225000	11	86450000	86475000
12	31625000	31650000	12	31925000	31950000		11	86575000	86600000	11	87025000	87050000
12	31975000	32000000	12	32225000	32250000		11	86700000	86725000	11	87075000	87100000
12	32625000	32650000	12	32875000	32900000		11	86900000	86925000	11	87000000	87025000
12	32900000	32925000	12	33000000	33025000		11	87225000	87250000	11	87375000	87400000
12	32975000	33000000	12	33325000	33350000		11	87650000	87675000	11	87700000	87725000
12	33025000	33050000	12	33275000	33300000		11	87800000	87825000	11	87925000	87950000
12	33025000	33050000	12	33375000	33400000		11	87950000	87975000	11	88050000	88075000
12	34675000	34700000	12	35175000	35200000		11	87975000	88000000	11	88200000	88225000
12	35325000	35350000	12	35825000	35850000		11	88000000	88025000	11	88800000	88825000
12	35450000	35475000	12	35800000	35825000		11	88050000	88075000	11	88175000	88200000
12	36200000	36225000	12	36475000	36500000		11	88250000	88275000	11	88800000	88825000
12	36225000	36250000	12	36650000	36675000		11	88300000	88325000	11	88775000	88800000
12	36700000	36725000	12	37475000	37500000		11	88400000	88425000	11	88800000	88825000
12	37600000	37625000	12	38075000	38100000		11	88850000	88875000	11	88925000	88950000
12	37750000	37775000	12	38075000	38100000		11	88975000	89000000	11	89025000	89050000
12	38125000	38150000	12	39475000	39500000		11	89150000	89175000	11	89300000	89325000
12	39550000	39575000	12	40100000	40125000		11	89500000	89525000	11	89750000	89775000
12	39675000	39700000	12	40025000	40050000		11	89525000	89550000	11	89725000	89750000
12	40225000	40250000	12	40700000	40725000		11	90025000	90050000	11	90150000	90175000
12	40825000	40850000	12	41475000	41500000		11	90300000	90325000	11	90600000	90625000
12	40825000	40850000	12	41625000	41650000		11	90350000	90375000	11	90600000	90625000
12	44300000	44325000	12	44525000	44550000		11	90700000	90725000	11	91100000	91125000
12	44625000	44650000	12	45150000	45175000		11	93150000	93175000	11	93800000	93825000
12	44825000	44850000	12	45175000	45200000		11	93500000	93525000	11	93800000	93825000
12	47875000	47900000	12	48400000	48425000		11	93950000	93975000	11	94275000	94300000
12	49375000	49400000	12	50925000	50950000		11	94050000	94075000	11	94500000	94525000
12	51375000	51400000	12	51750000	51775000		11	94125000	94150000	11	94250000	94275000
12	51400000	51425000	12	51600000	51625000		11	94125000	94150000	11	94200000	94225000
12	51975000	52000000	12	52850000	52875000		11	94325000	94350000	11	94525000	94550000
12	52000000	52025000	12	52600000	52625000		11	94325000	94350000	11	94475000	94500000
12	52925000	52950000	12	53250000	53275000		11	94725000	94750000	11	94800000	94825000
12	52925000	52950000	12	54525000	54550000		11	94850000	94875000	11	94925000	94950000
12	52950000	52975000	12	54025000	54050000		11	95100000	95125000	11	95500000	95525000
12	54100000	54125000	12	54525000	54550000		11	95100000	95125000	11	95225000	95250000
12	55325000	55350000	12	55475000	55500000		11	95350000	95375000	11	95675000	95700000
12	55875000	55900000	12	56575000	56600000		11	95400000	95425000	11	95500000	95525000
12	56675000	56700000	12	57175000	57200000		11	95525000	95550000	11	95650000	95675000
12	56675000	56700000	12	57525000	57550000		11	95850000	95875000	11	96050000	96075000
12	57250000	57275000	12	57525000	57550000		11	95875000	95900000	11	95925000	95950000
12	57275000	57300000	12	57750000	57775000		11	96075000	96100000	11	96225000	96250000
12	57825000	57850000	12	58900000	58925000		11	96150000	96175000	11	96225000	96250000
12	58125000	58150000	12	58875000	58900000		11	96275000	96300000	11	96675000	96700000
12	60675000	60700000	12	61725000	61750000		11	96275000	96300000	11	96725000	96750000
12	62500000	62525000	12	62850000	62875000		11	96275000	96300000	11	96850000	96875000
12	67425000	67450000	12	67925000	67950000		11	96300000	96325000	11	96550000	96575000
12	69200000	69225000	12	69325000	69350000		11	96300000	96325000	11	96700000	96725000
12	69200000	69225000	12	69675000	69700000		11	97625000	97650000	11	97675000	97700000
12	69300000	69325000	12	69625000	69650000		11	97750000	97775000	11	98175000	98200000
12	69375000	69400000	12	69575000	69600000		11	97775000	97800000	11	97975000	98000000
12	69950000	69975000	12	70925000	70950000		11	97775000	97800000	11	97875000	97900000
12	70175000	70200000	12	70900000	70925000		11	97900000	97925000	11	97975000	98000000
12	70475000	70500000	12	70900000	70925000		11	98250000	98275000	11	98350000	98375000
12	71175000	71200000	12	71700000	71725000		11	98300000	98325000	11	98625000	98650000
12	71775000	71800000	12	72025000	72050000		11	98700000	98725000	11	98775000	98800000
12	71775000	71800000	12	72400000	72425000		11	98900000	98925000	11	99000000	99025000
12	72075000	72100000	12	72425000	72450000		11	98925000	98950000	11	99125000	99150000
12	72475000	72500000	12	72675000	72700000		11	99175000	99200000	11	99300000	99325000
12	72475000	72500000	12	72950000	72975000		11	99175000	99200000	11	100250000	100275000
12	72825000	72850000	12	73500000	73525000		11	99400000	99425000	11	100200000	100225000
12	72825000	72850000	12	72950000	72975000		11	99425000	99450000	11	100100000	100125000
12	73000000	73025000	12	73475000	73500000		11	100175000	100200000	11	100275000	100300000
12	73000000	73025000	12	73425000	73450000		11	100400000	100425000	11	100675000	100700000
12	73025000	73050000	12	73525000	73550000		11	100575000	100600000	11	100700000	100725000
12	73025000	73050000	12	73125000	73150000		11	100775000	100800000	11	100950000	100975000
12	73200000	73225000	12	73475000	73500000		11	100975000	101000000	11	101050000	101075000
12	73675000	73700000	12	73975000	74000000		11	101625000	101650000	11	102350000	102375000
12	73700000	73725000	12	74000000	74025000		11	101650000	101675000	11	101725000	101750000
12	73950000	73975000	12	75575000	75600000		11	101800000	101825000	11	101900000	101925000
12	74025000	74050000	12	74250000	74275000		11	101900000	101925000	11	101950000	101975000
12	74325000	74350000	12	75375000	75400000		11	102050000	102075000	11	102450000	102475000
12	75450000	75475000	12	75625000	75650000		11	102150000	102175000	11	102425000	102450000
12	75775000	75800000	12	76150000	76175000		11	102250000	102275000	11	102625000	102650000
12	75775000	75800000	12	75900000	75925000		11	102275000	102300000	11	102400000	102425000
12	75775000	75800000	12	75975000	76000000		11	102475000	102500000	11	102650000	102675000
12	75800000	75825000	12	76350000	76375000		11	102725000	102750000	11	103025000	103050000
12	75975000	76000000	12	76175000	76200000		11	103150000	103175000	11	103325000	103350000
12	76400000	76425000	12	76750000	76775000		11	103325000	103350000	11	103650000	103675000
12	76975000	77000000	12	79025000	79050000		11	103325000	103350000	11	103450000	103475000
12	77000000	77025000	12	77550000	77575000		11	103500000	103525000	11	104075000	104100000
12	77000000	77025000	12	77650000	77675000		11	103750000	103775000	11	104175000	104200000
12	77025000	77050000	12	77225000	77250000		11	103750000	103775000	11	103900000	103925000
12	77250000	77275000	12	77550000	77575000		11	103975000	104000000	11	104175000	104200000
12	78000000	78025000	12	79125000	79150000		11	104300000	104325000	11	104425000	104450000
12	78050000	78075000	12	78875000	78900000		11	104300000	104325000	11	104775000	104800000
12	78100000	78125000	12	78600000	78625000		11	104300000	104325000	11	105150000	105175000
12	78200000	78225000	12	78825000	78850000		11	104850000	104875000	11	105800000	105825000
12	78900000	78925000	12	79100000	79125000		11	105225000	105250000	11	106350000	106375000
12	78925000	78950000	12	79025000	79050000		11	105325000	105350000	11	105900000	105925000
12	79000000	79025000	12	79075000	79100000		11	105350000	105375000	11	105575000	105600000
12	79175000	79200000	12	79275000	79300000		11	105625000	105650000	11	105875000	105900000
12	79325000	79350000	12	80125000	80150000		11	105950000	105975000	11	106325000	106350000
12	79350000	79375000	12	79825000	79850000		11	106400000	106425000	11	106625000	106650000
12	79350000	79375000	12	80375000	80400000		11	106425000	106450000	11	106750000	106775000
12	79625000	79650000	12	80100000	80125000		11	106425000	106450000	11	106925000	106950000
12	79800000	79825000	12	80100000	80125000		11	106500000	106525000	11	106625000	106650000
12	79950000	79975000	12	80100000	80125000		11	106650000	106675000	11	106725000	106750000
12	80150000	80175000	12	80375000	80400000		11	106800000	106825000	11	106950000	106975000
12	80150000	80175000	12	80600000	80625000		11	107200000	107225000	11	107450000	107475000
12	80500000	80525000	12	80600000	80625000		11	107275000	107300000	11	107475000	107500000
12	80750000	80775000	12	80875000	80900000		11	107300000	107325000	11	107450000	107475000
12	80975000	81000000	12	81175000	81200000		11	107375000	107400000	11	107450000	107475000
12	80975000	81000000	12	81575000	81600000		11	107575000	107600000	11	109350000	109375000
12	80975000	81000000	12	81750000	81775000		11	107825000	107850000	11	108350000	108375000
12	81000000	81025000	12	81350000	81375000		11	107850000	107875000	11	107975000	108000000
12	81625000	81650000	12	82000000	82025000		11	108025000	108050000	11	108375000	108400000
12	82000000	82025000	12	83000000	83025000		11	108075000	108100000	11	109125000	109150000
12	82050000	82075000	12	82450000	82475000		11	108450000	108475000	11	109175000	109200000
12	82500000	82525000	12	83000000	83025000		11	108450000	108475000	11	109000000	109025000
12	83100000	83125000	12	83475000	83500000		11	109225000	109250000	11	109425000	109450000
12	83100000	83125000	12	83750000	83775000		11	109250000	109275000	11	109575000	109600000
12	83700000	83725000	12	83925000	83950000		11	109325000	109350000	11	109400000	109425000
12	83750000	83775000	12	84075000	84100000		11	109450000	109475000	11	109575000	109600000
12	83750000	83775000	12	84275000	84300000		11	109875000	109900000	11	110250000	110275000
12	84150000	84175000	12	84250000	84275000		11	109950000	109975000	11	110275000	110300000
12	84625000	84650000	12	85000000	85025000		11	110350000	110375000	11	110475000	110500000
12	85125000	85150000	12	85300000	85325000		11	110550000	110575000	11	111425000	111450000
12	85325000	85350000	12	85650000	85675000		11	111575000	111600000	11	112675000	112700000
12	85350000	85375000	12	85475000	85500000		11	112775000	112800000	11	113125000	113150000
12	85350000	85375000	12	85650000	85675000		11	112800000	112825000	11	113600000	113625000
12	85525000	85550000	12	85650000	85675000		11	113175000	113200000	11	113625000	113650000
12	85775000	85800000	12	86650000	86675000		11	113175000	113200000	11	113300000	113325000
12	85975000	86000000	12	86600000	86625000		11	113200000	113225000	11	113625000	113650000
12	86125000	86150000	12	86600000	86625000		11	113275000	113300000	11	113625000	113650000
12	86150000	86175000	12	86625000	86650000		11	113475000	113500000	11	113600000	113625000
12	86200000	86225000	12	87025000	87050000		11	113625000	113650000	11	113800000	113825000
12	86325000	86350000	12	86600000	86625000		11	113700000	113725000	11	113800000	113825000
12	86750000	86775000	12	86950000	86975000		11	113875000	113900000	11	114400000	114425000
12	86775000	86800000	12	86875000	86900000		11	113875000	113900000	11	114425000	114450000
12	86800000	86825000	12	86900000	86925000		11	113950000	113975000	11	115000000	115025000
12	89500000	89525000	12	90375000	90400000		11	114475000	114500000	11	114625000	114650000
12	90725000	90750000	12	91300000	91325000		11	114750000	114775000	11	115075000	115100000
12	91400000	91425000	12	91800000	91825000		11	114750000	114775000	11	114900000	114925000
12	91625000	91650000	12	91800000	91825000		11	115175000	115200000	11	115250000	115275000
12	92325000	92350000	12	92800000	92825000		11	115550000	115575000	11	115825000	115850000
12	95950000	95975000	12	96300000	96325000		11	115700000	115725000	11	115850000	115875000
12	97900000	97925000	12	98175000	98200000		11	115725000	115750000	11	115800000	115825000
12	98275000	98300000	12	98575000	98600000		11	115925000	115950000	11	116000000	116025000
12	98775000	98800000	12	99875000	99900000		11	116100000	116125000	11	116450000	116475000
12	99075000	99100000	12	99825000	99850000		11	116200000	116225000	11	116450000	116475000
12	99125000	99150000	12	99575000	99600000		11	116300000	116325000	11	116450000	116475000
12	99600000	99625000	12	99825000	99850000		11	116625000	116650000	11	116825000	116850000
12	99975000	100000000	12	100100000	100125000		11	116650000	116675000	11	117025000	117050000
12	100150000	100175000	12	100475000	100500000		11	116875000	116900000	11	117025000	117050000
12	100575000	100600000	12	100850000	100875000		11	117050000	117075000	11	117175000	117200000
12	100850000	100875000	12	101025000	101050000		11	117075000	117100000	11	117350000	117375000
12	100925000	100950000	12	101025000	101050000		11	117075000	117100000	11	117825000	117850000
12	101075000	101100000	12	101900000	101925000		11	117225000	117250000	11	117350000	117375000
12	101125000	101150000	12	101375000	101400000		11	117375000	117400000	11	117775000	117800000
12	101125000	101150000	12	101575000	101600000		11	117400000	117425000	11	117650000	117675000
12	101225000	101250000	12	101375000	101400000		11	117850000	117875000	11	118075000	118100000
12	102000000	102025000	12	102375000	102400000		11	118625000	118650000	11	118925000	118950000
12	102500000	102525000	12	102725000	102750000		11	119025000	119050000	11	119075000	119100000
12	102575000	102600000	12	102700000	102725000		11	119025000	119050000	11	119200000	119225000
12	103125000	103150000	12	103300000	103325000		11	119300000	119325000	11	119900000	119925000
12	103775000	103800000	12	104325000	104350000		11	119475000	119500000	11	119875000	119900000
12	104000000	104025000	12	104375000	104400000		11	120075000	120100000	11	120300000	120325000
12	104000000	104025000	12	104600000	104625000		11	120475000	120500000	11	120600000	120625000
12	104025000	104050000	12	104400000	104425000		11	120700000	120725000	11	120750000	120775000
12	104200000	104225000	12	104400000	104425000		11	121450000	121475000	11	121800000	121825000
12	104450000	104475000	12	104925000	104950000		11	121600000	121625000	11	121800000	121825000
12	104450000	104475000	12	104675000	104700000		12	3650000	3675000	12	4050000	4075000
12	104800000	104825000	12	104925000	104950000		12	4100000	4125000	12	4375000	4400000
12	104950000	104975000	12	105025000	105050000		12	4125000	4150000	12	4425000	4450000
12	105000000	105025000	12	105450000	105475000		12	4600000	4625000	12	4975000	5000000
12	105050000	105075000	12	105425000	105450000		12	5125000	5150000	12	5600000	5625000
12	105050000	105075000	12	105100000	105125000		12	8025000	8050000	12	8275000	8300000
12	105075000	105100000	12	105725000	105750000		12	8025000	8050000	12	8500000	8525000
12	105175000	105200000	12	105425000	105450000		12	8300000	8325000	12	8675000	8700000
12	106975000	107000000	12	108025000	108050000		12	8300000	8325000	12	8500000	8525000
12	108200000	108225000	12	108275000	108300000		12	8725000	8750000	12	8975000	9000000
12	108200000	108225000	12	108500000	108525000		12	8875000	8900000	12	8975000	9000000
12	108325000	108350000	12	108500000	108525000		12	9050000	9075000	12	10525000	10550000
12	108600000	108625000	12	108750000	108775000		12	9075000	9100000	12	9375000	9400000
12	108925000	108950000	12	109325000	109350000		12	9425000	9450000	12	9575000	9600000
12	109400000	109425000	12	109975000	110000000		12	9525000	9550000	12	10475000	10500000
12	110000000	110025000	12	110375000	110400000		12	10625000	10650000	12	11150000	11175000
12	110025000	110050000	12	110225000	110250000		12	10825000	10850000	12	11150000	11175000
12	110425000	110450000	12	110650000	110675000		12	11250000	11275000	12	12875000	12900000
12	110425000	110450000	12	110850000	110875000		12	11275000	11300000	12	13225000	13250000
12	110425000	110450000	12	110600000	110625000		12	11300000	11325000	12	12250000	12275000
12	110675000	110700000	12	111525000	111550000		12	11925000	11950000	12	13175000	13200000
12	111400000	111425000	12	111475000	111500000		12	12125000	12150000	12	13175000	13200000
12	111550000	111575000	12	112575000	112600000		12	12175000	12200000	12	12300000	12325000
12	111800000	111825000	12	112050000	112075000		12	12375000	12400000	12	13200000	13225000
12	111825000	111850000	12	112525000	112550000		12	12425000	12450000	12	13200000	13225000
12	112125000	112150000	12	112450000	112475000		12	12425000	12450000	12	13000000	13025000
12	112125000	112150000	12	112475000	112500000		12	12675000	12700000	12	12950000	12975000
12	112750000	112775000	12	112850000	112875000		12	12775000	12800000	12	12900000	12925000
12	113225000	113250000	12	113475000	113500000		12	12975000	13000000	12	13200000	13225000
12	113225000	113250000	12	113550000	113575000		12	15525000	15550000	12	16500000	16525000
12	113225000	113250000	12	113750000	113775000		12	15550000	15575000	12	16475000	16500000
12	115425000	115450000	12	115725000	115750000		12	17025000	17050000	12	17250000	17275000
12	116850000	116875000	12	117325000	117350000		12	17350000	17375000	12	17775000	17800000
12	117025000	117050000	12	117325000	117350000		12	17575000	17600000	12	17775000	17800000
12	117400000	117425000	12	117775000	117800000		12	18100000	18125000	12	21025000	21050000
12	117575000	117600000	12	117750000	117775000		12	18275000	18300000	12	19100000	19125000
12	117875000	117900000	12	118425000	118450000		12	18425000	18450000	12	18725000	18750000
12	117950000	117975000	12	118850000	118875000		12	20550000	20575000	12	20850000	20875000
12	118450000	118475000	12	118850000	118875000		12	21075000	21100000	12	21275000	21300000
12	118500000	118525000	12	118825000	118850000		12	24725000	24750000	12	24950000	24975000
13	3650000	3675000	13	3925000	3950000		12	25025000	25050000	12	26275000	26300000
13	4075000	4100000	13	4600000	4625000		12	25050000	25075000	12	25425000	25450000
13	4925000	4950000	13	5275000	5300000		12	25050000	25075000	12	26050000	26075000
13	6625000	6650000	13	8825000	8850000		12	25825000	25850000	12	26250000	26275000
13	9200000	9225000	13	9450000	9475000		12	26500000	26525000	12	27700000	27725000
13	9200000	9225000	13	9800000	9825000		12	27600000	27625000	12	28425000	28450000
13	10850000	10875000	13	11550000	11575000		12	28550000	28575000	12	29325000	29350000
13	10925000	10950000	13	11175000	11200000		12	28550000	28575000	12	29575000	29600000
13	11775000	11800000	13	12100000	12125000		12	28575000	28600000	12	28975000	29000000
13	12450000	12475000	13	12675000	12700000		12	28575000	28600000	12	29825000	29850000
13	12500000	12525000	13	13350000	13375000		12	28600000	28625000	12	29075000	29100000
13	12775000	12800000	13	13250000	13275000		12	29375000	29400000	12	29475000	29500000
13	12975000	13000000	13	13325000	13350000		12	30025000	30050000	12	30325000	30350000
13	14250000	14275000	13	14575000	14600000		12	30050000	30075000	12	30575000	30600000
13	14650000	14675000	13	15750000	15775000		12	30050000	30075000	12	30375000	30400000
13	15350000	15375000	13	15700000	15725000		12	30100000	30125000	12	30925000	30950000
13	19350000	19375000	13	19650000	19675000		12	30175000	30200000	12	30525000	30550000
13	19700000	19725000	13	20250000	20275000		12	30575000	30600000	12	30975000	31000000
13	20300000	20325000	13	21100000	21125000		12	30600000	30625000	12	30875000	30900000
13	20300000	20325000	13	20475000	20500000		12	31075000	31100000	12	32175000	32200000
13	20600000	20625000	13	21050000	21075000		12	31100000	31125000	12	31400000	31425000
13	21225000	21250000	13	21925000	21950000		12	31450000	31475000	12	32200000	32225000
13	21925000	21950000	13	22000000	22025000		12	31500000	31525000	12	31900000	31925000
13	22000000	22025000	13	23425000	23450000		12	31500000	31525000	12	31725000	31750000
13	22100000	22125000	13	23250000	23275000		12	31625000	31650000	12	31925000	31950000
13	23275000	23300000	13	23400000	23425000		12	31975000	32000000	12	32125000	32150000
13	23425000	23450000	13	23575000	23600000		12	31975000	32000000	12	32225000	32250000
13	23425000	23450000	13	23500000	23525000		12	32650000	32675000	12	32875000	32900000
13	23550000	23575000	13	23675000	23700000		12	32650000	32675000	12	33300000	33325000
13	23800000	23825000	13	24425000	24450000		12	33000000	33025000	12	33300000	33325000
13	23800000	23825000	13	24300000	24325000		12	33025000	33050000	12	33250000	33275000
13	23825000	23850000	13	24325000	24350000		12	33475000	33500000	12	33925000	33950000
13	23825000	23850000	13	24675000	24700000		12	34675000	34700000	12	35175000	35200000
13	30100000	30125000	13	30250000	30275000		12	34850000	34875000	12	35175000	35200000
13	30100000	30125000	13	30500000	30525000		12	35300000	35325000	12	35800000	35825000
13	30250000	30275000	13	30525000	30550000		12	36225000	36250000	12	36650000	36675000
13	30875000	30900000	13	31600000	31625000		12	37675000	37700000	12	38075000	38100000
13	31075000	31100000	13	31575000	31600000		12	38150000	38175000	12	39475000	39500000
13	31800000	31825000	13	32200000	32225000		12	38350000	38375000	12	38925000	38950000
13	31800000	31825000	13	32400000	32425000		12	39550000	39575000	12	40050000	40075000
13	31800000	31825000	13	32675000	32700000		12	39550000	39575000	12	40725000	40750000
13	32850000	32875000	13	33925000	33950000		12	39675000	39700000	12	40025000	40050000
13	32900000	32925000	13	33075000	33100000		12	40225000	40250000	12	40725000	40750000
13	32900000	32925000	13	33250000	33275000		12	40825000	40850000	12	41475000	41500000
13	33350000	33375000	13	33850000	33875000		12	40850000	40875000	12	41075000	41100000
13	34025000	34050000	13	34150000	34175000		12	40850000	40875000	12	41675000	41700000
13	34200000	34225000	13	34625000	34650000		12	44300000	44325000	12	44525000	44550000
13	34625000	34650000	13	34850000	34875000		12	44650000	44675000	12	45150000	45175000
13	35500000	35525000	13	35925000	35950000		12	44825000	44850000	12	45175000	45200000
13	36000000	36025000	13	36725000	36750000		12	51375000	51400000	12	51750000	51775000
13	36000000	36025000	13	36925000	36950000		12	51800000	51825000	12	52825000	52850000
13	36000000	36025000	13	37300000	37325000		12	52000000	52025000	12	52850000	52875000
13	36650000	36675000	13	37300000	37325000		12	52025000	52050000	12	52600000	52625000
13	37425000	37450000	13	37950000	37975000		12	52925000	52950000	12	54050000	54075000
13	37475000	37500000	13	37925000	37950000		12	52950000	52975000	12	54500000	54525000
13	38000000	38025000	13	38600000	38625000		12	54100000	54125000	12	54525000	54550000
13	38050000	38075000	13	38200000	38225000		12	55325000	55350000	12	55500000	55525000
13	39400000	39425000	13	40725000	40750000		12	55375000	55400000	12	55475000	55500000
13	39425000	39450000	13	39825000	39850000		12	55875000	55900000	12	56575000	56600000
13	39900000	39925000	13	40725000	40750000		12	56050000	56075000	12	56425000	56450000
13	40800000	40825000	13	41225000	41250000		12	56675000	56700000	12	57175000	57200000
13	40825000	40850000	13	41025000	41050000		12	56825000	56850000	12	57175000	57200000
13	40875000	40900000	13	40975000	41000000		12	57250000	57275000	12	58975000	59000000
13	41075000	41100000	13	41225000	41250000		12	57275000	57300000	12	57525000	57550000
13	41275000	41300000	13	41575000	41600000		12	57275000	57300000	12	57750000	57775000
13	41300000	41325000	13	41550000	41575000		12	57800000	57825000	12	58925000	58950000
13	41675000	41700000	13	42150000	42175000		12	57850000	57875000	12	58825000	58850000
13	41675000	41700000	13	42575000	42600000		12	58175000	58200000	12	58775000	58800000
13	41675000	41700000	13	42775000	42800000		12	59075000	59100000	12	59175000	59200000
13	42600000	42625000	13	42775000	42800000		12	59350000	59375000	12	59700000	59725000
13	42825000	42850000	13	43100000	43125000		12	59350000	59375000	12	60550000	60575000
13	43175000	43200000	13	43300000	43325000		12	64100000	64125000	12	64825000	64850000
13	43575000	43600000	13	43725000	43750000		12	64225000	64250000	12	64775000	64800000
13	43825000	43850000	13	44200000	44225000		12	64975000	65000000	12	65075000	65100000
13	43825000	43850000	13	44950000	44975000		12	65350000	65375000	12	65925000	65950000
13	43850000	43875000	13	44950000	44975000		12	68575000	68600000	12	69075000	69100000
13	44150000	44175000	13	44950000	44975000		12	69175000	69200000	12	69325000	69350000
13	44275000	44300000	13	44950000	44975000		12	69225000	69250000	12	69325000	69350000
13	44575000	44600000	13	44725000	44750000		12	69275000	69300000	12	69625000	69650000
13	45025000	45050000	13	45450000	45475000		12	69350000	69375000	12	69675000	69700000
13	45050000	45075000	13	45450000	45475000		12	69350000	69375000	12	69575000	69600000
13	45175000	45200000	13	45450000	45475000		12	69925000	69950000	12	70900000	70925000
13	45600000	45625000	13	46200000	46225000		12	70125000	70150000	12	70900000	70925000
13	46300000	46325000	13	46625000	46650000		12	70500000	70525000	12	70900000	70925000
13	46800000	46825000	13	47025000	47050000		12	70725000	70750000	12	70900000	70925000
13	47325000	47350000	13	48425000	48450000		12	71200000	71225000	12	71700000	71725000
13	47625000	47650000	13	47925000	47950000		12	71200000	71225000	12	71675000	71700000
13	47650000	47675000	13	48425000	48450000		12	71300000	71325000	12	71700000	71725000
13	47800000	47825000	13	48450000	48475000		12	71750000	71775000	12	72400000	72425000
13	48000000	48025000	13	48450000	48475000		12	71775000	71800000	12	72025000	72050000
13	48525000	48550000	13	48625000	48650000		12	72100000	72125000	12	72250000	72275000
13	48650000	48675000	13	48800000	48825000		12	72100000	72125000	12	72400000	72425000
13	48650000	48675000	13	49000000	49025000		12	72450000	72475000	12	72650000	72675000
13	48675000	48700000	13	49100000	49125000		12	72475000	72500000	12	72950000	72975000
13	49425000	49450000	13	49625000	49650000		12	72700000	72725000	12	72975000	73000000
13	49650000	49675000	13	49700000	49725000		12	72825000	72850000	12	73525000	73550000
13	50225000	50250000	13	50825000	50850000		12	72850000	72875000	12	72950000	72975000
13	50950000	50975000	13	51400000	51425000		12	73000000	73025000	12	73475000	73500000
13	50950000	50975000	13	51200000	51225000		12	73000000	73025000	12	73450000	73475000
13	51175000	51200000	13	51400000	51425000		12	73050000	73075000	12	73950000	73975000
13	51200000	51225000	13	51400000	51425000		12	73550000	73575000	12	73950000	73975000
13	51675000	51700000	13	51800000	51825000		12	73550000	73575000	12	73675000	73700000
13	51800000	51825000	13	52575000	52600000		12	73700000	73725000	12	73975000	74000000
13	51825000	51850000	13	52600000	52625000		12	73700000	73725000	12	74275000	74300000
13	51825000	51850000	13	52200000	52225000		12	74025000	74050000	12	74275000	74300000
13	52250000	52275000	13	52500000	52525000		12	74325000	74350000	12	75375000	75400000
13	52250000	52275000	13	52625000	52650000		12	75450000	75475000	12	75625000	75650000
13	52450000	52475000	13	53025000	53050000		12	75775000	75800000	12	76150000	76175000
13	52675000	52700000	13	53025000	53050000		12	75775000	75800000	12	75925000	75950000
13	52700000	52725000	13	53350000	53375000		12	75900000	75925000	12	76175000	76200000
13	52725000	52750000	13	53700000	53725000		12	76000000	76025000	12	76175000	76200000
13	53125000	53150000	13	53300000	53325000		12	76000000	76025000	12	76325000	76350000
13	53425000	53450000	13	53675000	53700000		12	76175000	76200000	12	76325000	76350000
13	53475000	53500000	13	54025000	54050000		12	76425000	76450000	12	76750000	76775000
13	53775000	53800000	13	54050000	54075000		12	77000000	77025000	12	77550000	77575000
13	53800000	53825000	13	54375000	54400000		12	77025000	77050000	12	77375000	77400000
13	54075000	54100000	13	54425000	54450000		12	77025000	77050000	12	77750000	77775000
13	54775000	54800000	13	55025000	55050000		12	78900000	78925000	12	79100000	79125000
13	54800000	54825000	13	54975000	55000000		12	79000000	79025000	12	79075000	79100000
13	54800000	54825000	13	54875000	54900000		12	79175000	79200000	12	79275000	79300000
13	55375000	55400000	13	55500000	55525000		12	79325000	79350000	12	80350000	80375000
13	55400000	55425000	13	55450000	55475000		12	79350000	79375000	12	79750000	79775000
13	56175000	56200000	13	56425000	56450000		12	79350000	79375000	12	79925000	79950000
13	56275000	56300000	13	56425000	56450000		12	79350000	79375000	12	80100000	80125000
13	56475000	56500000	13	57250000	57275000		12	79350000	79375000	12	79875000	79900000
13	56475000	56500000	13	56750000	56775000		12	79600000	79625000	12	79925000	79950000
13	56500000	56525000	13	57225000	57250000		12	79625000	79650000	12	80100000	80125000
13	56800000	56825000	13	56975000	57000000		12	79775000	79800000	12	80100000	80125000
13	56800000	56825000	13	57250000	57275000		12	80150000	80175000	12	80375000	80400000
13	56800000	56825000	13	57225000	57250000		12	80175000	80200000	12	80625000	80650000
13	56800000	56825000	13	57425000	57450000		12	80750000	80775000	12	80875000	80900000
13	57000000	57025000	13	57250000	57275000		12	80975000	81000000	12	81375000	81400000
13	57275000	57300000	13	57425000	57450000		12	80975000	81000000	12	81600000	81625000
13	58000000	58025000	13	58100000	58125000		12	81225000	81250000	12	82000000	82025000
13	58150000	58175000	13	58575000	58600000		12	81600000	81625000	12	81775000	81800000
13	58275000	58300000	13	58525000	58550000		12	82000000	82025000	12	82625000	82650000
13	58625000	58650000	13	59525000	59550000		12	82000000	82025000	12	82975000	83000000
13	58650000	58675000	13	59350000	59375000		12	82050000	82075000	12	82425000	82450000
13	58700000	58725000	13	59375000	59400000		12	82525000	82550000	12	82975000	83000000
13	59575000	59600000	13	59775000	59800000		12	83100000	83125000	12	83475000	83500000
13	59600000	59625000	13	59800000	59825000		12	83100000	83125000	12	83450000	83475000
13	59625000	59650000	13	59725000	59750000		12	83100000	83125000	12	83775000	83800000
13	59850000	59875000	13	60725000	60750000		12	83725000	83750000	12	83925000	83950000
13	59875000	59900000	13	60425000	60450000		12	83725000	83750000	12	84075000	84100000
13	59875000	59900000	13	60750000	60775000		12	83975000	84000000	12	84250000	84275000
13	59900000	59925000	13	60250000	60275000		12	84150000	84175000	12	84250000	84275000
13	60475000	60500000	13	60750000	60775000		12	85100000	85125000	12	85300000	85325000
13	62425000	62450000	13	62850000	62875000		12	85125000	85150000	12	85475000	85500000
13	62600000	62625000	13	62850000	62875000		12	85325000	85350000	12	85675000	85700000
13	62925000	62950000	13	63325000	63350000		12	85325000	85350000	12	85475000	85500000
13	62950000	62975000	13	63325000	63350000		12	85350000	85375000	12	85675000	85700000
13	62975000	63000000	13	64050000	64075000		12	85375000	85400000	12	85475000	85500000
13	63050000	63075000	13	63325000	63350000		12	85500000	85525000	12	85725000	85750000
13	63425000	63450000	13	64050000	64075000		12	85500000	85525000	12	85650000	85675000
13	63675000	63700000	13	64050000	64075000		12	85550000	85575000	12	85625000	85650000
13	64450000	64475000	13	64575000	64600000		12	85875000	85900000	12	86600000	86625000
13	67925000	67950000	13	68475000	68500000		12	86100000	86125000	12	86600000	86625000
13	68150000	68175000	13	68525000	68550000		12	86150000	86175000	12	86625000	86650000
13	68650000	68675000	13	69425000	69450000		12	86150000	86175000	12	87050000	87075000
13	69525000	69550000	13	69625000	69650000		12	86175000	86200000	12	86600000	86625000
13	69700000	69725000	13	69975000	70000000		12	86325000	86350000	12	86600000	86625000
13	69700000	69725000	13	70550000	70575000		12	86700000	86725000	12	87000000	87025000
13	69725000	69750000	13	70200000	70225000		12	86775000	86800000	12	86900000	86925000
13	70625000	70650000	13	70825000	70850000		12	87525000	87550000	12	88250000	88275000
13	70650000	70675000	13	70975000	71000000		12	89500000	89525000	12	90375000	90400000
13	71075000	71100000	13	72575000	72600000		12	90550000	90575000	12	91300000	91325000
13	72050000	72075000	13	72525000	72550000		12	90725000	90750000	12	91275000	91300000
13	72675000	72700000	13	73025000	73050000		12	91400000	91425000	12	91800000	91825000
13	73400000	73425000	13	73500000	73525000		12	91625000	91650000	12	91775000	91800000
13	73500000	73525000	13	73600000	73625000		12	98275000	98300000	12	98600000	98625000
13	73625000	73650000	13	73700000	73725000		12	99075000	99100000	12	99925000	99950000
13	73725000	73750000	13	73900000	73925000		12	99125000	99150000	12	99550000	99575000
13	73725000	73750000	13	73800000	73825000		12	99125000	99150000	12	99825000	99850000
13	73950000	73975000	13	74275000	74300000		12	99950000	99975000	12	100100000	100125000
13	74625000	74650000	13	74850000	74875000		12	100150000	100175000	12	100500000	100525000
13	74650000	74675000	13	75150000	75175000		12	100175000	100200000	12	100850000	100875000
13	74850000	74875000	13	75150000	75175000		12	100575000	100600000	12	100850000	100875000
13	74875000	74900000	13	75850000	75875000		12	100825000	100850000	12	100925000	100950000
13	75200000	75225000	13	75825000	75850000		12	100925000	100950000	12	101025000	101050000
13	76225000	76250000	13	76650000	76675000		12	101050000	101075000	12	102400000	102425000
13	76400000	76425000	13	76650000	76675000		12	101075000	101100000	12	101900000	101925000
13	78625000	78650000	13	79000000	79025000		12	101950000	101975000	12	102725000	102750000
13	80500000	80525000	13	80775000	80800000		12	101975000	102000000	12	102400000	102425000
13	80850000	80875000	13	81150000	81175000		12	102000000	102025000	12	102350000	102375000
13	80875000	80900000	13	81350000	81375000		12	102275000	102300000	12	103000000	103025000
13	81425000	81450000	13	81750000	81775000		12	102500000	102525000	12	102725000	102750000
13	83700000	83725000	13	84750000	84775000		12	102575000	102600000	12	102700000	102725000
13	83725000	83750000	13	84325000	84350000		12	103125000	103150000	12	103300000	103325000
13	84350000	84375000	13	84750000	84775000		12	103975000	104000000	12	104650000	104675000
13	84925000	84950000	13	85150000	85175000		12	104000000	104025000	12	104400000	104425000
13	84925000	84950000	13	85400000	85425000		12	104075000	104100000	12	104400000	104425000
13	89675000	89700000	13	90850000	90875000		12	104450000	104475000	12	104900000	104925000
13	89750000	89775000	13	90050000	90075000		12	104450000	104475000	12	104700000	104725000
13	90950000	90975000	13	91650000	91675000		12	104950000	104975000	12	105000000	105025000
13	93800000	93825000	13	94175000	94200000		12	104975000	105000000	12	105425000	105450000
13	95025000	95050000	13	95300000	95325000		12	105025000	105050000	12	105125000	105150000
13	95375000	95400000	13	95450000	95475000		12	105050000	105075000	12	105750000	105775000
13	95575000	95600000	13	95925000	95950000		12	105475000	105500000	12	105700000	105725000
13	96000000	96025000	13	96600000	96625000		12	106950000	106975000	12	108025000	108050000
13	96025000	96050000	13	96400000	96425000		12	108175000	108200000	12	108500000	108525000
13	96025000	96050000	13	96800000	96825000		12	108200000	108225000	12	108275000	108300000
13	96850000	96875000	13	97025000	97050000		12	108325000	108350000	12	108500000	108525000
13	97175000	97200000	13	98225000	98250000		12	108550000	108575000	12	108750000	108775000
13	97200000	97225000	13	97925000	97950000		12	108600000	108625000	12	108750000	108775000
13	97225000	97250000	13	97825000	97850000		12	108925000	108950000	12	109325000	109350000
13	97225000	97250000	13	97575000	97600000		12	109400000	109425000	12	109975000	110000000
13	97250000	97275000	13	97475000	97500000		12	109775000	109800000	12	110350000	110375000
13	97500000	97525000	13	97925000	97950000		12	110000000	110025000	12	110350000	110375000
13	97550000	97575000	13	97925000	97950000		12	110425000	110450000	12	110850000	110875000
13	98000000	98025000	13	98225000	98250000		12	110425000	110450000	12	110650000	110675000
13	98800000	98825000	13	99250000	99275000		12	110425000	110450000	12	110625000	110650000
13	99350000	99375000	13	100025000	100050000		12	110700000	110725000	12	110825000	110850000
13	99375000	99400000	13	99825000	99850000		12	111400000	111425000	12	111475000	111500000
13	99475000	99500000	13	99825000	99850000		12	111775000	111800000	12	112525000	112550000
13	100050000	100075000	13	100625000	100650000		12	111800000	111825000	12	112025000	112050000
13	100125000	100150000	13	100400000	100425000		12	112125000	112150000	12	112625000	112650000
13	100475000	100500000	13	100625000	100650000		12	112125000	112150000	12	112475000	112500000
13	100900000	100925000	13	101675000	101700000		12	113225000	113250000	12	113575000	113600000
13	102675000	102700000	13	102900000	102925000		12	113225000	113250000	12	113750000	113775000
13	102950000	102975000	13	103650000	103675000		12	116625000	116650000	12	117325000	117350000
13	103150000	103175000	13	103650000	103675000		12	116850000	116875000	12	117325000	117350000
13	103775000	103800000	13	104075000	104100000		12	117025000	117050000	12	117325000	117350000
13	104200000	104225000	13	104800000	104825000		12	117400000	117425000	12	117750000	117775000
13	104950000	104975000	13	105400000	105425000		12	117575000	117600000	12	117725000	117750000
13	105450000	105475000	13	106700000	106725000		12	117900000	117925000	12	118425000	118450000
13	107325000	107350000	13	108050000	108075000		12	118000000	118025000	12	118875000	118900000
13	108175000	108200000	13	108325000	108350000		12	118450000	118475000	12	118850000	118875000
13	108375000	108400000	13	109175000	109200000		12	118475000	118500000	12	118850000	118875000
13	108400000	108425000	13	108775000	108800000		13	3375000	3400000	13	3950000	3975000
13	108600000	108625000	13	109150000	109175000		13	3400000	3425000	13	3625000	3650000
13	108850000	108875000	13	109175000	109200000		13	3650000	3675000	13	3925000	3950000
13	109225000	109250000	13	109525000	109550000		13	3650000	3675000	13	4250000	4275000
13	109225000	109250000	13	109725000	109750000		13	4100000	4125000	13	4450000	4475000
13	109600000	109625000	13	109725000	109750000		13	4100000	4125000	13	4600000	4625000
13	109775000	109800000	13	109900000	109925000		13	4675000	4700000	13	6475000	6500000
13	109775000	109800000	13	110025000	110050000		13	6650000	6675000	13	8825000	8850000
13	110075000	110100000	13	110300000	110325000		13	8925000	8950000	13	9825000	9850000
13	110100000	110125000	13	111300000	111325000		13	9175000	9200000	13	9625000	9650000
13	110375000	110400000	13	111375000	111400000		13	9175000	9200000	13	9775000	9800000
13	110375000	110400000	13	110950000	110975000		13	9225000	9250000	13	9450000	9475000
13	111475000	111500000	13	112400000	112425000		13	9475000	9500000	13	9800000	9825000
13	111500000	111525000	13	111700000	111725000		13	10875000	10900000	13	11525000	11550000
13	111550000	111575000	13	111700000	111725000		13	10925000	10950000	13	11200000	11225000
13	111775000	111800000	13	112225000	112250000		13	11775000	11800000	13	12100000	12125000
13	112275000	112300000	13	112525000	112550000		13	12200000	12225000	13	12400000	12425000
13	112675000	112700000	13	112825000	112850000		13	12525000	12550000	13	13350000	13375000
13	113050000	113075000	13	113250000	113275000		13	13500000	13525000	13	13850000	13875000
13	113275000	113300000	13	113825000	113850000		13	13900000	13925000	13	14225000	14250000
13	113300000	113325000	13	113625000	113650000		13	14225000	14250000	13	14575000	14600000
13	113700000	113725000	13	113825000	113850000		13	14650000	14675000	13	15750000	15775000
13	113900000	113925000	13	114425000	114450000		13	14975000	15000000	13	15725000	15750000
13	113900000	113925000	13	114775000	114800000		13	15325000	15350000	13	15725000	15750000
13	114475000	114500000	13	114775000	114800000		13	15975000	16000000	13	17025000	17050000
13	117200000	117225000	13	117275000	117300000		13	15975000	16000000	13	17425000	17450000
13	117575000	117600000	13	118275000	118300000		13	16000000	16025000	13	16250000	16275000
13	117850000	117875000	13	118325000	118350000		13	16000000	16025000	13	16775000	16800000
13	118400000	118425000	13	119325000	119350000		13	16000000	16025000	13	17600000	17625000
14	11550000	11575000	14	12100000	12125000		13	17750000	17775000	13	18750000	18775000
14	11575000	11600000	14	11950000	11975000		13	18050000	18075000	13	18750000	18775000
14	11725000	11750000	14	12125000	12150000		13	18050000	18075000	13	19200000	19225000
14	12175000	12200000	14	12525000	12550000		13	18875000	18900000	13	19250000	19275000
14	12200000	12225000	14	12500000	12525000		13	18875000	18900000	13	19650000	19675000
14	12325000	12350000	14	12525000	12550000		13	19375000	19400000	13	19625000	19650000
14	12375000	12400000	14	13200000	13225000		13	19700000	19725000	13	20250000	20275000
14	12575000	12600000	14	13225000	13250000		13	20325000	20350000	13	21075000	21100000
14	12575000	12600000	14	13875000	13900000		13	21175000	21200000	13	21225000	21250000
14	13350000	13375000	14	13900000	13925000		13	21200000	21225000	13	21750000	21775000
14	13375000	13400000	14	13875000	13900000		13	21200000	21225000	13	21925000	21950000
14	13725000	13750000	14	13900000	13925000		13	21400000	21425000	13	21725000	21750000
14	14500000	14525000	14	14875000	14900000		13	21900000	21925000	13	22025000	22050000
14	15300000	15325000	14	16350000	16375000		13	22100000	22125000	13	22400000	22425000
14	15325000	15350000	14	15875000	15900000		13	22100000	22125000	13	23225000	23250000
14	15375000	15400000	14	16150000	16175000		13	23425000	23450000	13	23575000	23600000
14	15525000	15550000	14	15850000	15875000		13	23425000	23450000	13	23500000	23525000
14	15900000	15925000	14	16175000	16200000		13	23775000	23800000	13	24725000	24750000
14	16225000	16250000	14	16375000	16400000		13	23800000	23825000	13	24300000	24325000
14	16450000	16475000	14	17350000	17375000		13	23850000	23875000	13	24300000	24325000
14	16475000	16500000	14	16800000	16825000		13	23975000	24000000	13	24300000	24325000
14	17175000	17200000	14	17325000	17350000		13	25550000	25575000	13	25850000	25875000
14	17400000	17425000	14	18150000	18175000		13	28950000	28975000	13	29825000	29850000
14	19750000	19775000	14	20050000	20075000		13	30100000	30125000	13	30250000	30275000
14	19775000	19800000	14	20275000	20300000		13	30100000	30125000	13	30525000	30550000
14	19825000	19850000	14	20050000	20075000		13	30275000	30300000	13	30500000	30525000
14	20100000	20125000	14	20225000	20250000		13	30575000	30600000	13	31600000	31625000
14	20375000	20400000	14	20650000	20675000		13	30900000	30925000	13	31625000	31650000
14	20725000	20750000	14	21025000	21050000		13	31075000	31100000	13	31625000	31650000
14	20800000	20825000	14	21725000	21750000		13	31250000	31275000	13	31575000	31600000
14	21125000	21150000	14	21725000	21750000		13	31775000	31800000	13	32675000	32700000
14	21125000	21150000	14	21425000	21450000		13	31800000	31825000	13	32225000	32250000
14	21125000	21150000	14	21650000	21675000		13	32850000	32875000	13	33925000	33950000
14	21150000	21175000	14	21725000	21750000		13	32925000	32950000	13	33075000	33100000
14	21400000	21425000	14	21725000	21750000		13	34025000	34050000	13	34150000	34175000
14	21925000	21950000	14	22775000	22800000		13	34200000	34225000	13	34475000	34500000
14	21925000	21950000	14	23425000	23450000		13	34200000	34225000	13	34600000	34625000
14	21950000	21975000	14	22275000	22300000		13	34650000	34675000	13	34850000	34875000
14	23575000	23600000	14	24000000	24025000		13	35075000	35100000	13	35950000	35975000
14	23600000	23625000	14	24025000	24050000		13	35400000	35425000	13	35925000	35950000
14	23600000	23625000	14	24325000	24350000		13	36000000	36025000	13	36725000	36750000
14	24550000	24575000	14	24875000	24900000		13	36000000	36025000	13	36950000	36975000
14	24950000	24975000	14	25550000	25575000		13	36000000	36025000	13	37300000	37325000
14	26675000	26700000	14	26975000	27000000		13	36250000	36275000	13	37300000	37325000
14	27025000	27050000	14	27075000	27100000		13	36650000	36675000	13	37300000	37325000
14	27100000	27125000	14	27175000	27200000		13	37425000	37450000	13	37950000	37975000
14	27175000	27200000	14	27725000	27750000		13	37475000	37500000	13	37925000	37950000
14	27200000	27225000	14	27425000	27450000		13	37525000	37550000	13	37950000	37975000
14	27425000	27450000	14	27475000	27500000		13	37700000	37725000	13	37925000	37950000
14	27575000	27600000	14	27725000	27750000		13	38050000	38075000	13	38225000	38250000
14	27775000	27800000	14	29100000	29125000		13	38275000	38300000	13	38575000	38600000
14	27775000	27800000	14	29950000	29975000		13	38300000	38325000	13	38950000	38975000
14	27800000	27825000	14	28225000	28250000		13	39425000	39450000	13	40750000	40775000
14	27825000	27850000	14	28475000	28500000		13	39900000	39925000	13	40725000	40750000
14	28025000	28050000	14	29075000	29100000		13	40600000	40625000	13	40725000	40750000
14	28575000	28600000	14	29075000	29100000		13	40800000	40825000	13	41575000	41600000
14	29150000	29175000	14	29425000	29450000		13	40800000	40825000	13	41225000	41250000
14	29275000	29300000	14	29925000	29950000		13	40825000	40850000	13	41050000	41075000
14	29475000	29500000	14	29900000	29925000		13	40825000	40850000	13	41025000	41050000
14	30000000	30025000	14	30475000	30500000		13	40875000	40900000	13	40975000	41000000
14	30025000	30050000	14	30925000	30950000		13	41000000	41025000	13	41225000	41250000
14	30150000	30175000	14	30425000	30450000		13	41050000	41075000	13	41575000	41600000
14	30575000	30600000	14	30925000	30950000		13	41075000	41100000	13	41225000	41250000
14	31025000	31050000	14	31175000	31200000		13	41275000	41300000	13	41575000	41600000
14	31025000	31050000	14	31100000	31125000		13	41350000	41375000	13	42750000	42775000
14	31225000	31250000	14	31450000	31475000		13	41675000	41700000	13	42200000	42225000
14	31550000	31575000	14	32450000	32475000		13	41675000	41700000	13	42575000	42600000
14	31650000	31675000	14	32025000	32050000		13	42600000	42625000	13	42775000	42800000
14	31650000	31675000	14	31925000	31950000		13	42825000	42850000	13	43100000	43125000
14	31775000	31800000	14	32050000	32075000		13	43150000	43175000	13	43725000	43750000
14	32100000	32125000	14	32175000	32200000		13	43175000	43200000	13	43300000	43325000
14	32225000	32250000	14	32475000	32500000		13	43575000	43600000	13	43725000	43750000
14	32250000	32275000	14	32475000	32500000		13	43600000	43625000	13	44950000	44975000
14	32575000	32600000	14	32975000	33000000		13	43825000	43850000	13	44925000	44950000
14	32575000	32600000	14	33175000	33200000		13	43850000	43875000	13	44225000	44250000
14	33200000	33225000	14	33300000	33325000		13	44250000	44275000	13	44950000	44975000
14	33650000	33675000	14	33925000	33950000		13	44550000	44575000	13	44700000	44725000
14	34075000	34100000	14	34225000	34250000		13	45025000	45050000	13	45475000	45500000
14	34075000	34100000	14	34400000	34425000		13	45100000	45125000	13	45450000	45475000
14	34100000	34125000	14	34575000	34600000		13	45150000	45175000	13	45475000	45500000
14	34325000	34350000	14	34725000	34750000		13	45575000	45600000	13	46175000	46200000
14	34450000	34475000	14	34550000	34575000		13	45975000	46000000	13	46675000	46700000
14	34600000	34625000	14	34750000	34775000		13	46300000	46325000	13	46650000	46675000
14	34800000	34825000	14	35075000	35100000		13	46300000	46325000	13	47025000	47050000
14	34800000	34825000	14	35650000	35675000		13	46800000	46825000	13	47275000	47300000
14	34825000	34850000	14	35325000	35350000		13	46825000	46850000	13	47000000	47025000
14	36300000	36325000	14	36550000	36575000		13	47125000	47150000	13	48475000	48500000
14	36550000	36575000	14	37025000	37050000		13	47125000	47150000	13	47275000	47300000
14	37200000	37225000	14	38450000	38475000		13	47375000	47400000	13	48400000	48425000
14	37300000	37325000	14	37900000	37925000		13	47575000	47600000	13	48400000	48425000
14	38975000	39000000	14	39300000	39325000		13	47975000	48000000	13	48425000	48450000
14	44775000	44800000	14	45225000	45250000		13	48000000	48025000	13	48475000	48500000
14	45325000	45350000	14	45375000	45400000		13	48525000	48550000	13	48625000	48650000
14	45375000	45400000	14	45725000	45750000		13	48650000	48675000	13	49000000	49025000
14	45450000	45475000	14	45525000	45550000		13	48650000	48675000	13	48800000	48825000
14	45525000	45550000	14	46775000	46800000		13	48650000	48675000	13	49175000	49200000
14	45875000	45900000	14	46700000	46725000		13	48675000	48700000	13	49100000	49125000
14	45875000	45900000	14	46675000	46700000		13	48875000	48900000	13	48925000	48950000
14	46025000	46050000	14	46625000	46650000		13	48900000	48925000	13	49675000	49700000
14	46850000	46875000	14	47100000	47125000		13	49400000	49425000	13	49625000	49650000
14	47300000	47325000	14	47400000	47425000		13	49425000	49450000	13	49625000	49650000
14	47400000	47425000	14	47525000	47550000		13	49875000	49900000	13	50800000	50825000
14	47725000	47750000	14	48325000	48350000		13	50125000	50150000	13	51300000	51325000
14	47750000	47775000	14	48075000	48100000		13	50925000	50950000	13	51425000	51450000
14	48150000	48175000	14	48325000	48350000		13	50950000	50975000	13	51600000	51625000
14	48375000	48400000	14	48500000	48525000		13	50950000	50975000	13	51175000	51200000
14	48375000	48400000	14	48950000	48975000		13	51675000	51700000	13	51800000	51825000
14	48400000	48425000	14	49100000	49125000		13	51800000	51825000	13	52575000	52600000
14	48525000	48550000	14	48900000	48925000		13	51825000	51850000	13	52500000	52525000
14	48575000	48600000	14	48775000	48800000		13	51825000	51850000	13	52200000	52225000
14	49225000	49250000	14	49725000	49750000		13	51850000	51875000	13	51900000	51925000
14	49225000	49250000	14	49525000	49550000		13	51900000	51925000	13	53200000	53225000
14	49250000	49275000	14	49325000	49350000		13	52250000	52275000	13	53375000	53400000
14	49875000	49900000	14	50675000	50700000		13	52250000	52275000	13	52525000	52550000
14	50325000	50350000	14	50725000	50750000		13	52250000	52275000	13	52625000	52650000
14	50800000	50825000	14	51075000	51100000		13	52475000	52500000	13	53025000	53050000
14	50800000	50825000	14	50925000	50950000		13	52625000	52650000	13	53075000	53100000
14	50825000	50850000	14	51025000	51050000		13	52675000	52700000	13	53350000	53375000
14	50875000	50900000	14	51050000	51075000		13	52675000	52700000	13	53025000	53050000
14	51875000	51900000	14	52000000	52025000		13	52700000	52725000	13	52975000	53000000
14	54225000	54250000	14	54475000	54500000		13	52825000	52850000	13	52975000	53000000
14	54225000	54250000	14	54425000	54450000		13	53025000	53050000	13	53650000	53675000
14	54550000	54575000	14	54625000	54650000		13	53025000	53050000	13	53975000	54000000
14	54700000	54725000	14	54775000	54800000		13	53100000	53125000	13	53300000	53325000
14	54825000	54850000	14	55000000	55025000		13	53150000	53175000	13	53275000	53300000
14	54900000	54925000	14	55000000	55025000		13	53775000	53800000	13	54050000	54075000
14	54900000	54925000	14	55525000	55550000		13	53800000	53825000	13	54400000	54425000
14	55000000	55025000	14	55100000	55125000		13	54075000	54100000	13	54425000	54450000
14	55125000	55150000	14	55500000	55525000		13	54100000	54125000	13	54600000	54625000
14	55125000	55150000	14	55425000	55450000		13	54100000	54125000	13	54225000	54250000
14	55250000	55275000	14	55425000	55450000		13	54225000	54250000	13	54425000	54450000
14	55275000	55300000	14	56000000	56025000		13	54750000	54775000	13	55050000	55075000
14	55600000	55625000	14	55750000	55775000		13	54800000	54825000	13	54975000	55000000
14	55675000	55700000	14	55725000	55750000		13	54800000	54825000	13	55025000	55050000
14	55775000	55800000	14	55900000	55925000		13	54800000	54825000	13	54875000	54900000
14	56375000	56400000	14	56775000	56800000		13	55400000	55425000	13	55450000	55475000
14	56375000	56400000	14	57025000	57050000		13	55400000	55425000	13	55500000	55525000
14	57075000	57100000	14	57350000	57375000		13	56200000	56225000	13	56250000	56275000
14	57675000	57700000	14	57875000	57900000		13	56275000	56300000	13	56425000	56450000
14	57675000	57700000	14	57825000	57850000		13	56475000	56500000	13	56775000	56800000
14	57800000	57825000	14	57875000	57900000		13	56475000	56500000	13	57250000	57275000
14	58000000	58025000	14	58375000	58400000		13	56800000	56825000	13	57250000	57275000
14	58000000	58025000	14	59075000	59100000		13	56850000	56875000	13	57850000	57875000
14	58025000	58050000	14	58675000	58700000		13	56950000	56975000	13	57250000	57275000
14	59600000	59625000	14	60000000	60025000		13	57275000	57300000	13	57400000	57425000
14	59625000	59650000	14	60175000	60200000		13	58150000	58175000	13	58375000	58400000
14	60175000	60200000	14	60700000	60725000		13	58150000	58175000	13	58575000	58600000
14	60500000	60525000	14	61100000	61125000		13	58175000	58200000	13	58550000	58575000
14	60500000	60525000	14	60700000	60725000		13	58300000	58325000	13	58525000	58550000
14	60500000	60525000	14	60750000	60775000		13	58275000	58300000	13	58375000	58400000
14	60775000	60800000	14	61100000	61125000		13	58375000	58400000	13	58550000	58575000
14	60800000	60825000	14	61275000	61300000		13	58625000	58650000	13	59500000	59525000
14	61500000	61525000	14	62275000	62300000		13	58625000	58650000	13	59475000	59500000
14	61525000	61550000	14	62450000	62475000		13	58650000	58675000	13	59325000	59350000
14	61550000	61575000	14	62050000	62075000		13	58650000	58675000	13	59400000	59425000
14	62100000	62125000	14	62450000	62475000		13	59575000	59600000	13	59725000	59750000
14	62500000	62525000	14	62975000	63000000		13	59575000	59600000	13	59775000	59800000
14	62525000	62550000	14	62950000	62975000		13	59875000	59900000	13	60450000	60475000
14	63050000	63075000	14	63350000	63375000		13	59875000	59900000	13	60275000	60300000
14	63200000	63225000	14	63350000	63375000		13	59875000	59900000	13	60750000	60775000
14	63325000	63350000	14	63775000	63800000		13	60475000	60500000	13	60725000	60750000
14	63350000	63375000	14	64025000	64050000		13	61700000	61725000	13	61950000	61975000
14	63375000	63400000	14	63475000	63500000		13	62450000	62475000	13	62825000	62850000
14	63550000	63575000	14	63775000	63800000		13	62925000	62950000	13	63325000	63350000
14	63575000	63600000	14	64050000	64075000		13	62950000	62975000	13	64050000	64075000
14	63875000	63900000	14	64025000	64050000		13	62975000	63000000	13	63350000	63375000
14	64150000	64175000	14	64525000	64550000		13	63025000	63050000	13	63325000	63350000
14	64175000	64200000	14	64600000	64625000		13	63125000	63150000	13	63325000	63350000
14	64625000	64650000	14	64750000	64775000		13	63425000	63450000	13	64050000	64075000
14	65150000	65175000	14	65250000	65275000		13	64175000	64200000	13	64425000	64450000
14	65350000	65375000	14	65550000	65575000		13	64175000	64200000	13	64300000	64325000
14	65350000	65375000	14	65800000	65825000		13	64325000	64350000	13	64425000	64450000
14	65975000	66000000	14	66150000	66175000		13	64400000	64425000	13	65125000	65150000
14	66175000	66200000	14	66275000	66300000		13	67600000	67625000	13	67825000	67850000
14	66375000	66400000	14	66775000	66800000		13	67975000	68000000	13	68300000	68325000
14	67025000	67050000	14	67700000	67725000		13	68175000	68200000	13	68500000	68525000
14	67225000	67250000	14	67600000	67625000		13	68600000	68625000	13	69450000	69475000
14	67700000	67725000	14	67925000	67950000		13	69525000	69550000	13	69625000	69650000
14	67800000	67825000	14	67925000	67950000		13	69525000	69550000	13	70575000	70600000
14	67975000	68000000	14	68125000	68150000		13	69700000	69725000	13	70575000	70600000
14	68000000	68025000	14	68475000	68500000		13	70625000	70650000	13	70975000	71000000
14	68150000	68175000	14	68475000	68500000		13	70625000	70650000	13	70825000	70850000
14	68725000	68750000	14	69000000	69025000		13	71075000	71100000	13	72550000	72575000
14	69850000	69875000	14	70100000	70125000		13	72650000	72675000	13	73025000	73050000
14	69850000	69875000	14	70125000	70150000		13	73500000	73525000	13	73600000	73625000
14	70525000	70550000	14	70625000	70650000		13	73725000	73750000	13	73900000	73925000
14	70750000	70775000	14	72550000	72575000		13	73725000	73750000	13	73800000	73825000
14	70800000	70825000	14	72450000	72475000		13	74325000	74350000	13	74525000	74550000
14	70850000	70875000	14	72350000	72375000		13	74625000	74650000	13	74825000	74850000
14	72675000	72700000	14	73000000	73025000		13	74650000	74675000	13	75100000	75125000
14	73100000	73125000	14	73275000	73300000		13	75200000	75225000	13	75575000	75600000
14	73650000	73675000	14	74675000	74700000		13	75200000	75225000	13	75850000	75875000
14	73750000	73775000	14	74650000	74675000		13	76225000	76250000	13	76650000	76675000
14	74050000	74075000	14	74600000	74625000		13	76400000	76425000	13	76650000	76675000
14	74750000	74775000	14	74975000	75000000		13	76875000	76900000	13	77875000	77900000
14	75075000	75100000	14	75700000	75725000		13	80850000	80875000	13	81375000	81400000
14	75250000	75275000	14	75675000	75700000		13	80850000	80875000	13	81150000	81175000
14	75825000	75850000	14	76425000	76450000		13	80875000	80900000	13	81750000	81775000
14	75850000	75875000	14	76975000	77000000		13	80900000	80925000	13	81625000	81650000
14	75850000	75875000	14	76150000	76175000		13	81425000	81450000	13	81750000	81775000
14	75875000	75900000	14	76075000	76100000		13	81900000	81925000	13	83625000	83650000
14	76150000	76175000	14	76450000	76475000		13	83675000	83700000	13	84750000	84775000
14	76150000	76175000	14	76975000	77000000		13	83725000	83750000	13	84350000	84375000
14	76475000	76500000	14	77000000	77025000		13	84950000	84975000	13	85150000	85175000
14	76475000	76500000	14	76875000	76900000		13	85800000	85825000	13	86225000	86250000
14	76525000	76550000	14	76750000	76775000		13	85800000	85825000	13	86475000	86500000
14	77100000	77125000	14	77900000	77925000		13	89650000	89675000	13	90850000	90875000
14	77100000	77125000	14	78325000	78350000		13	89725000	89750000	13	90050000	90075000
14	78050000	78075000	14	78250000	78275000		13	90950000	90975000	13	91375000	91400000
14	78600000	78625000	14	79100000	79125000		13	90975000	91000000	13	91650000	91675000
14	78600000	78625000	14	79200000	79225000		13	93800000	93825000	13	94175000	94200000
14	78650000	78675000	14	79075000	79100000		13	94450000	94475000	13	94925000	94950000
14	78650000	78675000	14	79300000	79325000		13	94550000	94575000	13	94950000	94975000
14	78850000	78875000	14	79100000	79125000		13	95000000	95025000	13	95300000	95325000
14	79125000	79150000	14	79300000	79325000		13	95375000	95400000	13	95450000	95475000
14	79375000	79400000	14	79600000	79625000		13	95550000	95575000	13	95925000	95950000
14	79725000	79750000	14	80175000	80200000		13	95575000	95600000	13	95700000	95725000
14	86100000	86125000	14	86550000	86575000		13	96000000	96025000	13	96400000	96425000
14	86625000	86650000	14	87225000	87250000		13	96000000	96025000	13	96575000	96600000
14	86875000	86900000	14	87175000	87200000		13	96000000	96025000	13	97000000	97025000
14	89150000	89175000	14	89550000	89575000		13	96025000	96050000	13	96775000	96800000
14	93325000	93350000	14	93850000	93875000		13	96825000	96850000	13	98175000	98200000
14	99125000	99150000	14	99875000	99900000		13	96850000	96875000	13	97025000	97050000
14	99150000	99175000	14	99675000	99700000		13	97200000	97225000	13	98225000	98250000
14	99925000	99950000	14	100775000	100800000		13	97200000	97225000	13	97925000	97950000
14	101950000	101975000	14	102450000	102475000		13	97225000	97250000	13	97575000	97600000
14	103025000	103050000	14	103675000	103700000		13	97525000	97550000	13	97925000	97950000
14	103050000	103075000	14	103500000	103525000		13	98000000	98025000	13	98225000	98250000
14	103725000	103750000	14	104000000	104025000		13	98725000	98750000	13	99275000	99300000
14	104100000	104125000	14	105050000	105075000		13	98875000	98900000	13	99100000	99125000
14	105425000	105450000	14	105850000	105875000		13	99375000	99400000	13	99825000	99850000
14	106775000	106800000	14	107125000	107150000		13	100050000	100075000	13	100625000	100650000
14	109875000	109900000	14	110750000	110775000		13	100125000	100150000	13	100400000	100425000
14	115100000	115125000	14	115250000	115275000		13	100675000	100700000	13	100800000	100825000
14	115125000	115150000	14	115350000	115375000		13	100800000	100825000	13	102700000	102725000
14	118200000	118225000	14	118575000	118600000		13	100875000	100900000	13	101700000	101725000
14	118200000	118225000	14	118500000	118525000		13	101500000	101525000	13	102600000	102625000
14	118200000	118225000	14	118450000	118475000		13	101725000	101750000	13	102650000	102675000
14	118200000	118225000	14	118775000	118800000		13	102675000	102700000	13	102900000	102925000
14	118225000	118250000	14	118800000	118825000		13	102925000	102950000	13	103650000	103675000
14	118575000	118600000	14	118775000	118800000		13	103150000	103175000	13	103650000	103675000
14	118625000	118650000	14	118750000	118775000		13	103775000	103800000	13	104075000	104100000
14	119025000	119050000	14	120025000	120050000		13	104175000	104200000	13	106875000	106900000
14	120100000	120125000	14	120400000	120425000		13	104200000	104225000	13	104800000	104825000
14	120975000	121000000	14	121200000	121225000		13	107325000	107350000	13	108050000	108075000
14	120975000	121000000	14	121425000	121450000		13	108175000	108200000	13	108325000	108350000
14	121225000	121250000	14	121425000	121450000		13	108275000	108300000	13	109675000	109700000
14	121450000	121475000	14	121550000	121575000		13	108375000	108400000	13	109175000	109200000
14	121600000	121625000	14	121775000	121800000		13	108825000	108850000	13	109500000	109525000
14	122200000	122225000	14	122600000	122625000		13	108875000	108900000	13	109150000	109175000
14	122200000	122225000	14	122875000	122900000		13	109225000	109250000	13	109600000	109625000
14	122250000	122275000	14	122450000	122475000		13	109225000	109250000	13	109725000	109750000
14	122275000	122300000	14	122325000	122350000		13	109225000	109250000	13	109550000	109575000
14	122575000	122600000	14	122875000	122900000		13	109225000	109250000	13	109750000	109775000
14	122925000	122950000	14	123275000	123300000		13	109600000	109625000	13	109725000	109750000
14	123400000	123425000	14	124175000	124200000		13	109925000	109950000	13	110025000	110050000
15	4000000	4025000	15	5100000	5125000		13	110075000	110100000	13	110325000	110350000
15	5200000	5225000	15	5900000	5925000		13	110100000	110125000	13	111325000	111350000
15	5225000	5250000	15	6150000	6175000		13	110375000	110400000	13	111225000	111250000
15	5225000	5250000	15	6525000	6550000		13	110375000	110400000	13	111375000	111400000
15	6850000	6875000	15	7400000	7425000		13	110375000	110400000	13	110950000	110975000
15	6900000	6925000	15	7200000	7225000		13	110400000	110425000	13	110925000	110950000
15	6900000	6925000	15	7150000	7175000		13	111450000	111475000	13	111550000	111575000
15	7075000	7100000	15	7100000	7125000		13	111475000	111500000	13	111725000	111750000
15	7425000	7450000	15	7850000	7875000		13	111500000	111525000	13	112475000	112500000
15	8200000	8225000	15	8575000	8600000		13	111550000	111575000	13	111725000	111750000
15	8450000	8475000	15	8575000	8600000		13	111775000	111800000	13	112250000	112275000
15	8625000	8650000	15	8875000	8900000		13	112275000	112300000	13	112525000	112550000
15	9150000	9175000	15	10425000	10450000		13	112300000	112325000	13	113000000	113025000
15	10475000	10500000	15	10700000	10725000		13	112600000	112625000	13	113200000	113225000
15	10500000	10525000	15	10875000	10900000		13	112650000	112675000	13	112925000	112950000
15	10525000	10550000	15	10850000	10875000		13	112675000	112700000	13	112850000	112875000
15	10625000	10650000	15	10700000	10725000		13	113300000	113325000	13	113625000	113650000
15	11000000	11025000	15	11325000	11350000		13	113700000	113725000	13	113825000	113850000
15	11400000	11425000	15	11925000	11950000		13	113875000	113900000	13	114475000	114500000
15	11575000	11600000	15	11925000	11950000		13	113900000	113925000	13	114775000	114800000
15	11975000	12000000	15	12075000	12100000		13	114100000	114125000	13	114475000	114500000
15	12150000	12175000	15	12250000	12275000		13	114100000	114125000	13	114775000	114800000
15	12375000	12400000	15	12550000	12575000		13	114500000	114525000	13	114775000	114800000
15	12375000	12400000	15	12775000	12800000		13	115200000	115225000	13	116700000	116725000
15	12575000	12600000	15	12775000	12800000		13	117175000	117200000	13	117275000	117300000
15	21050000	21075000	15	21425000	21450000		13	117325000	117350000	13	118325000	118350000
15	24700000	24725000	15	25400000	25425000		13	117825000	117850000	13	118150000	118175000
15	25425000	25450000	15	25700000	25725000		13	118400000	118425000	13	119325000	119350000
15	25725000	25750000	15	25775000	25800000		13	118450000	118475000	13	118900000	118925000
15	25800000	25825000	15	25950000	25975000		14	8450000	8475000	14	8900000	8925000
15	26000000	26025000	15	26325000	26350000		14	9400000	9425000	14	10025000	10050000
15	26450000	26475000	15	27200000	27225000		14	10900000	10925000	14	12475000	12500000
15	26550000	26575000	15	27175000	27200000		14	11550000	11575000	14	11700000	11725000
15	26650000	26675000	15	27200000	27225000		14	11550000	11575000	14	11900000	11925000
15	27300000	27325000	15	27575000	27600000		14	11550000	11575000	14	12100000	12125000
15	27900000	27925000	15	28175000	28200000		14	11675000	11700000	14	12125000	12150000
15	30425000	30450000	15	30750000	30775000		14	12175000	12200000	14	12525000	12550000
15	31300000	31325000	15	31425000	31450000		14	12200000	12225000	14	12500000	12525000
15	31425000	31450000	15	31575000	31600000		14	12250000	12275000	14	13200000	13225000
15	31650000	31675000	15	32700000	32725000		14	12575000	12600000	14	13900000	13925000
15	32825000	32850000	15	33150000	33175000		14	12600000	12625000	14	13225000	13250000
15	32825000	32850000	15	33950000	33975000		14	13350000	13375000	14	13900000	13925000
15	34125000	34150000	15	34425000	34450000		14	13375000	13400000	14	13525000	13550000
15	34525000	34550000	15	34900000	34925000		14	13375000	13400000	14	13875000	13900000
15	34550000	34575000	15	36125000	36150000		14	14500000	14525000	14	14925000	14950000
15	35350000	35375000	15	36125000	36150000		14	15325000	15350000	14	16175000	16200000
15	35925000	35950000	15	36125000	36150000		14	15325000	15350000	14	16400000	16425000
15	36175000	36200000	15	36500000	36525000		14	16425000	16450000	14	17375000	17400000
15	36175000	36200000	15	36525000	36550000		14	16450000	16475000	14	17200000	17225000
15	36700000	36725000	15	36775000	36800000		14	17400000	17425000	14	18150000	18175000
15	37100000	37125000	15	37325000	37350000		14	17425000	17450000	14	17925000	17950000
15	37125000	37150000	15	37875000	37900000		14	18525000	18550000	14	18850000	18875000
15	37375000	37400000	15	37900000	37925000		14	18525000	18550000	14	19000000	19025000
15	37550000	37575000	15	37875000	37900000		14	18700000	18725000	14	18925000	18950000
15	38275000	38300000	15	38475000	38500000		14	19700000	19725000	14	19800000	19825000
15	38500000	38525000	15	38650000	38675000		14	19700000	19725000	14	20050000	20075000
15	39375000	39400000	15	39800000	39825000		14	19750000	19775000	14	20050000	20075000
15	39875000	39900000	15	40100000	40125000		14	19775000	19800000	14	20275000	20300000
15	40175000	40200000	15	41050000	41075000		14	19800000	19825000	14	20050000	20075000
15	41150000	41175000	15	41725000	41750000		14	20100000	20125000	14	20250000	20275000
15	41350000	41375000	15	41675000	41700000		14	20375000	20400000	14	20650000	20675000
15	42000000	42025000	15	42900000	42925000		14	20625000	20650000	14	21800000	21825000
15	51700000	51725000	15	52150000	52175000		14	20725000	20750000	14	21025000	21050000
15	51900000	51925000	15	52125000	52150000		14	20800000	20825000	14	20875000	20900000
15	54050000	54075000	15	54400000	54425000		14	21100000	21125000	14	21800000	21825000
15	54775000	54800000	15	54975000	55000000		14	21125000	21150000	14	21725000	21750000
15	55050000	55075000	15	55525000	55550000		14	21375000	21400000	14	21725000	21750000
15	55075000	55100000	15	55525000	55550000		14	21925000	21950000	14	23025000	23050000
15	55100000	55125000	15	55275000	55300000		14	21925000	21950000	14	23425000	23450000
15	55300000	55325000	15	55525000	55550000		14	21950000	21975000	14	22350000	22375000
15	55675000	55700000	15	56025000	56050000		14	21950000	21975000	14	22800000	22825000
15	56325000	56350000	15	56800000	56825000		14	23000000	23025000	14	23425000	23450000
15	57600000	57625000	15	58000000	58025000		14	23575000	23600000	14	24350000	24375000
15	57625000	57650000	15	57850000	57875000		14	23600000	23625000	14	24025000	24050000
15	58125000	58150000	15	59300000	59325000		14	24075000	24100000	14	24275000	24300000
15	58150000	58175000	15	58850000	58875000		14	24150000	24175000	14	24250000	24275000
15	58150000	58175000	15	58375000	58400000		14	24500000	24525000	14	25575000	25600000
15	58425000	58450000	15	58875000	58900000		14	24950000	24975000	14	25700000	25725000
15	58450000	58475000	15	58850000	58875000		14	25000000	25025000	14	25500000	25525000
15	58475000	58500000	15	58550000	58575000		14	25700000	25725000	14	25800000	25825000
15	58925000	58950000	15	59325000	59350000		14	26700000	26725000	14	26950000	26975000
15	58925000	58950000	15	59350000	59375000		14	26875000	26900000	14	27000000	27025000
15	58950000	58975000	15	59175000	59200000		14	27175000	27200000	14	27425000	27450000
15	58975000	59000000	15	59075000	59100000		14	27175000	27200000	14	27700000	27725000
15	59375000	59400000	15	59625000	59650000		14	27175000	27200000	14	27400000	27425000
15	59400000	59425000	15	59850000	59875000		14	27575000	27600000	14	27725000	27750000
15	61925000	61950000	15	63650000	63675000		14	27800000	27825000	14	28500000	28525000
15	61975000	62000000	15	62150000	62175000		14	27825000	27850000	14	29075000	29100000
15	63900000	63925000	15	64100000	64125000		14	27975000	28000000	14	29025000	29050000
15	64150000	64175000	15	64600000	64625000		14	28075000	28100000	14	29075000	29100000
15	66675000	66700000	15	66875000	66900000		14	29150000	29175000	14	29900000	29925000
15	66675000	66700000	15	67125000	67150000		14	29975000	30000000	14	30475000	30500000
15	66900000	66925000	15	67100000	67125000		14	30050000	30075000	14	30700000	30725000
15	67150000	67175000	15	68175000	68200000		14	30050000	30075000	14	30900000	30925000
15	71475000	71500000	15	71875000	71900000		14	30075000	30100000	14	30450000	30475000
15	71900000	71925000	15	72025000	72050000		14	30125000	30150000	14	30450000	30475000
15	72225000	72250000	15	73000000	73025000		14	30575000	30600000	14	30650000	30675000
15	72550000	72575000	15	73000000	73025000		14	30625000	30650000	14	30900000	30925000
15	73075000	73100000	15	73175000	73200000		14	31300000	31325000	14	32450000	32475000
15	73300000	73325000	15	73450000	73475000		14	31350000	31375000	14	31450000	31475000
15	73300000	73325000	15	73500000	73525000		14	31575000	31600000	14	32450000	32475000
15	73475000	73500000	15	73550000	73575000		14	31625000	31650000	14	32025000	32050000
15	73575000	73600000	15	73675000	73700000		14	31650000	31675000	14	31925000	31950000
15	73800000	73825000	15	74525000	74550000		14	31800000	31825000	14	31925000	31950000
15	73900000	73925000	15	74450000	74475000		14	31800000	31825000	14	32025000	32050000
15	74575000	74600000	15	74700000	74725000		14	32100000	32125000	14	32175000	32200000
15	74625000	74650000	15	74675000	74700000		14	32225000	32250000	14	32475000	32500000
15	75725000	75750000	15	75875000	75900000		14	32250000	32275000	14	32475000	32500000
15	75950000	75975000	15	76150000	76175000		14	32275000	32300000	14	32475000	32500000
15	76200000	76225000	15	76325000	76350000		14	32550000	32575000	14	33325000	33350000
15	76500000	76525000	15	76900000	76925000		14	32575000	32600000	14	33150000	33175000
15	76550000	76575000	15	76625000	76650000		14	33200000	33225000	14	33300000	33325000
15	76550000	76575000	15	76900000	76925000		14	33650000	33675000	14	33925000	33950000
15	76650000	76675000	15	76700000	76725000		14	34075000	34100000	14	34225000	34250000
15	76975000	77000000	15	77350000	77375000		14	34075000	34100000	14	34375000	34400000
15	77425000	77450000	15	77675000	77700000		14	34100000	34125000	14	34400000	34425000
15	77500000	77525000	15	78075000	78100000		14	34250000	34275000	14	34350000	34375000
15	77525000	77550000	15	78325000	78350000		14	34325000	34350000	14	34725000	34750000
15	77775000	77800000	15	77900000	77925000		14	34425000	34450000	14	34550000	34575000
15	77825000	77850000	15	77900000	77925000		14	34600000	34625000	14	34750000	34775000
15	77975000	78000000	15	78375000	78400000		14	34625000	34650000	14	34750000	34775000
15	79225000	79250000	15	79475000	79500000		14	34825000	34850000	14	35100000	35125000
15	79225000	79250000	15	79650000	79675000		14	35125000	35150000	14	36775000	36800000
15	79725000	79750000	15	80025000	80050000		14	36850000	36875000	14	37025000	37050000
15	79825000	79850000	15	80050000	80075000		14	37325000	37350000	14	37625000	37650000
15	79950000	79975000	15	80050000	80075000		14	37325000	37350000	14	37900000	37925000
15	80100000	80125000	15	80225000	80250000		14	37925000	37950000	14	38400000	38425000
15	80275000	80300000	15	80700000	80725000		14	39525000	39550000	14	40175000	40200000
15	80275000	80300000	15	80625000	80650000		14	39525000	39550000	14	40775000	40800000
15	80300000	80325000	15	80675000	80700000		14	40125000	40150000	14	41025000	41050000
15	81025000	81050000	15	81300000	81325000		14	40775000	40800000	14	41025000	41050000
15	81425000	81450000	15	81650000	81675000		14	44950000	44975000	14	45200000	45225000
15	81475000	81500000	15	81600000	81625000		14	44975000	45000000	14	45150000	45175000
15	81475000	81500000	15	81625000	81650000		14	45325000	45350000	14	45375000	45400000
15	81800000	81825000	15	81900000	81925000		14	45375000	45400000	14	45725000	45750000
15	82125000	82150000	15	82225000	82250000		14	45425000	45450000	14	45525000	45550000
15	82300000	82325000	15	83075000	83100000		14	45475000	45500000	14	46750000	46775000
15	82325000	82350000	15	83500000	83525000		14	45525000	45550000	14	45750000	45775000
15	82350000	82375000	15	82750000	82775000		14	45725000	45750000	14	46725000	46750000
15	82800000	82825000	15	83050000	83075000		14	45925000	45950000	14	46700000	46725000
15	83125000	83150000	15	83500000	83525000		14	46025000	46050000	14	46525000	46550000
15	83650000	83675000	15	84050000	84075000		14	46850000	46875000	14	47150000	47175000
15	83675000	83700000	15	84550000	84575000		14	46900000	46925000	14	47075000	47100000
15	83750000	83775000	15	84025000	84050000		14	47275000	47300000	14	47375000	47400000
15	83800000	83825000	15	84025000	84050000		14	47325000	47350000	14	47525000	47550000
15	83800000	83825000	15	84525000	84550000		14	47325000	47350000	14	47375000	47400000
15	84100000	84125000	15	84625000	84650000		14	47400000	47425000	14	47525000	47550000
15	84225000	84250000	15	84625000	84650000		14	47600000	47625000	14	48725000	48750000
15	84275000	84300000	15	84600000	84625000		14	47675000	47700000	14	49050000	49075000
15	85150000	85175000	15	85250000	85275000		14	47725000	47750000	14	48350000	48375000
15	85275000	85300000	15	85475000	85500000		14	47750000	47775000	14	48025000	48050000
15	85275000	85300000	15	85575000	85600000		14	48050000	48075000	14	48325000	48350000
15	85475000	85500000	15	85575000	85600000		14	48375000	48400000	14	48975000	49000000
15	85600000	85625000	15	85700000	85725000		14	48450000	48475000	14	48975000	49000000
15	85700000	85725000	15	86100000	86125000		14	48600000	48625000	14	48750000	48775000
15	85875000	85900000	15	86100000	86125000		14	49225000	49250000	14	49725000	49750000
15	85900000	85925000	15	86025000	86050000		14	49225000	49250000	14	49525000	49550000
15	87625000	87650000	15	87975000	88000000		14	49825000	49850000	14	50750000	50775000
15	88800000	88825000	15	89100000	89125000		14	49825000	49850000	14	51050000	51075000
15	88800000	88825000	15	89075000	89100000		14	50375000	50400000	14	50725000	50750000
15	88825000	88850000	15	88900000	88925000		14	50800000	50825000	14	51050000	51075000
15	88825000	88850000	15	88850000	88875000		14	50825000	50850000	14	50900000	50925000
15	90275000	90300000	15	90825000	90850000		14	51225000	51250000	14	51750000	51775000
15	92500000	92525000	15	93175000	93200000		14	51900000	51925000	14	52025000	52050000
15	93425000	93450000	15	93575000	93600000		14	54225000	54250000	14	54500000	54525000
15	93500000	93525000	15	94575000	94600000		14	54225000	54250000	14	54450000	54475000
15	93600000	93625000	15	94225000	94250000		14	54225000	54250000	14	54400000	54425000
15	94525000	94550000	15	94650000	94675000		14	54700000	54725000	14	54800000	54825000
15	94725000	94750000	15	95550000	95575000		14	54700000	54725000	14	54775000	54800000
15	94750000	94775000	15	95200000	95225000		14	54825000	54850000	14	55000000	55025000
15	95725000	95750000	15	96000000	96025000		14	54875000	54900000	14	55075000	55100000
15	95725000	95750000	15	95975000	96000000		14	55025000	55050000	14	55075000	55100000
15	95750000	95775000	15	96350000	96375000		14	55125000	55150000	14	55425000	55450000
15	95775000	95800000	15	95925000	95950000		14	55125000	55150000	14	55475000	55500000
15	96100000	96125000	15	96375000	96400000		14	55125000	55150000	14	55500000	55525000
15	96500000	96525000	15	97125000	97150000		14	55250000	55275000	14	55425000	55450000
15	96500000	96525000	15	96925000	96950000		14	55275000	55300000	14	56025000	56050000
15	96525000	96550000	15	96675000	96700000		14	55625000	55650000	14	55750000	55775000
15	96875000	96900000	15	97550000	97575000		14	55675000	55700000	14	55725000	55750000
15	96950000	96975000	15	97125000	97150000		14	55775000	55800000	14	55900000	55925000
15	97200000	97225000	15	97650000	97675000		14	55800000	55825000	14	55850000	55875000
15	97225000	97250000	15	97600000	97625000		14	56375000	56400000	14	57025000	57050000
15	97900000	97925000	15	98425000	98450000		14	56375000	56400000	14	56800000	56825000
15	98200000	98225000	15	98450000	98475000		14	57075000	57100000	14	57375000	57400000
15	98925000	98950000	15	98975000	99000000		14	57675000	57700000	14	57800000	57825000
15	99025000	99050000	15	99375000	99400000		14	57675000	57700000	14	57900000	57925000
15	99300000	99325000	15	99375000	99400000		14	58000000	58025000	14	58700000	58725000
15	100000000	100025000	15	100350000	100375000		14	58000000	58025000	14	59100000	59125000
15	100050000	100075000	15	100675000	100700000		14	59300000	59325000	14	59550000	59575000
15	100825000	100850000	15	101000000	101025000		14	59300000	59325000	14	60000000	60025000
15	101275000	101300000	15	102025000	102050000		14	59600000	59625000	14	59975000	60000000
15	101325000	101350000	15	101950000	101975000		14	59600000	59625000	14	60000000	60025000
15	101525000	101550000	15	101975000	102000000		14	59600000	59625000	14	59925000	59950000
15	101550000	101575000	15	101950000	101975000		14	60500000	60525000	14	61100000	61125000
15	101975000	102000000	15	102050000	102075000		14	60500000	60525000	14	60700000	60725000
15	102300000	102325000	15	102475000	102500000		14	60800000	60825000	14	61100000	61125000
15	102700000	102725000	15	103325000	103350000		14	60800000	60825000	14	61250000	61275000
15	102725000	102750000	15	103150000	103175000		14	60825000	60850000	14	61275000	61300000
15	102750000	102775000	15	102950000	102975000		14	61350000	61375000	14	62400000	62425000
15	102975000	103000000	15	103150000	103175000		14	61550000	61575000	14	62050000	62075000
15	103175000	103200000	15	103300000	103325000		14	61550000	61575000	14	62425000	62450000
16	4300000	4325000	16	4525000	4550000		14	61575000	61600000	14	62300000	62325000
16	4700000	4725000	16	5125000	5150000		14	61600000	61625000	14	62250000	62275000
16	4950000	4975000	16	5150000	5175000		14	61725000	61750000	14	62325000	62350000
16	8425000	8450000	16	8650000	8675000		14	62500000	62525000	14	62950000	62975000
16	8475000	8500000	16	8675000	8700000		14	63050000	63075000	14	63775000	63800000
16	8675000	8700000	16	8850000	8875000		14	63050000	63075000	14	63350000	63375000
16	8925000	8950000	16	9950000	9975000		14	63050000	63075000	14	63200000	63225000
16	8950000	8975000	16	9750000	9775000		14	63200000	63225000	14	63350000	63375000
16	8975000	9000000	16	9425000	9450000		14	63200000	63225000	14	63775000	63800000
16	10075000	10100000	16	10250000	10275000		14	63375000	63400000	14	63450000	63475000
16	10075000	10100000	16	10400000	10425000		14	63475000	63500000	14	63525000	63550000
16	10075000	10100000	16	10425000	10450000		14	63550000	63575000	14	63775000	63800000
16	10275000	10300000	16	10525000	10550000		14	63550000	63575000	14	64050000	64075000
16	10275000	10300000	16	10375000	10400000		14	63675000	63700000	14	64525000	64550000
16	10275000	10300000	16	10800000	10825000		14	63875000	63900000	14	64050000	64075000
16	10400000	10425000	16	10500000	10525000		14	64150000	64175000	14	64525000	64550000
16	10575000	10600000	16	10850000	10875000		14	64150000	64175000	14	64850000	64875000
[truncated: 4,426 more rows]
