# Supplementary material for: Multiomic analysis of cohesin reveals that ZBTB transcription factors contribute to chromatin interactions
Source: Nucleic Acids Res. 2023 Jun 2;51(13):6784–805. doi: 10.1093/nar/gkad401 (PMC10359638; doi:10.1093/nar/gkad401)
Supplement: gkad401_Supplemental_Files [file gkad401_supplemental_files.zip › Table S8.xlsx]

## Sheet: Sheet1
Table S8. Publicly available datasets used in this study.
Data type	Factor	Cell type	Treatment	Accession number
ChIP-Seq	SMC1	mESC	WT	GSM560341
ChIP-Seq	WAPL	mESC	untreated	GSM3992897
ChIP-Seq	H3K27ac	mESC	WT	GSM1000126
ChIP-Seq	CTCF	HEK293T	WT	GSM749668, GSM749687
ChIP-Seq	POLR2A	HEK293T	untreated	GSM1249891, GSM1249893
Gro-Seq	/	mESC	WT	GSM1665566
HiC	/	mESC	CTCF untreated	GSM2644945, GSM2644946
HiC	/	mESC	CTCF degraded	GSM2644947, GSM2644948
Data Type	Factor	Cell Type	Genome	Database Accession Number	Source
ChIP-seq	H3K27ac	H1	hg19	ENCFF507QTS	ENCODE
ChIP-seq	H3K27ac	K562	hg19	ENCFF044JNJ	ENCODE
ChIP-seq	H3K27ac	HepG2	hg19	ENCFF825NBZ	ENCODE
ChIP-seq	H3K27ac	HEK293	hg19	ENCFF668WID	ENCODE
ChIP-seq	H3K27ac	HCT116	hg19	ENCFF590YIB	ENCODE
ChIP-seq	H3K27ac	GM12878	hg19	ENCFF816AHV	ENCODE
ChIP-seq	H3K27ac	K562	hg38	ENCFF038DDS	ENCODE
ChIP-seq	H3K27ac	HepG2	hg38	ENCFF886SZT	ENCODE
ChIP-seq	H3K27ac	HEK293	hg38	ENCFF451UZW	ENCODE
ChIP-seq	H3K27ac	MCF-7	hg38	ENCFF024TEH	ENCODE
ChIP-seq	H3K27ac	MM1S	hg38	ENCFF389APM	ENCODE
ChIP-seq	H3K27ac	mESC	mm10	ENCFF194TQD	ENCODE
ChIP-seq	H3K27ac	cerebellum	mm10	ENCFF911HPQ	ENCODE
ChIP-seq	CTCF	H1	hg19	ENCFF402JJK	ENCODE
ChIP-seq	CTCF	K562	hg19	ENCFF738TKN	ENCODE
ChIP-seq	CTCF	HepG2	hg19	ENCFF237OKO	ENCODE
ChIP-seq	CTCF	HEK293	hg19	ENCFF328FUO	ENCODE
ChIP-seq	CTCF	HCT116	hg19	ENCFF418WAW	ENCODE
ChIP-seq	CTCF	GM12878	hg19	ENCFF710VEH	ENCODE
ChIP-seq	CTCF	K562	hg38	ENCFF396BZQ	ENCODE
ChIP-seq	CTCF	HepG2	hg38	ENCFF543WTP	ENCODE
ChIP-seq	CTCF	HEK293	hg38	ENCFF314ZAL	ENCODE
ChIP-seq	CTCF	MCF-7	hg38	ENCFF867BUQ	ENCODE
ChIP-seq	CTCF	MM1S	hg38	ENCFF825ZYC	ENCODE
ChIP-seq	CTCF	mESC	mm10	ENCFF347BWU	ENCODE
ChIP-seq	CTCF	cerebellum	mm10	ENCFF357KNB	ENCODE
ChIP-seq	ZEB1	GM12878	hg19	ENCFF997NGJ	ENCODE
ChIP-seq	PRDM15	HepG2	hg38	ENCFF028CNE	ENCODE
ChIP-seq	CTBP2	H1	hg19	ENCFF222TBM	ENCODE
ChIP-seq	SUZ12	K562	hg19	ENCFF966MVC	ENCODE
ChIP-seq	PRDM2	HEK293	hg19	ENCFF977PXD	ENCODE
ChIP-seq	ZIC2	HEK293	hg19	ENCFF890VXS	ENCODE
ChIP-seq	CTBP1	HEK293	hg19	ENCFF523NXP	ENCODE
ChIP-seq	ZBTB21	HEK293	hg19	ENCFF416GRM	ENCODE
ChIP-seq	PATZ1	HEK293	hg19	ENCFF338QWU	ENCODE
ChIP-seq	L3MBTL2	K562	hg19	ENCFF314ULQ	ENCODE
ChIP-seq	RCOR2	HepG2	hg19	ENCFF659XDO	ENCODE
ChIP-seq	FOXP1	HepG2	hg19	ENCFF501KPU	ENCODE
ChIP-seq	PAF1	HepG2	hg19	ENCFF834UDQ	ENCODE
ChIP-seq	ARID5B	HepG2	hg38	ENCFF122HBJ	ENCODE
ChIP-seq	GATAD2A	K562	hg19	ENCFF253FZN	ENCODE
ChIP-seq	ADNP	K562	hg19	ENCFF396GUH	ENCODE
ChIP-seq	MYBL2	K562	hg19	ENCFF877ANE	ENCODE
ChIP-seq	MTA1	K562	hg19	ENCFF769GYG	ENCODE
ChIP-seq	RREB1	K562	hg38	ENCFF256PHY	ENCODE
ChIP-seq	CTCF	K562	hg19	ENCFF738TKN	ENCODE
ChIP-seq	ESRRB	K562	hg38	ENCFF249VVJ	ENCODE
ChIP-seq	ARID3B	K562	hg38	ENCFF176HTS	ENCODE
ChIP-seq	TRIM24	K562	hg19	ENCFF049CRW	ENCODE
ChIP-seq	RCOR1	K562	hg19	ENCFF484CKD	ENCODE
ChIP-seq	BCOR	K562	hg19	ENCFF057ZUY	ENCODE
ChIP-seq	GTF2B	K562	hg19	ENCFF002CWR	ENCODE
ChIP-seq	YY1	H1	hg19	ENCFF686VJY	ENCODE
ChIP-seq	GATAD2B	K562	hg19	ENCFF549KOD	ENCODE
ChIP-seq	NCOA3	MCF-7	hg38	ENCFF510UNI	ENCODE
ChIP-seq	ZBTB7A	HEK293	hg19	ENCFF226PFK	ENCODE
ChIP-seq	ZBTB11	HEK293	hg19	ENCFF168HHB	ENCODE
ChIP-seq	SALL4	mESC	mm10	71075	Cistrome
ChIP-seq	WIZ	cerebellum	mm10	70258, 70257	Cistrome
ChIP-seq	SALL1	mESC	mm10	71076	Cistrome
ChIP-seq	ZFP281	mESC	mm10	73009	Cistrome
ChIP-seq	NELFA	HEK293	hg38	89655	Cistrome
ChIP-seq	MBD3	mESC	mm10	73906, 73907	Cistrome
ChIP-seq	TLE3	MCF-7	hg38	36814	Cistrome
ChIP-seq	MBTD1	K562	hg38	76529	Cistrome
