# Supplementary material for: Multiomic analysis of cohesin reveals that ZBTB transcription factors contribute to chromatin interactions
Source: Nucleic Acids Res. 2023 Jun 2;51(13):6784–805. doi: 10.1093/nar/gkad401 (PMC10359638; doi:10.1093/nar/gkad401)
Supplement: gkad401_Supplemental_Files [file gkad401_supplemental_files.zip › Table S9.xlsx]

## Sheet: Oligos
Table S9. Oligos used in this study.
Name	Sequence(5'-3')	Use
ZBTB21-HAL-F	TAACGGCCGCCAGTGTGCTGGAATTGCCCTTCTGTGAAGCCCTTCATCTGCCACGTATGCTAC	Construction of ZBTB21 degron knock-in homology arm
ZBTB21-HAL-R	CTTTAGGACAAGCACTCTTCTCCTTATTGTGTGTCTGCTCATGACT	Construction of ZBTB21 degron knock-in homology arm
Gibson2xmAID-F	GGATCCGGTGCAGGCGCCAAGGAGAAGAGTGCTTGTCCTAAAGATCC	Construction of degron knock-in donor
Gibson2xNeoR-R	TCAGAAGAACTCGTCAAGAAGGCGATAGAA	Construction of degron knock-in donor
ZBTB21-HAR-F	TTCTATCGCCTTCTTGACGAGTTCTTCTGATAAAGGACCTACCCCTTTCACCTATCAC	Construction of ZBTB21 degron knock-in homology arm
ZBTB21-HAR-R	GATGGATATCTGCAGAATTGCCCTTTATGTTTTTTTGGCCTTAGAAACATGGCTAAA	Construction of ZBTB21 degron knock-in homology arm
ZBTB21-gRNA-F	CACCGATGAGCAGACACACAATTAA	Target ZBTB21 C-terminal for knock-in
ZBTB21-gRNA-R	AAACTTAATTGTGTGTCTGCTCATC	Target ZBTB21 C-terminal for knock-in
ZBTB21-genotyping-F	CAGAGGAGCCTGTGCAGAAA	Genotyping ZBTB21 degron cell
ZBTB21-genotyping-R	TGCTGAGGTCCAGAAAGCTG	Genotyping ZBTB21 degron cell
ZBTB7B-HAL-F	TGCTGGAATTGCCCTTAGAACCACATGCACC	Construction of ZBTB7B degron knock-in homology arm
ZBTB7B-HAL-R	GCACCGGATCCAGAGGACTCCATGGCA	Construction of ZBTB7B degron knock-in homology arm
Gibson2xHyg-R	CATCCCTCTTTTACTATTCCTTTGCCCT	Construction of ZBTB7B degron knock-in donor
ZBTB7B-HAR-F	AATAGTAAAAGAGGGATGAATGGGC	Construction of ZBTB7B degron knock-in homology arm
ZBTB7B-HAR-R	CTGCAGAATTGCCCTTCAGAGATAGATTATT	Construction of ZBTB7B degron knock-in homology arm
ZBTB7B-gRNA-F	CACCGCCATGGAGTCCTCTTAAAAG	Target ZBTB7B C-terminal for knock-in
ZBTB7B-gRNA-R	AAACCTTTTAAGAGGACTCCATGGC	Target ZBTB7B C-terminal for knock-in
ZBTB7B-degron-genotyping-F	CGCCATCTCAAGGGTCAGAA	ZBTB7B degron cell genotyping
ZBTB7B-degron-genotyping-R	AGAGAGCTTGTGCCCCAAAA	ZBTB7B degron cell genotyping
AAVS1-ZBTB11-F	ACCACTTCCTACCCTCGTAAAGTCGACATGTCAAGCGAGGAAAGCTACCG	Construction of ZBTB11 knock-in cell line
AAVS1-ZBTB7A-F	ACCACTTCCTACCCTCGTAAAGTCGACATGGCCGGCGGCGTGGACGGCCCC	Construction of ZBTB7A knock-in cell line
AAVS1-ZBTB7B-F	ACCACTTCCTACCCTCGTAAAGTCGACATGTTACAGCCTGGTCCTC	Construction of ZBTB7B knock-in cell line
AAVS1-ZBTB35-F	ACCACTTCCTACCCTCGTAAAGTCGACATGGAGGCTGAAGAGACG	Construction of ZBTB35 knock-in cell line
ZBTB11-GFP-R	CGCCCTTGCTCACCATACTTCCACCTTCTCCTCCTGAAATAT	Construction of ZBTB11 knock-in cell line
ZBTB7A-GFP-R	CGCCCTTGCTCACCATACTTCCACCGGCGAGTCCGGCTGTGAA	Construction of ZBTB7A knock-in cell line
ZBTB7B-GFP-R	CGCCCTTGCTCACCATACTTCCACCAGAGGACTCCATGGCA	Construction of ZBTB7B knock-in cell line
ZBTB35-GFP-R	CGCCCTTGCTCACCATACTTCCACCTTCTAAAACTGGCAGAGCTGTTCT	Construction of ZBTB35 knock-in cell line
ZBTB11-GFP-F	ATATTTCAGGAGGAGAAGGTGGAAGTATGGTGAGCAAGGGCG	Construction of ZBTB11 knock-in cell line
ZBTB7A-GFP-F	TTCACAGCCGGACTCGCCGGTGGAAGTATGGTGAGCAAGGGCG	Construction of ZBTB7A knock-in cell line
ZBTB7B-GFP-F	TGCCATGGAGTCCTCTGGTGGAAGTATGGTGAGCAAGGGCG	Construction of ZBTB7B knock-in cell line
ZBTB35-GFP-F	AGAACAGCTCTGCCAGTTTTAGAAGGTGGAAGTATGGTGAGCAAGGGCG	Construction of ZBTB35 knock-in cell line
AAVS1-GFP-ZBTB21-F	ATGGACGAGCTGTACAAGGGTGGAAGTATGGAGGGATTACTGCATTAC	Construction of ZBTB21 knock-in cell line
AAVS1-GFP-ZBTB21-R	GTAATGCAGTAATCCCTCCATACTTCCACCCTTGTACAGCTCGTCCAT	Construction of ZBTB21 knock-in cell line
AAVS1-ZBTB21-R	GGCTAGCCATATGACGCGTTCAATTGTGTGTTTGTTCGTGACT	Construction of ZBTB21 knock-in cell line
AAVS1-GFP-F	ACCCTCGTAAAGTCGACATGGTGAGCAAGGGCGAGGAGC	Construction of ZBTB21 knock-in cell line
AAVS1-GFP-R	GCCATATGACGCGTTTACTTGTACAGCTCGT	Construction of AAVS1 knock-in cell line
AAVS1-gRNAF	CACCGGGGCCACTAGGGACAGGAT	Target AAVS1 site for interested proteins and GFP tags cassette knock-in
AAVS1-gRNAR	AAACATCCTGTCCCTAGTGGCCC	Target AAVS1 site for interested proteins and GFP tags cassette knock-in
AAVS1-F	AGCTCGTTTAGTGAACCGTCAGATC	AAVS1 stable cell lines genotyping
AAVS1-ZBTB11-R	GCTTCTGGCAATTCTCCATTTA	AAVS1-ZBTB11-GFP cell line genotyping
AAVS1-ZBTB7A-R	GGCTCACGGCGGGGATCTCCAGCA	AAVS1-ZBTB7A-GFP cell line genotyping
AAVS1-ZBTB7B-R	ACAAGCTGGTGCGCAAACGCCGC	AAVS1-ZBTB7B-GFP cell line genotyping
AAVS1-ZBTB35-R	GATAGCTTCTAGCATTTGTA	AAVS1-ZBTB35-GFP cell line genotyping
AAVS1-ZBTB21-R	CATCTAGGGCTGTTTTTTCACTA	AAVS1-ZBTB21-GFP cell line genotyping
LINC00174-ZBTB35-F	CAATCGGAACTCGAGGCGG	AAVS1-ZBTB35-GFP/HA cell line ChIP-seq-ChIP-qPCR
LINC00174-ZBTB35-R	CGAGCCTGCAGAAGCTGAC	AAVS1-ZBTB35-GFP/HA cell line ChIP-seq-ChIP-qPCR
ZNF487P-ZBTB35-F	CGTCCTTTGCGGTCTTTTGT	AAVS1-ZBTB35-GFP/HA cell line ChIP-seq-ChIP-qPCR
ZNF487P-ZBTB35-R	CCGTTTCCCGTCAGGTTCC	AAVS1-ZBTB35-GFP/HA cell line ChIP-seq-ChIP-qPCR
IFT172-ZBTB35-F	CTAGACAGCGACAACTCCCG	AAVS1-ZBTB35-GFP/HA cell line ChIP-seq-ChIP-qPCR
IFT172-ZBTB35-R	CCGCAAAGTTACGTGTGACC	AAVS1-ZBTB35-GFP/HA cell line ChIP-seq-ChIP-qPCR
GNAT1-ZBTB21-F	GACCCAACACCTACGAGGAC	AAVS1-ZBTB21-GFP/HA cell line ChIP-seq-ChIP-qPCR
GNAT1-ZBTB21-R	ATTTGACGTTCTGCGTGTCG	AAVS1-ZBTB21-GFP/HA cell line ChIP-seq-ChIP-qPCR
CALM1-ZBTB21-F	GCTCTTTTCGGCCAACCAC	AAVS1-ZBTB21-GFP/HA cell line ChIP-seq-ChIP-qPCR
CALM1-ZBTB21-R	GTCTGTAGCCGGTTGCTTAGT	AAVS1-ZBTB21-GFP/HA cell line ChIP-seq-ChIP-qPCR
MVK-ZBTB21-F	GGGGTCTGTGCTTAGCGG	AAVS1-ZBTB21-GFP/HA cell line ChIP-seq-ChIP-qPCR
MVK-ZBTB21-R	CTCGTTCTTGGGCACGCATT	AAVS1-ZBTB21-GFP/HA cell line ChIP-seq-ChIP-qPCR
DAD1-ZBTB11-F	ATCAAACGGGAAACCTGCGG	AAVS1-ZBTB11-GFP/HA cell line ChIP-seq-ChIP-qPCR
DAD1-ZBTB11-R	CAGAAGTGGGCAATGTCGAGT	AAVS1-ZBTB11-GFP/HA cell line ChIP-seq-ChIP-qPCR
GRB2-ZBTB11-F	CTCAGTCTCCGCCTTTCCTC	AAVS1-ZBTB11-GFP/HA cell line ChIP-seq-ChIP-qPCR
GRB2-ZBTB11-R	GAAGAGACAGGTGCCATCCC	AAVS1-ZBTB11-GFP/HA cell line ChIP-seq-ChIP-qPCR
TOP3B-ZBTB11-F	ACCGACAACCCCTATTTCCG	AAVS1-ZBTB11-GFP/HA cell line ChIP-seq-ChIP-qPCR
TOP3B-ZBTB11-R	CGAGCCACGGAACCTAAGAA	AAVS1-ZBTB11-GFP/HA cell line ChIP-seq-ChIP-qPCR
RPS14-ZBTB7-F	GGCAGATCCTCGGTTTGATCC	AAVS1-ZBTB7A/7B-GFP/HA cell line ChIP-seq-ChIP-qPCR
RPS14-ZBTB7-R	CCCTGTATTCCACGCACCGT	AAVS1-ZBTB7A/7B-GFP/HA cell line ChIP-seq-ChIP-qPCR
LINC01089-ZBTB7-F	GGTCTGGGCAAGTACTCACA	AAVS1-ZBTB7A/7B-GFP/HA cell line ChIP-seq-ChIP-qPCR
LINC01089-ZBTB7-R	CCCCCGAATGGACAATCTTTC	AAVS1-ZBTB7A/7B-GFP/HA cell line ChIP-seq-ChIP-qPCR
VASP-ZBTB7-F	CCTCCTGAGGGCTGGGAT	AAVS1-ZBTB7A/7B-GFP/HA cell line ChIP-seq-ChIP-qPCR
VASP-ZBTB7-R	GCCGGCTTCTTTGGTGTGTA	AAVS1-ZBTB7A/7B-GFP/HA cell line ChIP-seq-ChIP-qPCR
Intergeinc-HEK293T-F	AATTCACAAGGGTGGGTCAG	AAVS1 cell line ChIP-seq-ChIP-qPCR
Intergeinc-HEK293T-R	CTCAGTCCAGCAGAACGTTAAA	AAVS1 cell line ChIP-seq-ChIP-qPCR
Znrd1-ZBTB21-SMC1-F	TTGGAGGCAGTTTAAGCCGA	Cohesin ChIP-qPCR(ZBTB21 -/+IAA 6h)
Znrd1-ZBTB21-SMC1-R	GCCTAACTCTGGCTACTCGC	Cohesin ChIP-qPCR(ZBTB21 -/+IAA 6h)
Mmab-ZBTB21-SMC1-F	CAGTGACGTCAGGCCACATA	Cohesin ChIP-qPCR(ZBTB21 -/+IAA 6h)
Mmab-ZBTB21-SMC1-R	GGGGACAGGTGAGTTTCAGG	Cohesin ChIP-qPCR(ZBTB21 -/+IAA 6h)
Man1b1-SMC1-F	TCCAAACCGTAGTCAGTCCG	Cohesin ChIP-qPCR(ZBTB21 -/+IAA 6h)
Man1b1-SMC1-R	CCCTGTGCCGTTGACGTTAT	Cohesin ChIP-qPCR(ZBTB21 -/+IAA 6h)
Intergenic-SMC1-F	GTACGCTACCGCCTCTCA	Cohesin ChIP-qPCR(ZBTB21 -/+IAA 6h)
Intergenic-SMC1-R	AACCTTTTCAAGAATCAGAGATGCC	Cohesin ChIP-qPCR(ZBTB21 -/+IAA 6h)
LSM4-ZBTB21-mouse-ChIP-F	GCTACCTCTCAATCCCACCG	ZBTB21 endogenous ChIP-seq-ChIP-qPCR
LSM4-ZBTB21-mouse-ChIP-R	CAATCAGCGAGCAGCTCAAC	ZBTB21 endogenous ChIP-seq-ChIP-qPCR
Man1b1-ZBTB21-mouse-ChIP-F	TCCAAACCGTAGTCAGTCCG	ZBTB21 endogenous ChIP-seq-ChIP-qPCR
Man1b1-ZBTB21-mouse-ChIP-R	CCCTGTGCCGTTGACGTTAT	ZBTB21 endogenous ChIP-seq-ChIP-qPCR
Arih1-ZBTB21-mouse-ChIP-F	TATTTGGGGAGACCCCACGG	ZBTB21 endogenous ChIP-seq-ChIP-qPCR
Arih1-ZBTB21-mouse-ChIP-R	TCCTCACGTCAAGGAGCCA	ZBTB21 endogenous ChIP-seq-ChIP-qPCR
Mmab-ZBTB21-F	TGACCACAGCTAGACTCCGT	ZBTB21 endogenous ChIP-seq-ChIP-qPCR
Mmab-ZBTB21-R	CGTGGGTACATCACACCGAT	ZBTB21 endogenous ChIP-seq-ChIP-qPCR
Znrd1-ZBTB21-F	TGGAGGCAGTTTAAGCCGAA	ZBTB21 endogenous ChIP-seq-ChIP-qPCR
Znrd1-ZBTB21-R	AAAGTAGCGGACGGCCTAAC	ZBTB21 endogenous ChIP-seq-ChIP-qPCR
Intergenic-ZBTB21-F	GGCGCAGTGATTCTGAAGAAGG	ZBTB21 endogenous ChIP-seq-ChIP-qPCR
Intergenic-ZBTB21-R	TGCTCACGACGTCAGATACTTAG	ZBTB21 endogenous ChIP-seq-ChIP-qPCR
CHD9-biotin-primer	TTCTCAGCCTGGAGCAGTTCTCCCTCC	CHD9 4C-Seq
CHD9-Nest-primer	ACTCTTTCCCTACACGACGCTCTTCCGATCTAGCGTCACAGTGATGAAGGAGGTTGTTGCTGG	CHD9 4C-Seq

## Sheet: Degron donors and sgRNAs
Degron donors and sgRNAs used in this study
Name	Sequence(5'-3')	Use
ZBTB21-degron donor-HAL	CTGTGAAGCCCTTCATCTGCCACGTATGCTACAAAGCCTTCCGTACCAACTTCCGACTCTGGAGTCACTTCCAGACCCACATGTCTCAGGCTACAGAGGAGCCTGTGCAGAAAGAATCAGAGGTGTGTCCTGTGCCCACAAACTCCCCCTCCCCACCACCTCTGCCACCTCCGCCACCCTTGCCCAAGATTCAGCCCCTGGAGCCAGACAGCCCCACAGGCCTGCCTGAGAACCCAACCCCAGCTACAGAGAAGCTGTTTGCACCCCAGGAGTCAGATACCCTCTTCTACCACGCCCCACCCCTTTCAGCAATCACATTTAAAAGACAGTTCATGTGCAAGCTCTGCCATAGGACATTCAAGACGGCCTTCAGTCTTTGGAGTCATGAGCAGACACACA…	ZBTB21 degron knock-in left homology arm
ZBTB21-degron donor-HAR	TAAAGGACCTACCCCTTTCACCTATCACAAAGTAGCAGGCCCTTGGCTTGTAAACTGTGTCCTAAGACAGAATATTTGAAAAAATAATAATAATAAAGGTTGGAAATTATTATGTTTGAATTTTAAGTTTGGGATGAATTAATACTGGCTAGAAATGACCTCACAGCTTTCTGGACCTCAGCAGCAGGGGTTTGATTCTATTACTATTGAAGTTGGACTAATGTTGGTGATTGAGGTTTTTGGTTTCTGAGTAGTGGGATGCTTGGGAAGTGGGTTTTTTGTTTGTTTGGTTGGTTGGTTTTGGTTTTTTTTTGTTGTTGGTTTTGTTTTGTTTTTGATTATTGCAGACACCTAAATTTGAGGTAACCTTTAGCCATGTTTCTAAGGCCAAAAAAACATA	ZBTB21 degron knock-in right homology arm
ZBTB21-degron sgRNA	TTAATTGTGTGTCTGCTCAT	ZBTB21 degron knock-in sgRNA
ZBTB7B degron/ZBTB21&ZBTB7B degron donor-HAL	CCTGCATAGCTACGACCTCAAGAACCACATGCACCTGCACACCGGGGACCGGCCCTATGAGTGCCACCTGTGCCACAAGGCCTTCGCCAAGGAGGACCACCTGCAGCGCCATCTCAAGGGTCAGAACTGCCTGGAGGTGCGCACCCGAAGGCGCCGCAAGGATGACGTGGCAGCCCCTCACTACCCACCGCCCTCGACCACCACCTCATCCCCTGCTGGCCTCGACCTTTCCAATGGCCACCTGGACACCTTCCACCTCTCTCTGGCTCGATTCTGGGAGCAGTCGGCCACCACGGGACCCCCAGTCACTACACAAGGGCCCCCTGAGGAGGAGGAAGAGGAAGGGACACCCACCACACCACAGGCCGAAGGTGCCATGGAGTCCTCT	ZBTB7B degron/ZBTB7B&ZBTB21 degron knock-in left homology arm
ZBTB7B degron/ZBTB21&ZBTB7B degron donor-HAR	AAGAGGGATGAATGGGCAGGCTGGAACAGCCTGGGACACCACGCCAAGCAACGGGGAGCACATAAAACAAGTGGTATCGGGGTCGGGGGTGCTGAACCTTGTTGGTATCAGAATCGAACGCCTCTTCCCCCCAGAGCCTTCATTCCAATTACAAGCTGAGGTTTTGGGGCACAAGCTCTCTAGATTGGGGTGATCACCCAAGGAGTTAAACATGAAATATATGTCTGTTTGTCTGTCTGTGTGTGTATATATATATGTGTGTGTGTGTGCACGCGCGTGTGTGTGTTACACACACTCTCTGCACACACACACATATATATACACACACAATAAAGGTGGGTCCCTGTCCCCAGCCACTACTGGGGAATTGAAGCAATAATCTATCTCTGATTTGTGGGG…	ZBTB7B degron/ZBTB7B&ZBTB21 degron knock-in right homology arm
ZBTB7B degron/ZBTB21&ZBTB7B degron sgRNA	CCATGGAGTCCTCTTAAAAG	ZBTB7B degron/ZBTB21&ZBTB7B degron sgRNA
ZBTB AAVS1-Tet on stable cell line donor-HAL	TGCTTTCTCTGACCAGCATTCTCTCCCCTGGGCCTGTGCCGCTTTCTGTCTGCAGCTTGTGGCCTGGGTCACCTCTACGGCTGGCCCAGATCCTTCCCTGCCGCCTCCTTCAGGTTCCGTCTTCCTCCACTCCCTCTTCCCCTTGCTCTCTGCTGTGTTGCTGCCCAAGGATGCTCTTTCCGGAGCACTTCCTTCTCGGCGCTGCACCACGTGATGTCCTCTGAGCGGATCCTCCCCGTGTCTGGGTCCTCTCCGGGCATCTCTCCTCCCTCACCCAACCCCATGCCGTCTTCACTCGCTGGGTTCCCTTTTCCTTCTCCTTCTGGGGCCTGTGCCATCTCTCGTTTCTTAGGATGGCCTTCTCCGACGGATGTCTCCCTTGCGTCCCGCCTCCCCTTC…	ZBTB AAVS1-Tet on stable cell line left homology arm
ZBTB AAVS1-Tet on stable cell line donor-HAR	ACTAGGGACAGGATTGGTGACAGAAAAGCCCCATCCTTAGGCCTCCTCCTTCCTAGTCTCCTGATATTGGGTCTAACCCCCACCTCCTGTTAGGCAGATTCCTTATCTGGTGACACACCCCCATTTCCTGGAGCCATCTCTCTCCTTGCCAGAACCTCTAAGGTTTGCTTACGATGGAGCCAGAGAGGATCCTGGGAGGGAGAGCTTGGCAGGGGGTGGGAGGGAAGGGGGGGATGCGTGACCTGCCCGGTTCTCAGTGGCCACCCTGCGCTACCCTCTCCCAGAACCTGAGCTGCTCTGACGCGGCTGTCTGGTGCGTTTCACTGATCCTGGTGCTGCAGCTTCCTTACACTTCCCAAGAGGAGAAGCAGTTTGGAAAAACAAAATCAGAATAAGTTG…	ZBTB AAVS1-Tet on stable cell line right homology arm
ZBTB AAVS1-Tet on stable cell line sgRNA	CACTAGGGACAGGATGTTTT	ZBTB AAVS1-Tet on stable cell line sgRNA
Degron plasmids	>ADDGENE 72827 CTGACGCGCCCTGTAGCGGCGCATTAAGCGCGGCGGGTGTGGTGGTTACGCGCAGCGTGACCGCTACACTTGCCAGCGCCCTAGCGCCCGCTCCTTTCGCTTTCTTCCCTTCCTTTCTCGCCACGTTCGCCGGCTTTCCCCGTCAAGCTCTAAATCGGGGGCTCCCTTTAGGGTTCCGATTTAGTGCTTTACGGCACCTCGACCCCAAAAAACTTGATTAGGGTGATGGTTCACGTAGTGGGCCATCGCCCTGATAGACGGTTTTTCGCCCTTTGACGTTGGAGTCCACGTTCTTTAATAGTGGACTCTTGTTCCAAACTGGAACAACACTCAACCCTATCTCGGTCTATTCTTTTGATTTATAAGGGATTTTGCCGATTTCGG…	ZBTB degron plasmids
AAVS1 Tet on plasmids	>ADDGENE 72835 AGCGCCCAATACGCAAACCGCCTCTCCCCGCGCGTTGGCCGATTCATTAATGCAGCTGGCACGACAGGTTTCCCGACTGGAAAGCGGGCAGTGAGCGCAACGCAATTAATGTGAGTTAGCTCACTCATTAGGCACCCCAGGCTTTACACTTTATGCTTCCGGCTCGTATGTTGTGTGGAATTGTGAGCGGATAACAATTTCACACAGGAAACAGCTATGACCATGATTACGCCAAGCTCAGAATTAACCCTCACTAAAGGGACTAGTCCTGCAGGTTTAAACGAATTCGCCCTTTGCTTTCTCTGACCAGCATTCTCTCCCCTGGGCCTGTGCCGCTTTCTGTCTGCAGCTTGTGGCCTGGGTCACCTCTACGGCTGGCCCAGA…	ZBTB AAVS1 Tet on plasmids
